# Supplementary material for: Adaptation of the gut pathobiont Enterococcus faecalis to deoxycholate and taurocholate bile acids
Source: Sci Rep. 2022 May 19;12:8485. doi: 10.1038/s41598-022-12552-3 (PMC9120511; doi:10.1038/s41598-022-12552-3)
Supplement: Supplementary file 2 — Supplementary Information 2. [file 41598_2022_12552_MOESM2_ESM.xlsx]

## Sheet: Legend
	Table S1. Raw data of RNA levels measured at each experimental time point during the E. faecalis response to DCA.
	Column	Description	Time (min)
	CDS	DNA portion transcribed encoding for a protein or a non-protein encoding RNA	All
	Start	Coordinate of the first nucleotide of the CDS on the V583 chromosome	All
	End	Coordinate of the last nucleotide of the CDS on the V583 chromosome	All
	Strand	Transcription orientation	All
	gene	Name of the gene	All
	Annotated function	Predicted or known encoded function by the CDS	All
	log2rpkm_t0	Log2 (Normilazed read counts /Kilobase of RNA/Million reads mapped)	0
	log2rpkm_t3	Log2 (Normilazed read counts /Kilobase of RNA/Million reads mapped)	3
	log2rpkm_t6	Log2 (Normilazed read counts /Kilobase of RNA/Million reads mapped)	6
	log2rpkm_t10	Log2 (Normilazed read counts /Kilobase of RNA/Million reads mapped)	10
	log2rpkm_t15	Log2 (Normilazed read counts /Kilobase of RNA/Million reads mapped)	15
	log2rpkm_t25	Log2 (Normilazed read counts /Kilobase of RNA/Million reads mapped)	25
	t0.S1	Sample RNA series 1	0
	t0.S2a	Sample RNA series 2, technical duplicate a*	0
	t0.S2b	Sample RNA series 2, technical duplicate b	0
	t0.S3a	Sample RNA series 3, technical duplicate a	0
	t0.S3b	Sample RNA series 3, technical duplicate b	0
	t3.S1a	Sample RNA series 1, technical duplicate a	3
	t3.S1b	Sample RNA series 1, technical duplicate b	3
	t3.S2	Sample RNA series 2	3
	t3.S3	Sample RNA series 3	3
	t6.S1a	Sample RNA series 1, technical duplicate a	6
	t6.S1b	Sample RNA series 1, technical duplicate b	6
	t6.S2	Sample RNA series 2	6
	t6.S3	Sample RNA series 3	6
	t10.S1a	Sample RNA series 1, technical duplicate a	10
	t10.S1b	Sample RNA series 1, technical duplicate b	10
	t10.S2	Sample RNA series 2	10
	t10.S3	Sample RNA series 3	10
	t15.S1a	Sample RNA series 1, technical duplicate a	15
	t15.S1	Sample RNA series 1, technical duplicate b	15
	t15.S2	Sample RNA series 2	15
	t15.S3	Sample RNA series 3	15
	t25.S1a	Sample RNA series 1, technical duplicate a	25
	t25.S1b	Sample RNA series 1, technical duplicate b	25
	t25.S2	Sample RNA series 2	25
	t25.S3	Sample RNA series 3	25
	*	Technical duplicate: A number of RNA samples were splitted and sequenced. Statistical analyses showed no significant variation between technical duplicates.

## Sheet: DCA raw data
						log2rpkm_t0						log2rpkm_t3					log2rpkm_t6					log2rpkm_t10					log2rpkm_t15					log2rpkm_t25
CDS	Start	End	Strand	gene	Annotated function	t0.S1	t0.S2a	t0.S2b	t0.S3a	t0.S3b		t3.S1a	t3.S1b	t3.S2	t3.S3		t6.S1	t6.S1	t6.S2	t6.S3		t10.S1a	t10.S1b	t10.S2	t10.S3		t15.S1	t15.S1	t15.S2	t15.S3		t25.S1a	t25.S1b	t25.S2	t25.S3
ef0001	59	1402	+	dnaA	chromosomal replication initiator protein DnaA	8.7153	8.6086	8.7216	8.2093	8.4111		8.5841	8.5154	8.6032	8.5408		8.7492	8.6471	8.5634	8.4124		8.9024	8.8879	8.8614	8.7943		8.6794	8.4832	8.8276	8.7898		8.6353	8.8402	8.5523	8.6916
ef0002	1604	2734	+	dnaN	DNA polymerase III beta subunit	8.6634	8.4534	8.8383	8.2594	8.4562		8.5569	8.6379	8.3408	8.5732		8.4857	8.3329	8.2907	8.0791		8.8054	8.541	8.6104	8.6467		8.5434	8.3953	8.5785	8.6421		8.3766	8.3315	8.4299	8.963
ef0003	3313	3558	+		conserved hypothetical protein	9.9987	9.4004	9.0888	9.2408	8.6588		9.3351	8.8485	9.0252	9.118		8.9956	8.4008	8.863	8.8056		9.1338	8.6659	9.1794	8.782		8.9151	8.9284	9.0452	8.9784		8.7356	8.744	8.9043	9.2503
ef0004	3545	4672	+	recF	DNA replication and repair protein RecF	8.0879	7.7481	8.1534	7.7387	8.1322		7.771	7.5825	7.5666	7.9376		7.5596	7.5714	7.3904	7.4135		7.5164	7.4362	7.3772	7.5194		7.3583	7.123	7.4662	7.3796		7.5687	7.4481	7.6299	7.7728
ef0005	4690	6618	+	gyrB	DNA gyrase B subunit	8.0641	8.1828	8.3784	7.9642	8.2553		8.0211	8.0422	8.3	7.9007		7.761	8.0184	7.9437	7.7129		7.6203	7.801	7.7435	7.6871		7.7534	7.5171	7.5917	7.4766		7.7969	7.5959	7.8404	7.7413
ef0006	6674	9175	+	gyrA	DNA gyrase A subunit	8.823	8.8994	9.0956	8.7698	9.0085		8.6441	8.602	8.768	8.7967		8.367	8.1487	8.4456	8.4314		8.2385	8.115	8.387	8.3781		8.0399	7.9203	8.1071	8.0772		8.0105	8.2354	8.2104	8.2537
ef0007	9350	9652	+	rpsF	ribosomal protein S6	12.373	12.4425	12.9643	12.3624	12.9367		12.1878	12.0069	12.116	12.5706		11.0841	10.8494	11.5373	11.3174		11.334	11.1561	11.0973	11.0149		10.9499	10.7132	11.1791	10.9478		10.9375	10.7359	11.6642	11.696
ef0008	9697	10263	+	ssb-1	single-strand binding protein	12.3788	12.2723	12.6679	12.3787	12.6837		12.1276	12.0667	11.9627	12.1006		11.1653	11.1449	11.3246	11.1617		11.0544	10.7526	11.0362	10.9566		10.7296	10.4415	11.045	10.6148		10.6739	10.426	11.4222	11.468
ef0009	10289	10528	+	rpsR	ribosomal protein S18	13.458	13.2929	13.7394	13.2157	13.5138		12.8314	12.8645	12.8187	12.7211		11.8097	11.9852	12.1143	12.1461		12.2024	11.9344	12.0603	11.6534		11.8035	11.8009	12.0209	11.8849		11.5446	11.6786	12.2959	12.2857
ef0011	10733	12709	+	pde	DHH family protein	8.1124	8.0982	8.2736	8.0348	8.0834		8.444	8.3245	8.3493	8.6982		8.5893	8.3111	8.4273	8.2145		8.5326	8.4269	8.4284	8.4338		8.3319	8.1454	8.381	8.1876		8.4235	8.0584	8.2876	8.426
ef0012	12715	13167	+	rplI	ribosomal protein L9	8.164	7.864	8.5638	7.6377	8.0487		8.241	8.3115	8.3477	8.3459		8.2173	8.3842	8.4108	8.1142		8.3019	8.3084	8.4748	8.5346		7.991	7.9524	8.169	8.3799		8.0257	7.7471	8.1731	8.5195
ef0013	13440	14807	+	dnaB	replicative DNA helicase	8.0883	8.1742	8.1786	7.9349	8.3542		8.0795	8.0118	8.05	8.0162		7.9802	7.9212	8.0699	8.2143		8.1085	8.002	8.0987	8.5863		7.921	7.7036	7.7091	8.0834		8.1223	7.9239	7.9967	8.1121
ef0014	15044	16336	+	purA	adenylosuccinate synthetase	9.7264	9.588	9.9089	9.7257	10.0545		9.0649	9.098	8.9393	9.1327		8.0963	8.213	8.2569	8.1355		7.7377	7.6835	7.9974	7.9173		7.6274	7.6513	8.0204	7.7888		7.7088	7.7831	7.943	7.9569
ef0016	16461	17330	+		DegV family protein	10.1204	10.2441	10.6803	9.8569	8.8828		10.279	11.7543	12.1048	9.2481		10.2347	11.5452	11.602	10.5731		11.3248	12.5139	11.3853	9.4705		11.4339	12.8212	8.9688	9.8456		10.7321	12.2583	11.4339	8.3334
ef0017	17370	19001	-		ABC transporter ATP-binding protein	8.0526	8.1443	8.3382	8.0854	8.1607		8.0299	7.8839	7.9356	8.2768		7.7215	7.4691	7.7736	7.7313		7.8945	7.6826	7.8097	7.7135		7.6729	7.5026	7.7582	7.5869		7.8621	7.5149	7.8345	7.9528
ef0018	19254	22139	+		sigma-54 interaction domain protein	7.3994	7.5876	7.762	7.4087	7.9019		7.771	7.7811	7.7132	7.8918		7.7289	7.6495	7.7154	7.8411		7.7935	7.6782	7.8274	7.8206		7.4383	7.5591	7.8194	7.6502		7.6919	7.4284	7.4589	7.6351
ef0019	22341	22853	+	mptB	PTS system IIB component	11.5711	11.4029	11.655	10.2708	10.6983		11.0978	10.9973	10.9512	10.7234		10.6798	10.6091	11.0392	10.4473		11.154	10.8894	10.9548	11.0907		11.0257	10.7709	11.0219	10.9778		10.9911	10.7575	11.274	11.1387
ef0020	23088	24080	+	mptA	PTS system mannose-specific IIAB components	12.0479	11.8416	11.9975	10.6616	10.9339		11.0529	11.0328	11.154	10.7742		10.9961	10.7817	11.398	11.2009		11.6688	11.4789	11.4842	11.332		11.4489	11.2201	11.5917	11.4092		11.5565	11.4412	11.3976	11.3929
ef0021	24115	24918	+	mptC	PTS system mannose-specific IIC component	12.4307	12.3414	12.393	11.2869	11.3561		11.9129	11.8983	11.8625	11.4441		11.6568	11.5578	12.0092	11.6681		11.8928	11.8031	11.6904	11.794		11.9608	11.9125	12.2074	11.9638		11.936	11.8556	11.9631	11.8981
ef0022	24941	25852	+	mptD	PTS system mannose-specific IID component	12.494	12.3065	12.4526	11.252	11.4007		12.4909	12.4527	12.2869	11.8		12.1666	12.0018	12.3337	11.868		12.44	12.2396	12.2134	12.2984		12.1487	11.9978	12.2843	12.1329		12.2328	11.9535	12.4278	12.2954
ef0024	26014	26391	+		conserved hypothetical protein	10.297	10.2254	10.1496	9.6809	8.8383		10.089	10.026	9.736	9.3973		9.9477	10.0146	9.8815	9.9683		9.7536	9.606	10.2938	9.9882		9.9439	10.0527	10.2412	10.2396		9.6331	9.2624	9.4713	9.8231
ef0025	26639	27166	+		membrane protein putative	8.3834	8.214	8.4557	8.4665	8.6246		7.5221	7.1052	7.65	7.5011		7.4715	7.2827	7.4424	7.5124		7.4731	7.7701	7.901	7.387		7.8867	7.9344	7.9681	7.5371		8.0857	8.022	8.5027	8.0289
ef0026	27213	27416	-		conserved hypothetical protein	7.5447	7.4718	7.2638	7.4377	7.1789		8.795	8.4739	8.1266	8.7409		8.6475	8.231	8.2084	8.281		8.3055	8.1759	7.9543	8.3193		8.11	7.6825	7.8122	8.1526		7.5137	7.913	7.561	8.17
ef0027	27614	28384	+		phosphosugar-binding transcriptional regulator putative	6.3301	6.8804	6.2667	6.7735	6.2372		6.3434	6.9678	6.744	6.5741		6.1752	6.6972	6.4075	6.1722		6.5222	6.5114	6.4023	6.3204		6.1944	7.0766	6.6846	6.1851		6.7674	6.5625	6.7758	6.2063
ef0028	28533	30101	+		PTS system IIBC components	6.7763	7.7116	6.5919	7.4498	6.9896		7.2993	7.4282	7.6355	7.1254		7.2317	7.9678	7.1818	7.1811		6.6643	6.9084	6.7737	6.8568		7.0355	7.4656	6.9511	7.1643		6.8549	6.9872	7.0058	6.5954
ef0029	30116	31330	+		aminotransferase class II	6.3277	6.6699	6.3825	6.4407	6.5313		6.2109	6.2125	6.5231	6.359		6.7245	6.7653	6.6273	6.8098		6.1019	6.5237	6.3076	6.4588		6.5717	6.5852	6.3023	6.5101		6.8018	6.3985	6.5743	6.2658
ef0030	31430	31810	+		endoribonuclease L-PSP putative	8.8226	9.1629	9.0572	8.7052	9.0176		8.7345	9.4856	8.2845	8.1654		8.9935	9.7572	8.2475	8.848		8.2217	8.3441	8.5637	8.6763		7.9664	8.1981	9.1673	8.0816		7.6681	8.3277	7.7797	8.418
ef0031	32001	34592	+	mprF	membrane protein putative	9.8363	12.0684	8.0381	11.044	9.3293		8.3152	8.5748	8.8964	9.5516		10.0011	9.3414	9.0202	8.5807		7.2823	7.806	8.674	9.6602		8.8324	8.6928	10.8502	9.3376		9.1616	8.8014	8.3169	9.9591
ef0032	34629	37244	-		membrane protein putative	7.2637	7.2886	7.4735	7.2133	7.3744		7.2041	7.3646	7.2243	7.3796		7.6108	7.6891	7.5026	7.637		7.9291	7.8373	7.6615	7.659		7.6929	7.6545	7.7192	7.5981		7.4678	7.5066	7.4707	7.5798
ef0033	37660	37809	-		hypothetical protein	6.4717	6.1029	6.5134	6.5391	6.2974		6.966	6.4202	6.4508	6.6456		7.0209	6.9535	6.2417	6.4204		5.5473	5.5361	6.689	6.3925		6.5704	6.2169	5.8741	6.8755		6.7731	6.6376	6.5477	6.2971
ef0034	37788	38297	-		conserved hypothetical protein	6.465	6.2092	6.6522	6.398	6.8462		6.5124	6.7177	6.7407	6.747		6.5291	5.9008	6.432	6.569		6.9786	6.4408	7.2063	6.9267		6.5519	6.4887	6.3582	6.4575		6.1885	6.5194	6.5293	6.5245
ref47	38039	38662	+	ref47	sRNA	7.0426	6.9245	7.0547	6.853	7.1938		6.7531	6.8748	6.7755	6.9496		6.9789	6.7011	6.9695	6.5543		6.2482	6.8406	6.8747	6.5249		6.9558	6.6814	6.8988	7.0596		6.526	6.1899	6.9679	7.0294
ef0035	38305	38772	-		conserved hypothetical protein	7.2631	6.5322	6.3998	6.7097	6.7949		6.4125	6.4796	6.346	6.5581		6.61	6.7261	6.735	6.7572		6.4252	6.7667	6.3307	6.7457		6.7267	6.0953	6.6849	6.3969		6.095	6.0224	6.4052	6.4689
ef0036	38849	39784	+		conserved hypothetical protein	6.8674	6.4869	6.7208	6.7687	7.0552		6.6591	6.3363	6.819	6.834		6.8554	6.9552	6.6143	6.6511		6.3877	6.4378	6.5866	6.7357		6.37	6.634	6.5957	6.5798		6.7338	6.8203	6.779	6.7396
ref48	38910	39306	-	ref48	sRNA	5.8907	6.6511	6.6514	6.436	6.2683		6.4784	6.4269	6.6134	6.4533		5.9177	6.0738	5.9826	6.5895		6.4095	6.498	6.4268	6.1957		6.2225	6.7275	6.2288	6.2914		6.1594	6.5831	6.4327	6.0765
ef0037	39876	41129	-	proA	gamma-glutamyl phosphate reductase	7.9975	8.0984	8.2119	8.0406	8.3164		8.1734	8.0206	8.0171	8.1103		8.0745	8.0891	8.3425	8.3595		8.8437	8.669	8.4614	8.3653		8.2256	8.3879	8.108	8.2607		8.3093	8.1689	8.219	8.0168
ef0038	41116	41931	-	proB	glutamate 5-kinase	7.5644	7.493	7.3434	7.6397	7.5386		7.4817	7.4237	7.3434	7.5004		7.7811	7.8153	7.5912	7.7011		7.8477	7.5934	7.8143	7.6928		7.7513	7.2254	7.4597	7.4181		7.2731	7.0655	7.2276	7.4072
ef0039	42257	42736	+		deoxyuridine 5`-triphosphate nucleotidohydrolase putative	8.9755	8.4425	8.6844	8.264	8.5339		8.537	8.1835	8.1847	8.3301		8.2307	8.0631	8.1785	7.9213		8.0277	8.0408	8.0929	8.4468		8.0416	8.1002	8.1973	8.3486		8.2951	7.713	8.3148	8.8119
ef0040	42815	44185	+	radA	DNA repair protein RadA	8.5491	8.5021	8.4489	8.6178	8.5861		8.6273	8.8001	8.265	8.4967		8.4587	8.4671	8.219	8.4762		8.3043	8.3734	8.631	8.5758		8.523	8.3344	8.6828	8.4349		8.1946	8.2834	8.0552	8.4054
ef0041	44286	45431	+		PIN domain protein	8.2604	8.0241	8.4804	7.9493	8.1862		8.0679	7.775	7.9055	7.9732		7.7321	7.7449	8.0102	7.8672		8.1468	7.9855	7.9769	7.9068		7.9579	7.9108	8.0296	8.142		8.2689	8.1908	8.1429	8.2288
ef0042	45450	45923	+	ispF	2C-methyl-D-erythritol 2 4-cyclodiphosphate synthase	9.4076	9.1437	9.1095	8.6708	8.669		8.7762	8.72	8.664	8.7374		8.5321	8.5635	8.7973	8.6801		9.1517	8.8139	9.1881	8.8364		8.881	8.8343	9.0036	9.0326		8.8113	8.6685	8.6099	8.8739
ef0043	45976	47433	+	gltX	glutamyl-tRNA synthetase	9.3013	9.1579	9.4814	9.2023	9.2751		9.2777	9.2414	9.0628	9.0805		8.8709	8.5755	9.119	8.8607		9.2973	9.0985	9.1971	9.0515		9.019	8.8812	9.0689	9.0001		9.1852	9.1606	9.2034	9.1251
ef0044	47703	48242	+	cysE	serine O-acetyltransferase	8.3795	8.3347	8.6097	8.0974	8.8004		8.9225	8.8965	9.0146	8.7965		8.7097	8.5949	9.3626	8.882		9.6397	9.371	9.1136	8.7858		8.9329	8.6877	8.8582	8.5831		9.2923	9.0559	9.1929	8.542
ef0045	48235	49647	+	cysS	cysteinyl-tRNA synthetase	8.7491	8.6877	8.8852	8.4595	8.5588		9.0408	9.1953	8.84	8.9044		9.0638	9.1394	8.8857	9.1692		9.123	8.8269	9.2398	9.2526		8.9696	8.6772	9.2087	8.8435		8.837	8.7557	8.5016	8.9088
ef0046	49644	50042	+		conserved hypothetical protein	8.4832	7.9616	8.559	8.1662	8.4256		8.7465	8.4222	8.7428	8.7184		8.7088	8.1769	8.6653	8.7262		8.8852	8.7794	8.7141	8.7084		8.3365	8.3139	8.5271	8.9774		8.9806	8.8207	8.5919	8.8024
ef0047	50032	50880	+		RNA methyltransferase TrmH family	8.0198	8.2382	8.0602	8.0924	8.2463		8.336	8.2565	8.7575	8.5335		8.7272	8.7094	8.8861	8.6949		8.9864	8.8578	8.962	8.9776		8.4894	8.4201	8.8233	8.6424		8.7033	8.5357	8.5174	8.7032
ef0048	50895	51425	+		conserved hypothetical protein	8.3059	8.4258	8.6431	8.189	8.5959		8.6757	8.4924	8.6221	8.7226		8.7926	8.6862	9.0465	8.7814		8.68	8.7997	9.0876	9.2543		8.546	8.4456	8.6702	8.8208		8.7432	8.5908	8.5179	8.8566
ef0049	51511	52077	+	rpoH	sigma-70 factor family protien	6.4029	6.6041	6.973	6.333	6.4598		6.538	6.1321	6.4482	6.3364		6.0231	5.6736	6.6341	6.4712		6.5119	6.4683	6.504	6.0201		6.3294	6.2629	6.2259	6.2349		6.2835	6.8105	6.3876	6.3015
ef0050	52192	52437	+		conserved hypothetical protein	9.1508	9.0313	8.9465	8.9028	8.9748		9.8215	9.591	9.7193	9.9742		9.6542	9.8016	10.0061	9.7416		10.0908	9.7083	9.6108	9.8948		9.2697	9.2205	9.2506	9.2719		9.5845	9.4145	9.3944	9.2437
ef0051	52618	53469	+	ispE	4-diphosphocytidyl-2C-methyl-D-erythritol kinase	7.794	7.9876	7.966	7.7512	8.1174		7.6617	7.2026	7.3473	7.3487		7.4046	7.367	7.4879	7.2858		7.2908	7.2679	7.4744	7.3899		7.529	7.6126	7.5434	7.2909		7.2386	7.4399	7.1793	7.343
ef0052	53530	54156	-		hypothetical protein	7.4895	6.9195	7.3944	6.6929	6.9544		8.2795	8.0665	8.3341	7.8725		8.2449	8.3991	8.2458	8.329		8.0052	7.883	8.1446	8.4841		7.5922	7.4504	7.947	8.1968		7.6104	7.4621	7.4044	8.0409
ef0053	54156	55025	-	dnaQ	DNA polymerase III epsilon subunit	7.6439	7.1565	7.1152	7.0312	6.8261		8.2988	8.254	8.251	7.9874		8.1259	8.3356	7.8954	7.9565		7.987	8.032	8.0712	8.3959		7.5231	7.7398	7.5302	8.0546		7.498	7.2349	7.2823	7.8237
ef0054	55025	55435	-		hypothetical protein	7.2287	6.9726	7.4872	6.7367	6.9509		8.3324	8.1757	8.1331	8.1857		8.1617	8.0516	7.7287	7.8698		8.0171	7.7079	7.9943	8.6264		7.378	7.2652	7.5743	8.0134		7.2055	7.3268	7.4033	7.528
ef0055	55754	56707	+		adhesion lipoprotein	7.1332	7.5025	7.3299	7.44	7.2464		7.2382	7.2705	7.0497	7.0625		6.9289	7.2035	6.7502	7.1587		6.676	7.0901	6.7521	6.9976		6.5499	6.5505	6.7765	6.8422		6.9665	6.8343	7.0112	6.5322
ef0056	56733	57425	+		ABC transporter ATP-binding protein	6.7605	7.6443	7.2043	7.3887	6.9037		7.0508	7.5888	7.4243	6.9873		6.5835	7.3304	6.6266	7.0152		5.9725	6.9753	6.8855	6.8494		6.789	7.28	6.8843	6.5776		6.2683	7.1029	6.9502	6.7021
ef0057	57587	58426	+		ABC transporter permease protein	7.8034	7.3615	8.0095	7.7425	8.0591		8.0182	7.7464	7.5188	7.8005		7.2676	7.1143	7.126	7.1365		6.9535	7.1607	7.4911	7.2424		7.1801	7.4584	7.1745	7.0201		7.0879	6.9325	7.1316	7.2554
ef0058	58570	59391	+	purR	pur operon repressor PurR	9.141	9.1273	9.0879	9.1509	9.1824		8.96	8.9946	8.7605	8.5545		8.2199	8.3556	8.4324	8.226		8.031	7.9218	8.3525	8.1298		8.0808	7.9773	8.2428	7.6145		7.9824	7.9752	8.2726	8.2502
ef0059	59602	60978	+	glmU	UDP-N-acetylglucosamine pyrophosphorylase	9.9203	9.6926	9.8588	9.4783	9.7091		9.4239	9.198	9.5899	9.4502		8.7673	8.5687	9.1576	8.9436		9.019	8.9578	9.1328	8.8857		9.0623	8.6906	9.17	10.6278		9.2056	8.9885	9.5858	8.978
ef0062	61420	65361	+		5'-nucleotidase family protein	7.6075	7.7838	7.6385	7.936	7.4032		7.5328	7.6813	7.6026	7.5335		7.9756	7.9158	7.6689	7.5616		7.3934	7.7508	7.5515	7.5902		7.8876	8.1142	7.7375	7.6968		7.5937	7.8726	7.6317	7.5854
ef0063	65497	67176	+		pheromone binding protein putative	6.0439	6.3027	6.2782	6.1593	6.178		6.3516	6.2643	6.4655	6.7004		6.5913	6.7289	6.583	6.4962		6.5425	6.5052	6.4307	6.4538		6.1899	6.4048	6.4775	6.3113		6.3351	6.1921	6.2864	6.2821
ef0064	67223	67447	-		conserved hypothetical protein	7.804	7.3366	6.8539	7.4193	7.4515		6.7616	6.3182	6.833	7.4152		7.8918	7.1199	7.2989	7.8307		7.2507	7.0365	7.0419	7.5982		6.6715	7.5648	7.5015	7.7981		7.2988	7.3762	7.0285	7.5084
ef0065	67462	68448	-		bacterial luciferase family protein	6.0407	5.9364	5.9371	6.281	6.1608		5.7398	6.1898	6.2537	6.4453		6.0201	5.9222	6.0318	6.2738		5.9115	6.1501	6.1239	6.016		6.0558	6.0562	6.0187	5.8063		6.1108	6.295	5.9214	6.0507
ef0066	68667	69281	+	ruvA	Holliday junction DNA helicase RuvA	8.5944	8.767	8.4969	8.6492	9.269		8.3123	9.1277	8.6212	8.2705		8.1247	8.8626	8.4423	8.542		8.1706	8.3965	8.3567	8.2176		8.5545	9.3489	8.2385	8.2475		8.0932	8.5309	8.4534	8.186
ef0067	69294	70310	+	ruvB	Holliday junction DNA helicase RuvB	7.8476	7.6893	7.9108	7.7895	7.7164		7.4935	7.4108	7.5122	7.4357		7.3361	7.2641	7.4738	7.3541		7.3836	7.3055	7.4325	7.3544		7.6346	7.613	7.3082	7.4146		7.6218	7.2828	7.3243	7.287
ef0068	70434	70871	-		hypothetical protein	6.9225	7.2451	6.8353	7.322	7.3203		6.4318	7.6529	7.0602	6.6719		6.0482	7.6744	6.6783	7.1582		6.9918	8.3039	6.6404	6.6396		6.4863	7.1936	6.7505	6.5049		6.555	7.7507	7.4053	6.6911
ef0069	71084	71782	+		N-acetylmannosamine-6-phosphate epimerase putative	7.9648	6.6617	6.9878	6.9576	8.6155		8.1784	6.759	7.0434	8.2449		8.6195	6.7303	7.5858	7.0735		7.3743	6.5001	6.792	8.1486		7.0456	6.9285	6.7082	7.629		7.8995	6.4941	7.3578	7.9223
ef0071	71960	74299	+		lipoprotein putative	7.4844	7.4589	7.5311	6.9034	6.8366		8.7437	8.6748	8.8733	8.0135		9.084	9.1004	9.3379	8.6842		9.9323	9.8052	9.593	9.608		8.6698	8.631	9.3872	9.6561		9.7175	9.6799	8.9781	9.5852
ef0073	74846	75763	+		transcriptional regulator Cro/CI family	6.4158	6.3989	6.3657	6.6922	6.6577		6.2218	6.8598	6.6354	6.6869		6.6286	6.5872	6.8114	6.7972		6.5153	6.5594	6.3585	6.661		6.7308	6.716	6.5295	6.509		6.5967	6.2575	6.3944	6.2806
ef0074	75810	76463	-	ers	transcriptional regulator Crp/Fnr family	8.5385	8.6621	8.755	8.3965	8.7117		8.0329	7.8213	7.9162	7.7428		7.9636	7.4838	8.0187	7.627		7.8573	7.6804	7.763	7.7896		7.9076	7.5789	7.8399	7.6882		7.6606	7.7563	7.7846	7.5296
ef0076	76736	77629	+		oxidoreductase short chain dehydrogenase/reductase family	7.955	8.2927	8.0986	7.8724	7.7885		8.3022	8.3288	8.0499	8.1288		8.2979	8.4496	8.3979	8.4784		9.248	8.8672	8.8233	8.8165		9.0476	8.7285	9.2246	9.0746		9.9959	9.4972	9.1283	9.5619
ef0077	77642	78214	+		conserved hypothetical protein	7.9663	8.3058	8.1357	7.6647	7.9854		8.3145	8.3119	8.4239	8.3913		8.477	8.7738	8.6397	8.5021		9.7329	9.4503	8.973	8.8729		9.3122	8.9624	9.341	9.202		10.3943	10.3256	9.6447	9.7696
ef0078	78227	78418	+		conserved hypothetical protein	7.7689	8.0019	8.4245	7.9428	7.925		8.3972	8.128	7.8418	8.3729		8.4179	9.0507	8.1449	7.9213		9.5574	8.8306	9.0402	8.9352		9.1856	8.9864	9.5971	9.1129		10.0596	9.9397	9.6038	10.0447
ef0079	78431	78943	+	glS24	gls24 protein	7.5691	7.2589	7.6393	7.2232	7.6049		7.8561	7.7318	7.1251	7.8121		7.9666	8.0169	7.6089	7.3747		8.1422	8.2696	8.2056	8.4299		8.506	8.5847	8.5765	8.4724		9.0066	8.5073	8.7626	9.3955
ef0080	79002	79562	+	glsB	gls24 protein	7.7397	7.8799	8.1127	7.5514	7.8603		8.3419	8.1136	8.1609	8.4477		8.4875	8.5209	8.3835	8.479		9.5449	9.2693	9.1062	9.1099		9.4248	9.2576	9.4618	9.4696		10.2361	10.063	9.6953	10.0031
ef0081	79586	79828	+		membrane protein putative	8.0746	8.6724	8.8337	8.421	8.5359		8.9546	8.9932	8.3796	8.5954		9.0122	9.3139	8.6968	8.7935		9.7576	9.7016	9.7738	9.4688		10.0822	9.8026	10.1432	9.9069		10.5505	10.5227	10.1374	10.6278
ef0082	80195	81430	+		major facilitator family transporter	7.9531	7.7977	7.8229	8.6711	8.903		7.2436	7.2703	7.106	7.7251		7.0756	6.5918	7.0307	7.3028		6.5151	6.7157	6.8137	6.9757		6.9563	6.9858	6.5177	6.7898		6.6724	6.8301	6.9499	6.644
ef0083	81451	81630	+		hypothetical protein	7.8115	7.6421	7.623	8.9559	8.6915		5.8226	6.5155	6.6344	7.5865		6.0582	7.1964	5.7873	6.8675		6.3016	6.644	6.1031	6.2386		5.6506	5.0444	6.1007	6.1298		5.7606	6.4671	5.8637	6.6647
ef0084	81786	82169	-		hypothetical protein	7.1206	7.4428	7.113	7.0335	7.6398		7.0199	7.1565	7.237	7.1282		7.1314	6.8192	7.4487	7.3729		6.8951	6.7553	7.1564	6.9702		7.4348	7.0809	7.1621	7.2551		7.1537	7.6583	7.0177	6.8677
ef0085	82166	83269	-		conserved domain protein	6.5189	6.6716	6.5539	6.528	6.3805		6.4565	6.533	6.4158	6.489		6.7196	6.7843	6.4002	6.7079		6.5655	6.4127	6.408	6.4144		6.5236	6.8277	6.5545	6.5817		6.4837	6.4095	6.4793	6.1207
ef0086	83263	84750	-		conserved domain protein	6.0901	6.5134	6.3558	6.5466	6.6437		6.2845	6.3974	6.6216	6.7681		6.2504	6.6689	6.403	6.686		6.6381	6.7516	6.1681	6.2302		6.5885	6.5142	6.3059	6.1329		6.4125	6.5452	6.6013	6.1627
ef0089	85595	91558	+	fss1	conserved domain protein	9.2501	8.918	7.6039	9.6013	9.3349		8.9507	8.2952	8.8924	8.9669		9.8679	8.853	8.5843	9.079		7.4363	7.6379	7.9105	8.8633		8.8564	8.2026	8.5102	9.6014		8.347	8.1333	8.4121	9.1223
ef0090	91977	92891	+		diacylglycerol kinase catalytic domain protein	7.3098	7.6477	7.6682	7.4599	7.4041		7.9791	7.6633	7.5722	7.6961		7.6982	7.5376	7.8329	7.4898		8.6789	8.3123	8.2571	8.1683		8.1605	8.1613	8.5427	8.4773		8.5354	8.3679	8.3842	8.7364
ef0091	92973	94478	+		conserved hypothetical protein	7.9752	8.0959	8.0486	7.777	7.72		8.3185	8.4339	8.0926	8.0991		8.2285	8.0192	8.0795	7.9319		8.3804	8.398	8.6633	8.3864		8.4464	8.2398	8.5781	8.2153		8.5323	8.3058	8.4476	8.8619
ef0092	94814	95053	+		hypothetical protein	5.9884	6.2792	5.9154	6.068	6.1506		5.9993	6.2643	6.3245	6.098		6.0942	5.9406	6.5901	5.9051		6.4029	6.4731	6.4765	6.2012		6.2495	6.9982	6.1377	6.0514		6.4269	6.7253	6.2094	6.071
ef0093	95068	98235	+		cell wall surface anchor family protein	6.6625	7.1268	6.6213	6.8948	6.7508		6.3445	6.4291	6.9199	6.8288		6.8332	6.7596	7.1457	6.9235		6.4659	6.7189	6.7641	6.5686		6.8527	6.8816	6.8829	6.9891		7.128	7.1228	6.752	6.9613
ef0094	98403	99173	+		formate/nitrite transporter family protein	9.0842	8.9623	8.9939	8.7548	8.8649		8.6264	8.3812	8.445	8.428		7.9551	7.9384	8.291	8.2523		8.1935	7.9971	8.3941	8.0294		8.2664	8.0867	8.3104	8.2943		8.2778	8.2215	8.3292	8.2679
ef0095	99329	100114	+		lipoprotein putative	7.7934	7.553	7.81	7.2347	7.5611		9.0242	9.126	8.6353	8.2756		8.637	8.2589	8.3495	7.9416		7.8781	7.8557	7.937	7.9233		7.8057	7.5771	7.8068	7.6744		7.5705	7.3222	7.634	7.4145
ef0096	100173	100853	-		conserved hypothetical protein	8.6816	8.4872	8.8517	8.1863	8.0939		8.9813	9.1257	9.1005	8.8475		9.1457	9.0327	9.1812	9.0687		9.2788	9.2424	8.9738	9.0116		8.7044	8.8594	8.6277	8.6509		8.6683	8.4888	8.6065	8.3013
ef0097	101110	102216	+		regulatory protein pfoR putative	11.3261	11.1867	11.4484	10.2118	10.2959		11.6004	11.4367	11.6118	10.7457		11.0808	10.9422	11.3461	11.2415		10.985	10.8515	11.3667	11.4694		10.8184	10.706	11.0594	11.1474		10.161	9.9985	9.7972	10.3103
ef0098	102239	102898	+	sdhB-1	L-serine dehydratase iron-sulfur-dependent beta subunit	11.3541	11.0903	11.3914	10.0405	10.3327		11.4921	11.3494	11.5732	10.7298		11.1655	11.1747	11.2307	11.0029		10.8898	10.6912	11.2271	11.341		10.4373	10.2762	10.7529	10.9585		10.0459	9.9063	9.687	10.4458
ef0099	102913	103806	+	sdhA-1	L-serine dehydratase iron-sulfur-dependent alpha subunit	10.9815	10.7291	11.0443	10.1093	10.4994		10.9944	10.7506	11.0279	10.3467		10.623	10.3688	10.9756	10.9174		10.5211	10.3962	10.7032	11.2123		10.2564	9.9798	10.58	10.6895		10.0704	9.8381	9.6115	10.2415
ef0100	103833	105104	+	serS-1	seryl-tRNA synthetase	10.8326	10.6055	10.9148	9.6281	9.996		10.8735	10.8005	11.1487	10.2166		10.5507	10.4094	11.0721	10.5697		10.6047	10.5003	10.7213	10.9034		9.939	9.6483	10.3736	10.4458		9.9347	9.6862	9.6003	10.1473
ef0101	105141	106055	-		hydrolase alpha/beta hydrolase fold family	7.522	7.5338	7.4289	7.5032	7.7208		7.5224	7.4895	7.5028	7.765		7.5225	7.5944	7.765	7.7166		7.7979	7.8035	7.7832	7.6291		8.0845	8.2062	7.7355	7.7291		8.0055	7.973	7.5899	7.7009
ef0102	106222	106701	-	argR2	transcriptional regulator ArgR family	7.695	8.0754	7.8608	8.0945	7.8723		8.1668	8.1835	8.204	8.2786		8.0225	8.0631	8.2113	8.6634		9.1123	8.7604	8.5046	8.2201		8.6945	8.8036	8.8924	8.2664		8.8201	8.7068	8.4895	8.5572
ef0103	106944	107432	+	argR1	transcriptional regulator ArgR family	8.8269	9.1798	9.525	9.1207	9.0524		9.1695	9.3487	8.4265	9.3908		8.7784	8.8183	8.9449	9.4198		9.8777	9.5342	9.5611	9.6382		9.6525	9.5224	9.9969	9.8047		9.8748	9.7986	10.0446	10.2919
ef0104	107729	108955	+	arcA	arginine deiminase	11.0482	10.331	10.6401	9.1078	9.467		12.2469	12.1748	11.9406	11.9059		12.9453	12.8184	12.5993	12.3021		13.3002	13.0979	13.2309	13.8225		13.4695	13.2847	13.4646	14.0475		13.9329	13.7255	13.5947	14.5526
ef0105	108985	110004	+	argF-1(arcB)	ornithine carbamoyltransferase	10.6035	10.2608	10.4481	8.9536	9.2987		11.646	11.6224	11.9255	11.357		12.3955	12.2469	12.71	12.2406		13.5461	13.2761	13.1278	13.383		13.4306	13.2494	13.4945	13.7676		14.1836	13.9963	13.7349	14.0985
ef0106	110110	111042	+	arcC-1	carbamate kinase	10.4774	10.0879	10.2251	9.0117	8.99		11.4433	11.3951	11.4834	11.0276		12.0425	11.9157	12.2095	11.8965		12.9133	12.6323	12.7728	13.0274		12.9363	12.6775	13.0456	13.2624		13.4524	13.2445	12.8169	13.5664
ef0107	111067	111759	+	arcR	transcriptional regulator Crp/Fnr family	10.8561	10.0647	10.494	8.79	9.3805		11.3277	11.3276	10.9835	11.0534		11.778	11.7982	11.5751	11.4255		12.3872	12.2432	12.5938	13.0977		12.636	12.4791	12.914	13.3039		12.8957	12.7007	12.8728	14.1258
ef0108	111807	113258	+	arcD	C4-dicarboxylate transporter putative	10.657	9.994	10.4959	9.2093	9.3952		11.399	11.2825	10.9437	10.7937		11.9801	11.8584	11.6228	11.4551		12.4534	12.2336	12.5923	12.9791		12.7766	12.5534	12.9808	13.3741		13.1025	12.8974	12.9814	13.8965
ef0109	113349	114029	-		ThiJ/PfpI family protein	6.6735	6.665	6.8346	6.5587	6.738		6.7734	6.625	6.7517	6.725		6.8428	6.4608	6.6935	6.8485		6.9885	7.1914	7.0229	6.7214		6.8068	6.7269	6.6688	6.4071		6.8009	6.5746	6.6068	6.4309
ef0110	114026	114361	-		transcriptional regulator ArsR family	6.1986	6.6207	6.3259	6.2636	6.4856		6.3291	6.6935	6.3511	6.4265		6.2526	6.553	6.416	6.5366		6.7379	6.8425	6.5799	6.4401		6.4147	6.1283	6.7214	6.6214		6.1474	6.1323	6.4062	6.0355
ef0111	114544	115563	+		oxidoreductase zinc-binding	6.7524	6.8452	6.4722	6.8532	6.7987		6.545	6.8845	6.7573	6.8739		6.9862	7.2919	6.8696	6.8762		6.6114	7.0321	6.6858	6.6513		6.7415	7.1136	6.7608	6.5709		6.6673	7.1109	6.9914	6.6551
ef0112	115686	116489	+		conserved domain protein	6.5955	6.6582	6.3333	6.3902	6.6191		6.8439	6.884	6.6695	6.9713		7.1129	7.1193	6.9138	6.7066		6.8152	6.8622	7.0196	6.8587		6.5058	6.8174	6.473	6.4271		6.566	7.0482	6.7209	6.3188
ef0113	116482	117297	+		hypothetical protein	6.5621	6.7087	6.7561	6.4618	6.1917		6.7783	6.4567	6.9619	6.9108		7.7516	7.5835	7.168	7.02		7.2944	7.1182	7.6072	7.3297		6.6643	7.0152	6.802	6.931		6.9111	6.6482	6.5721	6.5192
ef0114	117533	120040	+		glycosyl hydrolase family 20	7.0957	6.822	7.0731	6.5695	6.6489		8.0521	7.9116	7.8811	7.2528		7.7418	7.8465	7.9225	7.7098		7.7642	7.6106	7.9824	8.1385		7.1689	7.4707	7.8319	7.9648		7.431	7.3521	7.0574	7.5981
ef0115	120325	121593	+		endoribonuclease L-PSP putative	7.3354	7.4505	7.2882	7.3044	6.9418		7.9049	7.9217	8.3075	7.5548		7.6642	7.985	8.1527	8.0651		7.6004	7.6693	7.8557	7.8782		7.5406	7.7193	7.4429	7.7249		7.1327	7.5425	7.1989	7.0294
ef0116	121643	122086	-		conserved hypothetical protein	7.8937	7.9882	8.9693	8.256	7.6506		8.4653	9.7431	8.7743	9.2032		7.9725	9.4055	9.5019	8.3897		8.8037	9.2226	8.0489	8.2775		8.1988	9.1403	8.1366	8.2583		8.654	9.7187	9.5972	8.9302
ef0117	122083	123495	-		transcriptional regulator GntR family	6.9368	6.9414	7.0541	6.7738	6.948		6.8253	6.7731	6.9718	7.1167		6.8806	6.8761	6.9363	7.0173		7.185	7.1885	7.1399	7.2162		7.1722	7.2019	7.355	7.13		7.1498	7.2078	7.2318	7.2171
ef0118	123593	124558	+		ornithine cyclodeaminase putative	6.3899	6.4674	6.2271	6.3891	6.298		6.3267	6.5799	6.3192	6.2229		6.192	6.2358	6.7377	6.6316		6.3223	6.3741	6.2477	6.357		6.4875	6.2851	6.3123	6.3813		5.9843	6.2655	6.4045	6.1975
ef0119	124560	125348	+		phenazine biosynthesis protein PhzF family	6.6135	6.4487	6.5442	6.4587	6.4589		6.3714	6.2549	6.4848	6.522		6.716	6.4071	6.2784	6.4971		6.3701	6.4627	6.42	6.5655		6.6415	6.4606	6.2494	6.688		6.1964	6.3858	6.4542	6.641
ef0120	125396	125932	-		conserved hypothetical protein	6.9599	7.1477	7.0424	7.2607	6.9		6.9989	6.735	7.5326	7.1705		6.8633	6.8524	7.496	7.4379		6.7286	7.1579	7.1039	7.0096		7.357	7.2153	6.9374	6.9202		7.076	6.4722	7.0561	6.5575
ef0121	125857	126084	-		hypothetical protein	8.4859	7.6932	6.6465	7.2423	6.5911		8.1521	7.9116	7.047	8.6916		7.9076	7.5123	7.7748	7.1621		8.451	7.2342	7.749	8.7673		7.2803	6.9513	7.6962	8.1368		7.431	7.2614	8.3151	9.0039
ef0122	126108	126485	-		conserved domain protein	6.8575	6.9677	6.9394	6.7063	6.4487		6.8028	7.2419	7.0528	6.7103		7.3031	7.1422	6.8258	6.9562		6.9756	7.1409	7.2345	7.088		6.7395	6.7027	6.6317	6.8342		6.5486	6.4234	6.967	6.6176
ef0123	126495	128846	-		conserved hypothetical protein	6.7623	6.8171	6.9482	6.9147	6.9303		6.7297	6.9103	7.0862	7.0952		6.8043	6.9582	6.9952	7.013		6.9371	6.9791	6.9043	6.9134		6.6092	6.8868	6.939	6.8081		6.8555	6.9072	6.7632	6.7677
ef0124	128949	129308	-		hypothetical protein	6.2584	5.9376	6.1801	6.116	6.1506		5.7454	5.7796	6.4158	6.1205		6.2616	5.6989	6.5044	6.2645		6.1927	6.0144	5.8825	6.4123		6.1362	6.3035	6.2089	5.6869		5.8518	5.9245	6.4189	5.8026
ef0125	129645	130817	+		IS256 transposase	5.0444	5.0444	5.0444	5.0444	5.0444		5.0444	5.0444	5.0444	5.0444		5.0444	5.0444	5.0444	5.0444		5.0444	5.0444	5.0444	5.0444		5.0444	5.0444	5.0444	5.0444		5.0444	5.0444	5.0444	5.0444
ef0126	130937	131554	+		conserved hypothetical protein	7.9132	6.9347	6.9969	7.0761	6.9978		7.6163	7.4392	7.2765	6.9305		7.5827	7.6728	7.2367	6.866		7.7147	7.5042	6.9634	6.9431		7.4667	7.2936	6.7786	6.8718		7.6721	7.7466	6.921	7.0519
ef0127	132152	132727	+		conserved hypothetical protein	8.7127	8.3202	8.7766	8.3343	8.3557		8.3078	8.4815	8.307	8.4746		8.4872	8.3091	8.0573	7.9937		7.9753	7.9554	8.5278	8.3561		8.0573	7.7563	8.2977	8.2021		8.038	8.1294	8.2895	8.5879
ef0128	132769	133407	-		hypothetical protein	7.3419	7.4699	7.0385	7.3426	7.1792		7.2222	7.0872	6.9368	7.4497		7.1967	7.4683	7.1618	7.2057		7.0216	7.1071	7.1856	7.3154		6.9307	7.0594	7.3617	7.0679		7.0936	6.7961	7.0627	7.6978
ef0129	133414	133788	-		transcriptional regulator Cro/CI family	6.4717	6.5173	6.6028	6.4874	6.5526		7.0142	6.3599	6.6445	7.1752		6.9473	6.7245	6.6622	6.5587		7.0455	6.4364	6.9479	6.6136		6.3686	6.7846	6.4265	6.7017		6.7043	6.1886	6.7774	7.0792
ref49A	133902	133975	+	ref49A	sRNA	10.2353	9.5085	8.2247	9.3243	8.1281		9.7806	9.8489	8.8908	9.7124		10.1412	9.304	9.1366	8.4241		8.6283	8.8693	9.8302	10.1093		8.9889	7.8375	9.2407	9.6248		9.0074	8.3949	9.4678	10.6489
ref50	133971	134025	-	ref50	sRNA	13.4375	12.2631	10.8087	12.4992	10.4539		13.1859	12.7772	11.8494	13.2739		12.5238	12.0318	11.9463	12.0707		12.6043	12.3371	12.7077	13.105		12.2702	11.46	12.8446	13.0351		12.9137	12.308	13.4362	14.2428
ref49B	134015	134356	+	ref49B	sRNA	8.6649	8.9153	8.8	8.9504	8.5701		8.8402	8.6525	8.7725	8.5765		8.7702	8.0353	8.7428	9.0284		8.6265	8.6058	8.4696	8.4356		8.5609	8.6941	8.8294	8.6555		8.179	7.891	8.9334	8.6267
ef0130	134630	134812	-		hypothetical protein	7.0235	6.6064	6.2825	6.5097	6.299		6.2019	6.5003	5.998	6.063		6.725	6.7487	5.9911	6.0087		5.7961	6.3968	5.872	6.4921		6.3898	5.4695	6.2956	6.9117		6.3521	5.9136	6.1339	6.5368
ref49C	134634	134923	+	ref49C	sRNA	9.9695	9.3327	9.9115	8.886	9.3722		9.0018	9.0558	9.083	9.1339		8.9796	8.7963	9.2777	8.9542		9.3178	9.2042	9.4059	9.2381		9.22	8.9771	9.3393	9.2413		8.8137	8.5596	9.3707	9.5058
ef0131	134979	135230	+		conserved domain protein	6.0484	5.9225	6.1274	6.565	6.4487		6.8209	7.2084	6.8494	5.9227		6.9007	6.4451	6.5925	6.7425		6.6227	6.4293	6.3529	6.8208		6.6242	6.6248	6.4755	6.3794		6.6965	6.5303	6.8716	6.6952
ef0132	135317	135643	+		hypothetical protein	5.4124	5.4207	5.1837	5.4265	5.5534		6.1026	5.6176	6.1587	5.9407		5.787	6.0064	5.4191	6.043		5.297	5.5651	5.9865	5.5161		6.3853	5.8657	5.8702	5.4992		5.4815	5.593	5.7504	5.696
ef0133	135643	136050	+		hypothetical protein	6.7455	6.6813	6.8088	7.014	6.3812		7.1528	7.1565	7.023	6.3638		6.9311	6.9651	7.1179	6.9396		6.7669	6.8674	7.0744	6.9063		6.9272	6.7692	7.1442	6.7348		6.5279	6.6482	6.558	6.7837
ef0134	136200	136424	+		hypothetical protein	6.4717	6.1521	6.4745	5.9563	6.3876		6.2378	5.4821	5.7157	6.147		6.5266	6.294	5.326	6.2189		6.1232	6.2229	6.0043	5.9266		5.548	5.921	5.8741	7.4769		5.9375	5.0444	6.383	6.0545
ef0135	136402	136644	+		conserved hypothetical protein	6.2482	6.184	6.2002	6.4956	6.7145		5.9906	5.7725	5.8794	6.9336		6.0849	6.8728	6.3056	6.0335		6.2381	5.9207	6.2078	6.4013		5.9724	6.0674	6.2331	6.1013		5.8873	6.3985	6.3722	6.2337
ef0136	136626	137030	+		hypothetical protein	5.878	5.9569	6.09	6.639	6.3214		6.6227	6.4092	6.1344	6.528		6.4887	5.8644	6.4647	6.6234		6.6333	6.2165	6.6145	6.4588		6.3489	6.8423	6.3591	6.2748		6.7182	6.1289	6.4768	6.1674
ef0137	137142	137474	+		nucleotidyltransferase domain protein	7.4708	6.8667	7.5247	7.1655	6.9851		7.2978	6.4648	7.2649	7.3713		7.1506	6.9677	7.0652	6.8978		7.3505	7.3199	6.9782	6.9157		7.1145	7.2972	7.2333	7.0776		7.3819	6.942	7.7773	7.6403
ef0138	137464	137847	+		conserved domain protein	6.4503	6.0853	6.2156	6.2405	6.2213		6.322	6.0719	6.2704	6.3109		6.3273	6.8192	6.4799	6.2831		5.9041	6.0853	5.9168	6.1506		5.9685	5.9055	6.0164	6.3808		6.0476	5.7143	6.4299	6.7768
ef0139	137848	139359	+		FtsK/SpoIIIE family protein	6.4531	6.6128	6.3676	6.8073	6.8458		6.2448	6.5535	6.6247	6.6527		6.8516	6.7166	6.4858	6.6295		6.1266	6.3687	6.283	6.6726		6.4433	6.4552	6.4892	6.4825		6.4548	6.4509	6.3139	6.3716
ef0140	139399	139932	+		conserved domain protein	6.3564	6.4628	6.3785	6.6276	6.7618		6.5643	6.3626	6.3856	6.4613		6.1144	6.9355	6.5147	6.4615		6.5077	6.2886	6.2215	6.476		6.4141	6.3815	6.5584	6.3518		5.9997	6.3995	6.4169	6.4823
ef0141	139953	140240	+		hypothetical protein	6.3891	5.9288	5.6466	6.2937	6.0158		5.9656	6.4567	6.2185	6.4394		6.5859	6.3285	5.8581	6.4973		5.7684	5.9288	5.8422	6.1133		6.1065	6.1069	6.1468	6.0312		6.2705	6.0804	6.0121	5.943
ef0142	140250	140654	+		conserved hypothetical protein	6.4463	6.3801	7.0549	6.6094	6.4509		6.9323	7.0978	6.7688	7.9041		6.2825	7.0665	7.0202	6.6744		6.392	6.9151	6.717	6.5409		6.6349	7.4174	6.2731	6.3349		7.6408	7.6396	7.1812	6.3278
ef0143	140885	142228	+		transcriptional regulator Cro/CI family	6.0371	6.0895	6.3477	6.2052	6.2048		6.0991	5.8202	6.059	6.0411		6.2526	5.8672	6.4059	6.0587		5.9586	6.4153	6.2076	6.333		6.2926	6.2205	6.0634	6.0054		6.0476	6.2426	6.3772	5.8695
ef0144	142246	142860	+		conserved domain protein	6.2382	6.6201	6.519	6.9938	6.7446		6.435	6.7246	6.6207	6.6219		6.6143	6.9274	6.6155	6.7973		6.0568	6.4863	6.4775	6.4478		6.6715	6.8718	6.7559	6.615		6.3328	6.9813	6.5247	6.1691
ef0145	142958	143263	+		hypothetical protein	6.7106	6.4187	6.4369	6.5621	6.7495		6.5768	6.4027	6.6842	6.5507		6.8592	6.9326	6.458	6.9327		7.0683	6.343	6.5275	6.2079		6.2654	7.209	6.7327	6.7421		6.8604	6.6185	6.3219	6.769
ef0146	143274	145979	+		surface exclusion protein putative	6.9151	6.8027	7.0229	6.6499	6.7256		6.5875	6.7005	6.5876	6.6762		6.7984	6.7797	6.5118	7.3323		6.7416	6.5982	6.6747	7.0469		6.5971	6.702	6.5495	6.7063		6.6341	6.5096	6.5798	6.9461
ef0147	146035	146175	+		hypothetical protein	6.5284	6.9121	6.9336	6.7606	6.6886		6.9468	6.4757	6.576	6.2657		6.8933	7.2661	6.8841	6.5562		6.7308	6.0502	6.7504	6.2743		6.2668	6.733	6.8998	6.8247		5.3933	6.0961	6.6061	7.3583
ref52	146047	146164	-	ref52	sRNA	8.5299	7.8912	8.6579	7.6888	8.1845		8.4427	7.8688	7.1244	8.4701		8.8256	7.2153	7.8853	7.4342		7.2806	7.627	7.972	8.3822		7.7022	8.0277	7.8708	8.2484		7.0233	7.1166	8.6389	8.9906
ref51	146208	146271	-	ref51	sRNA	6.0371	6.5177	6.7805	5.872	6.3319		6.371	6.2119	6.9235	7.1489		6.488	6.431	6.5776	6.4773		7.0199	6.7319	6.2981	7.2532		6.8301	6.0297	6.3768	7.0994		7.2511	7.2289	6.0976	7.2351
ef0149	146450	150367	+		aggregation substance putative	6.1849	6.2931	6.2534	6.3661	6.2684		6.4372	6.0129	6.3535	6.2904		6.4996	6.2245	6.3827	6.3204		6.2419	6.371	6.2979	6.2371		6.3071	6.4053	6.3708	6.3025		6.2208	6.266	6.282	6.0487
ref53	146695	146762	-	ref53	sRNA	9.8285	8.8412	10.631	8.6652	10.0068		9.217	9.2611	9.3494	9.9999		8.3124	8.3832	9.2235	8.1078		10.2493	9.716	9.167	10.0443		8.793	9.2554	9.2707	10.4565		8.7971	8.6442	10.0151	11.234
ef0150	150560	151417	-		membrane protein putative	6.8254	7.2627	7.1501	7.2131	7.2714		7.0032	7.3108	7.4879	6.9244		7.1606	7.1325	7.6298	7.2463		7.1908	7.3455	7.1778	7.0075		7.1319	7.4336	7.151	7.1784		7.4176	7.5706	7.2571	6.7115
ef0151	151476	152030	+		hypothetical protein	6.5722	6.7848	7.3322	6.6342	7.1841		6.6154	6.4122	6.9228	6.741		6.589	7.1659	6.6753	7.037		6.696	6.6699	6.4387	6.7238		6.7233	6.8458	6.5758	6.9148		6.7332	6.8324	6.8261	6.7248
ef0152	152073	152516	+		hypothetical protein	6.1903	6.1866	6.1029	6.2004	5.8327		5.7041	6.3295	6.0957	6.0851		5.6253	5.5958	5.8183	6.0652		5.4026	6.0488	6.0429	6.0761		6.2714	6.3968	6.0492	5.9073		5.7298	6.0603	5.9929	5.961
ef0153	152519	153367	+		cell wall surface anchor family protein	6.3181	7.152	7.0328	7.0576	6.6977		6.5003	7.0466	7.3773	6.5424		6.4224	7.1845	6.8689	7.1847		5.7784	6.4635	7.1759	6.4168		7.08	8.4705	6.7109	6.6846		6.7138	7.8269	6.3424	6.2732
ef0154	153378	154367	+		conserved hypothetical protein	6.1064	6.2942	6.1636	6.5442	6.3876		6.4005	6.1874	6.6842	6.5185		6.6477	6.5699	6.4047	6.3375		6.1824	6.2918	6.2835	6.5017		6.4307	6.4137	6.5922	6.4066		6.585	6.1966	6.1544	6.347
ef0155	154367	154591	+		conserved hypothetical protein	6.1327	6.052	6.5513	6.4519	6.4997		6.0451	6.5155	6.1151	6.2808		5.619	6.5488	6.0993	6.2794		5.9195	6.2793	6.1697	6.1936		5.8068	6.1249	6.2965	6.4802		6.0649	5.7863	6.44	6.5522
ef0156	154604	154993	+		conserved hypothetical protein	6.8254	7.4247	7.0356	7.8467	7.1324		7.0923	6.6509	8.0326	7.3228		7.1144	7.4338	7.6079	7.7499		6.1305	7.6037	7.7242	6.8901		7.6441	7.4174	7.8881	7.0642		7.5168	8.79	7.383	6.4784
ef0157	155385	155603	-		conserved domain protein	8.9817	9.4884	9.3554	9.1286	8.8466		8.5217	8.3814	8.2826	8.6968		8.9584	8.9662	8.0197	9.4482		8.6119	8.4436	9.6429	9.5401		10.0465	10.1287	10.4274	9.5115		8.2853	8.7161	8.3673	9.6016
ef0158	155767	158274	+		conjugal transfer protein putative	6.7552	6.608	6.5591	6.702	6.7661		6.6844	6.7762	6.6783	6.6836		6.7067	6.6963	6.6018	6.6925		6.1637	6.3367	6.5051	6.6295		6.6877	6.7225	6.5085	6.6045		6.4564	6.7096	6.4925	6.4571
ef0159	158281	160245	+		membrane protein putative	7.361	8.0535	6.8402	7.3218	7.3497		7.7775	7.776	7.9124	6.9317		7.4285	7.6658	8.0658	7.2316		8.0737	7.8354	8.7721	7.4479		8.4372	8.3429	7.9355	7.6981		8.0669	8.0033	7.5356	6.9163
ef0160	160270	161307	+		conserved domain protein	6.3458	6.7253	6.3392	6.5498	6.8467		7.3297	6.7691	6.4004	6.3619		6.8412	6.8471	6.4294	6.4649		6.3352	6.5397	6.5695	6.7009		6.8289	6.655	6.4793	6.5246		6.2229	6.5033	6.6451	6.3771
ef0161	161322	161612	+		hypothetical protein	7.2435	6.9238	7.1879	7.5517	6.6948		7.117	7.2344	7.1614	7.2801		7.3022	6.5172	7.1872	7.1947		7.195	6.967	7.2247	7.0335		6.5454	7.2657	6.1832	7.1359		7.0618	7.1751	7.5627	6.7896
ef0162	161645	161869	+		hypothetical protein	6.8657	7.0815	6.351	6.8658	6.7007		6.6303	6.844	6.2798	6.8955		6.2489	5.9844	6.652	6.8173		6.1232	6.4852	6.2703	6.825		6.1244	5.3991	7.2813	6.4316		6.5733	6.79	6.1294	6.5983
ef0163	161866	162384	+		lipoprotein putative	6.2726	6.331	6.4564	6.1463	6.5634		6.2855	5.8668	6.369	5.9738		6.4373	6.8054	6.4423	6.2458		6.1044	6.2404	6.1561	6.2959		5.9746	6.655	6.4076	6.2844		6.1249	6.5033	6.2344	5.9546
ef0164	162458	162832	+		lipoprotein putative	8.4771	8.0706	8.5027	8.1041	7.857		7.853	8.1223	7.5613	7.801		7.3976	7.5515	7.4415	7.7215		7.7086	7.488	8.0434	7.8196		7.7665	7.4632	7.8961	8.0152		7.1459	7.687	7.3943	7.9671
ef0165	162915	163127	+		conserved hypothetical protein	6.8633	6.621	6.308	6.8286	6.6564		6.1874	6.5666	6.6564	6.4519		6.3951	7.1806	6.8059	6.7436		6.1654	6.9199	6.4123	6.2987		6.7254	6.35	7.0807	6.7973		6.7103	6.6909	6.9288	6.5555
ef0166	163120	164286	+		site-specific recombinase phage integrase family	6.3464	6.1981	6.268	6.3953	6.549		6.3275	6.4819	6.3096	6.5857		6.3896	6.1495	6.7329	6.5626		5.938	6.2382	6.0892	6.3763		6.5702	6.2729	6.2966	6.3495		6.4873	6.2024	6.1552	6.0411
ef0167	164365	165927	-	guaA	GMP synthase	10.5897	10.3471	10.6508	10.4026	10.6025		10.179	10.1107	10.0867	10.1772		9.8382	9.847	10.2235	9.9757		10.3514	10.1433	10.228	10.0895		10.3001	10.1461	10.4027	10.1569		10.2151	10.0605	10.2468	10.3009
ef0168	166239	167162	-		pantothenate kinase putative	8.4825	8.6979	8.4935	8.4216	8.4411		8.379	8.3505	8.2849	8.2782		8.0987	7.9487	8.2847	8.2452		8.2868	8.1713	8.4672	8.4228		8.4078	8.0302	8.6191	7.9993		8.1553	8.0663	7.9662	8.2661
ef0169	167317	167904	+		lipase/acylhydrolase	7.2657	7.3027	7.0706	7.3679	7.5765		7.6244	7.7282	7.595	7.3523		7.7704	7.6102	7.813	7.7641		7.9288	8.0148	7.8007	7.5724		8.1341	7.8459	7.966	7.9162		7.8455	7.8873	7.991	7.7765
ef0170	167919	168527	+		conserved hypothetical protein	7.7932	7.4119	7.5439	7.1749	7.7085		7.2926	7.5256	7.5767	7.5752		7.3419	7.2345	7.5848	7.7373		7.7325	7.4777	7.4284	7.4762		7.6996	7.6645	7.624	7.8522		7.8022	7.9191	7.5573	7.7563
ef0171	168560	169573	-	adD	adenosine deaminase	6.8514	6.7698	6.8856	6.9932	6.9074		6.7601	6.8587	7.0463	7.0393		6.5893	7.2356	6.9876	7.2408		7.2197	7.1023	6.815	6.8581		6.8402	7.3359	6.8561	6.9353		7.0045	7.1174	6.6992	6.6414
ef0172	169733	170740	+		sugar-binding transcriptional regulator LacI family	7.9702	8.2387	8.3346	8.1528	8.2335		7.9099	7.8545	7.8919	8.1274		7.5996	7.4795	7.8346	7.5068		7.7908	7.7536	7.784	7.7261		7.858	7.4651	7.8784	7.6553		7.8215	7.773	7.7713	7.7753
ef0173	170881	172182	+	pyn	pyrimidine-nucleoside phosphorylase	8.5783	8.6476	8.5717	8.4343	8.5435		8.4588	8.2759	8.5425	8.2853		8.1071	7.7745	8.4027	8.2363		8.0982	7.8168	8.5587	8.597		8.121	7.6992	8.2521	8.1119		8.1805	8.1699	8.0337	8.2443
ef0174	172210	172872	+	deoC	deoxyribose-phosphate aldolase	9.5991	9.7577	9.7617	9.2421	8.9086		9.0998	9.182	9.194	8.9116		8.8409	8.8928	8.6478	8.7351		8.8541	8.5414	8.9875	8.941		8.6193	8.6817	9.1445	8.8111		8.5571	8.6644	8.7182	9.2796
ef0175	172910	173305	+	cdd	cytidine deaminase	9.0833	8.91	9.5666	8.5935	9.0306		8.9722	8.7979	8.87	8.9212		8.4427	8.2694	8.5409	8.3519		8.3671	8.1893	8.5188	8.3734		8.1743	8.0668	8.1498	8.4626		8.5582	8.1555	8.529	8.7501
ef0176	173401	174474	+		basic membrane protein family	14.7192	10.5757	13.1025	11.7607	13.791		13.461	12.7942	12.0351	12.7979		13.6094	14.0595	11.4767	12.3946		12.3895	14.7003	11.3303	12.1935		11.4397	10.7078	10.6576	14.0146		10.887	10.5459	14.7595	14.5745
ef0177	174528	175613	+		basic membrane protein family	9.9883	10.1335	10.2661	9.9705	9.8727		9.8619	9.8303	10.0184	9.8084		9.2434	9.1387	9.9885	9.6099		9.5094	9.2913	9.6092	9.4295		9.0627	8.8977	9.3959	9.1779		9.1183	8.8543	9.019	9.1275
ef0178	175819	177387	+		ABC transporter ATP-binding protein	8.8766	9.0075	9.0916	8.7388	8.9087		8.2751	8.2984	8.5388	8.0282		7.938	7.9802	8.1724	8.0697		7.928	7.8012	8.0203	8.0223		7.7737	7.6756	8.1307	8.0655		8.05	7.8372	7.792	8.0289
ef0179	177371	178513	+		ABC transporter permease protein	8.8138	8.6713	8.7793	8.749	9.0506		8.0811	8.0277	8.251	8.1028		7.859	7.6007	8.1513	8.0246		7.6767	7.5392	7.7629	7.9638		7.9133	7.6793	7.9371	7.72		7.9731	7.9612	7.7038	8.131
ef0180	178513	179466	+		ABC transporter permease protein	8.9683	9.1104	9.1293	8.8537	8.862		8.3024	8.2318	8.7884	8.3053		7.995	7.7973	8.4822	8.0447		8.2559	8.0099	8.065	7.7452		7.7704	7.5469	8.0603	8.0608		7.9453	7.9516	7.8736	7.834
ef0183	179742	180032	+		hypothetical protein	5.9481	6.2706	6.5705	5.9334	6.7308		6.3937	6.1123	6.2517	6.6752		5.7497	6.0908	6.6292	6.3198		6.0975	6.607	6.0697	6.4978		5.9408	5.7637	6.0456	6.7004		7.1083	6.784	6.4097	6.5926
ef0184	180025	180336	+		hypothetical protein	6.5439	6.8936	7.1821	7.2632	6.5162		6.8414	6.0606	6.7487	6.7141		6.4484	6.4537	6.4825	6.3042		6.6319	6.9195	6.3195	6.6096		7.0847	6.3115	6.8482	6.7517		6.6188	6.1899	6.8515	6.7786
ef0185	180638	181804	+	deoB	phosphopentomutase	9.3386	9.1708	9.2749	8.914	9.7067		9.4696	9.876	9.7826	9.6334		9.169	9.4497	9.6688	9.3608		9.7498	9.8856	9.6703	9.4302		9.855	10.163	9.5135	9.9093		9.5729	9.7423	9.7005	9.7775
ef0186	181821	182639	+	deoD-1	purine nucleoside phosphorylase	9.4601	9.4182	9.4818	9.1278	9.075		9.5406	9.4275	9.112	8.9387		9.4507	9.361	9.2233	9.1469		9.5043	9.2522	9.8409	9.6499		9.7733	9.3318	9.8046	9.95		9.5287	9.3345	9.0629	9.559
ef0187	182657	183364	+	deoD-2	purine nucleoside phosphorylase	9.3314	9.5694	9.576	9.0929	9.1959		9.6748	9.573	9.3482	9.1716		9.4263	9.4264	9.5714	9.138		9.8764	9.5479	9.7535	9.5755		9.7228	9.6468	9.8222	9.6794		9.7023	9.5885	9.458	9.4233
ef0188	183404	184342	-	fhuD	iron compound ABC transporter substrate-binding protein	7.1279	6.9177	6.575	7.0947	6.8022		7.0743	6.8715	6.9231	6.7775		7.4605	7.1857	7.367	7.161		7.8373	7.4861	7.7177	7.339		7.2367	7.0935	7.5014	7.3788		7.029	6.7112	6.8381	7.4465
ef0191	184579	185379	+	fhuC	ferrichrome ABC transporter ATP-binding protein	7.2079	6.8493	6.6231	6.9883	7.1522		7.4929	6.9274	6.9636	6.8111		7.6055	7.0325	7.5762	7.403		7.948	7.4391	7.4543	7.3663		7.3634	7.2707	7.2431	7.2319		7.2192	6.6662	6.9398	7.1623
ef0192	185376	186386	+	fhuB	ferrichrome ABC transporter permease protein	6.586	6.5541	6.4802	6.6921	6.6217		6.6317	6.925	6.6004	6.5472		6.7287	6.8744	6.9636	6.6506		6.988	6.9672	6.8106	6.6697		7.0466	6.7092	6.7272	6.8339		6.5842	6.8697	6.3908	6.4002
ef0193	186383	187387	+	fhuG	ferrichrome ABC transporter permease protein	6.2995	6.3013	6.107	6.2962	6.4389		6.4233	6.7675	6.3537	6.2798		6.7985	6.6563	6.7844	6.6867		7.0625	6.8288	6.8679	6.6558		6.7145	6.9494	6.7673	6.7181		6.3645	6.5331	6.3434	6.4622
ef0194	187516	188703	+		NADH-dependent butanol dehydrogenase putative	8.3093	8.214	8.3604	8.1861	8.2292		8.4113	8.2551	8.3539	8.3874		8.4469	8.4696	8.5745	8.4146		8.9822	8.9804	8.7359	8.8153		9.1482	8.9347	9.1247	9.0576		9.6614	9.3963	9.5055	9.2453
ef0195	188760	189446	-	gpm	phosphoglycerate mutase 1	11.2865	10.8007	11.5687	11.2312	11.573		10.4974	10.4079	10.297	10.8797		9.9894	9.7843	10.1363	10.2129		10.5561	10.3561	10.1694	10.1194		10.2026	9.862	10.3717	10.3323		10.5332	10.4578	10.9309	11.1112
ef0196	189621	190196	-		site-specific recombinase resolvase family	8.1283	8.5272	8.4125	8.2891	8.6447		8.4889	8.197	8.2769	8.3846		8.1561	8.3877	8.0573	8.3649		9.1834	9.3562	8.2911	7.9887		7.967	7.8934	8.2823	8.0017		8.2518	8.2978	8.1227	8.7075
ef0197	190238	190918	-	rpiA	ribose 5-phosphate isomerase A	8.6762	8.6684	8.3568	8.79	8.2397		8.4873	8.4667	8.5345	8.2301		8.3425	8.0131	8.457	8.3815		8.6323	8.4505	8.6083	8.4328		8.761	8.8017	8.7079	8.4913		8.2917	8.2664	8.275	8.588
ef0198	191263	191676	+	rpsL	ribosomal protein S12	11.9945	12.4972	12.2901	12.234	12.0246		12.084	11.9145	12.6514	11.9668		11.7286	11.443	12.3082	12.0809		12.059	11.8792	11.6215	11.434		11.2677	11.1242	11.4276	10.9259		11.5239	11.3113	11.4962	11.316
ef0199	191732	192202	+	rpsG	ribosomal protein S7	12.6394	12.8547	13.103	12.7417	12.9137		12.8321	12.7171	12.9275	12.8987		12.206	12.0814	12.6527	12.4866		12.3077	12.0743	12.2258	11.9356		11.5586	11.2914	11.8051	11.3706		11.7542	11.5938	11.7946	11.9858
ef0200	192286	194367	+	fusA	translation elongation factor G	12.8831	12.9533	13.0939	12.8526	13.1673		13.0727	12.9958	12.9098	13.1858		12.7946	12.7052	12.6875	12.5703		12.2451	12.0733	12.221	12.4089		11.5863	11.4445	11.8528	11.5841		11.5697	11.437	11.9344	12.0152
ef0201	194518	195705	+	tuf	translation elongation factor Tu	13.341	13.3967	13.5811	13.2169	13.3861		13.4715	13.4208	13.3504	13.5012		13.1437	13.0592	13.308	13.3216		13.3898	13.1867	13.164	13.1146		12.764	12.6832	12.8301	12.6249		12.52	12.3656	12.6943	12.6613
ef0202	195887	196711	+		phosphomethylpyrimidine kinase putative	7.8256	7.9881	7.9877	7.8226	7.9044		8.048	7.8505	7.9219	7.8405		7.7774	7.6318	8.18	7.9989		8.0402	7.9974	7.787	7.9493		7.8981	7.4591	7.8676	7.586		7.8193	7.8049	7.6569	7.0863
ef0203	196983	198149	+	cfa	cyclopropane-fatty-acyl-phospholipid synthase	7.6981	7.5099	7.9305	7.6017	7.7255		7.882	7.5244	7.2482	7.7867		7.9529	7.8378	7.6802	7.7071		8.0772	7.816	8.2148	8.326		8.4665	8.08	8.447	8.3205		8.261	8.1568	8.026	8.8492
ef0205	198498	198806	+	rpsJ	ribosomal protein S10	11.416	12.0144	12.2039	11.7204	12.0842		11.7532	11.8383	12.4418	12.2639		11.4141	11.1436	11.9546	11.2773		11.9495	11.7298	11.3025	10.9743		10.8843	10.5821	11.2017	10.6506		11.9312	11.9212	12.2412	11.7731
ef0206	198828	199457	+	rplC	ribosomal protein L3	12.1713	12.572	12.6846	12.2269	12.6428		12.2356	12.2325	12.4391	12.9592		11.8969	11.7787	11.9674	11.7466		11.697	11.4829	11.4278	11.4409		11.1306	10.9708	11.6168	11.1305		11.8359	11.696	12.358	12.435
ef0207	199483	200106	+	rplD	ribosomal protein L4	11.6719	11.5003	11.5213	11.2955	11.6266		11.7594	11.6212	11.2653	12.19		11.5023	11.3781	10.7952	10.7247		10.7063	10.4266	10.7817	10.9402		10.518	10.0912	10.4918	10.3918		10.6343	10.3675	11.156	11.8157
ef0208	200106	200396	+	rplW	ribosomal protein L23	11.8267	12.7711	12.67	12.7515	11.9		12.1165	12.1302	12.8172	12.6226		11.8674	11.9119	12.2141	12.1401		12.0232	11.7055	11.8953	11.3378		11.1404	11.0426	11.6887	11.2336		12.1326	11.9674	12.1805	11.9671
ef0209	200436	201266	+	rplB	ribosomal protein L2	11.341	11.6225	11.8446	11.462	11.7509		11.9828	11.8536	11.8919	12.6016		11.692	11.6517	11.3729	11.0283		11.1447	10.9679	10.8252	11.1241		10.4061	10.2238	10.621	10.3595		10.9799	10.8252	11.6269	11.7252
ef0210	201309	201587	+	rpsS	ribosomal protein S19	11.6315	11.9926	12.217	11.9175	11.8473		12.205	11.912	12.4313	12.7612		11.992	11.6974	12.0263	11.7277		11.5403	11.4865	11.3483	11.2298		10.8783	10.6149	11.2469	10.7457		11.7975	11.5609	11.9498	12.2631
ef0211	201609	201956	+	rplV	ribosomal protein L22	11.0866	11.1144	11.555	10.9747	11.2797		11.9049	11.83	11.7652	12.3895		11.5512	11.2834	11.2351	10.754		11.4066	11.1216	10.559	10.8345		9.9809	9.8251	10.2326	10.1596		10.9873	10.735	11.7918	11.5868
ef0212	202023	202679	+	rpsC	ribosomal protein S3	11.4296	12.1047	12.2795	11.6588	11.7292		12.085	11.964	12.6667	12.651		11.9694	11.7276	12.3599	11.868		12.0329	11.9392	11.656	11.3475		11.2504	11.0312	11.307	10.5545		11.9731	11.8678	12.0539	11.9244
ef0213	202682	203116	+	rplP	ribosomal protein L16	9.2968	10.1743	10.0625	9.6747	9.581		10.0171	9.7815	10.9465	10.7887		10.2741	10.1626	10.8143	10.3413		10.4265	10.2947	9.7703	9.6649		9.6193	9.449	9.3717	9.2248		10.3346	10.0886	10.2768	10.005
ef0214	203106	203294	+	rpmC	ribosomal protein L29	11.1747	11.3582	12.0286	11.1185	11.3271		11.5477	11.5637	11.4252	12.7319		11.5959	11.6877	11.0267	11.4564		11.2633	11.0531	11.2456	11.1536		10.3886	10.1943	10.6535	10.4953		10.7623	10.6716	11.1822	11.9417
ef0215	203318	203584	+	rpsQ	ribosomal protein S17	12.2103	12.9695	12.7819	12.8411	12.1917		12.8706	12.8235	13.1644	13.4207		13.2277	13.1839	12.8068	12.8012		12.5383	12.505	12.681	12.3193		12.203	11.9062	12.1805	11.5488		12.3029	12.0499	12.5838	12.7548
ef0216	203642	204010	+	rplN	ribosomal protein L14	10.2289	11.0726	11.2852	10.7502	11.3085		11.3473	11.1904	11.8468	12.3676		11.4859	11.3352	11.714	11.358		11.5872	11.3131	10.805	10.8238		10.0287	9.9294	10.3595	9.8338		11.1821	10.8342	11.3775	11.1176
ef0217	204046	204357	+	rplX	ribosomal protein L24	11.006	11.2249	11.5473	11.1649	11.0369		11.4011	11.556	11.7429	11.8771		11.5023	11.3391	11.4138	11.556		11.4022	11.1531	11.0093	10.9541		10.5518	10.5237	10.3949	10.4043		10.6763	10.5168	10.9217	11.3431
ef0218	204383	204922	+	rplE	ribosomal protein L5	11.8954	11.8466	12.2541	11.436	12.3396		12.6349	12.5943	12.295	13.1074		12.6355	12.5705	11.9742	11.413		11.7576	11.6132	11.4822	11.934		10.6276	10.4988	10.784	10.6597		11.1708	11.0452	12.1496	12.1651
ef0219	204941	205126	+	rpsN-1	ribosomal protein S14	11.0485	11.7198	11.8479	11.2829	11.1823		11.584	11.7013	12.2712	12.447		11.9025	11.7184	12.047	11.557		11.9236	11.7486	11.2236	11.174		10.2159	9.967	10.6547	10.2599		11.0218	10.7515	11.5583	11.2934
ef0220	205162	205560	+	rpsH	ribosomal protein S8	10.922	11.2142	11.3921	11.1301	11.3034		11.5	11.3511	11.7726	12.3524		11.5157	11.309	11.5289	11.3607		11.2644	10.9262	10.7978	11.1022		10.0871	9.8774	9.9266	9.8136		10.5296	10.4925	11.1016	11.1144
ef0221	205592	206128	+	rplF	ribosomal protein L6	11.3724	11.7167	11.6228	11.3367	11.6735		12.0493	11.9862	11.5957	12.4408		12.0151	11.9457	11.4921	11.5584		11.3039	11.1423	11.2253	11.6381		10.6055	10.4442	10.5854	10.2432		10.4544	10.446	11.1493	11.3466
ef0223	206289	206645	+	rplR	ribosomal protein L18	10.6799	10.7	10.7877	10.5034	10.8154		10.865	10.9508	11.0191	11.6224		10.8408	10.5454	10.9599	10.8883		10.7926	10.6271	10.5149	10.5659		9.7358	9.2992	9.8148	9.4031		9.9851	9.825	10.2901	10.4846
ef0224	206666	207166	+	rpsE	ribosomal protein S5	12.7075	12.6529	12.4331	13.0744	12.3243		13.1006	12.7577	13.0162	13.2191		13.2366	12.9037	12.8915	12.5398		12.2041	11.9921	12.5119	12.5222		12.0559	11.6442	11.9877	11.6076		12.1364	11.8475	12.0725	11.5418
ef0225	207181	207360	+	rpmD	ribosomal protein L30	11.8015	11.5729	12.3041	11.7375	12.1265		12.1502	11.9376	11.9287	12.5592		12.0762	12.0687	11.8552	11.6185		11.6225	11.4177	11.3406	11.6977		10.3971	9.9471	10.4849	10.3999		10.4416	10.4573	11.5756	11.1695
ef0226	207408	207848	+	rplO	ribosomal protein L15	12.9077	12.8568	12.8313	12.4736	13.0289		13.3958	13.3393	12.339	13.4682		13.3132	13.1436	12.5652	12.4603		12.2647	11.9388	12.4023	12.6447		11.6356	11.4177	11.604	11.5017		11.3195	11.008	12.0689	12.2634
ef0227	207849	209147	+	secY	preprotein translocase SecY subunit	12.6191	12.5318	12.8876	12.1602	12.6338		12.8663	12.7759	12.6321	13.0405		12.6823	12.5163	12.4216	12.1022		12.3989	12.1238	12.0768	12.2879		11.256	11.041	11.3479	11.0299		11.0738	10.9026	11.8544	11.9068
ef0228	209234	209884	+	adk	adenylate kinase	11.1925	11.5022	11.5224	11.1886	11.3749		11.8229	11.8311	11.7988	11.9848		11.4866	11.3148	11.3969	11.2121		11.0985	10.9358	10.8367	10.5611		10.0091	9.9463	9.8246	9.6155		10.6484	10.4571	11.0475	10.8134
ef0229	210095	210313	+	infA	translation initiation factor IF-1	13.2965	13.5453	13.7592	13.0605	13.1469		13.4252	13.4633	13.1461	13.5393		13.0909	13.038	12.9726	12.8118		12.5486	12.3555	12.8134	12.5013		12.2462	12.0554	12.3847	11.7766		12.2372	12.0495	12.5545	12.693
ef0230	210346	210462	+	rpmJ	ribosomal protein L36	10.6883	11.2407	11.1532	11.0524	11.0189		10.7026	10.7856	11.1875	11.3303		10.8324	10.9555	11.0491	10.9679		10.3286	10.4353	10.6051	10.3502		10.3985	10.0482	10.2555	9.6878		10.2768	9.8596	10.5144	10.2741
ef0231	210482	210847	+	rpsM	ribosomal protein S13	11.1131	11.7011	11.7354	11.5812	11.591		11.37	11.4259	11.8901	11.9242		11.0681	10.9917	11.6353	11.4447		11.2768	11.0989	10.8532	10.7881		10.4042	10.393	10.6823	10.24		11.0425	10.7633	11.1788	10.8943
ef0232	210875	211264	+	rpsK	ribosomal protein S11	12.0977	12.2199	12.5743	11.8975	12.1766		12.3076	12.1616	12.1234	12.487		11.7307	11.7161	11.7111	11.4341		11.8498	11.4797	11.5633	11.3745		10.9812	10.9668	11.1291	10.811		11.0753	10.9872	11.5658	11.7221
ef0233	211345	212283	+	rpoA	DNA-directed RNA polymerase alpha subunit	12.1026	12.1944	12.4859	12.1081	12.3939		12.4794	12.4352	12.2688	12.6339		12.1554	12.0294	11.939	11.748		11.4631	11.3231	11.5604	11.6723		11.0186	10.8123	11.0647	10.8632		11.2287	11.0112	11.7936	11.6611
ef0234	212357	212740	+	rplQ	ribosomal protein L17	11.223	11.5341	11.4895	11.3691	11.6876		11.6258	11.4238	11.839	11.9652		11.3105	11.1825	11.3999	11.2154		11.2758	10.9528	10.7512	11.0261		10.3723	10.0007	10.5612	10.2133		10.8242	10.3232	11.1598	10.9021
ef0235	213015	214214	+		membrane protein putative	7.5143	7.5442	7.8104	7.4326	7.6097		7.3096	7.4194	7.3432	7.282		7.3767	7.3551	7.4348	7.4146		7.618	7.5305	7.5356	7.2682		7.1715	7.6207	7.3802	7.2983		7.276	7.7828	7.3142	7.1493
ef0236	214272	215405	+		peptidase M20/M25/M40 family	7.1285	7.414	7.4459	7.2888	7.4914		6.9951	7.0018	7.2283	7.2002		7.0123	6.945	7.2233	7.1806		7.421	7.3435	7.0999	7.164		7.2778	6.978	7.1163	7.1998		7.0046	7.0207	7.0993	7.0705
ef0237	215607	216446	+		ABC transporter ATP-binding protein	8.3351	8.3052	8.4653	7.9669	8.1676		7.7312	7.5433	7.8348	7.518		7.7064	8.0466	7.8585	7.859		8.058	8.0375	8.183	7.9846		8.0399	7.7501	8.075	7.9726		7.8922	8.1427	7.7543	8.0732
ef0238	216416	217291	+		ABC transporter ATP-binding protein	8.3458	8.1889	8.4549	8.2779	8.5212		8.0537	7.8723	7.909	7.9636		7.7137	7.8791	7.9415	7.8229		7.7915	7.5626	8.0297	8.2048		7.9113	7.7474	7.8496	8.1267		7.7457	7.7696	7.6791	8.1005
ef0239	217288	218085	+		cobalt transport family protein	8.3506	8.1845	8.3506	8.1244	8.3475		7.6769	7.9886	7.8499	7.7448		7.8085	7.4781	7.6326	7.8514		7.7767	7.7154	7.9181	7.7954		7.7266	7.655	7.751	7.7031		7.8504	7.7443	7.7426	7.8366
ef0241	218904	219215	-		conserved hypothetical protein	7.2943	7.2598	7.1107	7.1345	7.2294		7.4589	7.3178	7.2844	7.2257		7.3994	7.0375	7.8323	7.7313		8.3983	7.6476	7.772	7.5964		7.9946	7.4286	7.6401	7.8558		8.18	7.2575	7.3142	7.862
ef0243	219348	220703	-	brnQ	branched-chain amino acid transport system II carrier protein	8.2163	8.1697	8.2038	8.0644	8.3458		7.9965	7.725	7.6694	7.8742		7.8588	8.1775	7.9836	7.9633		8.0132	7.9131	8.0894	8.0932		7.972	8.0743	8.051	7.9812		7.6977	7.6476	7.7329	7.9037
ef0244	220794	221285	-		acetyltransferase GNAT family	6.7746	6.6201	6.4692	6.6607	6.5199		6.3687	6.2441	6.9507	6.6762		6.6359	6.9437	6.5668	6.5366		6.6459	6.7717	6.5117	6.4384		6.7067	6.6481	6.6362	6.5746		6.3141	7.0157	6.9515	6.4473
ef0245	221468	222043	+		decarboxylase family protein	7.6037	7.5789	7.5749	7.5962	7.7678		7.3565	7.6587	7.6435	7.5621		7.2357	6.7809	7.748	7.3344		7.7774	7.705	7.7869	7.5606		7.3892	7.6571	7.8034	7.6577		7.7128	7.6583	7.4827	7.6649
ef0246	222088	222828	-		amino acid ABC transporter ATP-binding protein	8.8947	8.4859	9.1838	8.4461	8.8167		8.8455	8.8652	8.4275	8.6244		8.2798	7.9074	8.1418	8.1247		7.9677	8.0372	8.0924	8.1335		7.904	7.726	8.1757	8.3733		8.0771	8.2725	8.6575	8.9987
ef0247	222840	224423	-		amino acid ABC transporter amino acid-binding/permease protein	8.1317	8.2091	8.1467	8.0409	8.2292		8.1618	8.1909	8.1647	7.9436		7.674	7.8655	7.8264	8.0796		8.0212	7.8463	7.6877	7.627		7.8787	7.9267	7.8816	7.638		8.1524	8.1395	8.0511	8.0805
ref54	224547	224817	-	ref54	sRNA	9.2834	9.2586	8.0617	8.8788	8.2139		8.757	8.5798	8.5556	8.4985		8.5063	8.2155	8.5182	8.5702		8.554	8.3211	8.3221	8.6533		8.6274	8.1155	8.5909	7.9906		8.1865	7.7005	8.9149	8.9147
ef0248	224982	225278	-		hypothetical protein	10.7204	10.4725	10.1803	10.6737	10.4417		9.8945	9.7133	9.8351	10.0469		9.7628	9.7668	9.6694	9.6029		9.8821	9.2379	9.8317	9.7517		9.7625	9.4973	10.0001	9.7649		9.4456	8.9273	9.8612	10.1065
ef0249	225451	226164	+		transcriptional regulator Sir2 family	6.8081	7.4687	7.2817	7.5074	7.7354		7.4078	7.3068	7.4634	7.4066		7.4549	7.1093	7.4539	7.6862		7.4001	7.596	7.8326	7.3276		7.4386	7.4272	7.5437	7.5252		7.6351	7.1073	7.2554	7.4264
ef0250	226169	227014	+		maltose O-acetyltransferase putative	7.9826	7.9749	7.9748	7.7273	7.8565		7.9665	7.9881	7.9307	7.7121		7.8665	8.1235	7.7955	7.7795		8.1883	7.9613	7.8884	8.0976		7.7407	8.025	7.9201	7.8152		7.9551	8.3049	8.0532	7.927
ef0251	227025	227537	+		transcriptional regulator putative	8.1684	8.1538	8.4235	7.7995	8.1405		8.0488	8.3688	7.9219	7.8598		8.1214	8.2552	8.0772	7.9895		7.9205	7.9031	8.1603	8.0491		7.7577	7.5722	8.4939	8.3742		7.9302	7.9202	8.3449	8.0362
ef0252	227768	229279	+		N-acetylmuramoyl-L-alanine amidase family 4	8.9078	8.827	9.0862	8.536	9.0449		9.1589	8.939	9.1508	9.24		8.8145	8.8643	9.2585	9.1283		9.592	9.348	9.0202	8.8991		8.868	8.643	8.9875	9.1091		8.9761	8.7176	9.101	8.9586
ef0253	229558	231048	+	aldA	aldehyde dehydrogenase	6.3589	6.621	6.3669	6.3054	6.3663		6.643	6.4549	6.7722	7.8801		6.5901	6.5308	6.8265	6.7436		6.6362	6.5769	6.6048	6.6465		6.7064	6.7541	6.694	6.726		6.5617	6.7141	6.0664	6.3916
ef0255	231275	232258	-	ldh-1	L-lactate dehydrogenase	9.7185	10.112	10.0245	10.6752	10.9073		9.433	9.298	9.2717	9.8344		8.9956	9.0076	9.2611	9.6158		9.7442	9.5639	9.4956	9.3879		9.5561	9.3377	9.7806	9.4873		9.8582	9.4516	9.6847	9.6974
ef0256	232593	233159	+	pth	peptidyl-tRNA hydrolase	7.3887	7.41	7.4177	7.2551	7.6002		7.5579	7.6777	7.4775	7.5808		7.2933	7.1422	7.7198	7.6541		8.1136	7.4594	7.3208	7.4738		7.3441	7.3609	7.2563	7.5376		7.6375	7.367	7.4471	7.4147
ef0257	233149	236718	+	mfd	transcription-repair coupling factor	7.6599	7.5588	7.9172	7.4538	7.8222		7.8541	8.0591	7.647	7.6013		7.5468	7.4539	7.6662	7.6749		7.7377	7.7194	7.7205	7.807		7.3414	7.2462	7.6128	7.5179		7.6038	7.5402	7.5835	7.7595
ef0258	236734	238323	+		polysaccharide biosynthesis family protein	8.0609	8.1281	8.2648	8.0304	8.1387		8.3196	8.0394	8.1658	8.2632		8.1667	8.1051	8.0662	8.1615		8.5438	8.2618	8.2005	8.1984		8.1564	8.2025	8.1201	8.1712		8.1917	8.0518	7.9744	8.1886
ef0259	238338	238601	+		S4 RNA-binding domain protein	8.5602	8.5472	8.5584	8.1018	8.3783		8.7787	8.0889	8.4981	8.1264		8.1561	8.716	8.5053	8.3758		8.9945	8.7013	8.7166	8.7599		8.7952	8.37	8.562	8.5363		8.4562	8.263	8.5365	8.5113
ef0260	238641	238808	+		hypothetical protein	7.1799	7.1766	7.9154	6.9147	7.1467		7.0674	6.7987	6.3511	9.0648		7.065	7.8825	6.8325	7.843		6.7379	7.363	6.9886	7.1779		6.563	7.0393	7.0881	6.7061		7.3381	7.0981	6.9438	7.0754
ef0261	238856	239335	+		conserved hypothetical protein	9.8882	9.9866	9.6001	9.5353	9.3679		9.4937	9.6252	9.6978	9.2955		9.3354	9.0507	9.7225	9.3691		10.2011	9.6996	9.9127	9.6945		9.3847	9.3043	9.9662	9.7467		9.8309	9.4803	9.6023	9.7316
ef0262	239380	239859	+		S1 RNA-binding domain protein	10.4039	9.9183	10.597	9.9376	10.3403		9.9937	9.6151	9.9459	10.0814		9.6114	9.2658	10.0587	9.6118		10.293	9.8314	9.92	9.9163		9.6082	9.1153	9.8869	9.8567		10.1296	9.8732	10.0276	10.0418
ef0263	239945	241333	+		conserved domain protein	7.1433	7.2756	7.1428	7.0309	7.1554		7.1683	7.1589	7.1911	7.353		7.2437	6.9806	7.2227	7.3602		7.3818	7.3637	7.3571	7.301		7.3111	7.2066	7.3747	7.0215		7.2665	7.3111	7.0582	7.2269
ef0264	241352	241897	+	hpt	hypoxanthine-guanine phosphoribosyltransferase	9.3891	9.2966	9.7493	9.1571	9.6098		9.5996	9.5897	9.8925	9.6674		9.2252	8.9518	10.0503	9.4315		10.1984	9.8555	9.6006	9.7942		9.4027	9.1955	9.783	9.6518		9.829	9.4332	9.7234	10.1389
ef0265	241991	244147	+	ftsH	cell division protein FtsH	9.3644	9.3899	9.4414	9.3009	9.536		9.9367	9.8088	9.7882	10.0883		9.9024	9.8675	10.0195	9.982		10.2971	10.0608	10.1167	10.2313		9.8735	9.7237	10.1029	10.0819		10.2141	10.0412	10.1185	10.3564
ef0266	244309	245205	+		chaperonin 33 kDa	7.5091	7.7297	7.8378	7.8049	7.942		7.5821	7.4171	7.5749	7.6721		7.5564	7.6182	7.6295	7.5195		8.0015	7.5858	7.9702	7.6475		7.8022	7.6373	7.7015	7.6925		7.5411	7.3059	7.4631	7.766
ef0267	245217	246215	+		zinc-binding TIM-barrel protein nifR3 family putative	8.0684	7.9675	8.2088	7.7741	7.7986		7.472	7.558	7.6644	7.7905		7.5649	7.6701	7.6176	7.8763		8.0804	7.9482	7.8942	7.7228		7.6034	7.2972	7.8778	8.531		7.9262	7.7509	7.9105	8.1063
ef0268	246309	247805	+	lysS	lysyl-tRNA synthetase	10.5695	9.5905	9.8614	9.4165	9.7843		9.6484	9.305	9.4085	9.5309		9.2481	9.2672	9.4634	9.2355		9.3645	9.2096	9.4274	9.5878		9.1903	9.0702	9.4547	10.3905		9.1165	8.9461	9.5738	10.0468
eftRNAVal1	253385	253457	+	eftRNAVal1	tRNA-Val	5.0444	5.0444	5.0444	5.0444	5.0444		5.0444	5.0444	5.0444	5.0444		5.0444	5.0444	5.0444	5.0444		5.0444	5.0444	5.0444	5.0444		5.0444	5.0444	5.0444	5.0444		5.0444	5.0444	5.0444	5.0444
eftRNALys1	253464	253536	+	eftRNALys1	tRNA-Lys	6.2471	5.5755	6.6503	5.7922	6.8628		6.5106	6.1097	5.3789	5.7607		6.0482	6.3168	5.7793	6.3607		6.4849	5.6825	5.358	5.702		5.5596	5.0444	5.6602	5.6797		5.0444	5.0444	6.2187	6.48
eftRNALeu1	253553	253634	+	eftRNALeu1	tRNA-Leu	5.0444	5.0444	5.0444	5.4255	5.6881		5.0444	5.0444	5.8072	5.6974		5.0444	5.0444	6.3538	5.0444		5.8624	5.0444	5.0444	5.3745		5.0444	5.0444	5.3512	5.362		5.6006	5.0444	5.9234	5.0444
eftRNAThr1	253641	253716	+	eftRNAThr1	tRNA-Thr	7.0143	7.3837	7.4075	6.8962	7.6667		6.4738	6.0796	6.9539	7.0758		5.0444	8.0076	7.495	6.7626		7.9677	8.0824	7.1368	6.9603		5.9119	7.8047	7.6565	7.3623		7.2311	6.6248	7.9779	6.9433
eftRNAGly1	253721	253792	+	eftRNAGly1	tRNA-Gly	7.0728	6.4113	6.8652	6.4889	6.7411		6.2713	5.0444	5.8873	6.7589		6.3829	5.0444	6.7917	6.1876		7.8687	7.0808	6.6145	6.1628		5.9477	5.0444	6.7039	6.7421		6.4269	6.0804	6.9956	6.6374
eftRNALeu2	253808	253893	+	eftRNALeu2	tRNA-Leu	6.8836	5.294	6.3905	5.7012	5.6638		6.7425	6.5578	6.3951	6.7149		5.557	5.0444	5.6895	6.2239		6.7146	6.5749	6.2056	5.6199		6.11	5.0444	5.5824	5.8137		5.9681	5.9548	6.2669	5.6123
eftRNAArg1	253908	253981	+	eftRNAArg1	tRNA-Arg	9.0427	7.3521	11.1551	6.048	10.7389		9.2109	9.0524	8.33	10.0763		7.2049	7.4199	9.5443	8.718		9.4566	8.8693	9.1154	10.3977		9.2429	8.4119	7.3486	9.7048		9.1884	9.1617	8.2722	9.3299
eftRNAPro1	253993	254066	+	eftRNAPro1	tRNA-Pro	10.5929	9.2064	10.5619	9.5749	10.6678		9.8937	10.4352	9.1925	8.8521		8.7881	8.474	8.8288	7.698		7.6468	7.4748	9.0307	9.2216		8.9073	8.0039	9.1987	9.2512		8.3462	8.7741	9.2181	10.1351
eftRNAAla1	254080	254152	+	eftRNAAla1	tRNA-Ala	8.253	7.5484	8.8923	8.3906	8.4333		9.194	9.1645	6.5433	8.4123		7.3724	7.4358	7.777	6.8033		5.9374	6.8531	7.4026	8.3593		7.5608	6.4869	7.0183	8.2616		6.9091	5.0444	8.4693	8.9439
eftRNAMet1	254176	254249	+	eftRNAMet1	tRNA-Met	16.1954	15.0811	14.93	15.6404	15.8749		16.0596	15.8795	14.8253	15.2023		14.9814	14.6752	15.4671	14.7122		16.3175	15.8342	14.5149	15.9956		15.6368	15.1264	15.5647	15.8315		15.2636	14.8574	15.7036	15.7415
eftRNAMet2	254270	254343	+	eftRNAMet2	tRNA-Met	12.7251	11.9561	13.1155	12.2513	12.6152		11.7334	12.0585	11.2757	11.7677		10.975	10.6437	10.9742	10.7894		10.8063	10.602	10.8783	11.3069		11.1387	11.1306	11.2071	11.152		10.595	10.2847	11.6864	12.041
eftRNASer1	254377	254466	+	eftRNASer1	tRNA-Ser	8.9247	8.2336	8.1093	8.5981	8.9842		8.1331	7.8931	7.3102	8.7151		8.5804	7.7973	7.2989	8.2108		5.8058	6.8442	6.9539	8.4185		7.0917	7.209	8.028	7.9089		7.3245	6.4671	6.9717	9.5902
eftRNAMet3	254500	254573	+	eftRNAMet3	tRNA-Met	11.9564	11.1538	12.2425	12.4353	12.3823		11.6776	10.8229	9.7991	11.3885		10.8527	10.7633	9.1909	9.4363		8.409	7.9145	9.6574	10.5947		9.1033	8.6312	9.4871	9.6892		8.0035	8.3949	10.3794	10.5981
eftRNAAsp1	254612	254688	+	eftRNAAsp1	tRNA-Asp	10.1104	9.9766	9.215	10.2052	9.7533		9.4968	9.4146	9.811	9.1953		9.0237	8.8944	9.2147	9.1645		8.6738	8.6066	8.8873	9.0495		9.2537	8.2371	8.9151	8.4287		8.1342	8.1915	9.3052	8.9778
eftRNAGly2	254690	254760	+	eftRNAGly2	tRNA-Gly	5.9645	5.0444	5.3471	5.8085	5.4501		5.5836	5.0444	5.8962	6.4519		5.0444	5.0444	5.4682	5.0444		5.0444	5.697	5.0444	5.0444		5.0444	5.0444	5.0444	5.9345		5.0444	5.0444	5.4483	5.4142
eftRNAIle1	254770	254843	+	eftRNAIle1	tRNA-Ile	9.5573	6.113	9.3368	5.0444	7.5487		6.4981	5.0444	6.5307	7.5698		5.0444	6.3053	6.444	5.9567		5.0444	5.6755	5.8255	6.1416		6.2272	5.0444	5.6534	6.286		5.6496	5.0444	6.7087	6.7415
eftRNAGlu1	254858	254929	+	eftRNAGlu1	tRNA-Glu	7.5902	6.4113	7.4075	7.196	7.9328		7.2382	8.1744	6.0857	7.0203		5.0444	7.4519	6.0518	5.4253		5.9466	5.9288	5.6219	6.3453		6.2495	5.0444	6.2767	6.1298		5.6633	5.0444	6.9956	7.1041
eftRNASer2	254942	255031	+	eftRNASer2	tRNA-Ser	9.9274	8.0833	8.802	9.8656	8.8585		8.9798	9.0503	8.0027	9.0556		8.173	7.1964	8.2696	7.9094		8.0356	7.1005	7.3484	8.5729		7.7603	6.3035	8.2468	7.4404		7.4465	7.8275	8.1132	8.4921
eftRNAMet4	255065	255138	+	eftRNAMet4	tRNA-Met	11.7411	11.0041	12.2091	12.2804	11.9059		11.3765	11.321	9.9676	11.0326		10.7468	10.9087	9.1366	9.3315		8.8186	8.251	9.493	10.2496		9.3394	9.2766	9.5384	9.7357		8.855	7.8789	10.3458	10.4438
eftRNAAsp2	255187	255260	+	eftRNAAsp2	tRNA-Asp	13.0232	13.1194	11.5353	12.9883	13.0189		12.7536	12.8594	12.7533	12.2677		12.1252	12.1367	12.2357	11.9767		11.7233	11.5609	11.8	11.8603		11.7076	11.7733	11.6382	11.6331		11.2329	10.9582	12.4266	12.0251
eftRNAPhe1	255266	255338	+	eftRNAPhe1	tRNA-Phe	18.7307	18.0804	19.2591	18.1704	17.8156		18.851	18.9621	18.301	19.2466		17.3101	17.4492	18.7048	17.6065		17.8838	17.8913	18.1745	18.4366		18.1715	18.2466	18.5221	18.4674		17.791	17.7534	18.8376	19.4359
eftRNAGly3	255353	255423	+	eftRNAGly3	tRNA-Gly	10.3269	10.1959	12.0181	10.9089	11.2803		11.8521	11.4389	11.0086	11.7873		11.5834	11.2494	11.1012	9.7349		8.6831	9.2041	10.9249	11.0431		10.6227	10.5413	10.5815	11.0348		9.7741	7.9304	9.8587	11.2317
eftRNAIle2	255437	255510	+	eftRNAIle2	tRNA-Ile	12.2395	9.9813	12.3466	10.5	12.3514		11.1674	10.9836	10.2652	11.4812		9.9869	9.7524	9.5232	8.718		8.0012	7.8019	9.3431	10.1093		9.7671	9.622	8.9178	10.3673		9.3107	8.5326	10.6512	10.2601
eftRNASer3	255521	255608	+	eftRNASer3	tRNA-Ser	15.6862	15.3463	15.6415	15.3083	14.755		15.8624	15.9061	15.2694	16.56		14.8126	14.6268	15.5729	14.692		15.6734	15.3548	15.5776	15.6027		15.7989	15.7651	15.631	15.0676		15.1573	15.0515	15.5723	15.7424
eftRNAGlu2	255624	255695	+	eftRNAGlu2	tRNA-Glu	8.2707	6.7474	7.2722	7.3037	7.4126		7.3726	6.7294	6.5562	7.6803		6.0582	5.0444	6.9296	6.3726		6.4975	6.4731	6.6145	6.7852		5.5656	5.0444	7.2171	6.9723		5.6633	6.0804	8.2589	6.1503
ef0269	255938	256779	+			7.0205	6.9171	7.2532	7.2155	6.9039		6.6596	7.3873	7.7188	7.2707		6.9326	7.3452	7.4321	7.2914		6.8319	7.4418	6.6983	7.4856		6.616	7.4146	7.0611	7.168		7.0027	7.8557	7.8162	6.9922
ef0270	256853	258751	+	bglP-2	PTS system beta-glucoside-specific IIABC component	6.8248	6.6983	6.7026	6.7885	6.6882		6.7834	6.7341	6.9467	6.6771		6.8566	6.961	6.8475	6.8602		6.5694	6.8349	6.637	6.5628		6.5627	6.8143	6.6516	6.8514		6.7104	6.606	6.6774	6.4969
ef0271	258775	260205	+	arb	glycosyl hydrolase family 1	7.1105	7.1873	10.7541	6.9531	7.0257		8.087	9.0184	7.0328	6.9596		6.8358	7.1799	7.2113	7.366		6.7744	6.974	7.096	7.4824		6.8501	7.0839	6.9061	7.0965		6.7864	6.9508	6.9783	6.8609
ef0272	260328	261794	+		glycosyl hydrolase family 1	8.7188	10.1094	7.4146	9.5468	8.6182		8.3684	8.4237	8.5119	8.7196		9.2269	9.1781	8.4235	8.4089		7.1433	7.3422	8.0014	8.5576		8.1777	8.3125	8.8264	8.7098		7.9803	8.0651	8.0676	8.8068
ef0273	261815	262633	+		phosphoglycerate mutase family protein	6.4988	6.9765	6.2432	6.5839	6.4866		6.4288	6.3995	6.2906	6.5904		6.2172	6.8088	6.4385	6.5194		6.5075	6.3876	6.1754	6.1882		6.3837	6.8626	6.4172	6.3108		6.1979	6.3534	6.4363	6.6777
ef0274	262771	263514	+		conserved hypothetical protein	6.479	6.7442	6.7252	6.5966	6.6363		6.423	6.4855	6.8018	6.7542		6.5425	6.1224	6.9211	6.6239		6.8951	6.922	6.6067	6.2831		6.2756	6.6799	6.531	6.3933		6.6149	7.6732	6.8378	6.4013
ef0275	263532	264098	-		ada regulatory protein putative	6.7129	6.5758	6.1618	6.526	7.1871		6.8028	6.6145	6.571	6.6818		7.1048	6.8728	6.6545	6.801		6.6227	7.0729	6.7589	6.848		7.0585	6.9987	6.3511	6.592		6.8864	6.8105	6.5811	6.6868
ef0277	264296	264727	+	ogt	methylated-DNA--protein-cysteine S-methyltransferase	6.9652	7.1134	6.8652	7.139	7.0404		7.0636	7.1565	7.4319	6.9171		6.7639	6.8066	7.3124	7.2385		7.4625	7.579	6.9026	7.2494		7.3206	7.5779	6.6833	7.1707		7.2923	7.27	7.128	7.0874
ef0278	264740	265252	+	tag-1	DNA-3-methyladenine glycosylase I	6.0798	6.184	6.2414	6.2185	6.3034		6.2567	6.3976	6.336	6.3719		6.0454	6.1875	6.4004	6.2286		6.1132	6.4994	6.5101	6.0042		5.8876	6.7766	6.4179	6.1164		5.9139	6.9139	6.3779	6.1904
ef0279	265265	265939	+		HD domain protein	6.9763	7.3008	7.0431	7.5649	7.0092		7.223	6.7942	7.4084	7.3457		7.4189	7.1714	6.8577	7.3654		7.098	7.0034	7.1948	7.1204		7.7906	7.3913	7.2988	7.3603		7.316	6.8833	6.8008	6.5207
ef0280	266082	267017	+		cation efflux family protein	7.5041	7.1064	7.5357	7.196	7.3493		7.249	7.5946	7.3392	7.4194		7.1853	7.1154	7.302	7.1014		7.2279	7.2599	7.1846	7.2819		7.0963	7.2515	7.197	7.3131		7.3892	7.4458	7.5751	7.6046
ef0281	267062	267460	+		hypothetical protein	5.0444	5.0444	5.0444	5.0444	5.0444		5.0444	5.0444	5.0444	5.0444		5.0444	5.0444	5.0444	5.0444		5.0444	5.0444	5.0444	5.0444		5.0444	5.0444	5.0444	5.0444		5.0444	5.0444	5.0444	5.0444
ef0282	267559	268311	-	fabI	enoyl-(acyl-carrier-protein) reductase	11.286	11.2625	11.2293	11.1974	11.271		11.001	10.8235	10.535	10.8633		10.7814	10.6356	10.5285	10.6427		10.5948	10.4584	11.0129	11.0434		10.7602	10.5928	10.8851	10.9313		10.3339	10.0462	10.3866	10.9521
ef0283	268609	269847	+	fabF-1	3-oxoacyl-(acyl-carrier-protein) synthase II	10.6789	10.6261	10.934	10.5045	10.7217		10.7002	10.6291	10.8359	10.3726		10.3535	10.255	11.0822	10.7983		11.2718	11.1255	11.0481	10.7651		10.9366	10.6747	10.9274	10.535		10.9734	10.8056	10.752	10.5373
ef0284	269849	270283	+	fabZ-1	(3R)-hydroxymyristoyl-(acyl-carrier-protein) dehydratase	11.1099	10.5817	11.1725	10.3982	11.2731		11.0597	10.9389	10.6843	10.7682		10.6135	10.3649	10.9466	10.3954		10.9915	10.7258	10.7819	10.9931		10.396	10.2212	10.5534	10.9335		10.6995	10.4908	11.0705	11.073
ef0285	270461	271396	+	pyrD-1	dihydroorotate dehydrogenase	8.5237	8.4849	8.6546	8.4122	8.4379		8.3771	8.5548	8.5239	8.3113		8.2326	8.2925	8.7092	8.412		8.7109	8.7372	8.6408	8.6091		8.5094	8.363	8.566	8.4825		8.6148	8.4527	8.2965	8.5002
ef0286	271435	272082	-		fibronectin-binding protein putative	6.8285	7.0291	7.1488	6.9965	7.4519		7.0547	6.353	6.887	7.0852		6.9389	6.6641	7.1337	7.179		7.0066	7.0246	7.1519	7.0418		7.2842	7.209	7.4472	7.0188		7.3103	7.4556	7.3457	7.2313
ef0287	272436	272996	+	efp	translation elongation factor P	11.1967	11.24	11.2021	11.3658	11.024		10.9763	11.1989	11.0393	11.2474		10.8983	11.0812	11.1804	11.1032		11.0745	10.989	11.3048	11.1641		10.94	11.0224	11.4817	11.2838		11.0031	11.1235	11.1765	11.5522
ef0288	273167	273304	+		hypothetical protein	10.7436	10.7568	10.4842	10.6042	10.2111		11.1643	11.3799	10.9296	11.5968		11.5331	11.7181	11.7098	11.7398		12.3176	12.0492	12.4894	12.7168		11.7428	11.8905	12.3379	12.287		11.1687	11.0203	11.8521	12.528
ef0289	273393	274310	+	cysK	cysteine synthase B putative	6.5446	7.028	6.7798	6.7649	7.2591		8.4556	8.3839	8.9892	9.1665		9.124	9.011	9.8364	9.9007		9.7493	9.4665	9.5697	9.3951		8.595	8.1685	8.8361	8.5421		7.8621	7.5122	7.0705	7.9131
ef0290	274324	275460	+	metC	cystathionine beta-lyase	7.5714	7.5733	7.2601	7.8191	8.0327		8.5318	8.3734	8.7682	9.0781		9.4194	9.162	9.9276	10.1135		9.6261	9.5725	10.0445	10.0451		9.2299	8.9307	9.645	9.4146		8.2099	8.0537	7.9151	8.1408
ef0291	275497	276927	-	celA-3	glycosyl hydrolase family 1	6.2218	6.666	6.5336	6.6587	6.5155		6.5058	6.9002	6.5887	6.3332		6.3288	6.5326	6.4561	6.503		6.2533	6.5309	6.4489	6.1579		6.2546	6.738	6.3229	6.5259		6.6268	6.6586	6.6914	6.1455
ef0292	276954	278288	-	celB	PTS system IIC component	6.0924	6.2699	6.1012	6.4005	6.3376		5.9824	6.3276	6.4296	6.4708		6.1331	6.0489	6.0951	6.3847		6.194	6.1425	6.0219	6.1505		6.7147	6.3407	6.1091	6.2561		6.1331	6.1374	6.0786	6.0177
ef0293	278462	279223	-		phosphosugar-binding transcriptional regulator putative	7.1573	7.0464	6.9563	7.2698	7.3021		7.3326	6.768	7.1652	7.0061		6.9859	7.1787	7.369	7.3238		7.3251	7.1767	7.0361	6.9254		7.3983	7.0604	6.9431	7.3515		7.4373	7.299	7.1524	6.808
ef0294	279470	280012	+		conserved hypothetical protein	8.7337	8.4987	8.9019	8.2701	8.0532		8.7282	8.7334	8.2418	8.1132		8.166	7.9084	8.4983	8.267		9.0835	8.7031	8.7569	8.5008		8.9971	8.569	8.7033	8.8304		8.3279	8.1591	8.8041	9.0037
ef0295	280144	281511	+		V-type ATPase subunit J	7.471	7.8704	7.6071	7.8212	7.4681		7.7246	7.9231	7.5882	7.6067		7.4035	8.0489	7.4856	7.5041		7.3994	7.534	7.7997	7.4792		7.7492	7.8714	7.9165	7.6655		7.654	7.7875	7.68	8.001
ef0296	281532	282695	+	napA	Na+/H+ antiporter	7.6761	7.9862	8.1085	8.0947	7.9921		7.9611	7.9921	7.7838	7.8028		8.1161	7.7846	7.7539	7.9842		7.7168	7.6267	7.8764	7.9654		8.0682	8.0927	7.9144	7.8052		7.9311	8.0241	7.7832	8.2174
ef0297	282822	283262	+	copY	transcriptional repressor CopY	7.4134	7.1659	7.4153	7.4118	8.1543		7.4713	7.1337	7.5129	7.7988		7.4349	7.061	7.3703	7.9442		7.621	7.2433	7.2387	7.6901		7.8154	7.1387	7.4554	7.4641		7.7854	6.5738	7.6401	7.6485
ef0298	283278	285764	+		copper-translocating P-type ATPase	7.3401	7.3522	7.2312	7.1586	7.6016		7.3316	7.4321	7.1464	7.0481		7.6297	7.4449	7.2605	7.5303		7.2452	7.1537	7.3387	7.3665		7.207	7.3616	7.3822	7.1693		7.4238	7.233	7.1337	7.2626
ef0299	285786	285992	+	copZ	copper transport protein CopZ	7.8451	7.9835	8.2907	7.665	8.0871		7.8959	8.1664	7.687	7.922		7.6205	7.7429	8.1705	7.9545		7.9797	7.7863	8.4489	8.2376		7.953	8.1442	8.085	8.5102		7.7647	8.1611	8.0409	8.6321
ef0300	286036	287406	-		membrane protein putative	7.6382	7.9105	7.7479	7.7955	7.5534		7.3633	7.7116	7.6853	7.2763		7.4308	7.9766	8.4388	7.9029		8.1825	8.2835	7.9715	7.5251		7.835	8.0357	8.0876	7.7038		8.1195	8.3331	7.9366	7.1122
ef0301	287406	287795	-		transcriptional regulator GntR family	6.2958	6.7258	6.8197	6.8165	6.869		6.8067	6.9942	6.7214	6.9583		6.7894	6.5578	6.767	6.9012		6.4252	6.7855	6.562	6.7537		6.5543	6.7452	7.0407	6.5094		6.4131	6.8605	6.7381	6.7137
ef0302	287945	289330	+	pepC	aminopeptidase C	9.0783	8.8598	8.7352	8.9432	8.703		9.3351	9.1268	9.308	8.6138		9.4358	9.2083	9.2804	9.4958		9.5697	9.6434	9.3655	9.3338		9.669	9.4145	9.1831	9.3526		9.2542	9.2468	9.2763	9.1368
ef0303	289354	290568	-		phage integrase	7.0437	6.4762	6.6256	6.8641	6.7401		7.0887	6.8495	6.9904	7.1818		7.0187	7.29	6.9139	7.135		6.6578	6.7176	6.7302	6.724		7.0035	6.7311	6.7329	6.942		6.855	6.5003	6.7007	6.7312
ef0304	290724	291254	-		lipoprotein putative	7.5434	7.5029	7.5511	7.3298	7.5961		7.3485	7.5821	7.8122	7.6174		7.64	7.818	7.6885	7.5057		8.4265	8.0301	7.686	7.6202		7.1101	7.2649	7.7096	7.569		7.8123	7.4037	7.7982	7.6665
ef0305	291290	291967	-		conserved domain protein	6.6993	6.8776	7.0471	6.8761	6.7723		7.1874	7.1066	7.3136	7.3304		7.185	6.9488	7.0587	7.1505		7.7116	7.206	7.2483	7.2959		7.0458	6.9249	6.9408	6.8279		7.0499	7.3054	6.9861	7.0765
ef0306	291987	292349	-		transcriptional regulator Cro/CI family	7.6018	8.84	10.6765	8.0133	9.8934		9.463	9.9085	9.0497	9.8597		8.8454	10.2035	10.1346	7.5337		7.3559	8.3263	8.2232	8.1883		8.9662	9.8401	8.9691	8.3999		7.5219	8.2671	8.621	8.3372
ef0307	292475	292687	+		transcriptional regulator Cro/CI family	8.0691	6.5453	6.8797	7.6305	7.5981		6.9393	7.8499	7.5876	7.6458		8.1453	7.7081	7.7368	6.6499		7.2222	7.0961	6.8841	7.7971		7.3148	7.8888	6.8365	7.1549		7.0724	6.9859	7.2651	7.1847
ef0308	292784	293119	+		conserved hypothetical protein	6.3159	6.4203	6.3259	6.4758	6.7206		6.4899	6.7987	6.7273	6.5735		7.1407	6.7011	6.6733	6.8082		6.2482	6.6554	6.5534	6.6026		6.3617	6.3622	6.5262	6.4021		6.6059	6.5303	6.3274	6.4926
ef0309	293125	293397	+		excisionase putative	10.7398	10.4055	9.7358	10.2942	10.4179		10.9267	10.9516	10.5392	8.7102		10.7727	10.7684	10.0522	10.5411		9.5242	10.1074	10.1877	9.5828		11.0829	11.0888	10.3971	11.3135		10.3248	10.3283	9.5844	9.1021
ef0310	293401	293541	+		hypothetical protein	6.2758	6.4922	6.1659	5.0444	6.4423		6.655	5.6912	6.3582	6.1589		5.8768	6.3464	6.4878	6.3007		6.5168	6.2436	6.2188	6.4474		6.1224	6.2673	6.2943	5.9392		6.5879	5.664	6.4376	6.1667
ef0311	293609	293809	+		hypothetical protein	6.1169	6.7142	6.4502	6.1217	6.8615		6.8767	6.8018	6.8757	6.7822		6.9467	7.3985	6.7634	6.5504		7.2878	7.3489	6.6427	6.2852		6.7145	7.0869	6.8171	6.5849		7.3749	7.2964	7.6615	6.3938
ef0312	293815	294033	+		aspartate 1-decarboxylase domain protein	6.335	6.4404	6.3303	7.322	6.2885		6.4318	6.1097	6.4517	6.7919		6.9886	6.3168	6.5716	6.7603		6.8808	6.6037	6.5197	6.6848		6.4863	5.4076	6.9516	6.4049		6.9091	6.6638	6.6245	6.9131
ef0313	294030	294209	+		hypothetical protein	6.6821	6.8253	6.8077	7.5855	6.653		7.1208	6.2643	7.3102	7.4862		7.7902	7.1964	7.0312	7.216		6.6699	7.1005	6.8762	7.1806		6.8968	6.8262	6.9315	6.8846		7.1197	7.1693	7.4933	6.2256
ef0314	294210	294404	+		hypothetical protein	6.3442	6.2139	5.639	5.3712	6.3876		5.9123	5.9068	6.0275	6.5326		6.3694	5.6579	6.1278	6.1997		6.0171	6.6685	5.8327	5.9434		5.612	6.4272	6.3633	5.9946		6.2982	6.6	5.8148	6.2971
ref55	294426	294479	-	ref55	sRNA	7.02	6.5322	8.3963	7.4039	8.6415		6.5234	6.353	6.5109	8.1857		7.3883	8.1579	5.9689	5.8971		6.1545	6.7476	6.7657	5.8768		7.384	6.7766	7	6.8996		7.2371	6.3079	7.8407	8.2849
ef0315	294515	295204	+		conserved hypothetical protein	6.6607	6.4996	6.4805	6.3296	6.5661		6.8782	6.8694	6.7508	6.4958		6.5876	6.6751	6.2014	6.7115		6.9042	6.9909	6.5288	6.4831		6.6064	6.7139	6.5311	6.707		6.6353	6.9894	6.6584	6.5162
ef0316	295191	295442	+		hypothetical protein	5.506	5.7044	5.3814	5.882	5.7585		5.6396	6.0075	5.8565	5.596		5.5673	5.9084	6.0169	6.0702		5.3643	6.4731	5.9812	6.1061		6.1278	5.365	5.4323	5.4455		6.3839	6.1823	5.8336	5.9745
ef0317	295417	295608	+		transcriptional regulator Cro/CI family	5.6245	6.427	5.5622	6.2405	6.0158		6.552	5.5456	6.3594	6.4834		6.1465	6.431	6.3009	6.9829		6.2482	6.3551	6.2412	6.1133		7.0217	6.6097	5.8171	6.9855		6.3112	5.0444	6.3966	5.7653
ef0318	295624	296103	+		conserved hypothetical protein	6.9846	6.6757	6.7272	7.2985	7.1374		6.6664	6.3637	6.4158	6.889		7.092	6.599	6.7098	7.1966		6.6699	6.1717	6.8255	6.9909		6.8164	6.4048	6.921	6.9454		7.0636	6.576	6.4626	6.6025
ef0319	296106	297278	+		conserved hypothetical protein	6.5756	6.4416	6.3405	6.317	6.232		6.4777	6.4773	6.4886	6.3198		6.6152	6.6833	6.6515	6.5857		6.481	6.5739	6.3195	6.2646		6.5787	6.5112	6.5328	6.3451		6.8649	6.6897	6.478	6.4666
ef0320	297278	297526	+		hypothetical protein	6.4524	6.1209	5.944	6.0412	6.1224		6.3202	6.2342	6.4264	6.4755		6.7271	6.4558	6.4533	6.1971		6.2184	6.8632	6.4038	6.227		6.3721	6.959	6.1097	6.5217		7.1329	6.9451	6.2964	6.6686
ef0321	297542	297871	+		hypothetical protein	7.9928	7.5112	7.013	7.486	7.4964		7.7359	8.0018	7.6619	8.0771		7.9628	8.6245	8.2391	7.7963		7.9771	8.2338	7.5483	7.6404		7.8082	8.0153	7.8037	7.479		7.7172	8.2894	7.5444	7.6058
ef0322	297898	298473	+		conserved hypothetical protein	6.6196	6.427	6.6226	6.4425	6.4887		6.552	6.7903	6.8435	6.6664		6.8187	6.9969	6.5984	6.5748		7.0975	6.9512	6.5377	6.737		6.7116	6.7608	7.0814	6.6454		6.3893	6.9543	6.9036	6.6545
ef0323	298526	298747	+		hypothetical protein	7.0431	6.9905	7.6121	7.0499	7.7912		7.2533	6.9983	6.7362	7.2771		6.9101	6.7788	6.9009	6.9491		6.8667	6.6352	6.9982	6.8778		7.3107	6.6183	6.8314	7.2004		7.0276	6.942	7.185	6.6111
ef0324	298734	299282	+		hypothetical protein	6.2267	6.2096	6.2825	6.4859	5.7116		6.4131	6.5003	6.3208	6.1227		6.4974	6.8297	6.2888	6.3234		6.3556	6.4176	6.3576	6.0432		6.4838	6.2896	6.2298	6.3497		6.6473	6.4522	6.269	6.3944
ef0325	299279	301240	+		DNA polymerase putative	6.6225	6.6468	6.8134	6.6398	6.6339		6.8282	6.5857	6.7629	6.634		6.9509	6.7972	6.6655	6.7794		6.6183	6.7971	6.7161	6.644		6.8012	6.7673	6.596	6.6621		6.7583	6.7726	6.6567	6.5501
ef0326	301253	301492	+		conserved hypothetical protein	7.0092	6.8534	6.6958	6.6113	6.5911		6.5689	7.4559	7.05	6.984		6.952	6.7011	6.5901	6.83		5.3786	6.3795	6.8255	6.3106		6.7885	7.264	6.4775	6.598		5.8953	6.9842	6.9225	6.3485
ef0327	301511	301813	+		hypothetical protein	6.8118	7.4027	7.3646	7.7039	7.521		7.3764	6.9053	7.7238	7.6002		7.6209	6.9429	7.7496	7.8435		8.1205	7.3723	7.1601	7.2731		7.2521	7.0815	7.2231	7.7071		7.8483	7.5021	7.7672	7.1669
ef0328	302015	304453	+		conserved hypothetical protein	7.309	7.1273	7.168	7.2165	6.7237		7.5477	7.0938	7.7667	7.6509		7.4914	7.2464	8.3163	7.4332		8.3407	7.4401	7.6081	7.6345		7.6593	7.2538	6.7715	7.5265		8.2645	7.7966	7.9455	7.0513
ef0329	304826	305146	+		conserved hypothetical protein	6.1048	6.1238	6.2076	6.1018	5.9412		6.6316	6.8454	6.2118	6.6168		6.3582	7.2274	6.1373	6.195		6.0259	6.6409	6.569	6.1701		6.2264	6.0275	6.1489	6.1789		6.5311	6.4501	6.4073	6.3584
ef0330	305153	306526	+		SNF2 domain protein	7.5619	8.5392	7.9976	7.9117	7.0992		6.92	8.0797	9.2128	7.0281		7.6596	8.8057	7.6108	7.8651		6.9087	7.6874	7.4907	7.0904		7.5777	9.062	7.5289	7.5637		7.2351	8.44	7.7206	6.921
ef0331	306700	307140	+		conserved hypothetical protein	7.3309	6.7757	6.8283	7.396	6.744		7.5289	7.1937	7.2276	6.69		7.5237	7.7201	7.2203	6.7751		7.3166	7.2288	7.2885	7.1481		7.0386	7.441	6.6631	7.4265		6.7935	6.8815	6.9538	6.9964
ef0332	307231	307680	+		conserved hypothetical protein	7.4866	7.2262	7.3058	6.9101	7.1068		7.6305	7.4856	7.3845	7.0903		7.6997	7.4043	7.2322	7.2841		8.3104	8.1379	7.2777	7.3197		8.0122	7.7913	7.4901	7.2145		8.1391	7.962	7.5909	7.1551
ef0333	307677	308933	+		conserved hypothetical protein TIGR01630	6.9977	6.9865	6.5602	7.0149	6.7797		6.917	7.2313	7.2337	6.9128		7.3406	7.2514	7.0197	7.0855		7.3896	7.9313	6.8324	6.8854		7.5134	7.1956	6.7818	6.9564		7.7836	7.584	7.3386	6.8953
ef0334	308948	310480	+		portal protein	6.764	6.6658	6.544	6.3686	6.461		7.0449	7.0876	6.7608	6.7383		7.5225	7.127	6.7002	6.6966		7.7103	7.4873	6.9783	6.7891		7.2643	7.3086	7.0322	6.6925		7.8545	7.4075	7.0737	7.0262
ef0335	310410	311873	+		minor head protein	7.3163	7.1875	7.1357	7.0556	7.0129		7.6684	7.579	7.3304	7.4711		7.6971	7.5979	7.3876	7.3996		8.0613	8.0097	7.5485	7.6928		8.0364	7.7022	7.714	7.4326		8.2939	7.9027	7.6438	7.68
ef0336	311866	312069	+		hypothetical protein	8.0699	7.5945	7.7325	7.5345	7.7281		8.3419	8.1851	8.1266	7.9624		8.047	8.0608	7.9122	8.0515		8.7405	8.6705	8.4205	8.4089		8.2843	7.7521	8.0702	7.7762		8.7767	8.5531	8.316	8.3588
ef0337	312127	312336	+		hypothetical protein	7.8892	7.9357	8.3433	7.9499	7.9257		8.3273	7.7879	8.4523	7.3731		8.5438	8.1116	8.6802	8.071		8.7685	8.6551	8.6461	7.727		9.1787	8.3602	7.929	8.0481		8.837	7.877	8.3117	7.3806
ef0338	312473	313045	+		scaffold protein	7.3606	6.8495	7.0476	6.7448	6.7989		7.8649	7.4918	7.1568	7.1818		8.1944	7.7248	7.0612	6.9451		8.2614	7.9552	7.2028	7.3478		8.0443	7.6889	7.3272	7.2555		8.1156	7.8666	7.6206	7.4818
ef0339	313061	313924	+		major capsid protein putative	8.4411	8.5831	8.0136	8.1397	7.9484		8.4565	8.2629	8.4278	8.3651		8.8247	8.8055	8.3182	8.4079		8.6214	8.6207	8.2011	8.4219		8.725	8.9166	8.2262	8.5526		8.7945	8.9266	8.5014	8.626
ef0340	314062	314214	+		hypothetical protein	7.2852	7.2154	6.8926	6.6797	6.7495		8.2462	8.0036	7.0843	6.8955		8.0791	8.231	6.8664	6.625		8.108	8.0505	7.2063	6.5947		7.9218	8.4265	7.1063	6.6822		7.8621	8.1175	7.7878	7.2649
ef0341	314218	314760	+		hypothetical protein	7.7796	7.0412	7.3924	6.982	7.2356		8.1461	7.7947	7.4351	7.7424		8.3349	8.1186	7.2513	7.1969		8.1687	7.8939	7.5134	7.8632		8.3329	8.0103	7.5793	7.7125		8.1958	7.9867	7.509	7.9721
ef0342	314760	315098	+		hypothetical protein	6.9716	6.658	6.7662	6.6521	6.1529		7.4162	7.2967	6.8167	6.8769		7.5437	7.2641	7.1212	6.3894		7.9073	7.5483	7.0745	7.1472		7.9093	6.9607	6.7384	6.7244		8.0944	7.5518	7.4026	7.2299
ef0343	315085	315516	+		conserved hypothetical protein TIGR01725	6.937	6.6966	6.5707	6.6057	6.1999		7.3726	7.384	6.8751	6.8059		7.6115	7.3854	7.1897	6.6364		7.8979	7.9667	7.0425	7.088		7.9285	7.6485	7.5725	6.7		8.07	7.9472	7.2983	6.9647
ef0344	315520	315903	+		hypothetical protein	6.6973	6.1434	6.3727	6.4307	6.2591		7.6359	7.2242	6.4432	6.6664		7.5263	7.778	6.7826	6.2831		7.3873	7.5024	6.6873	6.7693		7.2684	7.6048	6.6885	6.8181		7.4826	6.9543	6.9732	7.334
ef0345	315890	316516	+		conserved domain protein	7.3041	7.1366	7.1054	6.848	6.7254		7.7428	8.3525	7.5498	7.2788		8.1402	8.2	7.4164	7.1592		8.764	8.466	7.7537	7.4874		8.2216	7.932	7.7554	7.4548		8.5627	8.6122	7.6056	7.5123
ef0346	316585	317073	-		hypothetical protein	6.1156	6.3045	6.3014	6.2574	6.2291		5.9864	6.3477	6.3087	6.3593		6.1322	6.4723	6.0384	6.7728		5.8662	6.4563	5.8309	6.6622		6.5268	6.0629	6.0397	5.6251		6.222	6.7757	6.2544	6.2015
ef0347	317086	317373	+		peptide methionine sulfoxide reductase domain protein	7.2553	6.8205	6.7929	6.6607	6.5097		7.3069	7.061	6.4158	6.5261		7.9508	7.3509	7.1432	7.1818		7.5753	7.579	7.1564	6.9351		7.061	7.0616	6.905	6.8902		7.9633	8.1515	6.8388	6.6714
ef0348	317373	320522	+		tail protein	7.367	7.1745	7.3495	7.0495	7.1017		7.6256	7.6447	7.251	7.2077		7.9355	7.7105	7.3626	7.1949		7.8391	7.8198	7.3534	7.4236		7.8369	7.7913	7.4385	7.3214		7.9063	7.9388	7.5801	7.4214
ef0349	320535	321410	+		tail protein putative	7.2955	7.1489	6.9992	6.7385	7.0351		7.7469	7.7767	7.1431	7.2345		8.2277	8.1202	7.1467	6.9916		8.0949	7.9494	7.4026	7.4911		7.9804	7.9676	7.5047	7.1476		8.2514	8.1629	7.4559	7.2969
ef0350	321410	322495	+		conserved hypothetical protein	7.4067	7.5004	6.7955	7.5959	7.0948		7.595	7.6628	7.2501	7.3532		8.1262	8.2284	7.3589	7.0678		7.7643	7.6718	7.492	7.1808		7.6885	7.8287	7.7748	7.2943		7.9444	7.7299	7.2758	7.8939
ef0351	322506	323540	+		structural protein putative	7.574	7.1044	7.1432	6.6914	6.9814		7.9205	7.7891	7.2191	7.2898		8.0221	8.0424	7.2703	7.0004		8.0024	7.8443	7.5226	7.2666		7.7802	7.6649	7.628	7.5058		8.174	8.1611	7.5208	7.4364
ef0352	323551	324342	+		hypothetical protein	7.2206	6.827	6.8652	6.6459	6.6883		7.4186	7.7083	7.0976	6.7974		7.585	7.416	7.1406	6.8403		7.8525	7.7072	7.3353	7.0566		7.4429	7.4651	7.1112	7.0476		7.767	7.7745	7.34	7.3608
ef0353	324418	324672	+		holin putative	7.5288	7.1096	7.2986	7.3339	7.2513		7.7563	7.7734	7.1691	7.5064		7.9184	7.2608	7.5206	7.6578		8.342	7.7258	7.5265	7.2576		7.4836	7.779	7.2641	7.019		7.9809	8.0657	7.4793	7.2649
ef0354	324675	324881	+		holin putative	7.7125	6.7561	6.7767	7.3525	6.4617		7.422	7.0738	7.3803	6.3512		7.3371	7.3645	7.6382	7.3026		7.9216	7.3726	7.5791	6.8285		8.4417	7.8004	6.866	6.8668		7.9555	7.4734	6.8716	6.8946
ef0355	324884	326185	+		endolysin putative	6.6617	6.1721	6.0848	6.1437	6.3174		6.8803	6.8053	6.2007	6.0512		7.0499	7.0213	6.2829	6.2895		6.7905	6.6792	6.3004	6.1592		6.5929	6.663	6.4212	6.2479		6.5932	6.9438	6.3443	6.3276
eftRNAMet5	326260	326333	+	eftRNAMet5	tRNA-Met	7.8502	7.4147	8.1886	7.3721	7.289		6.8959	6.0995	7.4	8.1507		6.6213	8.0412	7.2474	7.4801		6.8667	7.1463	6.8078	7.5189		7.8368	6.869	7.4234	7.6081		6.4026	6.0603	7.5425	6.8611
ef0356	326447	326572	-		hypothetical protein	7.3727	7.4728	7.4258	8.1934	7.7827		8.1157	7.7879	7.798	7.8817		7.7521	6.4451	7.5832	7.6312		7.9426	8.002	7.6446	8.1081		8.2855	8.0384	7.4129	7.769		7.8768	8.6058	8.1563	7.3034
ef0357	326550	327170	-		conserved hypothetical protein	5.9452	6.184	6.2343	6.0715	6.4816		6.5099	6.8269	6.3855	6.3064		6.605	6.9813	6.4661	6.3498		6.9398	6.6267	6.3736	6.5293		6.662	6.5388	6.5692	6.5572		6.8194	6.6046	6.7625	6.4613
ef0358	327192	328166	-		glyoxalase family protein	6.6821	6.4132	7.0107	6.8378	6.7433		6.6197	6.5712	6.868	6.9766		6.8135	6.6858	6.7059	6.8236		6.5281	6.3418	7.0309	6.8371		6.9317	6.9816	6.719	6.8111		6.7987	6.7099	6.5714	6.9655
ef0359	328453	328788	+	sugE-1	sugE protein	6.8703	7.6927	6.918	6.7933	7.0514		6.7661	6.1733	6.6754	6.3056		6.9007	6.3879	6.8915	7.3518		6.5614	6.5052	6.8431	6.5073		6.8203	6.7401	7.3802	6.8862		7.1585	7.0981	6.444	6.3557
ef0360	328785	329096	+	sugE-2	sugE protein	7.1314	7.2271	7.0547	7.0514	6.8263		7.4589	6.6509	7.3212	7.2257		7.3994	7.3589	6.9397	7.4378		6.8126	6.9449	7.1277	6.9063		7.3123	7.1873	7.2693	6.9885		6.6188	6.9189	6.2141	6.6267
ef0361	329192	330238	-		chitinase family 2	6.6849	6.7987	6.772	6.8164	6.7235		7.292	8.0182	7.3511	6.9965		7.4908	7.5398	7.4897	7.3813		7.2601	7.3705	7.5001	7.4082		7.5397	7.4536	7.1624	7.4973		7.154	7.6082	7.1876	6.8172
ef0362	330281	330865	-		chitin binding protein putative	6.9557	6.4132	6.5656	6.5628	6.5959		7.1852	7.3921	6.958	7.0476		7.0482	7.4338	6.8634	7.3167		7.0033	6.9482	7.0977	7.0796		7.2424	7.3872	6.8888	7.2858		6.7702	7.2923	6.8064	6.7057
ef0363	331108	332286	+		ISEf1 transposase	5.0444	5.0444	5.0444	5.0444	5.0444		5.0444	5.0444	5.0444	5.0444		5.0444	5.0444	5.0444	5.0444		5.0444	5.0444	5.0444	5.0444		5.0444	5.0444	5.0444	5.0444		5.0444	5.0444	5.0444	5.0444
ef0365	332486	333220	+		conserved hypothetical protein	7.453	7.3535	7.6738	7.1618	7.974		7.7866	7.8452	7.3334	7.9104		7.3931	7.5036	7.4652	7.4643		7.2382	7.2776	7.5619	7.6945		6.9429	7.0698	7.3016	7.2967		7.4513	7.0388	7.6201	7.7139
ef0366	333271	334104	+		conserved hypothetical protein	7.6507	7.4984	7.6553	7.4612	7.6501		7.8396	7.6905	7.5449	7.6846		7.5902	7.5885	7.6572	7.6747		7.6535	7.6677	7.549	7.747		7.2481	7.3835	7.76	7.567		7.7457	7.513	7.5561	7.8299
ef0367	334121	334657	+		conserved hypothetical protein	8.4281	8.4488	8.5519	8.2415	8.1702		8.1096	8.3535	8.2505	8.269		8.0512	8.3448	8.4711	8.1983		8.4441	8.1925	8.4864	8.3361		8.1754	8.0028	8.2819	8.1545		8.1867	8.0772	8.2259	8.2199
ef0368	334680	336032	-		aspartate kinase	7.6034	7.5987	8.0613	7.6211	7.9983		8.0342	7.8784	7.8855	8.0458		8.3069	8.155	8.3838	8.3414		8.55	8.2428	8.2684	7.9446		8.0557	8.1947	7.9019	7.8018		8.0722	7.715	7.8865	7.7491
ef0369	336219	336905	+		hydrolase haloacid dehalogenase-like family	7.7212	7.7042	7.6165	7.7172	7.6615		7.3195	7.4805	7.6535	7.4423		7.5554	7.5459	7.6984	7.5681		7.6094	7.5848	7.3881	7.4068		7.247	7.3444	7.427	7.6002		7.5308	7.8855	7.6551	7.4876
ef0370	337091	338827	+	ezrA	conserved hypothetical protein	10.0061	9.8683	9.6375	9.9684	9.7268		9.6627	9.5414	9.8351	9.712		9.9895	9.8055	9.7587	9.4292		9.2876	9.1857	9.5742	9.6516		9.3968	9.2573	9.2003	9.6692		9.3844	9.2645	9.5224	9.3163
ef0371	338954	340099	+		aminotransferase class V	7.2264	7.4294	7.5703	7.3732	7.3558		7.1246	6.854	7.0944	7.0184		6.9649	6.8619	7.0762	7.0026		6.7397	7.3522	7.1152	6.8898		7.0273	7.143	7.0388	6.8455		7.2983	7.1708	7.0452	7.1529
ef0372	340151	340843	-	err13	DNA-binding response regulator	6.3711	6.5322	6.3426	6.631	6.4027		6.559	6.296	6.537	6.8955		6.4457	6.7389	6.5576	6.8566		6.5784	6.477	6.6872	6.633		6.3353	6.3358	6.5125	6.4405		6.3997	6.5582	6.6225	6.1403
ef0373	340840	342321	-	erk13	sensor histidine kinase	6.288	6.4411	6.3593	6.3599	6.4917		6.3011	6.4891	6.5228	6.4314		6.5336	6.425	6.4955	6.5403		6.3777	6.5342	6.4764	6.2425		6.4267	6.6238	6.4798	6.3339		6.4448	6.4413	6.3217	6.2645
ef0374	342508	343485	+		lipoprotein putative	6.3605	6.7778	6.4003	6.606	6.7191		6.6944	6.6086	6.7829	6.6254		6.3449	6.8665	6.5476	6.7135		6.1062	6.5957	6.5267	6.4788		6.5432	6.7704	6.6326	6.5173		6.7264	6.8089	6.5803	6.7995
ef0375	343670	344635	+		hypothetical protein	6.5976	6.4674	6.449	6.6053	6.7098		6.4943	6.4511	6.2714	6.6373		6.7743	6.9219	6.6452	6.795		6.6939	6.763	6.7878	6.8556		7.1074	6.9168	7.0434	7.1143		7.1668	7.3185	7.0753	7.5396
ef0376	344854	345897	+		hypothetical protein	7.359	7.1586	7.0448	7.6601	7.8349		7.1271	6.6947	7.1494	7.675		7.9244	7.1374	7.0513	7.6497		7.2447	6.8554	7.8432	7.7959		7.6818	6.9562	7.6131	7.9952		7.9012	7.3409	7.247	7.5013
ef0377	346269	346874	+		ankyrin repeat family protein	6.9389	7.0451	7.0477	6.7807	6.7255		7.2157	7.0541	7.2308	7.1846		7.3652	7.2928	7.6201	7.433		7.4878	7.6907	7.6436	7.8044		7.8298	7.6213	7.9531	7.7954		8.1762	8.1719	7.7755	8.0351
ef0378	346926	348137	+			7.5094	7.256	8.9092	7.1465	7.4657		7.7496	7.3892	7.5669	7.2885		7.1588	7.0692	7.6863	7.3776		8.1979	8.2579	7.947	7.5934		7.8513	7.9146	8.0223	8.2273		8.3673	8.3372	8.2658	8.5321
ef0379	348247	348666	-		death-on-curing family protein	7.963	7.5984	8.0276	7.6049	7.6674		7.9681	8.6979	7.4151	8.0417		7.9445	8.0686	7.6068	7.6599		8.3134	8.2028	8.0222	8.4756		8.0058	8.2242	7.947	8.1563		7.6633	7.7632	7.8975	8.1986
ef0380	348663	348902	-		conserved hypothetical protein	7.5348	7.3044	7.0336	7.6193	6.5428		7.4838	6.9157	7.667	7.4775		7.844	8.1009	7.5675	7.4146		7.9037	7.7633	8.2911	8.199		7.7699	8.0541	7.85	7.7001		7.1197	7.7828	7.6897	7.7708
ef0381	349003	349821	-		conserved hypothetical protein	6.578	7.192	7.0134	6.9988	7.1561		7.1355	7.3358	7.165	7.1278		7.522	7.7282	7.4724	7.4514		7.7784	8.1128	7.6342	8.0352		7.6684	7.642	7.4294	7.8036		7.472	7.7743	7.6325	7.2289
ef0382	349790	351382	-		conserved hypothetical protein	6.671	6.6138	6.407	6.4245	6.5346		7.011	7.0459	7.0187	6.9923		7.3282	7.3911	7.3362	7.1867		8.0285	7.9901	7.6255	7.772		7.5704	7.6196	7.5668	7.5303		7.5111	7.5067	7.1574	7.0093
ef0383	351505	354516	+		protein FdrA/conserved hypothetical protein	7.5502	7.5228	7.6498	7.5428	7.374		6.8428	7.2043	7.1255	7.1785		7.3929	7.3997	7.181	7.1321		7.0032	7.1225	7.2259	7.5632		7.091	7.2915	7.4247	7.5906		7.0105	7.1705	7.1401	7.6093
ef0384	354509	355342	+		hypothetical protein	6.5609	6.575	6.3261	6.6396	6.6772		6.5366	6.2702	6.6008	6.5011		6.6821	6.6796	6.6461	6.5956		6.9026	6.8649	6.7077	6.7888		6.7299	6.5703	6.7799	7.2023		6.8315	7.0419	6.6064	6.6364
ef0385	355352	356605	+		major facilitator family transporter	6.7882	6.7579	6.6019	6.9581	6.8746		6.541	6.5199	6.4284	6.4488		6.8585	7.0323	6.5388	6.8934		6.1802	6.351	6.5199	6.9667		6.5548	6.8723	6.8303	6.6279		6.687	6.6819	6.5354	6.5816
ef0386	356740	357678	+	arcC-2	carbamate kinase	6.0038	5.97	6.1232	6.0082	5.9582		6.2896	5.7924	6.193	6.0077		5.9988	5.7758	6.4377	6.637		6.0913	6.4933	6.2475	6.2332		6.1156	6.4966	6.1126	6.5442		6.2551	6.7826	6.1799	6.1027
ef0387	357685	358905	+		sodium/dicarboxylate symporter family protein	6.6406	6.7848	6.7345	6.7821	6.5267		6.7285	6.6413	6.7362	6.5333		6.5468	6.4274	6.7684	6.7506		7.2257	6.8563	7.4174	6.7423		7.0266	6.9797	7.03	7.1121		6.9748	6.8167	6.755	6.8921
ef0388	358995	360056	+	allD	ureidoglycolate dehydrogenase	6.3954	6.4514	6.4865	6.4159	6.4385		6.2286	6.6426	6.3493	6.5017		6.417	6.2239	6.6338	6.5522		6.4177	6.5577	6.4962	6.4272		6.6742	6.8434	6.591	6.6369		6.5928	6.7261	6.6438	6.4238
ef0389	360122	361477	+		membrane protein putative	6.6778	6.7457	7.0427	6.7524	7.1877		6.5677	6.8876	7.1011	6.682		6.6174	6.8888	7.272	6.7784		6.9043	7.0533	6.6166	6.7739		6.5546	7.1739	6.8192	6.8403		7.0601	7.5518	7.2469	6.4681
ef0390	361493	362725	+		N-acyl-D-amino-acid deacylase family protein	6.3305	6.3673	6.2902	6.5855	6.5273		6.112	6.6319	6.7334	6.2183		6.1558	6.7871	6.6968	6.8173		6.126	6.5357	6.3126	6.1225		6.532	6.9301	6.4358	6.3028		6.6893	6.858	6.5605	6.2537
ef0392	363117	365411	+		hypothetical protein	6.6821	6.7762	6.6977	6.7578	6.653		6.6113	6.6032	6.8848	6.8285		6.7608	7.0342	7.1475	6.8451		6.8095	7.0851	6.9539	6.9779		6.74	6.8906	6.7793	6.6658		7.0414	7.1363	6.8716	6.8194
ef0393	365503	365667	-		hypothetical protein	6.7685	7.1313	6.3114	6.3678	6.3059		6.4005	5.6133	6.5538	6.3208		6.519	5.0444	6.7244	6.6187		6.3759	6.8357	6.4291	6.7667		6.1416	6.9163	6.3154	6.3482		6.6785	6.5471	6.4602	6.5091
ef0394	365868	367217	+	salB (or sagA)	secreted antigen putative	10.5666	10.5799	10.4751	10.0698	10.2339		9.1829	9.1477	9.1812	9.5521		9.5976	9.5898	9.7449	9.7878		10.5519	10.3273	10.7136	10.599		10.46	10.2537	10.5075	10.4552		10.1631	10.0027	10.2632	10.8794
ref56	367328	367527	+	ref56	sRNA	7.3078	8.1131	7.5824	7.7346	7.8507		7.8749	7.673	8.2741	8.2298		8.1042	7.6689	8.3086	8.2735		8.2356	8.0269	7.5319	8.0927		7.5945	7.7065	8.0081	7.9441		8.6515	8.0776	8.4549	7.8335
ef0395	367625	368752	+		methionine synthase putative	7.0958	7.0217	7.1994	7.0641	7.8153		6.9246	7.0075	7.1291	7.1515		7.065	7.0527	7.6314	7.2602		7.9705	7.7783	7.4389	7.3278		7.2143	7.3509	7.3704	7.3381		7.5164	7.0746	7.8132	7.0301
ef0396	368804	369988	-		conserved hypothetical protein	8.3284	8.2369	8.4173	8.0193	8.3335		7.6349	7.6726	7.4741	7.7016		7.588	7.49	7.5621	7.5785		7.6829	7.7142	7.9321	7.9837		8.007	7.6733	8.1225	7.9663		7.8562	7.7845	8.0067	8.3327
ef0397	370004	370519	-		conserved hypothetical protein	8.161	8.7888	8.8694	8.5886	9.0814		8.2013	8.6448	8.7888	8.2079		7.9863	8.3389	8.3559	8.1751		8.4963	8.9932	8.17	8.0638		8.2832	8.0088	8.5111	8.5567		8.5915	8.9723	9.2789	8.6166
ef0398	370596	370697	+		hypothetical protein	6.3964	6.9347	6.2462	6.3421	6.5341		5.4399	7.0898	6.4669	6.2957		6.3306	6.6419	5.821	6.9601		6.1993	6.041	6.9628	6.2079		5.9867	6.8347	6.0098	6.7997		5.8569	7.2795	6.2766	6.6455
ef0399	370712	371398	+		conserved hypothetical protein	8.5403	8.5853	8.6153	8.6474	8.5728		8.0904	7.9737	8.0569	7.9297		7.9646	7.9451	7.9296	8.1221		8.1264	7.8395	8.1066	7.9284		7.8083	7.8567	8.1737	7.8988		7.6014	7.5361	7.607	7.7769
ef0400	371395	372339	+		conserved hypothetical protein	8.8661	8.6107	8.8262	8.4754	8.7774		8.4083	8.3586	8.0933	8.2762		8.2509	8.0243	8.2111	8.0852		8.1621	7.9819	8.2216	8.2263		8.0195	7.8998	8.0795	8.1211		7.7917	7.4346	7.9475	8.2057
ef0401	372355	372996	+	pcp	pyrrolidone-carboxylate peptidase	8.7382	8.2924	8.7712	8.3149	8.5843		8.2646	8.1027	7.9564	8.3441		8.0081	8.1961	8.0145	8.0951		8.3472	8.2146	8.0415	8.3986		8.0926	7.9966	8.2322	8.3009		8.1836	8.0569	8.114	8.4674
ef0402	373586	374989	+	nhaC-1	Na+/H+ antiporter	8.6087	8.2318	8.7471	8.1913	8.4713		8.2716	8.3872	7.9535	8.2629		8.4021	8.2643	8.1913	8.2578		8.8064	8.8203	8.6119	8.6935		8.9202	8.6277	8.4975	8.6159		8.4894	8.3503	8.338	8.6373
ef0403	375141	375575	+	llrb	transcriptional regulator MarR family	7.1161	6.9563	6.949	7.0103	6.8036		6.8879	6.8029	6.7567	7.0521		6.7193	6.8976	6.9865	6.9517		6.4911	6.9165	6.7407	6.5009		6.454	6.7696	6.5686	6.5113		6.6055	6.3021	6.6056	6.7409
ef0404	375580	376215	+		nitroreductase family protein	7.0037	7.0026	6.8311	7.0165	6.9672		6.7787	7.218	7.2534	7.1435		6.6927	7.0755	6.7103	7.0358		6.8349	6.5882	6.6457	6.6398		6.6622	6.1708	7.0313	6.7609		6.6872	6.5216	6.786	6.7878
ef0405	376258	377091	-		hydrolase haloacid dehalogenase-like family	9.2867	10.0534	9.3964	10.2514	8.6723		9.7849	10.222	9.8109	8.6196		9.6742	10.0208	9.6239	9.2944		8.8952	9.3883	10.0908	9.2765		10.1487	10.4045	10.1286	10.1197		9.6229	9.9216	9.123	8.7709
ef0406	377290	379017	+		PTS system IIBC component	6.6196	6.7804	6.4967	6.7523	6.9559		6.5893	6.7086	6.6637	6.66		6.914	6.7282	6.5846	6.7069		6.2482	6.4731	6.4896	6.7039		6.7681	6.7447	6.6675	6.5829		6.5454	6.5271	6.3431	6.3804
ef0407	379008	381041	+		transcriptional regulator putative	7.3306	7.5194	7.5227	7.7603	7.0294		7.3299	7.6619	7.355	7.187		7.4288	7.4691	7.6079	7.9208		7.1561	7.1995	7.418	7.112		7.483	7.7282	7.3918	7.2442		7.658	7.7621	6.9946	6.614
ef0408	381052	381486	+		PTS system IIA component	6.2975	6.2029	6.6206	6.3558	6.3571		6.171	7.0203	6.7373	7.7456		6.4244	6.9895	6.659	6.5041		6.5653	6.4669	6.4393	6.2812		6.3316	6.638	6.452	6.2166		6.8809	6.3021	6.4128	6.3812
ref57	381638	381677	+	ref57	sRNA	13.3012	12.2298	8.747	11.1173	9.2824		12.3614	12.6325	11.3671	12.6315		12.0705	12.2813	11.3628	10.0689		11.5635	11.651	11.9903	12.7492		11.7175	11.8147	11.8736	12.493		11.6507	11.5036	12.8223	13.6361
ef0409	381741	381896	-		hypothetical protein	7.4406	6.459	6.6385	7.3585	7.2294		7.1487	7.5302	7.5709	7.5073		7.8268	8.0952	7.1883	7.2971		7.1177	7.3764	7.1082	7.2611		6.6334	7.3719	7.128	7.0363		7.5548	6.8203	7.3142	6.9675
ef0411	382082	383854	+		PTS system mannitol-specfic IIBC components	7.3975	7.1934	7.0979	7.4176	8.0272		7.716	7.4058	7.3776	7.4255		8.1092	7.7785	7.594	7.3124		7.6654	7.1786	7.8326	7.9678		8.0313	7.8024	7.8688	8.4209		8.057	7.5962	7.2928	7.7263
ef0412	383869	384306	+	mltF	PTS system mannitol-specific IIA component	6.6754	6.5195	6.2615	6.5063	6.2885		6.7569	6.5406	6.4517	6.7211		6.5518	6.8905	6.599	6.6231		7.0949	7.0324	7.1136	7.2185		6.5238	7.1463	7.2159	7.7923		7.4545	6.9563	6.8137	7.6342
ef0413	384321	385475	+	mtlD	mannitol-1-phosphate 5-dehydrogenase	6.4177	6.5656	6.9425	6.8476	6.6467		6.5353	6.6634	7.1971	6.9487		6.7189	7.0594	7.0145	6.9801		7.3372	7.3988	7.0192	7.2785		7.2142	7.4022	7.4569	7.844		7.3588	7.3649	7.0581	7.6869
ef0414	385542	386657	-		oxidoreductase DadA family	6.754	6.7214	6.8252	7.052	6.9819		7.0848	6.8226	7.3041	6.7356		7.0054	7.0969	7.415	7.2235		7.0135	6.9917	7.1391	7.025		7.1624	7.0963	6.8548	6.9375		6.9438	7.038	7.052	6.809
ef0415	386736	387374	-		conserved hypothetical protein	6.2699	6.5322	6.3389	6.4603	6.4752		6.2829	6.5666	6.0961	6.4318		6.3286	6.6005	6.3324	6.4231		6.6561	6.4517	6.3489	6.432		6.6577	6.35	6.3606	6.4468		6.3364	6.1712	6.4895	6.2451
ef0417	387695	388873	+		conserved hypothetical protein	7.3119	7.4119	7.5184	7.0843	7.1306		7.9184	7.8137	8.0435	7.6428		7.8466	7.7301	7.8486	7.6947		7.8619	7.8575	7.6451	7.6479		7.3075	7.4669	7.6863	7.5667		7.4376	7.2835	7.1511	7.3075
ef0418	388883	390819	+			7.8041	7.5858	7.6615	7.3155	7.3765		8.1276	8.2896	7.9663	7.9076		8.2314	8.2815	7.8916	8.0541		7.86	7.771	7.7906	7.9899		7.6824	7.4866	7.6284	7.9424		7.4829	7.4808	7.4944	7.6876
ef0419	390874	391578	-		conserved hypothetical protein	10.3051	10.256	10.756	10.4785	10.8545		9.5064	9.4917	9.0941	10.0723		9.0005	8.9154	8.8013	9.2917		9.6809	9.4941	9.4999	9.1391		9.6253	9.4737	9.6695	9.5426		9.7899	9.6715	10.152	10.5499
ef0420	391578	393095	-		drug resistance transporter EmrB/QacA family protein	10.4101	10.7533	10.6017	11.057	11.0486		9.5533	9.5015	9.5156	9.8086		9.4426	9.264	9.4978	9.4045		10.1924	10.0435	10.0069	9.4497		10.1735	9.8546	10.3172	9.6415		10.3919	10.2314	10.3766	10.4823
ef0421	393208	393663	+		transcriptional regulator MerR family	7.7109	6.4245	7.0507	6.7833	7.2898		7.0312	6.9698	7.2435	7.0758		6.6349	6.4153	6.5339	6.113		6.4484	6.7929	6.3975	6.4328		6.5229	6.5234	6.4336	8.0756		6.8323	6.8469	7.4437	8.1482
ef0422	393794	394546	+		transcriptional regulator IclR family	7.4706	7.5722	7.2767	7.4892	7.0989		7.2954	7.1071	6.9923	7.1708		6.9241	6.7205	6.9463	7.137		7.6258	7.19	7.0405	7.1777		6.9337	6.7806	7.3055	7.1302		7.2415	7.2194	6.9362	7.0051
ef0423	394707	395354	+	eda-1	2-dehydro-3-deoxyphosphogluconate aldolase/4-hydroxy-2-oxoglutarate aldolase	6.2885	6.4527	6.4294	6.4889	6.0672		5.8474	6.6145	6.7507	6.7103		5.9749	6.3285	6.2752	6.5537		6.2176	6.4898	6.3688	6.0736		6.3934	6.8974	6.3486	6.5176		6.4594	6.6219	6.3379	6.2737
ef0424	395359	396366	+		2-dehydro-3-deoxygluconokinase putative	6.5414	6.3468	6.1606	6.4357	6.398		6.6945	6.0075	6.3838	6.7068		6.7798	6.3285	6.4943	6.5143		6.3959	6.2519	6.6566	6.1766		6.6539	6.17	6.4442	6.5315		6.3839	6.0804	6.0936	6.307
ef0425	396388	397218	+	kduI-1	4-deoxy-l-threo-5-hexosulose-uronate ketol-isomerase	7.0485	7.6719	7.7462	7.536	7.9174		7.5317	7.6949	7.8575	7.8666		7.5278	8.1875	7.8419	7.322		7.3851	8.0598	7.5907	7.1394		7.4396	7.409	7.4384	7.1586		7.6436	8.2448	8.1424	6.94
ef0426	397240	398028	+		gluconate 5-dehydrogenase putative	6.652	6.6179	6.7441	6.5252	6.5656		6.7417	6.5399	6.5959	6.5373		6.6733	6.0785	6.86	6.4971		6.3701	6.7961	6.4075	6.4968		6.4165	6.2281	6.603	6.5518		6.509	6.9258	6.7906	6.6535
ef0428	398252	399364	+		conserved hypothetical protein	6.5262	6.3681	6.2985	6.3359	6.4656		6.4333	5.9942	6.6222	6.6208		6.4495	6.7352	6.4653	6.549		6.0927	6.2882	6.3082	6.2969		6.295	6.6157	6.252	6.3166		6.1904	6.6479	6.6089	6.3284
ef0429	399385	400392	+		TRAP dicarboxylate transporter DctP subunit	6.9451	6.2891	6.2456	6.6607	7.0265		6.78	6.4132	6.5076	6.7173		6.6649	6.553	6.3189	6.3726		6.1683	6.0496	6.3323	6.8812		6.8072	6.3978	6.3685	6.5417		6.3839	6.2775	6.2864	6.4484
ef0430	400407	400883	+		TRAP dicarboxylate transporter DctQ subunit	9.6359	6.7285	6.9089	7.0865	7.7037		8.1066	6.9223	6.9378	7.0799		6.9289	6.4949	6.8479	6.7783		6.5484	6.2845	6.6676	6.8228		6.8228	6.4821	6.8789	8.6354		6.7864	6.415	7.4316	8.701
ef0431	400919	402214	+		TRAP dicarboxylate transporter DctM subunit	6.3033	6.256	6.1751	6.5963	6.3937		6.3312	6.2412	6.4482	6.6515		6.5504	6.5472	6.6392	6.6202		6.0543	6.3596	6.3125	6.3736		6.4603	6.1881	6.366	6.6711		6.3766	6.5643	6.1129	6.4583
ef0432	402362	403234	-	eda-1	transcriptional regulator AraC family	7.0998	6.57	6.4412	6.5388	6.2088		6.6941	6.7994	6.9923	6.7953		6.6175	6.796	7.0139	6.9091		6.795	6.8081	6.7907	6.7212		7.0368	6.9153	6.7637	6.8701		6.4661	6.7461	6.5092	6.2942
ef0433	403381	404865	+		rhamnulokinase putative	7.0999	7.0784	6.6865	6.7974	7.0654		6.5621	6.5704	7.0587	6.6628		6.8802	6.7954	7.0577	7.3014		6.7744	6.7293	6.8641	6.6232		7.0954	7.2947	6.7568	7.0946		7.1997	7.267	6.9978	6.5164
ef0434	404862	406148	+	rhaA	L-rhamnose isomerase	6.3952	6.7983	7.0951	6.8771	6.9616		6.5298	6.9661	6.6425	6.7817		6.483	6.4699	6.8999	7.0778		6.6024	6.5209	6.3905	6.6046		6.3718	6.9617	6.5666	6.5159		6.9425	6.9102	6.539	6.2189
ef0435	406185	407024	+	rhaD	rhamnulose-1-phosphate aldolase	6.0302	6.3144	6.2227	6.0469	6.5216		6.2475	6.0075	6.2413	6.3389		6.4793	6.4225	6.2087	6.0517		5.8475	5.9098	6.1557	6.2333		6.34	6.1283	6.4463	6.2144		6.1474	6.2775	5.8637	6.1558
ef0436	407021	407332	+		conserved hypothetical protein	7.2943	7.678	8.0373	8.113	6.7301		7.7372	8.2022	7.6308	7.2015		7.802	8.1517	7.9861	7.7774		7.3104	7.0421	7.392	7.8121		7.4823	7.5356	7.5948	7.1491		7.5232	8.1345	7.6981	7.5437
ef0437	407542	408462	+		transcriptional regulator AraC family	6.4129	6.7165	6.424	6.4895	6.4652		6.103	5.9443	6.4971	6.4117		6.6061	6.4682	6.5517	6.4652		6.1968	6.5674	6.4213	6.474		6.4779	5.959	6.4934	6.2829		6.245	6.4905	6.4604	6.4349
ef0438	408455	409300	+		conserved domain protein	7.0016	8.0178	6.986	7.7598	7.5102		6.7589	6.7504	7.2467	7.2129		6.8581	6.5463	7.6468	7.4063		6.946	7.0445	7.7562	8.3976		7.3556	7.5476	6.9537	7.3762		7.3299	7.7346	7.2308	7.927
ef0439	409383	409583	-		immunity protein PlnM putative	7.2037	7.5314	6.8412	6.9372	7.5562		7.9009	8.4399	8.0803	7.5773		7.8937	8.1674	8.0219	7.9914		6.7129	7.5675	7.6565	7.8471		8.181	7.1922	7.2985	7.4004		7.9924	7.508	7.6615	7.313
ef0440	409689	411170	-		di-/tripeptide transporter	8.8622	8.6468	8.8688	8.7553	8.9304		8.247	7.9639	8.2071	8.219		7.5564	7.4184	7.587	7.816		7.5411	7.6263	7.629	7.5465		7.6769	7.7728	7.8717	7.6099		8.0953	8.3712	8.1171	8.1995
ef0441	411372	411482	-		hypothetical protein	8.2578	7.6234	7.648	7.3721	6.8487		7.5395	6.9983	7.7805	8.1149		7.0354	7.5439	7.8306	8.8041		7.7748	7.8213	7.2685	7.6142		8.0546	7.6494	7.4234	6.63		7.5084	7.573	7.283	7.9229
ef0442	411489	411710	+		hypothetical protein	5.6958	5.7092	5.6511	5.7843	5.9965		5.9471	5.4872	5.9381	6.009		6.4519	5.9937	6.0321	6.4051		5.4026	5.5877	5.529	5.9355		6.0357	6.7491	5.7339	6.286		5.4747	5.4674	6.2728	5.9248
ef0443	411989	412588	+		LysM domain protein	8.5884	8.3087	8.515	8.7836	9.0293		7.7381	7.509	7.6101	7.631		7.573	7.6689	7.6026	7.4741		8.5978	8.1958	8.32	8.0365		8.2782	8.1182	8.0436	8.1272		8.2098	8.1213	8.4021	8.7861
ef0444	412658	413131	-			6.6634	6.9479	6.643	7.0934	7.1836		6.7098	7.1138	7.2	6.9021		7.1323	6.8091	7.105	7.0714		7.3158	7.3492	6.9288	6.866		6.8836	6.9106	7.0119	6.9423		6.9262	7.3164	7.0269	6.6145
ef0445	413203	414018	+	menB	naphthoate synthase	9.0534	8.9079	8.9314	8.7108	8.7552		8.9434	8.6808	8.8276	8.8369		8.7848	8.3091	8.8685	8.9253		9.311	8.997	9.1955	9.0002		8.9379	8.8264	9.1837	8.985		9.085	8.8399	8.9375	9.4
ef0446	414023	415480	+	menE	O-succinylbenzoic acid--CoA ligase putative	8.1274	8.1961	8.2723	8.1171	8.1445		8.162	8.1494	8.0017	8.0849		7.7804	7.9822	7.8897	7.8699		7.8621	7.8494	8.1194	8.007		7.9369	8.2279	8.1836	8.0951		7.9579	8.1618	8.0013	8.5115
ef0447	415477	416844	+	menD	menaquinone-specific isochorismate synthase putative	8.0135	8.0812	8.1176	7.6895	8.0854		8.1717	8.3291	7.9543	7.9351		7.7022	7.644	7.7593	7.8178		7.8872	7.8044	7.7914	7.8151		7.9389	7.8047	7.9928	7.8351		8.1882	7.9347	7.8591	8.1147
ef0448	416844	418577	+	menF	2-succinyl-6-hydroxy-2 4-cyclohexadiene-1-carboxylic acid synthase/2-oxoglutarate decarboxylase	8.0666	8.0707	8.3081	8.0089	8.3531		8.3392	8.1851	7.9975	8.0706		7.9383	7.3116	7.9678	7.9799		7.7809	7.6792	7.887	7.8352		7.99	7.8373	7.9769	7.8916		8.0576	7.8287	8.0198	8.2619
ef0449	418586	419389	+		hydrolase alpha/beta hydrolase fold family	7.9962	8.0786	8.2631	7.8607	8.0847		8.2277	8.1879	7.9722	8.092		7.6878	7.8065	8.0761	7.8252		7.866	7.7517	7.7858	7.6868		7.8278	7.7005	7.9187	7.629		7.7802	8.0204	7.99	7.9908
ef0450	419390	420493	+		mandelate racemase/muconate lactonizing enzyme family protein	8.2288	8.339	8.4901	7.9536	8.4313		8.2535	8.0587	8.1984	8.247		7.9217	7.7078	8.0455	7.9968		7.9437	7.914	8.1422	8.0696		8.2012	8.1217	8.0517	7.8705		8.1747	8.2602	8.1494	8.1907
ef0451	420550	421248	-		glucosamine-6-phosphate isomerase putative	7.3628	7.5655	7.348	7.2179	7.4561		7.1535	6.8083	7.4369	7.3938		6.7711	6.9738	7.1472	7.0625		7.0599	6.8748	6.8559	6.8279		6.8186	7.0939	6.9306	7.0357		6.8675	6.8472	6.991	7.0541
ef0452	421500	423026	-		AMP-binding family protein	9.3813	9.4248	9.5947	9.1666	9.4496		9.1925	9.0435	9.2837	9.1831		8.9099	8.9906	9.2831	9.1039		9.313	9.1248	9.1606	8.9774		8.9005	8.8279	9.0505	8.962		8.8733	8.8998	8.8832	8.9479
ef0453	423247	423648	+	ohr ( gsp65)	OsmC/Ohr family protein	8.4197	8.2962	8.7357	8.4615	8.342		8.5458	9.0692	8.617	8.7543		8.6988	8.5404	9.115	8.9108		10.2397	9.613	9.3791	9.3688		9.9359	9.7073	9.7762	9.7514		10.2267	10.0883	10.0665	10.2765
ef0454	423692	424471	-		conserved hypothetical protein	6.7909	6.6684	6.6487	6.552	6.1506		6.3576	5.9857	6.4293	6.7209		6.1661	6.9122	6.8334	6.673		6.3801	6.8727	6.4674	6.3427		6.3584	6.595	6.3919	6.6754		6.0365	6.7361	6.5566	6.4784
ef0455	424632	425435	+		PTS system IIC component	6.6338	6.2916	6.4389	6.1836	6.258		6.5908	7.106	6.4289	6.5349		6.3698	6.4617	6.4386	6.6817		6.1603	6.4179	6.1462	6.2528		6.3777	6.3097	6.3085	6.5724		6.0498	6.4226	6.3061	6.3642
ef0456	425428	426246	+		PTS system IID component	6.7245	6.8675	6.6885	6.7803	6.4098		6.8576	7.6676	7.165	6.8955		6.7404	6.8088	6.8585	6.946		6.6591	6.8737	6.5718	6.5955		6.731	7.0667	6.7039	6.7089		6.7286	6.9593	6.6898	6.2879
ef0457	426277	426753	+		PTS system IIB component	6.8883	7.0183	7.3554	7.0496	7.008		7.2167	7.1635	6.9378	7.3763		6.9878	6.8923	7.6612	7.3169		8.1718	7.5509	7.5879	7.0302		7.3871	7.23	7.0643	7.3106		7.8484	7.4881	7.1707	6.964
ef0458	426770	427621	+		phosphosugar-binding transcriptional regulator putative	6.633	6.7863	6.7988	6.6607	7.1125		7.206	7.0428	7.129	6.877		7.3301	7.0987	7.1681	6.9544		7.0744	6.966	6.7708	6.7993		6.8368	6.9409	6.5996	6.6921		6.9901	6.9176	6.8643	6.4926
ef0459	427624	428526	+		glucokinase regulator-related protein	6.8907	6.7835	6.7321	6.4638	6.3847		6.907	6.9122	6.7757	6.4993		6.6053	6.9052	6.9676	6.9314		6.5658	6.6934	6.8887	6.8604		6.8794	7.0887	6.8143	6.7586		6.5486	6.75	6.6447	6.4017
ef0460	428539	429528	+		conserved hypothetical protein	6.8761	6.669	6.4637	6.5184	6.2192		6.7123	6.7112	6.9369	6.5787		7.0976	6.9773	7.0132	6.808		6.8632	6.8185	6.817	6.8034		6.8905	7.036	6.7481	6.7054		6.6965	6.5077	6.4092	6.4418
ef0461	429538	429957	+		PTS system IIA component	7.2757	6.653	7.154	6.5451	6.7452		7.1467	7.2486	7.0419	7.0305		7.0015	6.3525	7.3105	7.2049		6.9819	6.7114	7.3566	6.9553		7.0386	6.927	6.8888	7.3776		7.2403	7.1291	6.7154	7.1845
ef0462	429992	430801	-		conserved domain protein	7.6586	7.4204	7.5675	7.4463	7.7179		7.1208	7.1647	7.223	7.3742		7.3359	7.3156	7.3258	7.4277		7.1814	7.0383	7.3356	7.4558		7.5504	7.1058	7.2456	7.4267		7.407	6.7819	7.5265	7.7687
ef0463	430995	431603	+	sodA	superoxide dismutase Mn	9.8299	9.5748	9.852	9.4988	9.8919		10.0402	9.9295	9.7285	10.0262		9.8389	9.6839	10.1884	10.0368		11.0827	10.77	10.4014	10.4491		10.4991	10.4253	10.498	10.7412		10.843	10.8167	11.2036	11.0811
ef0464	431752	432732	+	dapF	diaminopimelate epimerase	6.661	7.4381	7.1919	7.047	6.7372		7.1747	7.408	7.5101	7.3441		6.8847	7.6677	7.4838	7.4869		7.1327	7.2849	7.3642	6.901		7.0906	7.3179	7.2844	7.201		7.414	7.6136	7.2753	6.8757
ef0465	432882	434090	+		transcriptional regulator	9.4874	9.3901	9.62	9.2801	9.4449		8.9537	8.9998	8.9758	9.0167		8.7669	8.6427	9.3067	9.0074		9.4492	9.2656	9.2506	9.1645		8.8258	8.7253	9.2491	9.1836		9.0611	8.9285	9.1819	9.4217
ef0466	434221	434922	+	nagB	glucosamine-6-phosphate isomerase	7.2771	7.3936	7.7243	7.5092	7.7488		7.7346	7.9467	7.6976	7.7485		7.7992	7.975	7.8395	7.6783		8.0834	8.3017	7.8945	8.1732		7.7426	8.0057	7.5569	7.538		7.3695	7.5384	7.9199	7.8756
ef0467	435018	435719	+		MgtC family protein	7.3045	7.6344	7.3908	8.0108	7.4057		7.164	7.1847	7.0289	7.9486		7.6829	8.0026	7.1071	7.7892		7.023	7.0158	7.4482	7.7031		7.2226	7.2928	7.8702	7.4545		7.0325	7.4236	7.0347	7.4938
ef0468	435878	436447	+		LemA family protein	7.3826	7.5984	8.228	7.1359	7.2075		8.9015	8.2977	9.0921	8.5046		9.3087	8.8572	8.7538	8.2351		8.8354	8.8223	8.3186	8.2876		8.4826	8.4907	7.5652	8.1338		8.3066	8.3113	7.9779	7.7836
ef0469	436492	437778	+		conserved domain protein	7.0185	7.0861	7.236	7.114	7.3388		8.5773	8.5331	8.4888	8.4666		9.4	9.0091	8.4845	8.2326		8.7617	8.5729	7.9723	8.2874		7.923	7.9753	7.9294	7.7326		8.2758	8.0327	7.6227	7.7475
ef0470	437818	438783	-	nrdF	ribonucleoside-diphosphate reductase 2 beta subunit	8.8055	8.59	9.0855	8.3638	8.8077		9.0068	8.8479	8.7802	9.1162		8.5515	8.4396	8.7193	8.5418		8.7854	8.731	9.0938	9.137		8.4417	8.4948	8.5375	8.777		8.364	8.2977	8.7438	8.799
ef0471	438984	441143	-	nrdE	ribonucleoside-diphosphate reductase 2 alpha subunit	8.429	8.4599	8.7256	7.9876	8.3223		8.8445	8.7243	8.6161	8.7789		8.7977	8.719	8.8435	8.6593		9.3089	9.0345	9.1422	9.3322		8.738	8.6296	8.6713	8.7454		8.3085	8.3357	8.6784	8.9385
ef0472	441124	441501	-	nrdI	nrdI protein	8.5328	8.3194	9.0002	8.1054	8.5515		8.4984	8.7003	8.412	8.7635		8.3703	8.0637	8.8736	8.683		9.05	8.9377	8.8162	9.2719		8.5399	8.5617	8.7194	8.7353		8.2403	8.3956	8.3809	8.9347
ef0473	441503	441727	-	nrdH	ribonucleoside-diphosphate reductase 2 NrdH-redoxin	8.0259	8.2619	8.4475	7.7949	8.3239		8.5959	7.9958	8.5781	8.9591		8.3381	8.6321	9.0618	9.2081		9.6833	9.5464	9.027	9.3196		8.9441	8.7117	8.6046	8.7479		8.7449	7.9937	8.8671	9.0958
ef0475	442241	442714	+	feoA	ferrous iron transport protein A	6.6317	6.5204	6.5922	6.3457	6.2544		6.9896	6.9289	6.7802	6.7787		7.1583	6.7135	7.5569	7.6079		7.8931	7.9286	8.0497	7.7182		7.8275	7.2783	7.6971	7.3305		6.8273	6.7378	6.6677	6.7753
ef0476	442711	444861	+	feoB	ferrous iron transport protein B	6.4739	6.6079	6.6893	6.6264	6.6264		7.3688	7.2795	6.8687	6.9128		7.6573	7.5934	7.6115	7.3444		8.0409	7.9078	7.9371	7.7935		7.6494	7.6604	7.6175	7.4808		7.0618	7.0018	6.8585	6.6911
ef0477	444868	445005	+		hypothetical protein	6.2937	6.6298	6.3322	6.4322	7.2696		7.2864	7.5359	7.0073	7.2371		7.2839	7.502	7.3781	7.2542		8.1666	7.7324	7.5025	7.9643		7.8317	7.5152	7.6459	7.5511		6.9685	6.4473	6.8489	6.9341
ef0478	445197	445292	+		hypothetical protein	9.0306	7.9376	9.0309	7.8392	9.2376		8.511	8.2629	7.0357	8.1035		7.9508	6.7011	7.4487	7.4521		8.3841	7.9622	7.6695	8.0881		7.4348	6.8974	7.8248	8.4608		5.8953	7.0981	8.5084	9.5973
ef0479	445282	446451	-		site-specific recombinase phage integrase family	7.0266	6.9877	6.9671	6.9932	6.8283		6.747	7.0686	6.9766	6.8214		7.0482	6.8768	6.9296	6.945		6.7191	6.9348	6.9364	6.7852		7.0538	6.9654	6.7634	6.8811		7.1476	7.2524	6.9492	6.8071
ef0480	446495	446725	-		excisionase putative	7.0988	6.7448	7.782	7.2276	7.5276		6.7962	6.6634	6.6585	7.469		6.7331	7.091	6.0039	6.4236		6.5784	6.2576	6.8648	6.8367		6.281	5.9038	7.4011	6.4564		6.5486	6.7634	7.0002	7.6576
eftRNALys2	446802	446874	+	eftRNALys2	tRNA-Lys	13.112	12.4008	13.4636	12.3348	12.993		13.0305	12.851	12.9715	13.4641		12.474	12.2833	12.7763	12.3434		14.5969	14.3554	12.6407	13.0262		13.5095	13.3414	12.3752	12.6635		12.8919	12.5548	14.3558	13.5927
ef0481	447581	447826	-		conserved hypothetical protein	7.1647	6.5878	6.4692	6.5878	7.4017		6.733	5.7655	6.7079	6.9207		6.9832	5.9242	6.6626	7.2816		6.0568	6.2067	6.5304	6.6962		6.922	6.0584	6.4552	6.6543		7.0926	6.8351	6.3066	6.9956
ef0482	447820	448221	-		conserved hypothetical protein	5.8177	6.0224	5.6244	6.0789	5.6984		5.8927	5.3055	5.819	5.76		5.8353	5.3744	5.7786	5.9443		5.5972	5.4263	5.6148	5.7943		5.8112	5.0444	5.7044	5.8128		5.7857	5.8539	5.4691	5.6447
ef0485	450206	454123	+		aggregation substance	6.0462	6.0257	5.9681	6.175	6.0405		5.8764	5.9825	6.1403	6.0998		5.9978	6.2245	6.0595	6.2596		5.8121	6.0371	6.0507	5.9569		6.0952	6.3028	6.0278	5.8325		6.0962	6.1018	6.0536	5.7954
ef0486	454185	454541	+		hypothetical protein	6.8453	7.1096	6.487	7.3339	7.2911		7.0019	6.6345	7.382	7.0764		7.5097	6.4969	7.3684	7.2254		6.0811	6.2512	7.5342	7.5005		7.4265	7.2184	7.1736	6.9379		7.2352	6.8692	7.0515	6.752
ef0487	454563	454949	+		conserved domain protein	6.9323	6.5748	6.6762	6.8244	6.613		6.705	7.0024	7.0092	6.5398		6.8762	6.6934	6.9049	6.7691		6.887	6.8377	6.8781	6.6104		7.2084	7.0724	6.8143	7.0726		7.0043	6.7866	7.1351	6.6213
ef0488	455095	455355	+		hypothetical protein	5.9316	6.7126	6.3804	6.2046	6.2617		6.2807	6.547	6.615	6.7834		6.2241	6.6195	6.2464	6.3666		5.6094	6.6026	6.7707	6.1894		6.0155	6.4675	5.9075	5.8069		6.4371	6.7749	6.5078	5.7544
ef0489	455366	456244	+		conserved domain protein	6.1508	6.2989	6.0975	6.5324	6.4083		6.5821	6.3382	6.4006	6.1475		6.728	6.3826	6.4828	6.4683		6.3633	6.2127	6.3617	6.3998		6.727	6.4453	6.2897	6.4651		6.5294	6.3448	6.3438	6.1371
ef0490	456264	457079	+		cell wall surface anchor family protein	6.2093	6.2914	6.38	6.6172	6.0568		6.2468	6.0976	6.4287	6.5652		6.5291	6.5802	6.4089	6.7284		6.042	6.7179	6.1348	6.1222		6.3649	6.7692	6.0952	6.1242		6.2607	6.4605	6.5147	5.943
ef0491	457105	458376	+		conserved domain protein	6.1624	6.4696	6.2884	6.6046	6.5082		6.0887	6.4048	6.3561	6.3308		6.1513	6.5647	6.2556	6.246		5.9592	6.0485	6.2521	6.3126		6.4235	6.5421	6.5154	6.2171		6.2674	6.4904	6.0643	6.0524
ef0492	458379	458996	+		hypothetical protein	6.5267	6.1174	6.2881	6.1577	6.2956		6.3108	6.2401	6.3363	6.4201		6.3913	5.921	6.6298	6.3124		6.5413	6.01	6.2757	6.3668		6.4071	5.8186	6.1785	6.4416		6.4355	5.8388	6.3357	6.4475
ef0493	459028	459396	+		conserved hypothetical protein	5.7233	6.3387	6.3821	6.0975	5.8516		5.5664	6.1015	6.3645	6.4174		6.1105	5.9242	6.2133	6.0461		6.1733	6.0769	5.9055	5.6429		5.7923	5.9316	6.6044	6.3534		6.1486	6.0623	6.0404	5.8819
ef0494	459396	459710	+		conserved hypothetical protein	5.8132	5.9525	6.0444	5.882	6.0621		5.9061	5.8596	6.2649	5.908		6.0789	6.0329	5.9883	6.0702		6.1765	6.198	5.6355	5.8948		5.8068	5.7199	6.3905	5.919		6.0296	5.3549	5.8932	5.9869
ef0495	459763	460737	+		conserved domain protein	7.2377	7.0736	7.4323	7.8624	8.167		7.4295	6.9317	7.5963	8.0453		7.3301	6.6858	7.5428	8.3195		7.2837	7.044	7.1994	7.3089		7.4781	7.0525	7.9961	7.4639		7.7534	7.1863	6.9522	7.5065
ef0496	460742	461002	+		conserved hypothetical protein	6.4769	6.3982	6.5187	6.3777	5.8156		6.731	6.3823	6.2545	5.8998		6.3109	6.4138	6.3035	6.1035		6.3303	6.4415	6.4393	6.4313		6.8604	6.3321	6.36	6.5975		6.591	5.947	6.2574	6.1767
ef0497	460999	461391	+		conserved hypothetical protein	6.4734	6.791	6.1971	6.5767	6.8611		6.351	6.1934	6.4225	6.6997		6.4669	6.5506	6.2433	6.626		6.2294	6.273	6.2788	6.4573		6.4199	6.3289	6.3277	6.2364		6.704	6.5927	6.4417	6.3224
ef0498	461423	461905	+		hypothetical protein	7.0504	6.6538	6.721	6.6302	6.3822		6.3463	5.9128	6.4538	6.9401		6.3333	6.79	6.5075	6.9505		5.874	6.398	6.3898	6.455		6.6032	6.6038	6.1865	6.4626		6.5887	6.3131	6.4824	6.2387
ef0499	462000	462458	+	ssb-2	single-strand binding protein	6.63	6.4187	6.4952	6.7045	6.399		6.6451	6.5861	6.4557	6.4146		6.7396	6.4095	6.8002	6.8568		6.7138	6.7078	6.5571	6.881		6.89	6.4445	7.0617	6.7616		7.0535	6.9071	6.788	6.9187
ef0500	462563	465055	+		conserved hypothetical protein	6.4305	6.6757	6.4892	7.0598	6.5028		6.6542	6.7258	6.9067	6.6676		6.7779	7.1261	6.7606	6.9066		6.2802	6.7726	6.6753	6.5984		6.8625	7.1214	6.5619	6.7094		6.6422	6.8342	6.7548	6.2655
ef0501	465066	465410	+		lipoprotein putative	7.3778	7.3255	7.4829	7.6873	7.5834		7.1984	7.1273	7.6218	7.5365		7.2174	7.5786	7.4659	7.4472		7.6042	7.4005	7.1096	7.3581		7.4907	7.4174	7.6459	7.5511		7.9266	7.4134	7.3242	7.2856
ef0502	465423	467768	+		membrane protein putative	6.2772	6.4264	6.3774	6.5763	6.8339		6.4178	6.3639	6.4843	6.2464		6.312	6.5993	6.3231	6.4047		6.0153	6.3035	6.1974	6.2757		6.2006	6.5251	6.2148	6.2077		6.4016	6.5492	6.3469	6.0753
ef0503	467755	470013	+		hypothetical protein	6.3003	6.3301	6.6555	6.3234	6.3488		6.1981	6.0865	6.2608	6.3398		6.4183	6.3979	6.1763	6.3169		6.1011	6.0685	6.1509	6.1965		5.9504	6.2489	6.0917	6.3149		6.2338	6.1855	6.1194	6.0842
ef0504	470015	470185	-		hypothetical protein	5.8443	5.7798	6.0915	5.8309	6.1907		5.2931	5.5967	5.6831	6.2048		5.5595	5.7263	5.8175	5.8628		5.8366	6.0931	5.9156	5.3623		5.8376	5.838	5.8888	5.6026		5.9721	6.514	5.5323	5.7283
ef0505	470593	471321	+		hypothetical protein	6.67	7.0552	6.795	7.1597	7.0574		7.0448	6.9872	7.1548	6.5961		7.0695	7.1353	6.9807	7.3045		7.0764	7.4551	6.8534	6.9612		6.4876	6.8135	6.3775	6.8142		6.972	7.3797	7.2809	6.7312
ef0506	471327	471815	+		hypothetical protein	6.0704	6.2008	6.3418	6.1595	6.1364		6.2964	6.3477	6.1868	5.9427		5.852	6.3543	6.1753	6.4961		6.1497	6.3391	6.0807	6.0994		5.814	6.5273	5.981	6.1251		6.0626	6.3931	6.1638	6.1168
ef0507	472407	472673	+		hypothetical protein	6.2492	6.3783	6.4647	6.462	6.2431		6.1041	5.9675	6.4838	6.1438		5.9119	5.8714	6.3389	6.347		6.7856	6.3342	6.419	6.2722		6.5092	6.1649	6.058	6.2841		6.5695	6.1374	6.2388	6.3525
ef0508	472706	473206	+		conserved domain protein	6.5144	6.5042	6.6223	6.6194	6.7057		6.353	6.1246	6.334	6.3107		6.5079	6.8415	6.6903	6.3272		6.1311	6.3185	6.2951	6.2221		6.5996	6.8005	6.2334	6.3846		6.5542	6.8166	6.658	5.947
ef0509	473219	473467	+		conserved hypothetical protein	6.4524	6.8157	6.7509	7.2094	6.962		7.0342	7.8026	6.7977	7.2403		6.5134	6.2111	6.783	6.7925		6.857	6.6086	6.8481	6.7229		6.5099	6.5105	6.8825	6.5632		6.7083	6.9451	6.9564	7.0738
ef0510	473543	473959	+	ssb-3	single-strand binding protein	6.2406	6.0535	6.1771	6.5817	6.3939		5.9899	6.0125	6.4473	6.4712		6.2026	6.4958	6.1181	6.1819		5.9706	6.3995	6.2303	6.1905		6.8118	6.1838	6.44	6.2808		6.6894	6.6271	6.1521	6.3619
ef0511	473983	474567	+	nuc-1	thermonuclease precursor	6.707	6.3003	6.2483	6.5628	6.365		6.747	6.5155	6.5583	6.7434		6.6023	6.7653	6.477	6.5602		6.3016	6.3212	6.4092	6.374		6.6205	6.2374	6.4742	6.4162		6.2577	6.7216	6.4907	6.3805
ef0512	474678	474944	+		DNA-damage-inducible protein J putative	7.9331	7.5969	7.6215	7.7808	7.1425		7.3596	7.7833	7.0685	7.7139		7.1935	7.3284	7.0432	7.4333		7.4912	7.5398	7.9649	7.642		6.837	7.0634	7.686	7.2077		7.42	7.0858	7.4951	7.6958
ef0513	474937	475212	+		conserved hypothetical protein TIGR00053	8.0237	7.8155	8.7396	7.5706	7.7662		7.2864	7.8056	7.347	7.571		8.0763	7.9251	7.5216	8.2209		7.182	7.5006	7.6468	8.0897		7.3253	7.6825	7.7114	7.4748		7.5684	6.9477	7.2377	7.8543
ef0514	475403	476047	-			5.0444	5.0444	5.0444	5.0444	5.0444		5.0444	5.0444	5.0864	5.0444		5.0444	5.0444	5.0444	5.0444		5.0444	5.0444	5.0835	5.0444		5.0444	5.1782	5.0444	5.0444		5.0444	5.0444	5.0444	5.0444
ef0516	477367	478404	-		membrane protein putative	10.8068	10.6267	10.8445	10.4965	10.7856		10.1966	10.1238	9.9815	9.984		9.7697	9.4779	9.8911	9.4944		9.9067	9.7503	9.9834	9.8812		10.0687	9.9098	10.0292	10.0077		10.0706	9.8685	10.0992	10.092
ef0517	478430	479368	-		2-dehydropantoate 2-reductase putative	10.6828	10.5881	10.9687	10.4503	10.9437		10.3132	10.2377	10.0623	10.0407		9.8974	9.6877	10.1319	9.7653		10.2189	10.0291	10.1202	10.0646		10.0667	9.7434	10.2774	10.0392		10.3418	10.0985	10.2425	10.2113
ef0518	479496	479825	-		cell wall surface anchor family protein	6.2733	5.8823	5.9351	5.654	6.3473		6.3445	5.6133	6.1125	6.0413		5.9624	6	6.2137	6.4495		5.0444	5.7362	5.762	5.9165		6.0761	5.6952	5.8156	5.8388		5.4781	6.1461	6.123	6.0026
ef0519	479855	480040	+		hypothetical protein	7.8436	7.5145	7.4686	7.3659	7.3203		7.9653	7.4471	6.9957	7.3406		7.4612	7.3339	6.8953	6.8337		7.5577	7.3137	7.4981	7.5985		7.5164	6.6402	7.4741	7.729		7.4083	6.4377	7.9581	8.1271
ef0520	480072	480779	+			7.9574	7.9717	7.9121	7.9059	7.8093		7.6827	7.6459	8.1237	7.6622		7.7775	7.9076	7.9058	8.0566		8.221	8.0284	8.0904	7.8362		8.2017	7.9446	8.1446	8.2706		8.2671	8.11	8.225	8.1119
ef0521	481349	482323	-	cbh	choloylglycine hydrolase family protein	8.6695	8.5399	8.9408	8.7922	8.6403		8.96	8.6049	8.3867	8.7083		9.0184	8.9298	8.4738	8.5997		8.8999	8.7876	9.1207	9.441		8.7576	8.8036	9.4182	9.1468		9.6614	9.3272	9.4525	10.0539
ef0522	482547	483191	+			5.1136	5.0444	5.081	5.0988	5.0444		5.1146	5.0444	5.0444	5.0444		5.0444	5.0444	5.149	5.0444		5.0444	5.0444	5.0835	5.0444		5.0444	5.0444	5.0444	5.0444		5.0444	5.0444	5.0948	5.0444
ef0523	483259	483678	+		hypothetical protein	6.2348	6.5189	6.4111	6.2817	6.8395		6.5495	6.6715	6.5136	6.5523		6.5475	6.8353	6.583	6.9091		5.7187	6.8575	6.1697	6.3982		6.3617	6.8051	6.6243	6.3328		6.6824	6.9325	6.2182	6.236
ef0524	484016	484216	-	cylR2	transcriptional regulator Cro/CI family	7.2037	6.8538	7.4917	7.2388	7.9141		6.8104	5.8873	6.8367	7.5773		7.4723	7.5368	7.0061	7.2027		6.3985	6.8203	7.1656	7.5063		7.0306	6.7151	7.3559	7.0852		7.0696	6.1346	6.8084	7.2817
ef0525	484620	484826	+	cylL-L	cylL-L protein	9.8403	9.6522	9.8051	9.262	9.417		9.2467	9.4125	8.8958	9.2944		9.3639	9.3276	9.0957	9.3906		9.4538	9.3825	9.3974	9.5867		9.6746	9.4569	9.7485	9.1484		8.9668	8.8677	9.2282	9.8802
ef0526	484860	485051	+	cylL-S	cylL-S protein	9.9688	9.2679	9.5852	9.2785	9.465		9.6469	9.4887	9.398	9.3625		9.0531	9.1442	9.258	9.2051		9.598	9.5611	9.354	9.48		9.5389	9.1041	9.4464	9.3615		9.0861	8.8107	9.4577	9.8298
ef0527	485112	488093	+	cylM	cylM protein	6.8763	6.7079	6.7773	6.8966	6.8823		6.8262	6.5531	6.9226	7.0637		7.2932	7.1692	6.9029	6.8914		6.859	6.8791	6.8453	7.0737		6.8905	6.9449	6.8924	6.8818		6.6985	6.8668	6.9556	7.29
ef0528	488105	488917	+			7.016	7.4654	7.177	7.5773	7.2643		7.3308	7.8686	6.9205	7.2121		7.2911	7.5561	6.6141	7.3858		6.6663	6.7768	7.3184	7.4302		7.1406	7.2049	7.0826	7.2774		6.7569	6.8567	6.9019	6.8831
ef0529	489003	490175	+		IS256 transposase	5.0444	5.0444	5.0444	5.0444	5.0444		5.0444	5.0444	5.0444	5.0444		5.0444	5.0444	5.0444	5.0444		5.0444	5.0444	5.0444	5.0444		5.0444	5.0444	5.0444	5.0444		5.0444	5.0444	5.0444	5.0444
ef0530	490230	491147	+	araC	transcriptional regulator AraC family	7.094	7.371	7.9926	7.1379	7.3425		7.2924	7.288	7.1414	6.9943		7.1001	7.3156	7.6836	7.7911		6.9154	7.3088	7.5185	7.2971		7.0333	7.0947	7.1424	7.4773		7.2503	7.254	7.4429	7.3265
ef0531	491277	491693	+		hypothetical protein	6.5417	6.4639	6.5034	6.251	6.1926		6.476	5.8641	6.7993	6.5591		6.4139	7.0349	6.5311	6.2811		5.9706	6.4267	6.4774	6.5656		6.452	6.5321	6.3062	6.2808		6.5553	6.537	6.5376	6.7174
ef0532	491723	491845	+		hypothetical protein	6.7746	6.1743	7.1267	6.6368	6.2537		5.8801	5.0444	6.4791	6.9207		5.9665	5.0444	7.3497	6.7667		5.6377	6.538	6.567	6.4847		6.5211	6.0584	6.4975	6.2545		6.5712	6.8351	7.228	6.3766
ef0533	491990	492655	+		hypothetical protein	7.8305	7.5996	7.902	7.5243	7.4005		7.9084	7.3869	7.2999	7.6721		7.2401	7.4624	7.4393	7.8337		8.0526	7.5771	8.0774	8.2702		8.1124	7.9139	8.0761	8.3228		7.7958	7.4852	8.2828	8.3022
ef0534	492701	493255	-		site-specific recombinase resolvase family	7.1899	7.2911	7.3234	6.8524	6.9321		7.0287	6.8871	7.0015	7.1195		7.3567	7.4456	6.9689	6.8392		6.696	6.8467	7.01	7.2604		7.1777	7.0217	7.0979	6.9985		6.6368	6.7137	6.755	7.1068
ef0536	493505	494124	+			6.295	6.5202	6.5255	6.4226	6.6153		6.339	6.5951	6.6858	6.7205		6.6633	6.5469	6.5691	6.5245		6.189	6.644	6.588	6.2622		6.5654	7.02	6.1552	6.3273		6.532	6.6061	6.4382	6.4807
ef0538	494377	494583	+			7.2206	7.3208	7.1432	8.3464	7.1251		7.422	6.5936	7.7494	6.8494		7.7038	6.365	7.746	7.8499		7.5126	6.9873	8.0011	7.3873		8.2655	8.0923	8.4342	7.6469		8.3032	8.2206	7.1933	6.5824
ef0539	494871	495689	-		phosphosugar-binding transcriptional regulator RpiR family	7.3276	6.5322	6.4557	7.218	6.6015		6.6866	6.5555	6.7371	6.9736		7.4384	7.3771	7.1639	6.4775		6.3823	6.4293	7.0078	7.5049		6.748	6.6248	6.4434	6.5425		6.3152	6.5064	6.6505	7.0311
ef0540	495845	496552	+		N-acetylmannosamine-6-phosphate epimerase putative	6.6779	6.8234	6.4572	7.0858	7.0778		6.5155	5.8832	6.7251	6.5586		7.1014	6.7177	6.6875	6.7003		6.4661	6.2933	6.6544	6.8022		7.3868	5.9594	6.8954	6.5718		6.92	6.1656	6.4864	6.4926
ef0541	496545	498540	+			7.1754	8.0499	6.6262	7.9361	7.0826		6.7761	6.6475	7.215	7.2997		7.1761	7.0639	7.0577	6.9833		6.6172	6.8486	6.8607	7.1682		7.0884	6.9079	7.8187	7.138		7.2136	7.0693	6.6726	7.8359
ef0542	499173	499937	-		conserved hypothetical protein	6.7569	7.3882	6.8214	7.0725	6.7495		6.945	6.9761	7.1017	6.8328		6.7886	7.0342	7.2502	7.1098		6.8662	7.1723	6.6912	6.4818		6.9956	7.1689	6.6447	6.7769		6.708	7.3533	7.0969	6.3613
ef0543	499934	500977	-		membrane protein putative	6.5403	6.5639	6.5021	6.52	6.3926		6.2032	6.2452	6.3534	6.1763		6.4126	6.5708	6.4498	6.3546		6.2198	6.3423	6.2611	6.2663		6.3493	6.811	6.7292	6.2796		6.2875	6.498	6.4005	6.4391
ef0544	501328	501501	+	rpmF-1	ribosomal protein L32	6.7957	6.5639	7.1283	6.4826	7.0135		5.9889	6.7633	6.9461	6.5747		6.3525	6.1739	6.3852	6.5683		5.4875	5.9957	6.4941	6.6577		5.9707	6.1017	6.271	5.7046		6.2648	6.7105	5.9875	6.6978
ef0545	501514	501900	+		conserved domain protein	7.2206	6.5956	6.8095	6.6532	6.7245		6.4573	5.9118	6.7291	7.0341		6.7561	6.4241	6.8543	6.8409		6.5186	6.9429	6.5461	6.3493		6.7161	6.4341	6.2495	6.6708		6.9284	6.8685	6.3208	6.5137
ef0546	501952	502356	+		conserved hypothetical protein	6.8529	6.9579	6.9326	7.1299	6.8999		6.6227	6.8763	6.9786	6.9411		7.1958	7.1544	6.782	6.9265		5.7385	6.7476	6.6971	6.8933		6.5588	6.9654	6.9079	6.448		6.3245	6.2507	6.5361	6.2337
ef0547	502550	503620	+		ammonium transporter family protein	6.1901	6.2582	6.3937	6.3421	6.294		6.3325	6.4842	6.5461	6.2689		6.4286	6.7311	6.3096	6.4256		6.1993	6.5107	6.2506	6.341		6.2923	6.6528	6.0817	6.382		6.1743	6.0866	6.5834	6.0634
ef0548	503723	504856	+		conserved hypothetical protein	6.7504	6.7379	6.5289	6.9446	6.9176		6.7155	6.776	6.8178	7.0522		7.3511	7.1726	6.4943	6.6085		6.5958	6.3687	6.5203	6.8933		7.0185	6.8696	6.6803	6.6438		6.4222	6.6616	6.6402	6.6087
ref58	505480	506930	+	ref58	sRNA	7.9011	7.1457	7.5658	7.0284	7.268		7.2012	7.2024	7.8297	7.0648		6.9826	7.2561	8.0173	7.0761		8.0802	7.92	7.2122	7.1034		6.9894	7.2144	7.1781	7.784		7.3394	7.5533	8.4411	7.5562
ef0549	505925	506581	-			6.1854	6.8091	6.8716	7.0912	6.4113		6.9294	7.3327	7.0182	6.5592		6.3709	6.4078	7.1436	6.6547		6.3244	7.1511	7.0227	6.4252		7.0287	7.7315	6.4856	6.5985		7.0841	7.2722	6.9677	6.0743
ref59	506970	507020	-	ref59	sRNA	8.9784	8.4442	7.0173	8.096	7.1026		8.4316	8.9585	8.7394	8.2591		7.2452	7.8679	8.6779	8.5348		9.4109	9.02	8.6018	8.6484		9.2304	8.9048	8.886	8.2014		8.4816	9.2769	9.3583	9.1201
ef0550	507125	508291	-		xylose repressor putative	6.3304	6.8191	6.532	6.5107	6.3898		6.5257	6.2874	6.5689	6.5857		6.665	6.4195	6.523	6.697		6.6472	6.6872	6.5644	6.5144		6.4437	6.4589	6.7805	6.7136		6.4873	6.361	6.5441	6.599
ef0551	508658	510724	+		glycosyl hydrolase family 31	6.7186	6.9393	6.9731	7.1642	6.892		7.0955	7.2056	7.0623	7.5382		7.2801	7.337	6.922	7.2227		7.1073	7.0711	7.2383	7.3024		7.0773	7.23	7.3623	7.2599		7.0858	7.4151	6.8821	7.0374
ef0552	510724	511509	+		PTS system IIC component	6.932	7.1087	6.5477	7.6777	6.6126		7.5778	6.691	7.0018	7.9645		8.0364	7.388	7.1386	7.507		7.4926	7.2753	7.3374	7.9901		7.7714	7.0557	7.4907	7.7559		7.2559	7.2337	6.8676	7.3997
ef0553	511502	512314	+		PTS system IID component	6.8329	6.3421	6.3948	6.3978	6.5805		6.6381	6.5121	6.4952	6.7198		7.0691	7.3114	6.6285	6.836		6.5143	6.8813	6.9667	7.3866		6.9608	6.9906	7.0313	7.3945		6.7981	6.7373	6.8906	7.6478
ef0554	512339	512821	+		PTS system IIB component	6.169	6.2532	6.3524	6.3597	6.4356		7.4404	7.1496	6.6157	6.4249		7.2125	7.1895	6.6806	6.7459		6.9398	6.8261	7.0867	7.4678		7.2961	6.9915	6.9302	6.8893		6.8081	6.404	6.878	7.1795
ef0555	512833	513240	+		PTS system IIA component	6.4816	6.6627	6.0558	6.797	6.6458		6.6534	6.2883	6.5163	6.5212		6.3829	7.1462	6.6673	6.8323		6.8951	6.551	6.8774	6.8857		6.4717	6.8347	6.6065	6.6668		6.6223	7.0322	6.6408	6.8895
ef0556	513345	514652	+	xylA	xylose isomerase	6.6108	6.5108	6.5684	6.8209	6.6591		6.7614	6.7476	6.9181	6.9356		7.1332	7.5655	6.8141	7.0661		6.9422	7.1509	7.1417	7.5609		7.1587	7.3322	7.2163	7.5061		7.0683	7.1081	7.0627	7.3607
ef0557	514714	516204	+	xylB	D-xylulose kinase	11.9649	14.0562	8.7654	13.2428	10.8982		10.3536	11.0922	10.9489	11.8478		12.0114	12.2162	11.4608	10.5025		8.5185	9.4436	11.9452	12.3184		10.9775	11.2695	13.0821	11.2861		11.0201	11.0729	10.2799	12.7018
ef0559	517088	518671	-		polysaccharide biosynthesis family protein	6.4665	6.4453	6.475	6.4034	6.3405		6.6051	6.4837	6.7495	6.4636		6.7841	6.6709	6.6895	6.794		6.6172	6.5981	6.6573	6.5552		6.54	6.5805	6.3855	6.5221		6.5433	6.903	6.4108	6.5668
ef0561	519118	520101	+			6.8824	6.9852	6.9104	7.1404	6.966		6.9373	7.7474	7.4283	6.8923		6.9691	7.7361	7.4267	7.2883		6.9695	7.7332	7.5871	6.7913		7.4673	8.6921	6.8551	6.7752		7.0926	8.0574	7.1364	6.4814
ef0562	520795	521085	+		hypothetical protein	7.0998	7.1084	7.0308	6.9747	6.9902		7.1909	7.7408	7.1172	7.705		7.3022	6.3197	7.3173	7.2188		7.7168	7.1881	7.4403	7.5204		7.5097	7.6187	7.7395	7.2916		7.6062	7.6764	7.6954	7.5384
ef0563	521552	521845	+		hypothetical protein	7.3624	7.4529	7.2131	7.4733	6.9188		7.3165	8.0046	7.2138	7.4093		7.4001	8.0497	7.0919	7.2542		6.588	7.501	7.673	7.3499		7.1138	8.1258	7.3564	7.6973		7.142	7.5378	7.0872	7.2675
ef0564	521855	522007	+		hypothetical protein	7.347	6.6375	7.2722	6.4342	6.7495		7.6899	6.895	7.1273	7.5303		8.1611	7.9993	7.21	6.9327		6.8325	7.1097	7.5084	7.516		7.5579	6.6528	7.4554	7.6012		6.5115	7.0322	7.9409	8.1245
ef0566	522174	522419	+	kdpF	hypothetical protein	6.5312	6.5209	6.5739	6.4844	6.0666		6.4775	7.0145	6.7428	6.8827		6.8664	6.4668	6.4101	6.6872		5.3713	6.6596	6.6027	6.5295		6.922	6.3832	6.7278	6.5746		7.1463	7.0712	6.8966	6.7566
ef0567	522905	524581	+	kdpA	potassium-transporting ATPase subunit A	6.7269	6.9737	6.9807	7.0233	6.8752		6.7253	6.5578	6.9198	6.8824		6.7847	6.9601	6.7344	6.7074		6.2022	6.4812	6.6332	6.5919		6.6991	7.1329	6.7491	6.7564		6.6627	6.8624	6.6732	6.7833
ef0568	524597	526627	+	kdpB	potassium-transporting ATPase subunit B	6.3282	6.3821	6.358	6.3811	6.228		6.3416	6.2186	6.3881	7.0667		6.4471	6.546	6.5435	6.3349		6.2991	6.3132	6.4016	6.1361		6.382	6.4259	6.1603	6.3146		6.3774	6.5615	6.2593	6.2248
ef0569	526641	527171	+	kdpC	potassium-transporting ATPase subunit C	6.6986	7.581	6.9014	7.6726	6.9118		6.714	7.2939	7.1122	7.1684		7.4461	7.5966	6.7991	6.8345		5.9121	6.7644	6.8253	7.4684		6.4516	7.4042	6.9909	6.7421		6.5748	7.2782	6.7431	6.5875
ef0570	527258	529810	+	kdpD	sensor histidine kinase KdpD	6.6981	6.812	6.9451	6.8459	6.72		6.7968	6.951	7.0086	6.6401		6.579	6.8722	6.7197	6.7895		6.7469	6.9551	6.79	6.7096		6.8583	7.1291	6.9446	6.8451		6.9857	7.1746	6.8945	6.8155
ef0571	529822	530511	+	kdpE	DNA-binding response regulator	6.7241	6.7596	6.5795	6.5093	6.6477		6.563	6.4953	6.5964	6.5828		7.183	6.2757	6.4513	7.0082		6.5825	6.5424	6.5155	6.5926		6.8128	6.9769	6.8774	6.7722		6.8115	7.1076	6.8895	6.9915
ref61	531796	532081	+	ref61	sRNA	11.2601	9.8299	11.1147	10.2663	11.1163		11.1137	10.9938	9.4307	10.6761		10.3939	10.2162	9.3778	9.6094		9.9347	9.4086	10.1897	10.8148		9.6298	9.5069	10.0889	10.5718		9.3181	9.3694	10.9461	11.5842
eftRNAMet6	532143	532216	+	eftRNAMet6	tRNA-Met	10.606	10.0519	10.5898	10.2994	10.2715		10.0581	9.6072	9.254	10.197		9.9635	9.1947	9.5232	9.7114		7.8348	8.3742	9.7661	9.4521		9.7438	9.9825	9.5551	9.6248		9.0074	9.0741	9.0333	9.5416
ref60	532310	532603	-	ref60	sRNA	8.3735	7.6359	7.431	7.6234	7.4326		8.23	8.0046	7.9219	8.0489		7.7149	8.1708	8.0462	7.6013		8.1589	8.0148	7.7146	8.1122		7.9718	8.0125	7.9971	8.1414		8.1057	6.9818	8.281	8.067
eftRNAPseudo1	532899	532973	+	eftRNAPseudo1	tRNA-Trp	6.4717	5.7666	6.8232	6.2599	6.2013		6.2378	7.7037	5.8615	6.4032		6.0288	5.0444	5.4485	6.644		6.4604	6.103	5.3504	5.0444		5.548	5.921	6.2432	6.2748		6.0649	5.0444	6.383	6.4555
ref62C	533180	533369	-	ref62C	sRNA	9.7359	8.3126	7.5583	9.6506	9.0156		9.5257	9.3584	9.2957	9.4118		9.6963	9.7757	9.3947	8.9262		8.5308	8.1645	8.4514	9.3722		9.3756	9.0606	8.41	9.4787		8.4699	8.5989	8.5683	8.2095
ref62B	533460	533578	-	ref62B	sRNA	9.8458	8.8054	8.313	8.6591	8.2962		9.3213	9.8762	9.3228	8.8935		9.7435	9.7063	9.3918	8.4626		9.5731	9.469	9.2006	9.363		8.9969	8.8695	9.3622	9.5067		9.0066	8.7534	9.748	9.3151
ref62A	533633	533767	-	ref62A	sRNA	11.6403	11.2498	11.8102	11.1633	11.3739		11.3027	11.0224	11.6244	11.2371		10.8351	11.0217	11.7659	11.3716		12.3364	12.1594	11.7217	11.3523		12.0095	11.7204	11.7832	11.846		11.9496	11.8218	12.0473	11.6539
ef0573	535599	537209	+		hypothetical protein	5.3728	5.3334	5.277	5.4144	5.4393		5.4001	5.3635	5.4311	5.3295		5.5166	5.2983	5.3557	5.3894		5.3466	5.5071	5.4073	5.424		5.347	5.392	5.3562	5.3672		5.3817	5.4544	5.4218	5.3451
ef0574	537292	537396	+		hypothetical protein	7.0504	7.0223	6.9257	7.3703	6.9064		7.1722	6.7576	7.0087	7.1663		7.2125	6.614	6.554	6.0702		6.5234	6.5972	6.7942	7.1189		6.5249	6.1782	6.8125	7.0023		7.4796	7.4565	7.7841	7.1013
ef0575	537810	538529	+		cationic ABC transporter ATP-binding protein	7.512	7.465	7.572	7.6109	7.4215		8.7471	9.0503	8.0462	8.879		9.6884	9.6613	8.8058	8.651		9.5833	9.5265	9.5958	9.5998		9.6667	9.4086	9.5846	9.6158		9.402	9.375	9.4674	10.2964
ef0576	538531	539373	+		cation ABC transporter permease protein	7.1383	7.3405	8.6797	7.4487	8.4317		8.3892	8.3782	7.7122	9.0196		9.6335	9.4184	8.3031	8.2103		9.678	9.4178	9.3712	9.7354		9.5208	9.2523	9.5038	9.5943		9.291	8.9511	9.5567	10.668
ef0577	539370	540320	+		adhesion lipoprotein	7.1139	7.2092	7.3488	7.4578	7.2947		8.6729	8.911	8.0853	9.1947		9.9295	9.8321	9.1564	8.8746		10.9906	10.8235	10.3885	10.1792		10.6456	10.4795	10.6201	10.2636		10.6235	10.449	10.3373	10.8503
ef0578	540335	540568	+		helix-turn-helix protein iron-dependent repressor family	6.5089	6.9074	6.9832	6.3566	6.5665		7.4773	7.3921	7.188	8.202		8.424	8.7363	8.015	8.0056		9.7522	9.6498	8.9597	9.1799		9.0198	8.8375	9.0841	8.6142		9.5735	9.3243	9.4023	9.7447
ef0579	540965	541483	+		transcriptional regulator putative	7.1877	7.046	7.2787	7.4239	7.353		8.0894	7.752	7.3769	8.5089		9.3928	9.1593	8.0542	7.7615		9.609	9.3953	9.3253	9.8054		9.6038	9.3107	9.4051	9.4421		9.2039	8.9644	9.6467	10.2957
ef0580	541613	542281	+		conserved hypothetical protein	6.2912	6.49	6.3587	6.5754	6.186		6.5683	6.3948	6.5842	6.7427		6.9483	6.8399	6.7754	6.8128		7.1397	6.796	6.9934	7.0533		7.2771	7.1734	7.1231	6.9617		7.0847	6.5345	6.8244	7.0018
ef0581	542283	543707	+		ABC transporter ATP-binding protein	6.5862	6.7326	6.4641	6.8539	6.8077		6.59	6.8128	6.7664	6.7908		6.8823	6.9535	6.697	7.0082		6.8162	6.9011	6.8619	7.1533		6.9759	7.119	6.9739	6.8018		6.6819	6.9755	6.876	7.4607
ef0582	543725	544294	+		membrane protein putative	7.2323	7.2159	7.5436	7.3157	7.6038		6.7231	7.3008	7.035	7.1876		7.7095	7.6039	6.9893	7.3353		7.0706	7.2229	6.9217	7.5356		7.0128	7.1852	7.3129	7.2054		7.154	7.6076	7.2274	7.0254
ef0583	544404	546158	+		ABC transporter ATP-binding protein/permease protein	6.3229	6.4789	6.194	6.2721	6.439		6.689	6.7746	6.2677	6.6063		6.7939	6.8648	6.6638	6.535		6.8499	6.8656	6.8905	6.8853		7.0182	7.2033	7.0245	6.8072		7.0325	6.8868	6.6664	7.128
ef0584	546142	547884	+		ABC transporter ATP-binding/permease protein	6.4818	6.4999	6.3234	6.6044	6.4737		6.4364	6.1447	6.4563	6.658		6.8451	6.4558	6.498	6.9402		7.0106	7.0878	6.8895	7.2396		7.1633	7.2787	7.0115	6.7439		6.9232	6.8043	6.8464	7.2811
ef0585	548407	548676	+	rpsN-2	ribosomal protein S14	8.1917	7.7918	6.4209	8.7067	8.3981		8.0712	7.7037	7.8798	8.0978		8.9897	8.5469	7.5927	8.0608		6.7744	6.7138	6.8494	7.8701		7.7603	7.7611	7.988	8.2504		7.4465	7.3437	7.3642	8.0838
ef0586	548691	548870	+	rpmF-2	ribosomal protein L32	6.6821	6.6222	6.0538	6.8431	6.877		5.6638	6.2643	6.1581	6.4747		6.4399	6.7653	6.3558	6.7115		5.4748	6.5323	6.8358	7.1806		6.6715	5.8071	6.8888	6.5841		6.5946	6.2212	6.383	6.3652
ef0587	548902	549279	+		hypothetical protein	6.3221	6.266	5.8114	6.4084	6.4487		5.9977	5.7519	6.4298	6.4647		6.3966	5.3931	6.6238	6.5802		6.2611	6.3687	6.4196	6.4628		6.5419	6.041	6.361	6.4538		6.3839	6.1823	6.3761	6.507
ef0588	549300	549449	+	rpmG-1	ribosomal protein L33	6.3537	7.0166	7.226	7.2049	7.4927		7.4476	7.8203	7.0614	6.4032		7.6032	8.3599	7.126	7.4643		7.0151	7.4952	7.1515	7.503		7.3573	7.296	6.664	6.762		6.8809	7.3762	6.8295	7.2446
ef0589	549473	549637	+		conserved domain protein	6.3868	6.991	6.7716	6.8739	6.6082		6.2862	6.0202	6.5538	6.5549		7.0847	6.216	6.1658	6.6812		6.1403	6.4228	6.0202	6.7667		6.2643	6.3779	7.187	6.4846		6.5655	6.7634	6.4602	6.9573
ef0590	549976	551526	+		polysaccharide deacetylase family protein	6.5699	6.3588	6.4307	6.5165	6.5745		6.2888	6.7042	6.5943	6.5686		6.4407	6.4589	6.5206	6.6721		6.0505	6.3845	6.2969	6.2145		6.3398	6.8208	6.2081	6.3573		6.4859	6.5068	6.3712	6.2274
ef0592	551891	558252	+			5.9561	6.1115	5.9932	6.2712	6.0628		6.2988	6.1341	6.1645	6.0862		6.3627	6.1725	6.084	6.1481		5.974	5.9161	6.1397	6.1079		6.4012	6.2833	6.001	6.3654		6.1541	6.0941	6.0538	6.038
ef0594	559056	559430	+		hypothetical protein	7.3078	7.1605	7.3602	7.2777	7.4347		7.4001	7.2509	7.4131	7.2358		7.6032	6.5948	6.9127	7.1316		7.161	6.8254	7.2435	7.2275		7.4167	6.6325	7.3931	7.6314		7.1459	6.9795	7.3769	7.0792
ef0595	559459	560637	-		ISEf1 transposase	5.0444	5.0444	5.0444	5.0444	5.0444		5.0444	5.0444	5.0444	5.0444		5.0444	5.0444	5.0444	5.0444		5.0444	5.0444	5.0444	5.0444		5.0444	5.0444	5.0444	5.0444		5.0444	5.0444	5.0444	5.0444
ref63	560878	560995	+	ref63	sRNA	7.7154	7.9186	7.1726	7.8274	7.0893		7.6071	7.5633	7.3295	7.7157		7.8962	7.2153	7.7555	7.579		6.6863	7.2503	7.7901	7.346		7.7022	7.7029	7.4454	7.6205		7.5237	5.759	7.3335	7.8829
ref64	561032	561100	-	ref64	sRNA	11.4848	10.6032	11.8672	10.4719	11.8073		11.3628	11.2949	10.8066	12.0158		10.9773	10.9729	10.6214	9.9818		10.7883	10.4635	10.3492	11.4847		10.3845	9.6123	10.4789	11.24		10.223	10.4216	12.4299	12.3503
ef0598	561144	562663	+			6.3904	6.5107	6.4065	6.8765	6.601		6.4963	6.1864	6.6013	6.5723		6.6767	6.3638	6.5311	6.7936		6.5142	6.4393	6.3484	6.5097		6.4941	6.6975	6.4844	6.4918		6.4639	6.2105	6.5584	6.5445
ef0599	562902	563132	+		conserved domain protein	7.6792	7.2852	7.452	7.1578	7.3927		7.5644	7.5008	7.2024	7.4414		7.3579	7.091	7.5346	7.3259		7.5309	7.0717	7.3182	6.8367		6.709	6.9375	6.9288	7.0023		6.6312	6.0316	7.2993	7.6146
ef0600	563269	563892	-		transcriptional regulator TetR family	7.2788	7.1064	7.3231	7.2384	7.1449		7.249	7.4279	7.2844	7.4674		7.2044	7.0375	7.1497	7.3284		7.2173	7.5352	7.2303	7.24		7.203	7.0131	7.0519	7.105		6.9868	7.4677	7.5189	7.2943
ef0601	563900	564544	-		transcriptional regulator TetR family	6.8333	7.0702	7.1454	7.2136	7.1084		7.434	7.4911	7.1212	7.3459		7.3775	7.3679	7.0335	6.9831		7.0469	6.8593	6.9609	7.3999		7.1335	6.8631	7.1834	6.989		6.9284	6.9759	7.163	7.1312
ef0602	565072	566251	-			7.1493	6.6207	6.627	7.098	6.9756		6.9736	6.5077	6.8723	7.0669		7.4648	6.7567	6.8461	6.8473		6.6616	6.3345	6.5767	7.0829		6.7242	6.6885	6.6337	6.9201		6.9622	7.0258	6.8306	6.6811
ef0603	566493	566978	-		conserved domain protein	6.4391	6.5322	6.8048	6.8304	6.7145		6.6543	6.4455	6.6287	6.7956		6.2825	6.4779	6.4754	6.7983		5.8701	6.4843	6.4653	6.7083		6.4646	7.209	6.3071	6.7421		6.1757	6.5643	6.3722	6.2065
ef0604	567357	567935	-	gls24-like	gls24 protein	6.0333	6.3258	6.2919	6.5067	6.419		5.8288	5.5434	6.5844	6.4123		6.2255	6.324	6.1071	6.5317		6.5487	6.4302	6.5011	6.2752		6.2453	5.9446	6.5013	6.3662		6.9181	6.7892	6.5812	6.9127
ef0605	568182	568742	-		conserved hypothetical protein	6.3144	6.6143	6.7691	6.8228	6.9368		6.7131	6.3204	6.6631	7.3589		6.8725	7.091	6.7816	7.0534		6.6329	6.8802	6.7276	6.4522		6.494	7.0101	6.6337	6.6197		7.0286	7.4544	6.8493	6.6455
ref25C	569154	569369	+	ref25C	sRNA	10.3928	9.8631	10.488	9.6608	9.7554		10.6404	10.2026	9.3697	10.2777		10.4635	9.5071	9.6568	9.7098		10.5647	10.0111	10.517	10.6964		10.5851	10.3521	10.7821	10.7744		10.2774	10.3361	11.3216	11.8003
ef0606	569460	569927	-	dps-1	Dps family protein	6.8254	6.4777	6.4963	6.6854	6.5911		6.7531	6.9423	6.2475	6.7254		6.9789	6.6232	6.7579	6.5366		7.1628	7.0577	6.9126	7.0345		6.9493	7.209	6.5854	7.419		7.0325	6.7505	7.0928	7.0334
ef0607	570062	570595	-		ParB-like nuclease domain protein	6.6655	6.8367	6.9682	7.163	6.8887		7.0271	6.8056	6.8504	7.0872		7.7593	6.6899	6.9237	6.9435		7.1022	7.1892	7.2619	7.6513		7.4134	7.021	7.0517	7.2905		6.8633	7.3566	7.0774	7.1097
ef0608	570582	571007	-		hypothetical protein	7.3492	6.8269	6.8317	7.3369	7.6757		7.4101	6.9008	7.3209	7.2912		8.2964	7.8145	7.1868	7.4477		7.5553	7.0107	7.491	8.0222		7.4002	7.3588	7.4595	7.4542		7.3617	7.0511	7.2817	7.9086
ef0609	571004	572275	-		conserved hypothetical protein	6.6612	6.6193	6.7527	6.4219	6.8524		6.8535	6.4396	6.8458	7.1435		7.599	7.6953	7.0623	7.1376		7.5232	7.3911	7.1401	7.5273		7.1156	6.8165	7.1691	7.2866		7.4927	7.5089	7.3303	7.4022
ef0610	572918	573031	-		hypothetical protein	6.9622	7.234	7.3449	7.6811	6.4329		7.5799	7.7662	6.9214	7.6643		8.3681	8.3756	7.7515	7.9119		8.3344	8.4529	8.0436	8.4271		8.7851	8.2539	8.1606	7.9952		8.0633	7.9771	7.6839	7.961
ef0611	573245	573640	-		hypothetical protein	6.0152	6.3042	6.2181	6.5695	6.3059		5.9656	6.8171	6.5923	6.3557		5.9193	6.5435	6.5795	6.114		6.2232	6.1683	6.5014	6.127		6.4131	6.73	6.0662	6.2622		6.2247	6.5855	6.1926	5.748
ef0612	573915	574190	-		hypothetical protein	6.6056	6.9798	6.8611	6.3296	7.0167		6.9246	6.772	7.2205	6.4316		6.8624	6.1307	6.5075	6.7608		6.7523	7.4614	6.7997	6.8601		6.8968	7.1844	6.4719	6.7849		6.3877	7.3185	7.0711	5.853
ef0613	574384	574554	-		hypothetical protein	6.4597	5.9357	6.0915	6.0551	6.7635		6.5712	6.5633	6.1243	6.3719		6.3675	5.0444	6.4004	6.3072		6.1132	6.5804	6.0704	6.2807		6.8784	6.1148	6.3532	6.6886		6.2791	5.9587	6.8716	5.6151
ef0615	575151	575549	+		transposase IS200 family	6.502	6.5667	6.8659	6.9923	6.8926		6.818	6.7219	6.9026	6.9793		7.0568	7.2541	6.8732	6.8096		6.1132	6.74	6.4468	7.01		6.5728	7.3909	6.5309	6.7346		7.0079	6.9869	6.55	6.513
ef0616	575675	576655	-		ornithine cyclodeaminase putative	7.4401	7.5263	7.6136	7.2265	7.3853		7.4847	7.385	7.7175	7.2649		7.1459	6.947	7.2487	7.2368		7.6982	7.31	7.2837	7.3654		7.3077	7.2395	7.4062	7.1876		7.5699	7.6136	7.3385	7.2444
ef0617	576668	577546	-		membrane protein putative	7.2244	7.075	7.1615	7.1768	7.2685		7.0183	6.6706	7.1393	6.9919		6.7832	6.7891	6.9651	7.0779		6.9882	6.7712	6.6752	6.9726		7.0551	6.6952	7.1167	7.1593		7.0386	7.1957	6.9574	7.0348
ef0618	577561	578361	-		conserved hypothetical protein	6.9583	7.4501	7.6114	7.2814	7.2634		7.3361	7.648	7.351	7.1815		7.4395	7.0787	7.1074	7.5344		7.2921	7.2617	7.2687	7.2559		7.2456	7.1181	7.9839	7.0536		7.2038	7.5124	7.2305	7.3852
ef0619	578689	578784	-		hypothetical protein	7.2553	6.7966	6.6637	5.872	6.8107		6.7869	6.4567	6.7145	6.3471		6.3829	6.7011	6.0518	6.8489		6.2482	6.0853	6.5534	6.3875		6.4405	6.6097	6.641	6.0813		6.9752	5.8827	6.5861	6.4926
ef0621	579321	579491	+		hypothetical protein	5.682	6.5322	6.5997	6.42	7.4173		5.8539	6.307	7.3035	7.2361		6.4862	6.5365	6.231	6.7626		6.3451	6.7992	6.142	6.6746		6.5464	5.0444	6.5962	6.5753		6.5322	6.2629	6.6351	6.0229
ef0622	579550	579714	+		hypothetical protein	6.2733	5.714	6.8148	5.7234	6.127		6.0262	7.008	5.8988	6.2335		6.63	6.8539	5.7114	6.2577		9.0928	9.6521	5.6646	5.5125		5.8596	5.86	5.8156	6.4846		5.0444	5.0444	7.5265	6.9084
ef0623	579689	580385	+			5.9771	5.9233	6.2659	6.0669	6.1759		6.2701	6.424	6.091	6.1899		5.7966	6.8601	6.0755	6.2134		5.8252	5.8579	6.0926	6.043		6.1613	5.9701	6.0268	6.0124		6.1569	6.0275	5.8842	5.8468
ef0624	580458	580724	+		hypothetical protein	6.6374	6.7719	6.9443	6.1865	6.7806		6.5337	6.8056	6.5212	6.1438		6.0167	6.5978	6.6283	6.8288		6.1632	6.3342	6.1785	6.3663		6.0843	6.4471	6.5399	6.1383		6.1526	6.3173	6.8481	5.8093
ef0625	581066	581752	+		hypothetical protein	6.5525	7.1834	7.2446	7.1188	7.0518		6.3104	7.051	6.5309	6.9046		6.982	7.3404	6.7487	7.3265		5.9785	6.6482	6.5328	6.4707		6.3157	6.9467	6.763	6.6147		6.3755	7.1862	7.0461	6.4725
ef0626	581815	581988	+		hypothetical protein	6.1095	6.4156	6.0787	5.9357	6.6234		6.3543	6.547	6.3849	6.0036		6.5794	5.0444	6.5358	6.2926		5.4875	5.8101	6.1964	6.1894		6.5302	6.1017	6.0481	6.2314		6.2648	6.498	6.3372	6.6978
ef0627	582072	582326	+		hypothetical protein	6.3609	6.4879	6.6675	6.5038	6.5799		6.3744	7.5532	6.6012	6.6413		6.5657	6.1922	6.432	6.6521		5.6204	6.6249	6.3428	6.4065		6.3515	6.4887	6.5447	6.6197		5.9761	6.7985	6.5293	6.2971
ef0628	582370	582786	+		PTS system IIA component putative	7.0582	7.2891	6.6042	7.2168	6.8469		6.7393	7.1959	7.5095	7.2987		6.8729	7.4935	6.9889	7.541		6.6053	7.2773	6.4076	6.7105		6.9912	7.3835	6.933	6.8593		6.7723	7.0743	6.8184	6.4184
ef0629	583783	584622	+		oxidoreductase aldo/keto reductase family	9.1436	6.7244	8.0455	7.4204	8.3226		8.1331	7.8675	7.3636	7.9041		7.5598	7.485	7.4585	6.8675		7.2844	8.1713	6.9727	8.5698		7.5171	7.5561	6.8511	8.8021		6.7651	7.001	9.1526	9.5241
ef0630	584645	585127	+		glyoxalase family protein	7.0025	7.1807	7.0883	7.4674	7.0642		7.181	7.2563	7.4499	7.1502		7.1375	7.0427	7.6931	7.3559		7.7022	7.8191	7.1121	7.1975		6.9909	7.257	7.2898	6.7108		7.7647	7.7751	7.3903	6.7564
ef0631	585293	586738	+		cardiolipin synthetase putative	7.9939	8.0761	7.8975	7.9242	7.9088		7.3742	7.4807	7.4124	7.3736		7.4051	7.6806	7.2788	7.4098		6.9586	7.3133	7.5288	7.4385		7.3373	7.4485	7.5698	7.3238		7.2039	7.249	7.1485	7.3165
ef0633	587436	588692	+	tryS-1	tyrosyl-tRNA synthetase	10.3195	10.2371	10.5251	10.3445	10.5115		10.8877	10.7954	10.5747	10.8978		10.9796	10.8496	11.0198	10.79		11.8427	11.5597	11.3279	11.4634		11.5484	11.2985	11.3945	11.3579		11.8591	11.689	11.8126	11.7465
ef0634	588943	590853	+	tdc / tyrDC	decarboxylase putative	9.6387	9.8029	9.7531	9.8689	9.7232		9.2161	9.2332	9.1358	9.1559		8.5416	8.2825	8.3767	8.6763		8.343	8.2597	8.3577	8.3917		8.2457	8.0833	8.6837	8.5035		8.6148	8.4475	8.6098	8.7088
ef0635	591056	592474	+	tyrP	amino acid permease family protein	10.1019	9.6792	10.1789	10.1156	10.3727		9.2148	9.0899	8.8018	9.2356		8.686	8.3389	8.1522	8.2821		8.0463	7.9725	8.2092	8.4957		8.4511	8.1112	8.6339	8.5341		8.0171	7.8456	8.5929	9.1049
ef0636	592599	594005	+	nhaC-2	Na+/H+ antiporter	7.682	7.8113	7.7815	7.7943	7.8102		7.2714	7.4371	7.4144	7.2983		6.8745	6.8506	6.9738	7.0444		6.4478	6.7261	6.6958	6.7369		6.7641	6.8682	6.9075	6.7591		7.0202	7.1598	7.0145	7.063
ef0637	594362	595279	+		hypothetical protein	8.1001	8.0677	7.8546	7.6732	7.641		8.0335	7.7195	8.1956	8.0817		7.977	7.9782	8.4049	8.1931		9.0682	8.7631	8.4097	8.4057		8.4722	8.8065	8.6379	8.4067		9.067	9.1376	8.5514	8.6936
ef0638	595331	595780	-		conserved hypothetical protein	6.5807	6.6567	6.6419	6.3268	7.4375		6.4859	6.7687	6.1439	7.1263		6.6859	6.427	6.1363	6.3087		5.9195	6.2793	6.3643	6.6136		6.5351	6.3851	6.4919	6.5273		6.8459	6.9278	6.7862	6.3519
ef0639	595919	596425	-		low temperature requirement C protein putative	7.1314	6.9655	7.3913	7.2365	7.2998		6.9914	7.0404	7.4861	7.5608		7.1824	6.9906	7.5026	7.6446		7.4217	7.3793	7.6036	7.5121		7.4575	7.4243	7.6973	7.5554		7.4807	7.4975	7.6016	7.9987
ef0640	596453	596560	+		hypothetical protein	8.2013	7.6914	7.5701	8.0238	7.0404		8.0712	8.1122	8.287	7.9961		8.2913	7.9888	8.1543	8.5649		8.1371	7.5554	8.322	8.5233		8.7652	7.5413	8.0475	8.3896		8.1319	7.6058	7.2493	7.43
ef0641	596557	597510	-	ldh-2	L-lactate dehydrogenase	7.4992	7.0246	7.0022	7.6639	7.81		7.3506	7.296	7.2873	7.4518		7.9214	7.017	7.167	7.3505		7.0025	6.6297	6.9794	7.2326		7.3588	6.9553	7.1555	7.4669		7.2328	6.9609	6.9006	7.1935
ef0642	597678	598040	+		hypothetical protein	6.7531	6.3264	6.2894	6.5523	6.4512		6.5611	6.7212	6.8594	6.3588		6.4325	6.988	6.8119	6.433		6.5784	6.8122	6.3458	6.1564		6.4449	6.8888	6.6958	6.5763		7.182	6.2145	6.8104	6.1819
ef0643	598056	598466	+		hypothetical protein	6.475	6.1724	6.3851	6.3709	6.3089		6	6.502	6.3831	6.4844		5.5768	6.3713	6.3169	6.6601		6.4637	6.5187	6.2953	6.5006		5.7314	6.4657	6.4271	6.1017		6.195	6.5505	6.4635	6.3452
ef0644	598513	599340	-		transcriptional regulator LysR family	6.4888	6.7211	6.6962	6.6886	6.4766		7.0555	6.6403	6.7968	6.8611		6.561	6.291	6.8351	6.9847		7.2307	6.9214	6.6855	6.6945		7.0677	7.1081	7.0289	6.7421		6.6531	6.5896	6.6662	6.8226
ef0645	599482	600450	+		exfoliative toxin A putative	6.4946	6.6268	6.7256	6.6757	6.8994		6.5932	6.6952	6.6031	6.6687		6.6144	7.0774	6.4375	6.692		6.068	6.7506	6.7201	6.6089		6.7073	6.9135	6.5116	6.5366		6.3033	6.3566	6.7857	6.5936
ef0646	600474	601433	+		NAD-dependent epimerase/dehydratase family protein	6.5873	6.1377	6.6392	6.3799	6.2887		6.3516	6.5441	6.3007	6.4571		6.2695	5.9406	6.1052	6.2409		6.2884	6.2399	6.3529	6.4841		6.2495	6.0765	6.3768	6.3987		6.1854	6.2212	6.1784	6.3735
ef0647	601447	601776	-		conserved hypothetical protein	7.7384	7.2592	7.3278	7.361	7.046		6.7842	5.831	7.5636	7.2545		6.7331	6.7189	7.7308	7.3342		7.2467	7.4185	7.2455	7.0905		7.5673	7.7471	7.0666	7.3776		7.5785	7.5838	7.3552	7.4774
ef0648	601906	602523	+		nitroreductase family protein	6.7243	6.5232	6.3521	6.8954	6.5443		6.8726	6.5982	6.7852	6.4821		6.944	6.9223	6.512	6.9767		6.9449	6.8774	6.739	6.5338		7.2138	7.1981	6.5894	6.7898		6.8503	6.7239	6.4411	6.3723
ef0650	602711	603724	+	lplA-1	lipoate-protein ligase A	7.142	6.9095	6.8658	7.1973	6.8801		6.9553	6.9524	6.7044	7.0054		7.0193	6.9519	7.0318	7.4245		7.1387	7.123	7.2733	6.9963		7.1816	7.4413	7.2043	7.1838		7.1771	7.0653	7.0228	7.541
ef0651	603795	604644	-			8.0917	8.1205	8.0657	8.0285	8.0539		7.7507	7.891	7.8059	7.7001		7.3829	7.5034	7.963	8.0422		7.2249	7.7276	7.7131	7.5521		7.4539	7.6682	7.6365	7.6608		7.4899	7.8623	7.4624	7.4017
ef0652	604833	605159	-		hypothetical protein	6.5505	6.8654	6.8026	6.8834	6.6169		6.5652	7.4748	6.7285	7.1966		6.5842	7.3051	7.085	6.7503		6.6788	7.1665	6.9358	6.5972		7.198	7.374	7.2723	7.0758		7.4992	7.5366	7.3454	7.3093
ef0653	605289	605567	+		hypothetical protein	6.703	6.5619	6.2873	7.2316	6.9101		6.9132	6.9925	6.4809	7.0241		6.9558	7.9116	6.787	6.784		6.2743	6.4235	6.7042	6.3727		6.6923	7.0159	6.5708	6.9234		6.6644	6.5794	6.8378	6.175
ef0654	605572	606507	+		sugar-binding transcriptional regulator LacI family	5.955	6.3417	6.487	6.3566	6.3099		6.3335	6.1201	6.1417	6.4666		6.0299	5.7777	6.2267	6.3991		6.269	6.3004	6.3307	6.3714		6.4267	6.4995	6.445	6.1444		6.0365	6.5184	6.4592	5.8906
ef0655	606679	607275	+		nitroreductase family protein putative	7.2485	7.6885	7.5035	7.8303	7.0066		7.1804	7.6477	7.7977	7.1885		7.347	7.8637	7.2379	7.4305		6.5737	7.2688	7.5529	6.9116		7.548	8.4302	7.3002	7.1651		7.0343	7.3453	6.9721	6.9889
ef0656	607318	608163	+		glyoxalase family protein	6.0523	6.2968	6.3372	6.4131	6.3014		6.1426	6.2584	6.4591	6.4432		6.4255	6.4827	6.4571	6.3465		5.4983	6.4795	6.1074	6.3195		6.0174	6.7979	6.349	6.3686		6.2313	6.5693	6.4376	6.3779
ef0657	608293	609054	+		transcriptional regulator DeoR family	7.3875	7.5199	7.2152	7.4839	7.347		6.8655	6.7216	7.2141	6.8873		7.1722	6.883	7.2346	7.1623		7.0871	6.9897	7.3117	7.3291		7.1313	6.7322	7.2123	7.0233		7.2282	7.3287	6.9471	7.2093
ef0658	609067	610467	+		conserved hypothetical protein	6.9545	7.0906	7.1049	6.9755	6.9758		6.8812	7.0506	6.8183	6.9758		6.9713	6.8243	6.8123	6.7594		6.757	7.0857	6.6529	6.8815		6.7487	6.8171	6.8618	6.7443		6.7962	6.7763	6.8537	6.8648
ef0659	610555	611205	+		phage SPO1 DNA polymerase-related protein putative	7.1839	7.1465	7.351	7.0746	7.1227		6.7552	7.1098	7.0281	7.3977		6.7216	6.5018	6.803	6.7251		7.1699	7.0647	6.9719	6.9646		7.2789	7.0393	7.1632	7.1655		7.213	6.9211	7.0297	6.9352
ref65	611263	611320	+	ref65	sRNA	14.0012	11.5099	10.1743	11.9747	10.1147		13.5775	13.4911	11.6524	13.0711		12.5814	12.64	11.2406	10.3668		12.1529	11.6484	12.2051	13.2185		12.1495	12.1673	11.8676	12.9336		11.3808	11.2028	12.974	13.5761
ef0660	611380	612720	+		MATE efflux family protein	6.9011	6.8892	6.6247	6.9672	7.0227		6.8498	7.0349	7.1327	7.0227		6.6925	6.9004	6.9437	7.0094		6.7192	6.8942	6.9304	6.7157		6.963	7.4509	6.594	6.7687		7.18	6.7968	6.8854	6.4864
ef0661	612745	614553	-		oligoendopeptidase F putative	7.7483	8.0754	7.9649	7.8775	7.8206		8.0232	8.1008	7.9687	8.4363		8.3554	8.1674	8.1666	8.2275		8.6124	8.5813	8.5233	8.6138		8.4356	8.474	8.5941	8.7388		8.8458	8.6736	8.5225	8.7505
ef0662	614699	615208	+		conserved hypothetical protein	7.377	8.0224	7.6463	7.8674	7.6765		7.0769	7.3853	7.5755	7.666		7.4743	7.7383	7.6388	7.7737		7.4817	7.4825	7.272	7.0944		7.0481	7.0265	7.3444	7.2959		7.0803	7.9844	7.3142	6.8772
ef0663	615339	616067	+		conserved hypothetical protein TIGR01033	7.1783	7.235	7.5744	7.2368	7.3155		7.4209	7.5565	7.927	7.4188		7.4026	7.6871	8.1681	7.9059		8.498	8.2487	7.8326	7.4448		7.7921	8.0844	7.9724	7.685		8.3656	8.2936	8.0698	7.711
ef0664	616120	616590	+		hypothetical protein	7.8626	7.8231	8.0828	8.2804	8.1301		8.3289	8.4575	8.0654	8.0932		8.4794	8.1619	7.9287	8.5487		8.1214	8.1247	8.2106	8.4655		8.19	8.5364	8.2412	8.5026		7.9134	7.905	7.6791	7.9882
ef0665	616666	616839	-		hypothetical protein	9.4132	9.4856	9.5444	9.4813	9.1235		9.6026	9.4482	9.6087	9.7196		9.5768	9.5285	10.2245	9.8262		10.6216	10.4152	10.5363	10.1853		10.4571	10.123	10.4816	10.5907		11.0233	11.246	11.0236	10.869
ef0666	616952	617926	-		glyoxalase family protein	7.3745	7.2714	7.4039	7.4146	7.1203		7.4295	7.6269	7.1752	7.4063		7.25	7.0707	7.5491	7.3966		7.7631	7.749	7.6973	7.451		7.8537	7.6486	7.8433	7.7607		7.8545	7.7974	7.7921	7.9614
ef0667	617957	618529	+		conserved hypothetical protein	7.0978	6.7527	7.0785	6.9251	6.6731		7.0559	6.6045	6.5611	6.8511		6.824	6.5316	6.9515	7.0026		6.8108	7.1591	7.3544	7.337		7.4106	7.143	7.5928	7.4407		7.1255	6.9084	7.1562	7.8832
ef0668	618596	620122	-	murE	UDP-N-acetylmuramoylalanyl-D-glutamate-2 6-diaminopimelate ligase putative	7.997	7.9935	7.8232	8.0527	7.99		8.3414	8.0629	7.9842	7.6611		7.981	8.0267	7.9745	7.6999		8.2257	8.0069	8.1432	7.8153		8.2568	8.248	7.9976	8.0245		7.7575	7.7335	8.0252	7.9604
ef0669	620326	621975	+		polysaccharide biosynthesis family protein	8.7595	10.351	9.7245	9.5295	9.0489		8.5668	8.6999	9.2815	8.7422		8.525	8.6321	9.4912	8.8519		9.3743	9.5235	8.957	9.9252		8.3719	8.513	8.7515	8.6917		8.5045	8.515	9.494	9.4054
ef0670	622084	622818	+			7.1258	7.0933	7.4216	6.8501	7.2776		6.8855	7.3706	7.1886	7.3265		7.0427	6.9749	6.9844	7.1736		7.0369	6.7638	6.9693	7.0689		6.6311	6.9762	6.8781	7.0125		6.7005	7.0388	6.8111	6.7607
ef0671	622952	624367	+		xaa-his dipeptidase	9.4595	9.6633	9.4628	9.4696	9.4353		9.4915	9.3279	9.6677	9.3515		9.5384	9.3854	9.9301	9.865		10.2697	10.1414	10.0445	9.7528		10.1548	9.8928	10.1327	9.8197		10.3568	10.1682	10.0612	9.8456
ef0672	624512	624745	+		hypothetical protein	7.8705	7.9155	7.6366	8.3517	8.1299		8.0217	7.2921	7.2656	7.6329		8.9769	9.0054	7.4363	8.1988		7.2903	6.7086	7.1082	7.574		7.8292	7.938	6.5437	7.2266		7.5338	7.331	7.3717	7.142
ef0673	624910	625929	-		membrane protein putative	6.2871	6.5539	6.373	6.491	6.6458		6.3924	6.4881	6.4262	6.5152		6.7835	6.3184	6.6839	6.692		6.6983	6.8875	6.5687	6.6116		6.9332	6.7825	6.5735	6.425		6.7862	6.8906	6.8501	6.5557
ef0674	626166	627119	+		glycine betaine/carnitine/choline ABC transporter ATP-binding protein	6.0888	6.658	6.694	6.2456	6.6322		6.4518	6.5499	6.5179	6.9814		6.41	6.2459	6.5961	6.728		6.4447	6.5882	6.6935	6.766		6.7664	6.6782	6.7039	6.7136		6.8874	6.6586	6.9477	6.7402
ef0675	627120	628637	+	opuAC	glycine betaine/carnitine/choline ABC transporter glycine betaine/carnitine/choline-binding protein	6.6898	6.8221	7.237	6.98	6.9913		7.0248	7.0614	6.8191	7.2371		6.9901	6.8595	7.0852	6.9129		7.5654	7.2243	6.9578	7.2449		7.3068	7.0499	7.1237	7.0611		7.483	7.2884	7.5006	7.3436
ef0676	628779	629234	+	argR3	arginine repressor	7.8173	8.1585	7.8515	7.997	7.6429		7.936	7.6876	8.485	8.219		8.2089	7.6795	8.6618	8.0555		8.576	7.8357	8.2703	8.161		7.8753	7.9705	7.9221	8.0911		8.0931	8.0081	8.1394	7.9782
ef0677	629268	630776	+	algC	phosphoglucomutase/phosphomannomutase family protein	7.9118	8.1249	7.9004	7.9898	7.3673		8.179	8.3411	8.0835	7.9899		7.9451	7.9123	8.1022	8.1068		7.7572	7.7185	8.0841	8.1764		7.9269	7.9874	8.0615	8.149		7.5497	7.5068	7.2468	8.9808
ef0678	630800	631354	+		acetyltransferase GNAT family	7.7145	7.7774	7.7572	6.9065	6.9482		8.3044	8.3945	8.0259	7.7536		8.1712	7.6798	8.0738	7.9376		7.7748	7.7009	8.0941	8.0146		7.7142	7.702	7.8051	7.8969		7.6796	7.7033	7.8244	7.6403
ef0679	631480	632343	-			7.2553	7.3346	7.4288	7.4119	7.2962		7.3181	7.1254	7.23	7.3486		7.167	7.2042	7.2169	7.2776		7.4428	7.3785	7.2298	6.9909		7.3206	7.4255	7.6704	7.1236		7.2511	7.6058	7.2576	7.4692
ef0680	632686	634872	+		penicillin-binding protein 2A	7.3864	7.4218	7.408	7.3602	7.3952		7.4888	7.4513	7.6478	7.55		7.6847	7.8713	7.819	7.8142		7.9279	7.9113	7.6848	7.8063		7.591	7.6809	7.6128	7.5624		7.5621	7.6979	7.52	7.4572
ef0681	634935	635276	+		conserved hypothetical protein	9.7297	9.8748	9.401	9.457	8.8873		9.7974	9.8424	9.4889	9.5525		9.6714	9.7658	9.8303	9.6388		10.5214	10.3794	10.3177	10.0666		10.0052	9.8587	10.3594	9.8752		10.359	10.0125	10.1402	10.2946
ef0682	635432	636667	+		DNA repair exonuclease family protein	7.9629	7.7779	7.3732	7.6567	7.4879		7.6289	7.6218	7.8727	7.3462		7.911	7.7854	7.7777	7.9839		7.8357	7.7012	7.7962	7.6327		8.03	7.9304	7.9409	7.9361		7.9852	7.6338	7.7839	7.4766
ef0683	636664	639375	+		conserved hypothetical protein	7.9252	8.8221	8.4215	8.4882	7.7693		7.9424	9.3384	8.1544	7.9361		7.7993	9.0002	8.038	8.6437		8.1117	8.4543	8.323	8.0918		7.9253	8.7677	8.4438	7.7603		8.2132	8.9216	7.8956	7.7447
ef0684	639372	640316	+		cmp-binding protein putative	7.9962	8.3894	8.3739	8.0499	8.0492		8.1186	8.1481	8.1819	7.7368		8.0564	8.2462	8.299	8.393		8.6829	8.2269	8.6416	8.2509		8.5056	8.4889	8.5586	8.4025		8.2078	8.4181	7.9522	8.3245
ef0685	640356	641384	-		rotamase family protein	8.0477	8.3795	8.388	8.0023	8.1852		9.2692	9.3767	9.2747	9.942		9.3821	9.1205	9.2415	9.0626		9.6283	9.5594	9.4956	9.8132		8.2205	8.2502	9.3811	9.4353		9.3855	9.3152	9.3282	9.8923
ef0686	641548	641892	-		hypothetical protein	6.5009	6.3969	6.2743	6.4519	6.3095		6.9337	6.772	6.8222	6.6489		6.7841	7.2442	6.432	6.8084		7.8855	7.2243	7.0555	7.1485		6.584	7.0108	7.0391	6.81		7.1668	7.0693	7.1788	7.0027
ef0687	641893	642318	-		HIT family protein	7.0351	7.1157	7.2881	6.9898	6.9553		7.2302	7.0428	7.3987	7.5228		7.7089	8.0935	7.6315	7.3468		7.8257	7.6305	7.7704	7.8077		7.1272	7.2708	7.5779	7.7552		7.8838	7.7847	7.869	8.1804
ef0688	642534	643271	+	pptA	ABC transporter ATP-binding protein	7.9476	7.5744	7.5078	7.6626	7.7236		7.6534	7.8624	7.5676	7.6123		7.824	7.827	7.3875	7.6877		7.3371	7.3948	7.6397	7.5942		7.6916	7.6727	7.7572	7.6701		7.3734	7.2421	7.6077	7.4196
ef0689	643273	644484	+	pptB	membrane protein putative	7.7364	7.8934	7.8528	7.9833	8.1535		7.726	7.9541	7.9912	8.3071		7.6642	7.8801	8.023	8.0349		7.6918	7.9088	7.8478	7.8942		7.5101	7.9248	7.8934	7.8787		7.781	7.9733	7.7081	7.8031
ef0690	644613	645392	+		conserved hypothetical protein	9.0059	8.8661	8.956	8.6999	9.3838		8.9176	8.3808	8.5649	8.3831		9.1072	8.7064	9.0652	8.3228		8.1386	8.4226	8.6694	8.6454		8.71	8.3197	8.5221	8.9395		8.4629	8.175	8.8575	8.6305
ef0691	645465	646109	+		methyltransferase putative	8.0485	8.1496	8.3695	8.0013	8.2212		7.378	7.6752	7.4773	7.9952		7.2588	7.0602	7.5646	7.4087		7.7077	7.5689	7.534	7.7499		7.3474	7.1827	7.6151	7.439		7.4841	7.2932	7.4799	7.7012
ef0692	646169	646915	-		phosphosugar-binding transcriptional regulator RpiR family putative	7.3499	8.4869	7.973	7.7171	7.4478		8.0089	8.2494	7.3598	6.9927		8.0836	8.0543	7.1846	7.8276		7.2465	7.2251	7.4681	7.2498		6.9093	7.1679	7.0319	7.351		6.9057	7.1959	7.3903	6.8628
ef0693	647094	648020	+	fruK-1	1-phosphofructokinase	6.1103	6.3397	6.0195	6.2016	7.2941		6.1456	6.0052	6.3057	5.9403		6.2986	6.4624	6.2345	6.381		6.2349	6.2134	5.8638	6.14		6.2147	6.3197	6.2975	6.2908		6.2657	6.4405	6.0724	6.0969
ef0694	648025	649443	+		PTS system fructose-specific family IIBC components	7.3059	7.7613	7.2924	7.5597	7.3842		7.1748	7.3958	8.0359	7.1234		7.3385	7.8154	7.7185	8.0008		7.106	7.4755	7.2372	7.2256		7.6217	7.9505	7.7399	7.4421		7.7184	7.8675	7.2525	6.9674
ef0695	649470	649931	+		PTS system IIA component	6.2041	6.2684	6.1715	6.2384	5.9691		6.2605	6.4914	6.537	6.2271		6.4601	5.9664	6.3486	6.3151		6.1033	5.9544	6.296	5.9799		6.3219	6.105	6.3254	6.2532		6.8189	6.6898	6.4166	5.9689
ef0696	649928	650905	+	lacD-1	tagatose 1 6-diphosphate aldolase	6.664	6.5936	6.4473	6.5936	6.2439		6.6326	6.5268	6.6134	6.4536		6.5108	6.9089	6.5972	6.587		6.3866	6.5116	6.44	6.4788		6.9032	6.9291	6.725	6.4848		6.4104	6.4363	6.2544	6.4059
ef0697	651094	651627	+		conserved hypothetical protein	10.5705	9.8333	10.6266	9.9698	10.6117		10.6455	10.5043	10.0198	10.6183		10.5399	10.4574	10.2183	9.9693		10.4922	10.2763	10.5107	10.7327		10.4964	10.3184	10.2858	10.6488		10.264	9.9667	10.8153	11.1638
ef0698	651715	652146	-		acetyltransferase GNAT family	8.0249	8.4941	8.2298	8.3511	7.6335		8.3999	8.4251	8.168	7.6548		7.7114	8.0758	8.2627	8.017		8.0873	8.1976	8.7056	7.7799		8.1873	8.1399	7.7422	8.2865		8.1913	7.7288	7.8296	7.6956
ef0699	652292	653437	+		conserved hypothetical protein	7.7264	7.6836	7.7728	7.6442	7.83		7.2616	7.3364	7.5092	7.5213		7.1587	7.2197	7.3036	7.2243		7.6348	7.7897	7.3226	7.5898		7.3239	7.5842	7.546	7.5656		7.5499	7.7547	7.8193	7.8685
ef0700	653612	654991	+		hemolysin	10.0187	9.5335	10.2175	9.445	9.9731		9.2869	9.2321	8.8289	9.0852		8.9057	8.9659	8.7758	8.6432		8.8294	8.7762	9.1222	9.1221		8.7486	8.8229	8.9937	9.1622		8.9516	8.8564	9.2212	9.679
ef0701	655165	656739	+	prfC	peptide chain release factor 3	7.9887	7.9507	8.2126	7.9755	8.2109		7.8903	7.9281	7.7427	7.8651		7.5509	7.4227	7.5851	7.4792		7.2382	7.573	7.4682	7.6371		7.3193	7.1502	7.5649	7.4102		7.3426	7.5691	7.6034	7.8556
ef0702	656915	657358	+		conserved hypothetical protein	8.5208	6.6868	7.2529	7.1088	7.9496		6.5725	6.3295	7.1353	7.0866		9.7099	7.9545	6.6905	9.6371		11.2863	10.665	6.7383	6.7783		6.474	6.3968	6.6146	8.354		6.7867	6.5675	8.9211	8.0954
ef0703	657374	658021	+		conserved hypothetical protein	7.002	7.074	7.2643	7.3602	6.8914		6.963	7.384	7.3991	7.2641		7.0033	7.6539	7.4914	7.4498		6.7318	7.4822	7.0958	7.0994		6.9721	7.9666	6.884	6.7421		6.9236	7.4556	7.3662	7.1478
ef0704	658088	659158	+		lipoprotein putative	6.833	6.8958	6.9769	6.8894	6.8238		6.8978	6.7042	7.1982	6.86		6.6878	6.6419	7.1731	6.9006		7.271	7.1227	7.0426	6.9458		6.8219	6.7595	7.1736	6.8472		7.2352	6.9799	6.7347	6.8106
ef0705	659201	659515	-		conserved hypothetical protein	7.4294	8.4279	7.8188	7.7293	7.6415		7.4476	7.5831	7.6907	7.4562		7.7392	8.4386	7.3671	7.9365		7.1072	7.9283	7.3319	7.6656		7.3887	8.6704	7.6434	7.534		7.6046	8.2405	7.7841	7.3712
ef0706	659709	661961	-	clpE	ATP-dependent Clp protease ATP-binding subunit ClpE	8.2411	7.9738	8.124	7.8848	7.9151		9.0883	8.9867	8.871	8.9523		9.7787	9.5946	9.8102	9.6959		10.8492	10.6396	10.0441	10.1033		9.9913	9.9283	9.7875	9.9585		9.632	9.3592	9.0604	9.2214
ef0707	662075	662251	-		hypothetical protein	7.449	7.5268	7.0092	6.9167	6.8414		8.6181	8.8117	7.0099	8.5814		9.4441	9.505	8.6571	8.0676		9.2944	8.7371	9.5634	10.0101		9.3362	8.4932	9.3972	9.6254		8.7188	8.2334	8.4132	9.1166
ef0708	662251	662442	+		conserved hypothetical protein	10.7258	8.9391	10.644	9.3367	9.6754		9.3738	9.7173	9.1954	9.3625		10.4592	11.1263	10.5941	10.7129		10.4275	10.4772	9.6395	10.0574		10.3898	10.1856	9.8477	10.7511		10.2365	10.0849	10.0684	10.3896
ef0709	662613	662879	+	ptsH	phosphocarrier protein HPr	11.8705	11.9541	12.1585	11.7302	12.2886		11.8807	11.7865	12.2196	12.0065		11.6855	11.555	12.4155	12.4167		12.5899	12.4164	12.2721	12.398		12.0375	11.8678	12.1435	12.0107		12.1311	11.9477	11.8248	12.0315
ef0710	662879	664606	+	ptsI	phosphoenolpyruvate-protein phosphotransferase enzyme I	13.0702	12.6924	12.9065	12.53	12.7487		13.0952	13.0685	12.4466	12.771		12.69	12.6181	12.6605	12.6138		12.7944	12.5879	12.8255	13.0384		12.6679	12.5098	12.7509	12.5853		12.2238	12.1503	12.5745	12.9431
ef0711	664651	665595	-		conserved hypothetical protein	6.7129	6.5585	6.4969	6.4801	6.5074		6.5495	6.4249	6.7028	6.6586		6.5623	6.7653	6.8471	6.8366		6.2611	6.6285	6.1821	6.6005		6.8186	6.6248	6.5242	6.6938		6.9296	6.9403	6.682	6.7497
ef0713	665766	666503	-		conserved hypothetical protein	7.2206	7.2351	7.3331	7.4685	7.3479		6.9832	6.3104	6.9358	6.8698		6.9453	6.6768	6.9801	7.352		7.063	6.8758	6.8408	6.7728		6.8004	6.8718	7.3285	7.106		7.0743	6.958	6.7394	7.3475
ef0714	666558	668849	-		hypothetical protein	6.2966	6.4355	6.3606	6.5661	6.2319		6.2049	6.3642	6.5984	6.2718		6.3783	6.3852	6.5345	6.6032		6.2524	6.3179	6.4488	6.2951		6.5037	6.3532	6.5065	6.3498		6.5388	6.5544	6.2715	6.1422
ef0715	669197	670480	+	tig	trigger factor	9.5034	9.4139	9.7723	9.2366	9.5244		9.9995	9.9154	10.1718	10.288		9.9168	9.8204	9.9732	9.4445		10.1189	9.9246	9.7973	10.0195		9.5579	9.2449	9.626	9.7514		10.0566	9.8719	10.4711	10.4122
ef0716	670591	671253	+		conserved hypothetical protein	6.6777	7.1594	7.1656	7.0813	6.8817		7.1323	7.0031	7.2964	7.0977		7.2624	7.3362	7.0701	6.8894		6.8325	7.1615	7.0709	6.9452		6.873	6.8347	7.1819	6.8126		7.4035	7.5784	7.2669	6.6894
ef0717	671298	673220	-		PTS system fructose-specific family IIABC components	7.2223	8.1659	8.3701	9.78	10.0213		6.778	6.9781	7.0661	10.9711		6.7872	6.9056	6.9891	9.231		6.7426	6.7064	6.6025	7.7479		6.6077	6.7155	6.5029	7.2953		6.5012	6.7929	6.6483	6.9639
ef0718	673244	674161	-	fruK-2	1-phosphofructokinase	6.6628	6.5858	6.4566	8.7135	8.5741		6.5234	5.3786	6.433	9.7149		6.4442	6.5872	6.3388	7.4281		5.8515	5.9588	6.2897	6.8048		6.3475	6.328	6.0253	6.7997		6.2737	6.3079	6.2455	6.4866
ef0719	674158	674910	-		transcriptional regulator DeoR family	6.3746	6.7322	6.555	8.6564	8.4524		6.2073	6.2935	6.2556	9.6573		6.1938	7.0513	6.498	7.5058		5.5456	6.1186	6.1666	6.8482		6.2397	6.2137	6.6232	6.6349		6.2338	5.9735	6.2521	6.3268
ef0720	675049	676608	-		voltage-gated chloride channel family protein	7.0167	6.8209	6.9316	7.3116	7.329		6.4837	6.4428	6.6823	6.7677		6.5713	6.6549	6.6392	6.6795		6.651	6.7685	6.5095	6.4787		6.7267	6.634	6.5394	6.7228		6.8709	6.8997	6.8209	6.916
ef0721	676773	679031	+	pcrA	ATP-dependent DNA helicase PcrA	8.3339	8.2899	8.0327	8.2144	8.163		8.4328	8.4364	8.1439	8.0069		8.4939	8.5122	8.0595	7.9422		7.9635	8.0752	8.3997	8.1511		8.2757	7.9977	8.1335	8.2611		7.9687	7.8435	8.1151	8.1493
ef0722	679157	681187	+	ligA	DNA ligase NAD-dependent	7.9125	8.1683	8.2155	7.8803	8.1574		7.9983	8.0212	8.19	8.1021		7.8989	7.7209	8.0544	7.8865		7.8404	7.8453	8.0299	7.9979		7.7936	7.8873	7.9924	7.8114		8.039	8.0312	7.9716	8.0251
ef0723	681335	681451	+		hypothetical protein	6.707	7.7868	8.1335	8.3823	8.7472		8.1191	8.011	8.2365	8.5077		7.6336	7.6996	7.4075	8.0563		7.1177	7.205	7.2092	8.1125		7.5176	7.2928	7.8127	8.2594		7.7678	7.331	7.8676	8.2938
ref66	681449	681566	-	ref66	sRNA	8.7237	7.8633	8.2599	8.5686	8.4993		8.9156	8.232	8.5669	8.6459		8.7243	8.5691	9.1686	8.7836		9.8263	9.6534	8.2787	8.8742		8.7392	8.8261	8.6724	8.4483		9.2401	9.3364	10.2293	9.2324
ef0724	681769	682074	+	gatC	glutamyl-tRNA(Gln) amidotransferase C subunit	7.9751	7.8622	7.9199	7.9001	7.9904		7.2709	8.2679	8.0616	8.2106		8.0578	7.7232	8.4379	8.126		8.395	8.4076	8.1659	8.1333		8.1789	8.4546	8.0758	7.9828		8.3032	8.6145	8.2991	8.3783
ef0725	682074	683543	+	gatA	glutamyl-tRNA(Gln) amidotransferase A subunit	9.2213	9.1024	9.3093	9.0916	9.0383		9.3487	9.3538	9.0817	9.1043		9.1736	9.0099	9.0334	8.8142		9.1429	8.9886	9.3871	9.2601		9.2151	9.1387	9.3565	9.1194		9.0826	8.6674	8.9005	9.1791
ef0726	683543	684973	+	gatB	glutamyl-tRNA(Gln) amidotransferase B subunit	9.0108	8.9398	9.11	8.8277	8.909		9.1421	9.0736	9.0067	8.9345		8.9214	8.5824	8.9045	8.786		9.2254	9.0053	9.0509	9.1527		9.1212	8.8259	9.0534	9.0635		8.873	8.7564	9.0301	8.9792
ef0727	684992	686080	+		diacylglycerol kinase catalytic domain protein	8.9863	9.0675	9.2437	8.6233	9.107		9.1077	8.7132	9.1702	8.8312		8.8172	8.7919	9.061	8.8606		9.4636	9.3045	9.3228	8.8141		8.8314	8.859	9.1475	8.8575		9.1858	9.1357	9.1108	8.9641
ef0728	686280	687653	+		RNA methyltransferase TrmA family	8.0868	8.8038	7.5384	8.6083	8.163		7.515	7.5558	7.8205	8.0934		7.9337	7.8858	7.967	7.6341		7.4325	7.4941	7.9264	8.0656		7.5833	7.4098	8.3595	7.7797		7.7639	7.5502	7.553	8.5914
ef0730	687922	688239	+		conserved hypothetical protein	7.1775	7.1724	7.4577	7.266	7.208		7.0928	6.9547	6.9761	7.1057		6.9138	7.1317	7.3112	7.3169		7.7898	7.4959	7.6465	7.3977		7.2906	7.7925	7.9587	7.6335		7.2582	7.6282	7.3981	7.9928
ef0731	688282	689127	-		transcriptional regulator luxR family	6.9448	6.6999	6.8471	6.6538	6.557		6.8243	6.7081	6.6419	6.6546		6.7082	6.5463	6.5619	6.7162		6.0163	6.9552	6.6246	6.7304		6.647	6.6995	6.7248	6.7527		6.5879	6.0961	6.8154	6.4598
ef0732	689526	690545	+	argF-2 (agcB)	ornithine carbamoyltransferase	6.5143	6.5377	6.4981	6.5539	6.4989		6.3191	6.215	6.4365	6.4665		6.3092	6.2567	6.1266	6.6008		6.42	6.3964	6.2371	6.0083		6.4214	6.3874	6.2551	6.3804		6.3736	6.2677	6.5176	6.2597
ef0733	690612	691988	+	agcD	amino acid permease family protein	6.6948	7.542	7.0305	7.2742	6.7788		6.7313	6.918	7.5941	7.0258		6.9797	7.124	7.7859	7.5252		6.672	7.1046	7.8618	6.7983		7.6525	8.0384	7.2412	7.5611		7.6056	8.0986	7.2916	6.3873
ef0734	692065	693078	+	agcA	conserved hypothetical protein	6.5676	7.0657	6.6029	6.5595	6.4681		6.6289	6.3631	6.5602	6.2866		6.6071	6.5984	6.7649	7.0612		6.1221	6.4016	6.88	6.3764		6.903	6.6778	6.598	6.4629		7.0045	6.7723	6.3882	6.302
ef0735	693090	694019	+	arcC-3 (agcC)	carbamate kinase	6.9283	6.8933	6.9901	7.2705	6.9036		6.6158	7.1636	6.8083	7.2006		7.2676	7.2321	7.2535	7.1325		6.4676	6.8829	6.8659	6.9571		6.7481	7.1041	6.8548	7.0115		7.1408	7.3384	6.9841	6.851
ef0737	694216	695802	+		amidase putative	7.2184	7.2691	7.1172	7.2191	6.9719		6.745	7.0134	7.208	6.9344		6.8695	6.8138	7.3628	7.2305		7.0851	7.1576	7.0133	6.8285		6.9338	7.0454	6.9247	6.9799		7.0494	7.1923	6.9329	6.4487
ef0738	695994	696137	-		hypothetical protein	6.1147	5.6896	6.4294	6.1853	6.4236		5.9656	6.4567	6.1756	5.9043		5.3719	5.8248	6.3752	6.1876		6.4975	5.8142	5.9409	6.0621		5.9477	5.5659	5.3891	5.9253		5.8953	5.6535	5.7556	5.827
ef0739	696376	697056	+		nicotinamide mononucleotide transporter PnuC putative	7.0858	7.2163	7.2846	7.4787	7.1204		7.0187	7.8217	7.0618	7.2733		7.1075	7.7023	7.0917	7.113		6.8813	7.1012	7.3383	7.2624		7.228	7.6447	7.1232	7.0533		6.7518	7.3335	6.9428	7.0931
ef0740	697065	697709	+		deoxynucleoside kinase	9.3948	9.9359	9.0999	10.2797	8.9001		9.7907	10.673	9.9167	8.5377		9.6317	10.159	9.7067	9.1593		9.5873	9.584	10.1295	9.198		10.2327	10.5187	9.4288	10.0527		9.4308	9.7949	9.2056	8.5456
ef0741	698059	698490	+		conserved domain protein	8.5193	6.6439	6.6993	7.0177	7.4994		7.3726	7.2168	6.9786	6.8955		6.6875	6.1793	6.9728	6.6603		6.4975	6.7476	6.574	6.9818		6.7116	6.421	6.4823	8.2059		6.6121	6.1986	7.5347	8.3067
ef0742	698603	698989	+		conserved hypothetical protein	8.137	7.6381	7.9032	7.9455	7.9616		8.1289	7.9694	7.7584	7.7355		8.2388	7.9847	8.0809	7.9446		8.1753	7.6129	7.8796	8.3246		7.5948	7.916	7.8876	8.0985		7.3625	7.0896	8.1364	8.3278
ef0743	699036	699371	-		hypothetical protein	7.5588	7.5648	7.3219	6.9995	7.3203		8.2957	7.7358	8.5734	7.361		7.8073	7.7528	8.9651	8.6838		9.0684	8.912	8.6131	8.6787		8.9138	8.7176	8.5999	8.2976		8.5467	8.3992	8.4257	8.1986
ef0744	699669	701060	+		sodium/dicarboxylate symporter family protein	8.6173	8.2915	8.7935	8.5236	8.8087		9.373	9.2653	8.7387	9.5703		9.6936	9.6031	9.5111	9.5908		9.6462	9.5109	10.0231	10.2631		9.4328	9.2869	9.6695	9.6914		8.5751	8.3693	8.7241	9.4417
ef0745	701193	701573	+		glyoxalase family protein	8.6851	8.1539	8.3861	8.2044	8.3335		8.3715	8.273	8.0973	8.2057		8.1174	8.0043	7.9618	8.3194		8.2982	8.0977	8.0487	7.9985		7.9348	7.8014	8.1487	8.0342		8.0418	8.1055	8.2997	8.7118
ef0746	701726	702892	+	pbp5	penicillin-binding protein putative	6.4682	6.2941	6.1587	6.4657	6.434		6.4527	6.7166	6.4584	6.3478		6.8836	6.8432	6.7696	6.82		7.3094	7.0228	6.9153	6.8636		6.9675	7.4054	6.8577	6.7215		6.6528	6.9153	6.6962	6.6837
ef0747	702992	703702	+		conserved hypothetical protein	7.2764	7.2561	7.1909	7.3792	7.0384		7.4377	7.5863	7.2924	7.3162		7.6057	8.1169	7.4402	7.3511		8.0034	7.8803	7.8221	7.7611		7.7565	7.7179	7.8544	7.9357		7.7402	7.8208	7.5415	7.9011
ef0748	704291	705241	+		rhodanese family protein	8.0192	8.2132	8.1223	7.9745	8.118		7.989	7.734	8.3002	7.8255		8.0894	7.8911	8.2071	8.0528		8.2702	8.1596	8.0151	8.26		8.2206	7.8243	8.2322	8.1527		8.7589	8.2069	8.4827	8.4765
ef0750	705465	705803	+		cell wall surface anchor family protein	5.8497	6.658	6.829	6.7524	7.0417		6.2639	6.5716	6.4079	6.3796		6.3117	6.6923	6.4862	6.3525		6.1198	6.4324	6.2827	6.0407		6.4069	6.4584	6.4257	6.5836		6.5404	7.0081	6.6755	6.4515
ef0751	705803	706534	+		conserved hypothetical protein	6.1022	6.1513	5.9576	6.0559	5.9323		6.0523	5.9487	6.1969	5.9191		5.9721	6.2274	5.9911	6.2694		6.1797	6.1772	6.0737	6.0292		5.797	6.2896	6.1957	6.0593		6.0827	6.273	6.1758	6.1183
ef0752	706551	707330	+		conserved hypothetical protein	6.8254	6.4132	6.5441	6.7478	7.0814		6.6591	6.8748	6.688	6.7344		6.8682	7.1528	6.6392	6.7115		5.9569	6.5008	6.2572	6.6803		6.5543	6.7805	6.5895	6.4821		6.6188	7.0812	6.8394	6.5204
ef0753	707350	709449	+		hypothetical protein	7.2238	7.3525	7.3278	7.4751	7.5662		7.2365	7.0582	7.4477	7.3858		7.666	6.9722	7.5955	7.5511		7.2661	6.8455	6.9647	7.3649		7.1226	6.8673	7.243	7.5438		7.4093	6.974	7.1664	7.2539
ef0754	709472	710212	+		conserved hypothetical protein	5.7962	6.2555	6.2861	6.5159	6.2307		6.4023	5.8546	6.4194	6.2048		6.2066	6.3042	6.3117	6.4946		6.1132	6.1308	6.4375	6.1406		6.4727	6.1718	6.1688	6.0505		6.2139	6.1982	6.2067	6.1843
ef0755	710288	711382	+		conserved hypothetical protein	6.4963	6.2401	6.4505	6.5926	6.5354		6.4318	6.4641	6.4327	6.552		6.7125	5.8558	6.4074	6.4281		5.9374	6.0719	6.2015	6.3561		6.3922	6.7627	6.2653	6.5711		6.4534	6.4547	6.3589	6.0743
ef0756	711584	712033	+		hypothetical protein	7.079	6.312	6.5134	6.2599	6.8561		6.3672	6.3182	6.5828	6.6944		6.2991	6.7653	6.6001	6.1557		6.3832	6.509	6.1955	6.3925		6.4237	6.3851	6.0704	6.4802		6.2371	6.4671	7.1868	7.1855
ef0757	712037	713485	+		hypothetical protein	6.1398	6.0826	6.2415	6.1113	6.3454		6.1813	6.0771	6.2875	6.3129		6.2246	6.0938	6.2282	6.2779		6.1302	6.3579	6.189	6.0366		6.2579	6.2718	6.352	6.0963		6.1979	6.1477	6.1735	5.9389
ef0758	713595	715499	+		cadmium-translocating P-type ATPase	6.5947	6.4937	6.485	6.6985	6.6162		6.7205	6.5933	6.7927	6.5228		6.5742	6.872	6.432	6.7193		6.3343	6.6465	6.6339	6.6147		6.8313	6.8524	6.5689	6.8956		6.7073	6.6787	6.6631	6.6875
ef0759	715535	716254	+		sapB protein putative	6.5542	6.3066	6.5396	6.375	6.4412		6.2151	6.3954	6.7205	6.4747		6.7414	6.5633	6.4867	6.5823		6.1927	6.6573	6.5658	6.6107		6.7697	6.7512	6.615	6.7912		6.8145	6.576	6.8455	6.5812
ef0760	716302	717039	-		amino acid ABC transporter ATP-binding protein	8.1118	8.3214	8.5151	8.3324	8.72		8.0634	8.0681	8.4149	8.6823		7.7599	7.8846	7.7922	7.5372		7.5459	7.2213	7.5202	7.4146		7.301	6.9718	7.1808	7.292		7.248	7.5064	7.5536	7.4274
ef0761	717041	719209	-		amino acid ABC transporter amino acid-binding/permease protein	8.5569	8.7983	8.9105	8.7245	8.8197		8.5016	8.6766	8.5694	8.7932		8.0989	7.9746	8.042	8.1205		7.8985	7.7186	8.0682	8.0191		7.6667	7.5873	8.0161	7.8121		7.8207	7.8297	7.9002	7.9071
ef0762	719488	721485	+	uvrB	excinuclease ABC subunit B	7.4188	7.3686	7.4271	7.1531	7.3441		7.4977	7.558	7.3425	7.4341		7.5132	7.557	7.539	7.4448		7.9538	7.8759	7.6617	7.7181		7.6672	7.831	7.4421	7.5374		7.9927	7.8083	7.6847	7.7454
ef0763	721603	724422	+	uvrA	excinuclease ABC subunit A	7.7606	7.6069	7.7402	7.4284	7.5823		7.7396	7.8215	7.6043	7.5851		7.6285	7.7112	7.6831	7.5802		7.9168	7.9009	7.8167	7.7584		8.0839	7.9413	7.8635	7.8342		7.982	7.9496	7.8063	7.9658
ef0764	724593	725159	+		hypothetical protein	6.7129	6.7632	7.0167	6.6556	6.3922		7.1647	6.3934	7.4039	7.406		6.9389	6.4451	7.4084	7.3857		7.39	7.1708	7.0219	7.1265		6.9133	7.3285	6.8383	6.6938		7.1139	6.7528	6.3876	6.3873
ef0765	725232	725387	+		hypothetical protein	7.1988	6.5675	6.8724	6.803	6.9735		7.4589	7.3921	7.1476	7.5073		7.3659	8.3091	6.9695	7.4941		6.184	6.7282	7.6015	6.5763		7.049	6.634	6.5647	6.835		6.7338	6.3399	6.6572	6.6267
ef0766	725553	726440	+		conserved hypothetical protein	7.9566	8.141	7.8503	7.9031	7.9142		8.3271	8.0932	8.0999	7.6782		7.9166	7.9545	8.0026	7.9213		8.1503	8.155	8.1224	7.9383		8.092	8.0928	7.9679	7.9824		8.1707	8.1456	7.6626	7.8763
ef0767	726440	727435	+		conserved hypothetical protein	8.438	8.3876	8.4487	8.3498	8.3367		8.3588	8.3618	8.4347	8.1857		8.2134	8.6291	7.9928	8.1995		7.6799	7.9001	8.1809	8.2345		8.1718	8.6162	8.2963	8.3985		7.9819	8.3161	8.0109	8.2982
ef0768	727469	728404	+		conserved hypothetical protein	8.6614	8.6064	8.9369	8.8219	9.3905		8.7747	9.0209	8.7877	8.9625		8.673	8.6604	8.4624	8.4022		8.7704	8.8579	8.5949	8.338		8.4192	8.4476	8.4745	8.5278		8.9404	9.0545	9.4144	8.6574
ef0769	728638	729561	+		conserved hypothetical protein	7.2022	7.2024	7.1188	6.6858	6.7206		7.2743	7.6309	7.2802	6.9681		6.9777	6.9257	6.7823	7.4008		6.7379	6.9836	6.849	7.159		6.6297	6.6465	6.7818	6.9444		6.3437	6.5719	6.5737	6.782
ef0770	729674	730192	+		conserved hypothetical protein	7.9216	7.7809	7.602	7.9321	7.776		7.9169	7.9719	7.6094	7.817		7.8243	7.6713	7.5482	7.6665		8.2829	7.9043	8.0506	8.426		8.5302	8.4094	8.4381	8.4885		8.4385	8.1204	8.5479	8.7658
ef0771	730237	730830	-	clpP	ATP-dependent Clp protease proteolytic subunit ClpP	9.9337	10.0728	10.212	9.8562	9.9017		10.6249	10.7492	10.5756	10.7862		11.2347	11.1642	11.1692	11.3724		11.9927	11.802	11.4224	11.3094		11.1866	11.1213	11.3081	11.1649		10.9519	10.8256	10.5529	10.4988
ef0773	731026	731544	+		conserved hypothetical protein	7.9571	7.7535	7.602	7.9958	8.0795		7.6639	7.2254	7.4285	7.6122		8.0943	8.0388	7.4112	7.5435		7.5557	7.4191	7.6744	8.1816		7.7961	7.6471	7.8343	7.8898		7.6598	7.117	7.9506	8.1477
ef0774	731565	731969	-		conserved hypothetical protein	7.8238	7.1716	7.472	7.191	7.4106		7.3811	7.0277	7.6144	7.4472		7.6683	7.3156	7.2246	7.5891		7.724	7.4399	7.411	7.3228		7.1316	7.8275	7.3751	7.1624		7.0615	6.8983	7.3724	7.6462
ef0775	732434	735322	+		gram positive anchor protein putative	6.3738	6.3342	6.1663	6.387	6.2861		6.1242	5.9578	6.2739	6.4719		6.3133	6.4282	6.2413	6.3569		5.9107	6.1969	6.325	6.1987		6.2264	6.192	6.2407	6.2152		6.4017	6.268	6.2523	6.0889
ef0776	735347	735730	+		hypothetical protein	7.3546	6.7599	6.6637	7.3294	6.9559		6.5088	6.4567	6.5975	6.7499		7.0307	7.5233	6.6392	6.5072		5.7684	6.1219	6.7902	6.6442		6.7601	7.0809	6.779	6.9855		6.534	6.8766	6.4626	6.6287
ef0778	735904	736413	+		hypothetical protein	7.1871	7.987	7.7578	7.5345	7.8167		7.2644	7.5532	7.4285	7.327		7.3746	7.3223	7.0597	7.6877		7.2327	7.4175	6.7792	7.807		7.5475	7.4174	7.3219	7.4548		7.1067	7.6396	7.2594	7.0625
ef0779	736443	738230	+		glycerophosphoryl diester phosphodiesterase family protein	7.4991	7.3417	7.5127	7.4309	7.5407		7.0462	7.2502	7.1566	7.5384		7.0206	7.3794	7.2398	7.2768		7.4797	7.4108	7.2044	7.0509		6.9851	7.5728	7.2622	7.0338		7.2603	7.3839	7.4739	7.6706
ef0780	738256	738663	+		MutT/nudix family protein	7.879	7.4824	7.6092	7.4542	7.524		7.3951	7.1565	7.106	7.0619		6.9658	7.1462	7.2352	7.2206		7.1732	7.0394	6.9628	7.6071		7.3864	6.8347	7.2069	7.505		7.1197	6.9631	7.396	7.72
ef0781	738897	739097	+		cold shock domain family protein	8.6331	8.4416	8.5012	8.0275	8.0847		7.7674	7.9219	8.5702	7.9809		8.0658	7.2457	8.4242	7.908		8.7602	8.4362	8.1606	7.9517		8.1289	8.1296	7.9838	8.0138		7.8805	8.5248	8.0781	8.2223
eftRNAArg2	739754	739825	-		tRNA-Arg	12.6904	11.9445	13.5481	12.1533	12.6522		12.7317	12.7148	12.782	13.0439		11.2809	11.2295	12.8295	11.7827		12.2439	12.056	11.8519	12.7848		12.1583	12.0163	12.1456	12.5471		12.3082	12.234	13.187	13.2455
ef0782	739902	741215	+	rpoN	RNA polymerase sigma-54 factor	7.4347	7.5166	7.5947	7.5452	7.4114		7.1911	7.1816	7.2215	7.3769		7.2291	6.9822	6.9151	7.6726		7.2958	6.8846	7.2294	6.879		7.1132	6.5367	7.2762	7.3872		7.0423	6.7168	7.1659	7.0779
ef0783	741416	743293	+		acyltransferase putative	8.0229	8.0266	8.1592	8.0721	8.0834		8.4118	8.556	8.0513	8.1918		8.7617	8.7565	8.5364	8.6133		8.9633	8.7735	8.7188	8.8033		8.492	8.6475	8.5953	8.4302		8.4465	8.5286	8.3163	8.6453
ef0784	743509	744693	+	metK	S-adenosylmethionine synthetase	8.7301	8.7979	8.8643	8.9163	9.1396		8.4848	8.4261	8.9216	8.5701		8.2804	8.204	8.6499	8.5866		8.8828	8.6761	8.697	8.7278		9.1583	8.7752	8.7471	8.924		9.0797	8.8342	8.8202	8.5879
ef0785	744866	746332	+		drug resistance transporter EmrB/QacA family protein	8.4486	8.1007	8.2072	8.0589	8.7579		8.7	8.3621	7.6751	8.0048		8.2427	7.9475	7.7235	7.6607		7.5958	7.6647	7.8601	7.9939		7.9784	7.866	7.7413	7.8831		7.7438	8.0466	8.1273	8.2395
ef0786	746371	747162	+		tributyrin esterase putative	9.5552	10.0521	9.0952	10.1939	9.2422		9.0064	9.7378	9.3024	9.3702		9.399	10.1378	9.0773	8.904		8.4977	8.6506	9.0776	9.1041		8.8816	9.4973	9.688	9.1024		8.837	9.2447	9.0471	9.6101
ef0787	747243	747905	-		transcriptional regulator TetR family	7.2256	7.4799	7.0081	7.1828	7.4057		7.1487	6.8625	7.0708	6.8279		7.0402	7.2413	7.0701	7.3862		6.8714	6.6828	6.8237	6.8302		7.3712	6.8736	6.9533	6.8633		7.2299	6.8082	6.9177	6.4717
ef0789	748159	749874	+	efrC	ABC transporter ATP-binding/permease protein	7.8052	7.7257	7.8215	7.5832	7.7498		7.3807	7.4938	7.4186	7.6438		7.1319	7.0044	7.165	6.9615		7.1301	6.8601	7.1913	7.339		7.0555	7.0562	7.2884	7.1313		7.2449	6.8749	7.1977	7.2618
ef0790	749874	751643	+	efrD	ABC transporter ATP-binding/permease protein	8.0503	8.0095	8.2186	8.004	8.0921		7.7057	7.7837	7.9512	7.8748		7.5672	7.4076	7.7188	7.5418		7.4344	7.3407	7.3445	7.4007		7.3767	7.357	7.5799	7.3873		7.5405	7.8482	7.6818	7.6472
ef0791	752054	752659	+	fhtR	transcriptional regulator TetR family	7.6211	7.9486	7.8944	7.8119	8.0168		8.1474	7.8357	8.0685	7.7703		7.5763	7.7728	8.1625	7.7273		8.0294	8.0866	8.0212	7.7516		7.7056	7.6461	7.7834	7.6995		7.6209	8.2125	8.4978	7.5699
ef0792	752797	753876	+	hrtB	permease domain protein	6.7743	7.0088	6.7063	7.0135	6.8684		7.5796	7.8782	7.6482	7.4273		7.3883	7.3439	7.6891	7.6477		7.7456	7.4261	7.52	7.4907		7.4086	7.7611	7.1997	7.4353		7.3139	7.5175	7.2886	6.95
ef0793	753881	754549	+	hrtA	ABC transporter ATP-binding protein	7.3459	7.8309	7.7506	7.3882	7.2411		7.9406	8.9114	8.6074	7.6164		7.6403	7.6156	8.2503	7.744		8.1287	8.7868	8.2313	7.7126		8.519	9.644	7.8603	7.6175		7.9319	9.127	8.2179	7.2739
ef0794	754606	755169	-		conserved hypothetical protein	7.4107	7.0735	7.0752	7.1328	7.308		7.1517	6.6865	6.9457	7.0874		6.9191	7.0195	6.7762	6.6506		7.0821	6.8892	7.0504	6.6381		6.8052	7.045	6.886	6.9122		6.9719	7.0746	6.7923	7.0633
ef0795	755169	756137	-		conserved hypothetical protein TIGR01212	7.5736	7.8275	7.5652	7.8595	7.6229		7.4184	7.5109	7.6833	7.6151		7.3483	7.8894	7.569	7.6311		7.21	7.5052	7.4548	7.2495		7.64	7.6407	7.2984	7.2737		7.4283	7.7194	7.4969	7.2246
ef0796	756153	756803	-		type 2 phosphatidic acid phosphatase family protein	7.3634	7.1211	7.1608	6.8573	7.4561		7.169	6.9301	6.9287	6.9885		7.3003	6.9313	6.8344	6.8267		6.5432	6.7974	6.7001	7.0131		6.8726	6.7294	6.9031	6.9555		6.7972	6.8748	6.9641	6.7503
ef0797	756975	758000	-		conserved domain protein	7.7777	7.855	7.666	7.8847	8.1926		8.4196	8.2401	8.2527	8.089		8.25	8.2863	8.0814	8.3528		7.8841	7.7757	7.8326	8.2424		7.9463	7.6467	8.0729	8.0171		7.7836	7.8151	7.6735	7.6615
ef0798	758000	758659	-		hypothetical protein	7.5068	7.0716	7.154	7.2828	7.0585		8.3263	7.9562	7.9665	8.0195		7.9197	7.9049	7.5652	7.5589		7.7232	7.2746	7.6913	7.5621		7.5553	7.2786	7.5876	7.5891		7.3071	7.0781	7.4434	7.452
ef0799	758976	761189	+	atlA (atn)	autolysin	7.6208	7.6804	7.5934	7.5589	7.7698		7.2057	7.2125	7.8563	7.3437		7.3159	7.6053	7.5824	7.7434		8.0811	7.9015	7.7623	7.7285		7.7616	7.9915	7.7001	7.8484		7.6747	7.8044	7.6549	7.6723
ef0801	761593	764007	+	leuS	leucyl-tRNA synthetase	11.4147	9.3619	13.9323	9.8841	10.7292		10.1802	10.6597	9.5055	10.11		9.2647	9.5541	9.893	9.0517		9.2848	9.2719	9.7344	10.2321		9.461	9.6892	9.5378	10.9815		9.3897	9.9302	10.4335	11.8658
ef0802	764063	764353	-		hypothetical protein	6.7121	6.6068	6.5987	6.3362	7.0195		6.5703	7.0498	6.6117	6.474		6.9605	6.3197	6.5037	6.4476		7.048	6.967	6.6913	7.0852		6.6512	7.1258	6.5985	6.7927		6.2619	6.0728	6.7256	6.6613
ef0803	764384	764827	-		conserved hypothetical protein	6.9362	6.6175	7.1689	7.0092	7.675		7.8398	6.9983	6.6776	7.7325		7.789	6.8763	7.9924	6.8715		6.3949	6.3451	6.6839	7.0582		7.0054	6.4745	6.7563	7.8712		7.178	6.4793	7.0798	7.2598
ef0804	765003	765833	-		amino acid ABC transporter amino acid-binding protein	6.6022	6.8685	7.0913	6.9833	6.6807		6.7429	6.6368	6.7329	7.0319		6.7457	6.897	6.9818	6.7572		6.8762	7.1235	6.9269	6.7815		6.7669	7.2291	6.7734	6.5415		7.1933	7.5865	7.1248	6.8908
ef0805	765847	766482	-		amino acid ABC transporter ATP-binding protein	6.3629	6.5626	6.9663	6.6236	6.9109		6.3765	6.571	6.7162	6.8707		6.1513	5.9023	6.5835	6.2673		6.7933	6.8477	6.5356	6.0874		6.4903	6.7955	6.6519	6.3983		7.1403	6.9457	6.6728	6.3089
ef0806	766495	767136	-		amino acid ABC transporter permease protein	6.4111	6.3175	6.3945	6.3246	6.1239		6.7248	6.4982	6.3567	6.3866		6.0238	5.8962	6.4972	6.195		6.0259	6.3213	6.2955	5.8827		6.4555	6.9826	6.321	6.158		6.143	6.4501	6.3248	6.3395
ref67	767656	767822	-	ref67	sRNA	9.043	8.9704	8.8316	9.0964	8.1477		9.5897	8.377	9.5029	9.0093		8.9572	8.9734	9.5262	9.3202		9.4777	9.3012	9.3964	8.9155		9.3627	8.9768	9.1368	9.33		9.1653	8.8187	9.2386	9.2837
ef0807	767972	769603	+		pheromone binding protein putative	6.9159	7.2026	7.0136	7.2413	7.0065		6.9777	7.4638	7.1691	6.9277		7.1876	7.5677	7.3129	7.2501		7.1348	7.4001	7.3653	7.107		7.2186	7.7435	7.241	7.3439		7.2288	7.6854	7.1211	7.2844
ef0808	769605	769700	+		hypothetical protein	8.0315	7.5648	6.6637	6.6607	6.5911		7.273	6.8486	6.884	6.4834		7.3141	7.7184	6.9621	7.5703		7.52	7.3717	7.5338	7.0709		8.2902	7.8265	7.9855	7.7381		7.4826	7.913	7.4505	7.9479
ef0809	769710	769958	+		membrane protein putative	7.9971	7.5545	8.1245	8.4172	7.5375		7.813	7.8026	7.8916	7.7583		8.1344	7.8974	7.5975	7.6663		8.3729	8.2644	8.1983	8.0643		8.6531	8.5458	8.1698	8.232		8.666	8.3386	8.711	8.4015
ef0810	770351	772075	+		conserved hypothetical protein	6.4113	6.3969	6.4096	6.4282	6.5728		6.4759	6.4831	6.405	6.5277		6.7184	6.7028	6.6274	6.6738		6.2035	6.4493	6.5498	6.4435		6.5659	6.6805	6.4598	6.5671		6.5007	6.6376	6.5204	6.4091
ef0811	772079	772906	+		hypothetical protein	6.7137	7.3725	6.8774	7.0744	7.2171		6.7116	7.2347	7.1682	7.3322		6.6686	7.5344	7.3183	7.0523		7.182	7.2855	6.9556	7.1519		6.835	7.3702	7.308	6.7954		7.1513	7.8764	6.9904	6.8436
ef0812	773289	774452	+		glucuronyl hydrolase putative	7.5012	6.8276	6.9063	7.0683	6.9526		6.7399	6.838	6.7412	6.9089		6.7395	6.6066	6.659	7.041		6.6997	6.6154	6.5971	6.8135		6.7378	6.8201	6.7686	7.4226		6.7609	6.7557	6.7692	7.0614
ef0813	774465	776243	+		glycosyl hydrolase family 35	6.6771	6.6509	6.6881	6.5069	6.4124		6.6243	6.274	6.5401	6.6445		6.6395	6.5302	6.6441	6.7825		6.5974	6.3962	6.6305	6.5304		6.5727	6.5995	6.4969	6.6661		6.785	6.408	6.4222	6.415
ef0814	776268	776975	-		transcriptional regulator GntR family	7.4851	7.3372	7.277	7.4234	7.2507		7.0925	7.5633	7.5019	7.0972		7.1193	6.9602	7.3879	7.5003		7.4585	7.4664	7.2317	7.18		7.3355	7.5761	7.5606	7.5205		7.3438	7.4721	7.2243	7.2563
ef0815	777203	778129	+		PTS system IIAB components	6.4072	6.6112	6.6563	6.4548	6.3619		6.0738	5.8717	6.4802	6.4889		6.1995	6.578	6.3761	6.4845		6.277	6.3475	6.5863	6.4056		6.2783	6.4726	6.4763	6.304		6.4124	6.4405	6.3429	6.2447
ef0816	778178	778969	+		PTS system IIC component	6.7927	6.6633	6.5191	6.4034	6.6336		6.246	6.6835	6.3887	6.3384		6.5802	6.6709	6.8048	6.6838		6.172	6.6777	6.4167	6.1804		6.4567	6.7651	6.4063	6.4819		6.3437	6.2089	6.4189	6.2683
ef0817	778953	779762	+		PTS system IID component	7.1697	7.3866	6.7989	7.3602	7.1107		7.0368	7.537	7.4703	7.0801		6.6901	7.0665	7.2529	7.3747		7.3711	7.6565	7.2492	6.7161		7.3392	7.4388	6.9362	6.9864		6.9189	7.4992	7.356	6.7003
ef0818	779877	782891	+	hylB	polysaccharide lyase family 8	6.4615	6.4318	6.3186	6.5344	6.4802		6.2868	6.3245	6.5558	6.5801		6.639	6.6883	6.3686	6.6598		6.4101	6.271	6.3033	6.5532		6.4907	6.5022	6.4004	6.4419		6.3421	6.5331	6.3699	6.1664
ef0819	782960	783283	-		conserved hypothetical protein	7.8842	7.52	7.951	7.9667	7.9739		8.2681	8.0692	7.9448	8.3533		8.4228	8.4018	8.0235	7.9668		8.2319	7.8807	7.844	7.9895		7.8707	7.8112	7.8389	8.5407		8.2483	7.6617	8.2699	8.5106
ef0820	783535	784143	-	rplY	ribosomal protein L25	7.8586	8.1534	8.2578	8.2109	8.2003		8.7382	8.793	8.7666	8.9127		9.1544	9.0383	9.5	9.4249		10.8105	10.6575	10.1232	9.8921		10.959	10.8027	10.615	10.5268		11.3751	11.1307	10.967	10.7689
ef0821	784474	785256	+			7.6525	7.2359	7.2258	7.081	7.1967		7.3015	7.1692	6.9694	7.3273		6.845	6.6821	7.1324	7.1416		7.318	7.0659	7.217	7.1344		7.1559	6.6683	7.0808	7.3731		7.4863	7.1107	7.247	7.374
ef0822	785253	785933	+		hydrolase haloacid dehalogenase-like family	8.28	7.844	8.2236	7.9474	8.1574		7.9091	8.1896	7.6965	8.0123		8.0354	7.6312	7.6257	7.6785		7.8268	7.7285	8.0492	8.038		8.1779	7.8486	8.0934	8.1474		7.6923	7.5179	8.1107	8.4414
ef0823	785913	786053	-		hypothetical protein	5.5798	6.2253	6.0858	5.9545	5.4526		5.98	5.6912	6.1922	5.7806		5.8768	6.3464	6.1844	5.5933		5.5742	6.5665	5.506	5.4218		5.5749	5.0444	6.0187	5.4078		5.0444	6.4281	5.6178	5.4165
ef0824	786110	786565	-		acetyltransferase GNAT family	7.1132	6.7422	6.714	6.44	6.6158		6.7167	7.0348	7.047	6.5568		6.3362	6.752	6.5339	7.0466		6.657	6.7343	6.3975	6.4328		6.6586	7.0033	6.5465	6.3697		6.5609	6.1562	6.7946	6.4436
ef0825	786740	787369	+	udk	uridine kinase	9.1137	8.9186	8.9512	8.8422	9.2676		8.6022	8.553	8.3677	8.4919		8.1042	7.9313	8.1262	8.0953		7.714	8.0199	8.1242	8.3616		7.8244	7.9064	8.2126	8.2217		8.1779	8.2961	8.5798	8.6487
ef0826	787538	787879	+		transcriptional regulator PemK family	6.5566	6.8588	6.6694	6.6777	6.7927		6.3693	6.4408	6.8994	6.6894		6.4281	6.6837	6.957	6.3817		7.2065	6.721	6.8465	6.5858		6.8408	6.5469	6.6511	6.6045		7.3511	6.3939	6.6669	6.9197
ef0827	787981	788946	+		oxidoreductase Gfo/Idh/MocA family	7.1527	7.4378	7.2036	7.0361	6.8245		7.4853	7.4709	7.617	6.9773		7.2605	7.3227	7.7608	7.4262		7.5786	7.6045	7.6533	7.5196		7.8043	7.2968	7.6121	7.6134		7.5583	7.5746	7.4104	7.4893
ref68	788993	789148	+	ref68	sRNA	11.2909	10.8829	10.5327	11.1731	10.7072		10.5274	10.4852	10.4333	10.914		11.1226	10.5057	10.8199	10.7267		11.1398	10.8465	10.6607	11.5521		11.0185	10.3217	11.2094	10.6901		10.7567	10.5557	11.0885	11.4431
ef0828	789317	791236	+		conserved hypothetical protein	7.0748	7.2864	6.8463	7.5223	6.8359		7.2678	7.1285	7.3162	7.0113		7.3974	7.3138	7.3745	7.1668		6.9836	7.3928	7.2344	7.1355		7.3276	7.3899	7.2596	7.425		6.9827	6.8925	7.0308	7.0417
ef0829	791190	791525	+		conserved hypothetical protein	6.0708	6.2187	6.1385	6.068	6.1134		6.0135	6.1733	6.2125	6.3056		6.4439	6.553	6.5686	6.2017		6.7379	6.4404	6.3529	6.2955		6.6539	6.7401	6.5262	6.6214		6.489	6.1323	6.2006	6.0355
ef0830	791540	791896	+		conserved hypothetical protein	6.8816	7.2007	6.9652	7.1366	6.8857		8.017	7.5532	7.1691	6.7086		7.6624	7.5379	7.6027	7.2447		7.3752	7.1484	7.238	7.2279		7.3259	6.9743	7.4205	7.8393		6.7532	7.1073	7.0046	7.0728
ef0831	791927	792283	+		conserved hypothetical protein	6.3192	6.3931	6.5824	6.6024	6.3949		6.1632	6.1265	6.6677	6.0813		6.838	6.7737	6.7709	6.7738		6.3086	6.6787	6.5232	6.633		6.6383	6.8347	6.7845	6.5351		6.8896	6.953	6.3903	6.3041
ef0832	792299	793078	+		conserved hypothetical protein	6.271	6.3659	6.8197	6.7193	6.4851		6.0668	6.7893	6.4561	6.637		6.2567	6.4892	6.6686	6.3538		6.743	6.357	6.2572	6.5491		6.3584	6.634	6.4059	6.3371		6.3852	6.2212	6.1065	6.2971
ef0833	793098	793793	+		conserved hypothetical protein	7.5289	7.6335	6.2963	7.796	6.9638		6.831	6.7633	7.0481	7.1389		7.7527	7.6409	6.9521	6.9396		6.3825	6.4731	6.6711	7.2378		7.1289	7.0015	7.1563	6.9649		6.8027	6.7105	6.5531	6.9596
ef0834	793924	795237	+		PTS system IIC component	6.6641	6.6186	6.4656	6.7343	6.6546		6.9389	6.688	6.6155	6.5134		6.8572	6.6507	6.9296	6.6933		6.7394	6.8721	6.691	6.4946		7.0883	6.804	6.5471	6.7826		6.6275	6.6638	6.761	6.3843
ef0835	795314	795562	+		hypothetical protein	7.234	7.5041	7.1361	7.7171	6.6025		7.4756	7.8694	7.0927	6.908		6.5882	7.7214	6.9422	7.6866		6.857	7.3172	7.8176	7.1774		7.9107	8.809	7.3606	7.1021		7.2825	7.9861	6.5975	6.7445
ef0836	795571	796659	+		conserved hypothetical protein	6.3051	6.848	6.6266	6.6419	6.655		6.6051	6.4291	6.8304	6.6314		6.6235	7.0575	6.6734	7.0361		6.3291	6.7393	6.4907	6.4583		6.6498	6.717	6.5402	6.4707		6.6883	7.3342	6.6598	6.1944
ef0837	796668	797777	+		conserved hypothetical protein	6.5433	6.7069	6.5863	7.0256	6.8826		6.8246	6.4122	6.9822	6.6636		7.0112	6.7788	7.1409	6.7979		6.7469	6.9205	6.6802	6.7492		6.489	6.9582	7.0358	6.6035		7.2932	7.1618	6.9664	6.7825
ef0838	797767	798873	+		pyridoxal phosphate-dependent enzyme putative	5.0851	5.0444	5.0444	5.0444	5.0444		5.0444	5.0444	5.0444	5.0444		5.0444	5.0444	5.0444	5.0444		5.0444	5.0444	5.0673	5.0444		5.0444	5.0444	5.0444	5.0444		5.0444	5.0444	5.0444	5.0444
ef0839	798877	799620	+		conserved hypothetical protein	5.0444	5.0444	5.1377	5.0444	5.1312		5.1055	5.0444	5.0444	5.0892		5.1138	5.0444	5.0444	5.0444		5.0444	5.0832	5.0444	5.0847		5.1039	5.1611	5.0816	5.1573		5.0444	5.0444	5.0444	5.1227
ef0840	799630	800640	+		carbohydrate kinase pfkB family	7.2172	7.1838	6.835	7.2164	6.9285		7.2448	7.503	7.1665	7.4489		7.2092	7.3916	7.2527	7.189		6.9166	7.0198	7.1531	7.1677		7.3657	7.4105	7.1313	7.1806		7.0218	7.1955	7.0588	6.911
ef0841	800734	801762	+		conserved domain protein	7.0281	7.0269	7.0079	7.1245	6.7507		7.1948	6.6367	7.1593	7.1814		7.2011	7.1534	7.1641	7.231		7.4384	7.304	7.3995	7.3227		7.5449	7.0393	7.2184	7.1544		7.0304	7.3142	7.3176	7.2737
ef0842	801759	802205	+		YaiI/YqxD family protein	8.4263	8.6778	8.3574	8.9597	8.7696		8.8398	8.6995	8.9115	8.8376		8.8056	8.7975	8.7792	9.2931		8.0186	8.5614	8.6603	8.7735		9.0819	9.0326	8.6806	8.8342		8.6034	8.588	8.7342	8.8842
ef0843	802346	803392	+		D-alanine--D-alanine ligase	9.1089	9.0709	9.4047	8.9845	9.1044		9.0661	9.0312	8.7516	8.838		8.7702	8.9336	8.7648	8.6753		8.7527	8.3856	8.956	8.9525		8.7181	8.5953	8.9561	8.8054		8.6748	8.583	8.8049	9.046
ef0844	803369	803461	-		hypothetical protein	5.7939	5.8087	6.2129	6.2665	5.3639		5.8031	5.9378	5.5397	6.3745		5.8836	6.1224	6.075	5.9973		5.7866	5.5671	5.5102	5.5837		6.2756	6.2761	6.4621	5.5648		6.2106	7.133	5.6229	6.1252
ef0845	803495	804868	+	murF	UDP-N-acetylmuramoylalanyl-D-glutamyl-2 6-diaminopimelate--D-alanyl-D-alanyl ligase	8.3783	8.2411	8.5509	8.1602	8.4661		8.0863	8.2707	7.9381	8.1345		7.8753	7.9596	7.9365	7.726		7.927	7.8699	7.854	8.0629		7.8929	7.645	8.0623	7.8662		7.8819	8.0429	8.0879	8.2314
ef0846	805108	806718	+		ATP-dependent RNA helicase DEAD/DEAH box family	8.8755	9.0446	9.1885	9.2962	9.3924		8.9723	8.7861	8.8836	9.1451		8.1499	8.2069	8.4711	8.4562		8.6189	8.3879	8.4283	8.303		8.2411	8.147	8.7153	8.2576		8.7991	8.6832	9.1139	9.0709
ef0847	806779	807045	-		hypothetical protein	6.8482	7.2989	7.4291	7.8398	6.7038		6.6525	7.3323	7.4054	7.6319		6.7826	7.9665	7.3117	7.0498		7.061	7.3751	6.8609	6.7272		6.2403	7.5546	6.6475	6.5759		6.8925	7.6531	7.7057	6.6013
ef0848	807350	807703	+	acpS	holo-(acyl-carrier-protein) synthase	8.8946	9.053	8.965	8.4873	8.4469		8.5847	8.1959	8.4473	8.2801		8.4557	8.6052	8.5128	8.9227		8.8231	8.6582	8.8535	8.4405		8.6992	8.5392	8.7714	8.3601		8.563	8.4525	8.1884	8.4754
ef0849	807733	808848	+	alr	alanine racemase	8.4877	8.5744	8.596	8.6289	8.4457		8.4107	8.3146	8.4677	8.4604		8.4988	8.2524	8.5313	8.5319		8.6075	8.5859	8.3761	8.3485		8.4884	8.332	8.5504	8.7244		8.8042	8.7962	8.3959	8.2309
ef0850	808864	809241	+		transcriptional regulator PemK family	8.4209	8.3635	8.1973	8.2457	8.5897		8.101	7.8327	8.2793	8.1235		8.0941	7.7376	8.2775	8.158		8.0356	8.274	8.2541	8.347		7.623	7.7016	8.2257	8.0634		8.2563	7.8524	8.2542	8.5518
ef0851	809561	810256	+		hypothetical protein	8.4631	7.0731	6.6749	6.9621	6.7607		6.8879	6.2211	7.3168	6.7785		6.7523	6.4412	6.8975	6.7996		6.8951	6.6495	6.8072	6.8574		6.8787	6.7053	6.8339	6.8499		6.938	7.0205	6.5192	6.6562
ef0852	810281	811576	+		hypothetical protein	6.0978	6.2945	6.2002	6.1853	6.1649		6.16	5.9409	6.3401	6.0151		6.4917	6.2804	6.1428	6.3918		5.9466	6.1233	6.1386	6.0851		6.2189	6.3093	6.7708	6.1298		6.3421	6.1603	6.2071	6.1287
ef0853	811557	811883	+		hypothetical protein	6.8191	6.5492	6.5936	6.8525	6.7786		6.7506	6.0267	6.5914	6.4894		6.5274	6.5785	6.6999	6.4212		6.8465	6.2485	6.4372	6.5651		6.8482	5.8657	6.6673	6.4929		6.514	6.3002	6.2664	6.415
ef0854	811965	812690	+		signal peptidase I	6.5465	7.3218	6.7992	7.0706	6.6449		6.8442	6.8627	7.2928	6.6158		6.8834	7.1399	7.195	7.0215		6.5784	7.1675	6.7858	6.1756		7.0674	7.6925	6.756	6.8983		7.0546	7.8818	6.9013	6.0851
ef0855	812745	814223	-		conserved domain protein	6.9967	6.8397	6.7757	6.7943	6.8875		6.9053	6.547	7.1691	6.8284		6.8541	6.8864	7.4931	7.0917		7.2313	6.434	6.8973	6.7201		7.5508	6.6661	6.9294	7.1997		6.7183	6.498	6.8821	6.6914
ef0856	814397	815149	+		aldo/keto reductase family protein	7.6104	6.8348	7.0893	7.031	7.5041		7.2954	6.6353	7.4709	7.5804		7.7462	7.2787	7.4718	7.749		8.0407	7.751	7.2537	7.3912		7.2908	7.4128	7.3663	7.7913		7.3046	6.8971	7.4573	7.6458
ef0857	815228	815458	+		conserved hypothetical protein	9.6721	10.198	9.5336	10.2892	9.4342		9.6777	9.2353	9.7711	9.7557		9.512	9.1779	9.7841	9.8582		9.9372	9.7232	10.0303	9.6509		9.8373	9.4793	9.8606	9.5141		9.4393	9.4123	9.6784	9.568
ef0858	815579	818245	+	pip	phage infection protein	7.4405	7.2629	7.525	7.2684	7.5714		7.392	7.4683	7.4385	7.4984		7.1768	7.2226	7.1909	7.1141		7.5592	7.1476	7.3236	7.3797		7.2259	7.0135	7.273	7.2639		7.4173	7.1358	7.4028	7.607
ef0859	818466	819635	+		cation efflux family protein	6.4658	6.5605	6.6146	6.6254	6.5566		6.4504	6.3662	6.5988	6.4801		6.8936	6.8768	6.542	6.7449		6.0559	6.2899	6.4092	6.5307		6.456	6.4566	6.7634	6.4162		6.2781	6.6314	6.3143	6.4106
ef0860	819933	821756	+		membrane protein putative	9.0432	8.7531	8.6324	8.8027	8.8974		8.1072	8.0358	8.1595	8.1538		7.787	7.9323	7.8231	8.6547		7.7498	7.8655	7.783	7.8584		7.9098	7.977	7.8904	7.852		7.8354	7.9212	7.9467	8.2916
ef0861	821793	822257	-		acetyltransferase GNAT family	6.06	6.2413	6.3017	6.331	5.9647		6.1196	5.7981	6.531	6.1893		5.9459	6.6294	6.1114	6.5663		6.701	6.3575	6.2434	6.3899		6.3948	6.7032	6.3446	6.3013		6.5426	6.8935	6.2658	6.1848
ef0862	822329	822991	-		glycine betaine/carnitine/choline ABC transporter permease protein	8.0656	8.0412	8.2226	7.9013	8.3111		7.8454	7.4587	8.1842	7.7654		7.8123	7.93	8.4775	8.1943		8.7946	8.7006	8.3165	8.3288		8.6307	8.4178	8.7757	8.4866		8.9973	9.1959	8.939	8.6753
ef0863	822995	823918	-		glycine betaine/carnitine/choline ABC transporter glycine betaine/carnitine/choline-binding protein	9.0427	9.0134	9.3136	8.9441	9.0215		9.1392	8.8989	8.8028	8.9654		8.9376	8.8719	9.0429	8.9748		9.4718	9.3005	9.4825	9.3467		9.4349	9.5457	9.7922	9.4722		9.6294	9.559	9.3566	9.6998
ef0864	823918	824553	-		glycine betaine/carnitine/choline ABC transporter permease protein	8.4384	8.2377	8.4315	8.3038	8.4903		8.3597	8.2185	7.8309	8.2332		8.0921	8.2081	8.1969	8.1363		8.3594	8.2518	8.5825	8.6496		8.8164	8.7259	8.8216	8.8667		8.6839	8.455	8.8313	8.9938
ef0865	824557	825750	-		glycine betaine/carnitine/choline transporter ATP-binding protein	8.572	8.6086	8.7643	8.4578	8.4761		8.5521	8.3689	8.4179	8.425		8.5222	8.509	8.5729	8.4972		9.0337	8.8684	8.9323	8.9631		9.1956	9.1244	9.2175	9.0867		9.0809	9.074	9.1594	9.2164
ref27C	826028	826359	+	ref27C	sRNA	10.0996	9.6231	10.2024	9.2104	9.6535		9.9266	9.6474	9.1708	9.6363		9.5253	9.4312	9.2215	9.1366		9.6624	9.3501	9.8357	9.7976		9.4437	9.1989	9.8569	10.086		9.3105	9.1275	9.8054	10.5136
ref69	826116	826610	-	ref69	sRNA	10.6284	9.8604	10.985	9.2984	10.6068		10.3355	10.5564	10.0028	10.5378		9.8736	9.9721	10.0925	9.6127		10.7466	10.5209	10.0382	10.1464		10.1093	10.2919	10.0182	10.2517		10.0865	10.1515	11.1678	10.5456
ef0867	826377	827267	-		glyoxalase family protein	5.9065	6.2193	5.847	6.4305	6.2584		5.9725	5.8235	5.9191	6.273		5.9749	6.4984	6.1802	6.1307		5.9801	5.8534	6.1378	6.139		6.0586	6.3535	5.9988	6.1375		6.2986	6.687	6.2541	5.8476
ef0868	827433	828464	+	queA	S-adenosylmethionine:tRNA ribosyltransferase-isomerase	7.7367	8.0564	8.0935	7.9253	8.0711		7.742	7.5975	7.8665	7.7507		7.5892	7.8739	7.7855	7.8492		7.6077	7.7512	7.9759	7.9065		8.1266	7.8796	8.0621	7.9842		7.7601	7.7604	7.8926	8.0141
ef0869	828808	829056	-		transcriptional regulator Cro/CI family	8.1542	8.6244	8.0784	8.4172	8.084		8.947	8.7283	8.804	8.5868		8.6875	8.3246	9.0085	8.7988		8.8325	9.0811	9.1331	9.0042		9.1515	8.809	9.2402	8.6427		9.3702	9.1404	9.1497	8.7719
ref19C	829210	829523	-	ref19C	sRNA	9.118	8.7159	9.6305	7.9463	8.443		11.3515	11.291	10.9268	10.4784		11.1869	10.7901	11.2059	10.9997		11.836	11.4171	11.2742	11.9065		11.2644	11.1797	11.1402	11.7037		11.136	10.9576	11.1515	11.493
ef0871	829936	832581	+		cation-transporting ATPase E1-E2 family	7.6012	7.5101	7.6443	7.5515	7.6547		7.2071	7.3602	7.2068	7.2767		7.0326	6.9299	7.2579	7.2153		6.9576	6.9294	7.0422	7.088		6.7395	7.0046	7.0298	6.8873		6.7032	6.7612	6.9932	6.7724
ef0872	832915	834921	+		potassium uptake protein	8.4775	8.1513	8.5996	8.2808	8.5781		8.629	8.654	8.0722	8.4959		8.46	8.2112	8.1364	8.3785		8.5128	8.3345	8.6265	8.7581		8.4779	8.1262	8.6246	8.5812		8.5404	8.2603	8.4643	9.2464
ef0873	834991	835689	-		transcriptional regulator Cro/CI family	6.3103	5.9395	6.1249	6.1144	6.8272		6.118	5.8914	6.1265	6.3918		6.1164	6.1705	6.2135	6.2112		5.578	6.077	6.0178	6.2814		6.455	6.431	6.045	6.4487		6.9118	6.8913	6.2332	6.2496
ef0875	835853	837958	+		copper-translocating P-type ATPase	7.4832	7.9033	7.6366	8.1356	7.4511		7.7448	7.5829	8.2436	7.3601		7.8964	7.4553	8.2971	8.3176		8.0886	8.0634	8.2833	7.8975		8.5094	8.2253	8.3698	8.3149		8.7343	8.3737	8.1158	7.959
ef0876	838082	839506	+	eicR	hypothetical protein	6.5528	6.4825	6.4451	6.5346	6.6932		6.3994	6.3403	6.4616	6.4488		6.4493	6.0025	6.4782	6.6657		6.4121	6.4977	6.2023	6.3194		6.497	6.2857	6.3505	6.2306		6.4061	6.8276	6.4459	6.129
ef0877	839575	840486	+		oxidoreductase aldo/keto reductase 2 family	8.2455	7.4627	8.0861	7.3334	8.022		8.2492	8.2897	7.8331	8.4572		8.5881	8.3593	8.1846	7.8295		8.4322	8.3396	8.3687	8.8507		8.285	8.1309	8.3435	8.8652		8.5981	8.384	8.8674	9.1989
ef0878	840674	843322	+	polA	DNA polymerase I	7.4549	7.5684	7.4638	7.4287	7.3396		7.7746	7.7064	7.8316	7.7531		8.1633	7.829	7.8394	7.614		8.0555	7.926	7.9659	8.2367		7.809	7.6839	7.8863	8.0023		8.2503	8.0793	7.9617	8.2483
ef0879	843422	844264	+	fpg	formamidopyrimidine-DNA glycosylase	7.1255	7.3906	7.3412	7.6572	7.5702		7.3903	7.7421	7.6493	7.6586		7.789	7.9507	7.7998	7.4809		7.8233	7.6717	7.7743	7.5556		7.7614	8.0021	7.8646	7.6875		7.6153	7.8168	7.4126	7.6517
ef0880	844261	844860	+		dephospho-CoA kinase putative	6.2252	6.6047	6.7395	6.7179	6.683		6.7926	6.8068	7.05	6.837		6.8035	6.8857	6.7684	7.0865		7.0151	7.1199	7.0384	6.8923		6.9779	6.9786	7.3332	7.114		7.0975	7.1832	6.9956	7.2117
ef0881	845040	845522	+		conserved hypothetical protein TIGR00244	7.9244	8.2678	8.1805	8.1044	8.4562		8.6522	8.8393	8.2648	8.8838		9.2694	8.8788	8.3859	8.5731		8.8866	8.5639	8.6303	9.2539		8.5933	8.2629	8.7481	8.7541		8.5631	8.7163	8.5673	9.1906
ef0882	845538	846947	+		replication initiation and membrane attachment protein DnaB putative	7.9014	7.8988	8.1656	7.8867	7.9993		8.335	8.264	8.0633	8.3331		8.2374	8.0243	8.2329	8.2058		8.4723	8.2292	9.0864	8.4192		8.0404	7.8797	8.4055	8.0164		8.509	8.1337	8.1806	8.5292
ef0883	846944	847876	+	dnaI	primosomal protein DnaI	7.7598	7.7059	7.9139	7.7567	7.8115		8.2472	8.1065	8.0225	8.2223		8.4063	8.3781	8.138	7.9253		8.4671	8.2838	8.3392	8.605		8.1805	8.2874	8.3898	8.3545		8.526	8.3894	8.3007	8.6669
ef0884	848093	849166	+		conserved hypothetical protein	6.4986	6.7663	6.6835	6.7604	6.6482		6.6613	7.0337	6.8299	6.7059		6.57	6.8915	6.8449	6.632		6.924	6.9185	6.6669	6.4709		6.6769	6.9263	6.6506	6.6261		6.6174	6.7774	7.0095	6.7995
ef0885	849180	850700	+		conserved hypothetical protein	7.2206	7.5111	7.4607	7.5621	7.5552		7.2247	7.7227	7.8462	7.1021		7.2518	7.2674	7.9673	7.5642		7.3634	7.8588	7.1827	7.0961		7.254	7.7133	7.4379	7.3768		7.7228	8.1668	7.5793	7.373
ef0886	850690	852273	+		hypothetical protein	7.0728	7.0237	6.7073	7.1755	7.4994		7.1592	7.1225	6.8767	7.0893		7.2719	6.9969	6.6682	7.1522		6.6919	6.8142	6.7394	7.1577		7.018	7.1033	6.6292	7.0794		6.914	6.9589	7.001	6.9463
ef0887	852270	853532	+		glycosyl transferase group 2 family protein	6.855	7.1067	6.8164	7.3562	7.0748		6.8076	7.0097	7.0228	6.9442		6.8511	7.1669	6.9715	7.1967		6.8005	6.8616	7.1943	6.8938		6.981	6.9817	7.0389	6.775		6.9856	7.1467	6.9342	6.816
ef0888	853547	855613	+		conserved hypothetical protein	6.4023	6.6084	6.6847	6.4202	7.0366		7.2737	6.8391	6.575	6.7887		6.9243	6.8721	6.5922	6.6243		6.5988	6.4072	6.4943	6.7555		6.6371	6.8213	6.4882	6.7173		6.7484	6.8318	6.6011	6.9512
ef0889	855615	856463	+		conserved hypothetical protein	6.8971	7.3659	7.0186	7.0988	7.1622		7.2461	6.6611	7.3382	7.1545		7.0379	7.0157	7.3155	7.5265		6.9705	7.4255	7.3009	6.9819		7.5427	7.5052	6.9052	7.236		7.3658	7.0549	7.3343	6.7439
ef0890	856479	856790	+		hypothetical protein	6.9479	6.9347	6.5603	6.6976	6.6966		6.7069	7.3178	6.6068	6.9924		6.242	6.6232	6.7465	7.1875		6.8951	6.5741	7.0068	6.4715		6.5845	6.1857	6.5957	6.8078		6.4937	6.4758	6.8515	6.8626
ef0891	856838	857992	-		aspartate aminotransferase putative	7.7895	7.6643	8.0885	7.4659	7.6078		6.8081	7.2647	7.0389	7.0025		6.8426	7.4731	6.6567	7.4335		6.4662	6.7986	6.9141	6.7982		6.5527	6.9585	6.6544	6.5659		6.7541	7.0953	6.651	6.9155
ef0892	858008	858730	-		amino acid ABC transporter ATP-binding protein	6.8863	6.9564	6.9431	6.9085	7.032		6.7535	6.7741	6.3973	6.3995		6.5175	6.2374	6.6512	6.4201		7.2019	6.4389	6.5864	6.3417		7.6667	7.2044	6.4447	6.5379		6.6924	7.2325	6.2264	6.3945
ef0893	858723	860186	-		amino acid ABC transporter amino acid-binding/permease protein	7.3857	7.2268	7.3157	7.138	7.1877		6.7411	6.5838	6.8669	6.5275		6.8018	6.618	6.7532	6.9794		6.505	6.7123	6.9031	6.691		7.0039	6.7537	6.8166	6.9172		6.8638	6.7552	6.5467	6.4235
ef0895	860375	861463	+	gldA2	glycerol dehydrogenase putative	7.7507	6.9776	7.5174	7.3011	7.4089		7.1218	6.907	6.9362	7.1186		6.9036	6.988	7.0058	6.954		6.6067	6.7141	6.8067	6.654		6.8649	6.8177	6.7362	7.0053		6.6214	6.8803	6.9138	7.2159
ef0896	861622	862767	+	tgt	queuine tRNA-ribosyltransferase	8.9419	9.0156	8.9599	9.0061	8.8306		8.5993	8.3429	8.4308	8.6315		8.1251	8.1292	8.3621	8.4067		8.3909	8.2549	8.5187	8.433		8.4236	8.4544	8.6602	8.4022		8.3149	8.2122	8.5021	8.5563
ef0897	862849	863226	+		preprotein translocase YajC subunit putative	12.1283	11.6833	11.7752	11.616	11.6096		11.8702	11.6444	11.7745	11.5507		11.7924	11.5161	11.9665	11.5957		12.4282	12.1318	12.035	12.0535		12.1091	11.7124	12.1444	12.1908		12.0879	11.7539	12.2035	12.2275
ef0898	863241	863480	-		hypothetical protein	5.7755	5.6686	5.8598	6.3349	6.0848		5.6638	6.2643	6.0096	5.4155		6.0942	6.7011	6.3752	5.9051		5.8779	5.4649	5.9022	6.2012		5.7693	5.3793	6.1377	6.0514		6.0184	5.4397	5.8637	6.071
ef0899	863657	863944	+		conserved hypothetical protein	7.991	8.2336	8.3717	7.6067	8.3959		8.5255	7.926	7.869	7.7895		8.6241	8.1972	7.8815	8.3649		10.653	8.4584	7.9674	7.8966		7.7793	7.6312	7.9207	7.769		7.3715	7.8601	8.1696	7.755
ef0900	864152	866698	+	adhE (aad)	aldehyde-alcohol dehydrogenase	10.7566	10.7624	10.8521	9.7846	10.0777		11.4515	11.4186	11.7867	11.1189		11.6199	11.5043	11.7775	11.389		12.1277	11.8786	11.7693	11.9604		11.3008	11.1126	11.4721	11.5264		11.7931	11.6164	11.5037	11.174
ef0901	866743	867786	-		isopentenyl diphosphate delta isomerase putative	7.8024	7.9001	7.9131	7.8287	8.2064		7.7485	7.3804	7.3807	7.532		7.5578	7.3545	7.2961	7.5367		7.5024	7.4015	7.4674	7.4228		7.6032	7.7372	7.5764	7.5457		7.4863	7.0072	7.4816	7.4908
ef0902	867770	868876	-		phosphomevalonate kinase	8.4288	8.3634	8.4319	8.5543	8.7537		8.1849	8.2705	8.2949	8.0284		7.8987	7.8656	8.1561	8.1727		8.3806	8.2828	8.345	7.9166		8.3038	7.9755	7.9936	8.0715		8.3497	8.246	8.2916	8.0593
ef0903	868879	869874	-	mvaD	mevalonate diphosphate decarboxylase	7.7663	7.8885	8.161	7.8515	7.9567		7.7213	7.6963	7.482	7.6283		7.5216	7.409	7.4594	7.5765		7.751	7.4783	7.6548	7.592		7.5837	7.2424	7.6788	7.5461		7.45	7.4787	7.4521	7.7989
ef0904	869874	870818	-	mvk	mevalonate kinase	8.6206	9.5386	10.4433	9.1097	9.5746		9.8305	10.307	8.1143	9.6719		7.5841	7.7856	9.2111	9.3559		9.0529	9.2209	8.5962	8.5405		8.594	9.044	8.773	8.4527		9.1039	9.4484	8.2989	7.6721
ef0905	871088	871723	-		pentapeptide repeat family protein	7.0581	7.0308	6.9957	6.7837	7.1963		7.1617	7.0479	6.8081	7.2162		7.3269	7.238	7.0623	7.2859		7.1959	7.0901	7.0276	7.1755		7.1817	6.7955	7.2381	7.1172		7.0988	7.236	7.3034	7.0795
ef0906	871720	872793	-		conserved hypothetical protein	8.7647	7.2122	7.5883	8.0599	8.6841		7.8806	6.7678	7.6038	7.8265		8.3691	7.8245	7.5313	7.851		7.2857	7.1516	7.4612	8.2951		7.7862	7.2339	7.3607	8.9755		7.4628	7.1986	7.9783	8.3008
ef0907	873037	874707	+	opp1A	peptide ABC transporter peptide-binding protein	7.5266	8.0212	7.8358	7.6955	7.7673		8.6675	8.7637	8.9717	9.104		9.6845	9.6222	10.1985	9.8878		10.9132	10.7155	10.3388	10.2356		9.9705	9.7834	9.6924	9.6995		9.3342	9.3931	8.8657	8.8856
ef0908	874786	875136	-		conserved hypothetical protein	8.7846	8.5213	8.6525	8.31	8.6178		8.2681	8.3791	8.1753	8.5508		8.0261	7.6996	7.6722	8.2911		7.7505	7.6647	7.9146	8.1929		8.3814	8.1917	8.118	8.0165		7.7678	7.9446	8.3876	8.4629
ef0909	875227	876168	+	opp1B	peptide ABC transporter permease protein	9.4872	9.1907	9.5701	9.2395	9.5835		9.1791	9.282	8.6293	9.3435		9.6561	9.5151	9.2196	9.3983		9.6559	9.4546	9.9464	10.1971		9.6062	9.3928	9.6842	9.7256		8.8068	8.6391	9.0639	9.6087
ef0910	876168	877220	+	opp1C	peptide ABC transporter permease protein	9.6046	9.4634	9.793	9.2949	9.4994		9.088	9.1809	9.131	9.3148		9.5867	9.4109	9.6515	9.6167		10.2494	10.0774	10.1314	10.11		9.88	9.7487	9.9756	10.0082		9.3881	9.2616	9.4229	9.6012
ef0911	877230	878288	+	opp1D	peptide ABC transporter ATP-binding protein	9.2111	9.2717	9.3462	9.0554	9.2508		9.1094	8.8854	8.9314	9.1727		9.448	9.311	9.5125	9.4833		10.253	10.0368	10.0059	10.0404		9.8216	9.7375	9.7576	9.5839		9.3434	9.0118	9.1578	9.5317
ef0912	878288	879244	+	opp1F	peptide ABC transporter ATP-binding protein	8.797	8.9981	9.077	8.8469	8.8503		8.8459	8.8171	9.2534	8.8616		8.947	8.4808	9.7211	9.3201		10.3268	10.2324	9.7944	9.6158		9.5515	9.3711	9.6395	9.5473		9.7034	9.4581	9.5529	8.9885
ef0913	879285	880355	+		transposase putative	6.7827	6.8147	6.8421	6.7833	6.7684		6.9334	7.0095	6.8621	7.2093		7.1218	7.1093	7.1043	7.2059		7.7167	7.7777	7.6367	7.7732		7.377	7.3944	7.4002	7.5589		6.9463	7.0322	7.3365	7.4237
ref70	880359	880468	+	ref70	sRNA	7.2	7.3625	7.2035	9.151	8.9353		7.6917	7.9562	7.5043	8.1973		7.4602	7.9658	7.4796	7.8786		8.9173	8.0799	7.9715	9.6291		8.0661	7.7886	9.4463	8.5865		6.8329	7.7451	7.1608	8.1391
ef0914	880755	881276	+	infC	translation initiation factor IF-3	10.454	10.6025	10.7246	10.7542	11.3074		10.2098	9.9156	11.0667	10.4929		9.1925	8.9375	10.6911	9.8651		10.1949	9.9559	9.4482	9.0536		9.4193	9.2661	9.9988	9.41		10.7485	10.3708	10.6338	10.0778
ef0915	881390	881590	+	rpmI	ribosomal protein L35	12.2465	12.4834	11.8263	12.4441	11.8916		11.9015	11.7025	11.4912	11.6613		10.8314	10.5099	10.9967	11.0614		10.3853	10.0267	10.897	10.3554		10.9792	10.8167	11.345	10.9264		10.8733	10.5251	10.8251	11.1851
ef0916	881651	882010	+	rplT	ribosomal protein L20	11.0758	11.2056	11.2274	11.3993	11.5989		11.3039	11.1014	10.8564	11.2893		10.3153	10.2604	10.2367	10.3214		10.0493	9.6096	9.7937	9.896		9.8098	9.4858	10.0606	9.9352		9.9582	9.9205	10.4465	10.6247
ef0917	882056	882406	-		conserved hypothetical protein	7.1314	6.8321	6.7731	7.3534	6.7665		6.2923	5.7943	7.4017	6.4256		6.8554	6.1672	7.3682	7.3387		6.4252	7.2954	6.9226	7.0454		7.1195	7.0576	6.7536	6.841		6.9073	6.8868	6.578	6.2461
ef0918	882504	882863	+		membrane protein putative	7.4294	6.9864	7.2863	7.1506	7.0481		6.993	7.0005	6.868	6.608		7.2032	6.1475	6.8204	6.7654		7.0899	7.0608	7.0631	6.8102		7.2361	7.4174	7.1096	7.2605		6.7449	6.9442	7.1742	7.1627
ef0919	882991	883425	+		acetyltransferase GNAT family	7.6352	7.683	7.8404	7.3959	7.4194		7.3858	8.0385	7.5404	7.5401		7.4737	7.9347	7.6598	7.5431		7.2447	7.3433	7.6515	7.5918		7.6901	7.6742	7.507	7.4925		7.4139	7.4155	7.5931	7.5117
ef0920	883443	883958	+		conserved hypothetical protein	7.6374	7.6605	7.7219	7.6286	7.5189		7.5335	7.6895	7.643	7.3671		7.2763	7.6783	7.431	7.6133		7.7619	7.965	7.4297	7.3555		7.3685	7.3692	7.5477	7.3527		7.4191	7.437	7.7863	7.5045
ef0921	883974	885149	-		sulfate transporter family protein	6.4018	6.8403	6.4268	6.6999	6.7642		6.2022	6.3617	6.3606	6.443		6.4353	6.5077	6.2962	6.4981		5.7567	6.2751	6.2717	6.6069		6.4943	6.5088	6.496	6.4213		6.2329	6.3165	6.5066	6.5385
ef0922	885379	886407	-		membrane protein putative	8.0254	7.2407	7.2935	7.4862	7.6763		7.293	7.2594	6.9184	7.7134		7.6275	6.6334	6.9265	7.5323		7.3524	7.0299	7.2405	7.989		7.1853	6.9483	7.849	7.4065		7.3586	7.4802	6.7748	7.8239
ef0923	886520	887350	+		transcriptional regulator LysR family	6.675	6.6263	6.3983	6.5247	6.7802		6.6542	6.9641	6.7329	6.8102		6.9293	6.2102	6.7303	6.7686		6.4942	6.733	6.7776	6.6909		6.9229	6.8785	7.5731	6.6833		6.8352	6.6306	6.923	6.6635
ef0924	887415	888287	+		conserved hypothetical protein	6.227	6.4434	6.2525	6.3193	6.429		6.9282	6.3967	6.5686	6.6243		6.6774	6.6909	6.6945	6.5525		6.941	6.9037	6.808	6.7955		6.8119	6.9708	6.8581	6.6683		6.9641	7.285	7.0985	6.9718
ef0925	888561	888785	+		hypothetical protein	8.7253	7.9918	8.122	7.9084	8.163		7.3675	7.4377	7.9052	8.2524		9.0299	9.4509	7.5385	9.008		9.8359	10.1746	7.3252	7.503		7.6656	7.821	7.9799	8.6766		7.4465	8.2778	9.2244	8.9702
ef0926	888874	889548	+	err09 (bceR_like)	DNA-binding response regulator	7.8139	7.5716	8.0576	7.4793	7.6907		8.002	7.7567	7.6482	7.6142		7.7183	8.0243	7.7833	7.5156		7.4656	7.8796	7.7537	7.8051		7.4423	7.6554	7.8552	7.685		7.7793	8.0552	8.0321	7.7653
ef0927	889562	890587	+	ehk09 (bceS_like)	sensor histidine kinase	7.6371	7.8053	7.7684	7.8452	7.6588		7.8235	7.5263	7.5451	7.4443		7.496	7.4313	7.682	7.3377		7.6147	7.4107	7.6357	7.4318		7.3218	7.5256	7.5108	7.6102		7.5456	7.4836	7.5254	7.6033
ef0928	890735	891598	+		glucose uptake protein	7.4575	7.405	7.6174	7.8392	8.1719		6.7043	6.9229	7.0034	6.9901		6.6274	6.9516	6.8392	6.9298		6.3782	6.7371	6.8358	6.847		6.8225	7.0355	6.887	6.6892		6.9236	6.903	7.025	6.9738
ef0929	891639	893030	+		amino acid permease family protein	8.2939	8.3074	8.4823	8.6868	8.5806		7.9503	7.8785	8.3329	7.7992		7.8484	7.9433	8.1242	8.1028		7.5489	7.702	7.6363	7.6468		8.0033	7.7637	7.8495	7.8709		8.0313	7.9862	8.024	7.7933
ef0930	893218	895227	+	metG	methionyl-tRNA synthetase	9.1126	8.9855	9.2547	8.8581	9.0886		8.9364	8.8736	8.7664	9.0236		8.6671	8.696	8.773	8.62		8.767	8.6702	8.822	8.9654		8.3923	8.2369	8.7564	8.8237		8.6676	8.7865	8.8277	9.1077
ef0931	895327	895602	+		hypothetical protein	7.2327	7.315	7.15	7.0637	7.2696		6.6206	6.6403	7.2424	6.8018		7.017	7.5971	7.4517	7.2542		6.7523	7.0236	6.9054	6.9511		7.0268	6.8514	7.449	7.0178		7.2994	6.5896	7.2112	6.8744
ef0932	895661	896266	-		hypothetical protein	7.0369	7.1919	6.7897	7.1117	7.0327		8.0554	7.808	7.6059	7.3854		7.6499	7.5309	7.5608	7.5007		7.4602	7.1545	7.5501	7.5891		7.4051	7.2847	7.5988	7.7593		7.3131	7.1721	6.8818	7.5699
ef0933	896387	898585	-		conserved hypothetical protein	7.1386	7.2218	7.2258	7.0959	7.0665		7.4146	7.2657	7.3211	7.3854		7.6065	7.6248	7.4743	7.5678		7.9973	7.7639	7.8984	7.7217		7.8719	7.8255	7.8753	7.7492		7.6334	7.5411	7.5026	7.8516
ef0934	898744	899514	+		hydrolase TatD family	7.9963	8.1389	8.1686	8.011	8.0113		8.016	8.2417	8.0021	7.8636		7.9181	7.9122	7.8915	8.0892		7.8858	7.769	8.1269	7.8321		8.0426	8.2482	8.1465	7.9854		8.1578	8.439	7.5926	7.7894
ef0935	899523	900095	+		primase-related protein	7.2439	7.3817	7.0683	7.0853	7.4075		7.1717	7.4162	7.1897	7.4053		7.32	7.1306	7.1771	7.2483		7.4687	7.4374	7.3272	7.3585		6.7413	6.766	7.3959	7.1995		7.3581	7.4656	6.9712	7.6108
ef0936	900114	901001	+	ksgA	dimethyladenosine transferase	7.7194	7.5602	7.4334	7.3881	7.7516		7.2978	7.5248	7.5049	7.5295		7.494	7.932	7.4393	7.5315		7.8051	7.4058	7.5579	7.6142		7.1306	7.2464	7.4294	7.5573		7.649	7.5077	7.3219	7.7163
ef0937	901129	901746	+		conserved hypothetical protein	6.898	6.965	6.7582	6.8954	6.5818		6.5143	6.7198	6.731	6.8853		6.9668	7.2705	6.9798	6.9085		6.5413	6.5669	6.9302	6.6992		7.0595	7.2936	6.8321	6.7177		7.0202	6.8805	6.5009	6.3723
ef0938	901796	902899	-		ABC transporter ATP-binding/TOBE domain protein	8.539	8.5159	8.5505	7.5762	7.451		9.1757	9.1042	9.1531	8.8917		8.6689	8.6348	8.8013	9.1404		8.2128	8.2722	8.6328	8.7773		8.145	8.1973	8.2519	8.1897		7.726	7.992	7.7734	7.8505
ef0939	903085	903507	+	mgsA	methylglyoxal synthase	7.6513	7.6995	7.7244	7.653	7.6198		7.5784	6.9082	7.2037	7.7309		7.5291	7.4766	7.5554	7.866		7.6363	7.5196	7.5213	7.7628		7.5469	7.7414	7.8269	7.8745		7.4712	7.6311	7.4897	7.6762
ef0940	903781	904320	+		conserved hypothetical protein	10.1794	9.9783	10.4561	9.8912	10.3977		9.6751	9.9273	9.2059	9.7965		9.2876	9.1859	9.4105	9.2274		8.9307	8.9356	9.2222	9.2096		9.0152	8.7787	9.1572	8.9501		8.8069	8.5862	8.9447	9.1656
ef0941	904372	906138	-		ABC transporter ATP-binding/permease protein	8.0001	8.3475	7.5999	8.5189	8.1867		8.1104	8.227	8.0933	8.0006		8.4181	8.3244	7.8368	8.0566		7.3969	7.3825	7.579	7.8444		7.8504	7.5957	7.9888	8.0741		7.5537	7.6107	7.8021	8.3567
ef0942	906128	907855	-		ABC transporter ATP-binding/permease protein	7.185	7.1262	7.083	7.1583	7.6302		6.842	6.9229	6.8706	6.9383		7.0499	7.019	6.8964	6.9249		7.0331	6.7319	6.7702	6.9864		6.9184	6.8383	6.9747	6.8474		7.112	6.8316	6.9298	6.9229
ef0943	907963	908748	+		conserved hypothetical protein	7.0952	6.8939	6.8901	7.3589	6.7872		7.4499	7.1649	7.1472	6.7665		7.4103	7.005	7.0963	7.1186		6.8383	6.811	7.3374	7.0744		7.7451	6.9674	7.339	7.6195		7.6189	6.8526	6.9709	7.1305
ef0944	909009	910217	+		extracellular protein putative	8.3568	8.4085	8.6983	8.5678	8.6838		7.0374	7.3921	7.6653	7.5646		7.3146	7.3465	7.6423	7.6852		7.9452	7.9415	7.7922	7.8549		7.5983	7.5339	7.8206	7.648		8.0874	8.1332	8.0203	8.1344
ef0945	910314	910877	+		acetyltransferase GNAT family	7.6424	7.9362	7.8751	8.0893	8.0053		7.714	7.3952	7.6043	7.7433		6.9191	6.8022	7.2762	7.4768		7.1946	7.4461	7.3817	7.2656		6.8052	7.197	7.031	7.1825		7.2323	6.925	7.3854	7.2589
ef0946	910923	911447	-		conserved hypothetical protein	8.6198	8.0651	8.2722	8.5718	8.6479		8.5577	8.1223	8.4374	8.264		8.5213	8.3741	8.5127	8.3772		8.3399	8.0789	8.0724	8.4769		8.342	8.1156	8.2603	8.4527		7.9014	7.6396	8.4638	8.4613
ef0947	911499	912368	-		hydrolase haloacid dehalogenase-like family	7.8533	7.8191	7.7548	7.6054	7.6379		7.5824	7.595	7.9559	7.703		7.9903	7.71	7.8898	7.7944		7.9459	7.7569	7.8068	7.8536		7.6134	7.7872	7.6673	7.6874		7.6942	7.8153	7.6441	7.6872
ef0948	912502	913182	+	ung	uracil-DNA glycosylase	7.9174	8.3267	7.7014	8.4218	8.0821		8.06	7.6929	8.0877	8.0622		8.3738	8.3595	8.134	8.2327		8.153	8.0403	7.9919	8.1091		8.4774	7.8675	8.4795	8.0967		7.9647	7.7321	8.1731	7.8519
ef0949	913338	914321	+	pta	phosphotransacetylase	9.8015	9.933	10.0565	9.8194	9.8754		9.7832	9.7429	9.0127	9.7928		9.3404	9.3285	9.2322	9.2322		9.3944	9.1136	9.8452	9.7495		9.4711	9.3283	9.9781	9.7628		9.3501	9.2134	9.5161	10.2946
ef0950	914478	914957	+		conserved hypothetical protein TIGR00150	7.7544	8.1957	8.2219	7.7733	7.8125		8.1444	7.8819	8.5448	7.989		7.9799	7.901	8.8022	8.5179		9.1011	8.7604	8.6208	8.4823		8.7533	8.5617	8.6644	8.6621		8.8536	8.5354	8.527	8.3139
ef0951	914950	915471	+		acetyltransferase GNAT family	7.6381	7.7602	7.9287	7.7884	7.8892		8.1352	8.1807	8.0715	8.3717		8.2824	8.1688	8.08	8.3364		8.1999	8.3976	7.7967	8.2519		7.9363	8.06	8.3836	7.9212		8.048	8.088	8.1782	8.0143
ef0953	915641	915850	+		hypothetical protein	7.8274	7.8101	7.7331	7.7293	7.5043		7.3165	7.0582	7.8859	7.4961		7.0336	7.7254	7.3447	7.5976		7.5722	7.4642	7.4743	7.4548		7.6818	7.9064	7.4385	7.6973		7.0222	7.5509	7.3465	7.2934
ef0954	915924	916934	-	bopD / malR	sugar-binding transcriptional regulator LacI family	7.3693	7.2304	7.3761	7.119	7.2542		7.6885	7.6782	7.6722	7.2956		7.5781	7.5558	7.8558	7.4515		7.6324	7.7366	7.8935	7.7687		7.3386	7.5744	7.6876	7.5889		7.3347	7.2196	7.4898	7.8113
ef0955	916958	917965	-	bopC / malM	aldose 1-epimerase putative	7.1486	7.2081	6.9626	6.8754	6.9493		7.5614	7.3304	7.4628	7.1893		7.6779	7.9433	7.7089	7.4194		7.6942	7.5588	7.8141	7.6035		7.4728	7.2485	7.6644	7.5625		7.2086	7.293	7.0861	7.37
ef0956	917955	918623	-	pgmB / bopB / pgcM	beta-phosphoglucomutase	6.375	6.6013	6.5471	6.3123	6.186		7.6864	7.6594	7.7873	7.1242		7.7536	7.2311	8.1199	7.8552		7.7279	7.6601	7.9847	8.1529		7.6764	7.0441	7.8424	8.045		7.1246	7.5098	6.8244	7.4103
ef0957	918616	920910	-	bopA / malM	glycosyl hydrolase family 65	6.8792	6.9497	6.8275	6.5648	6.3412		8.481	8.3463	8.273	7.6246		8.2159	7.9219	8.4864	8.3508		8.1127	8.1081	8.6746	8.6364		8.103	7.9518	8.6783	8.6782		7.5946	7.5587	7.22	8.042
ef0958	921191	923359	+		PTS system IIABC components	7.4684	7.3896	7.2909	7.1801	6.8155		8.7919	8.7146	8.6713	8.1625		8.3466	8.2821	8.522	8.5531		8.3869	8.1205	8.6073	8.7515		8.5664	8.2202	8.6068	8.7635		7.8356	7.5574	7.4457	8.1152
ef0959	923425	923559	+		hypothetical protein	5.5995	5.8284	6.5513	5.4957	5.4683		7.5721	6.1698	7.3519	6.4978		7.5351	7.528	7.0635	6.8173		6.3016	6.9348	7.3096	7.1417		7.0506	6.3035	7.1997	7.3341		6.485	7.1693	6.7264	6.769
ef0960	923574	924398	+		endonuclease/exonuclease/phosphatase family protein	7.4917	7.1967	7.2514	6.7598	7.0206		8.3732	8.5359	8.5094	7.749		8.0809	7.9049	8.6248	8.2213		8.2914	8.1863	8.436	8.4479		7.8202	7.7044	8.3558	8.6105		7.7994	7.5493	7.5829	8.0606
ef0961	924458	925273	-		pyrroline-5-carboxylate reductase putative	6.7282	6.3272	6.2205	6.675	6.7369		6.4749	6.6999	6.2936	6.663		6.3829	6.3776	6.458	6.642		6.6983	6.4597	6.4858	6.4937		6.4086	6.3874	6.7184	6.5955		6.6892	5.9907	6.2416	6.2438
ef0962	925400	926362	+		transcriptional regulator AraC family	6.6943	6.5409	6.6444	6.6332	6.7237		6.5826	7.0074	6.6658	6.6973		6.934	6.6479	6.5364	6.6981		6.3249	6.6409	6.6055	6.5826		6.6684	6.92	6.676	6.7234		6.9098	6.7913	6.7714	6.9035
ef0963	926343	926642	+		hypothetical protein	6.5272	6.7791	6.4243	6.4062	7.3203		6.3672	7.3628	6.6445	6.8532		7.3412	7.0801	6.8204	6.7441		6.2152	6.6114	6.3529	6.8923		6.2818	6.2169	7.3332	6.9552		7.1197	6.2212	6.7302	6.9306
ef0964	926659	926949	+		conserved hypothetical protein	7.78	6.9455	7.9935	7.2392	7.5081		7.3606	6.838	6.6741	7.2801		7.0079	7.2306	7.1872	7.1199		7.3906	6.8277	7.1653	7.5015		6.7966	6.7019	7.5658	7.6778		7.2394	7.6146	7.326	8.2344
ef0965	927109	927822	-		conserved hypothetical protein	6.7106	6.7757	6.661	6.701	7.0572		6.5991	6.2712	6.8766	6.663		6.7945	6.5712	6.8002	6.6347		6.7954	6.4501	6.6225	6.4197		6.5066	6.6389	6.3957	6.414		6.823	6.4169	6.7008	6.4217
ef0966	927976	928752	+		transcriptional regulator MerR family	6.7594	6.7012	6.5036	6.7232	6.8969		6.992	6.5542	7.0846	7.0409		7.0859	6.6269	6.6724	6.8369		7.608	7.1463	6.7178	6.9682		6.6752	6.9489	6.9803	6.8921		7.2379	7.2769	6.8676	6.9512
ef0967	928993	930885	+		conserved domain protein	8.5221	8.2343	7.2403	9.2413	8.5385		8.0013	8.3987	8.3829	8.9688		9.1733	9.7112	8.0593	8.2143		6.8013	7.1607	7.1441	7.9561		7.8771	8.5555	7.8012	8.5569		7.7721	8.174	8.0074	7.2511
eftRNAArg3	930973	931046	-		tRNA-Arg	15.5121	14.0162	16.1971	15.2599	15.5752		15.1638	15.1354	14.3109	15.429		13.8557	13.6795	14.2833	13.1738		14.1246	13.93	14.1424	14.9961		14.5772	14.5285	14.356	15.1078		14.0022	13.6759	15.5292	15.2922
ef0968	931315	931623	+	rplU	ribosomal protein L21	11.8037	11.9246	12.352	11.8188	12.2524		11.73	11.5535	11.317	11.7416		10.1818	10.322	10.7942	10.5722		10.8998	10.687	10.837	10.6598		10.7108	10.6796	11.0247	10.8151		10.6123	10.5461	10.948	11.0662
ef0969	931656	932000	+		conserved hypothetical protein	11.6047	11.5108	11.5568	11.5932	12.2528		11.3611	11.1328	11.5502	11.4804		10.4385	10.309	10.9197	10.6383		10.6501	10.4375	10.3303	10.4512		10.6142	10.2028	10.5857	10.2922		10.7381	10.5314	11.2447	10.8675
ef0970	932013	932300	+	rpmA	ribosomal protein L27	12.7387	13.3065	12.8085	13.1816	12.8181		12.5405	12.3203	12.2443	12.3358		11.6452	11.4653	11.7125	11.6412		11.4215	11.0609	11.6858	11.1203		11.9671	11.6542	11.9113	11.0874		11.4142	11.148	11.1796	11.7216
ef0971	932500	932952	+		conserved hypothetical protein	10.3183	11.2185	10.4007	11.2846	10.161		10.6905	11.2586	10.8635	9.5885		10.7389	11.2802	10.5684	10.158		9.3506	10.2378	11.0406	10.1136		11.0415	11.7656	10.5187	10.8929		10.197	11.1132	10.0277	9.7475
ef0972	933023	933838	-		DNA repair exonuclease family protein	7.4315	7.2281	7.1796	7.014	7.5167		7.0144	6.8687	7.2147	7.2535		7.4791	7.3072	7.5236	7.7841		8.2823	8.1553	7.6541	7.6869		7.5708	7.6646	7.4467	7.4318		7.3161	7.2508	7.4658	7.517
ef0973	934010	935074	+	pepQ-1	proline dipeptidase	8.7856	8.7967	9.0209	8.6052	8.7821		8.9355	8.9589	8.5428	8.8451		8.9567	8.9579	8.6013	8.804		9.0689	8.8618	9.188	9.0972		9.245	8.9916	9.4278	9.3582		9.1569	9.0686	9.2154	9.5061
ef0974	935088	935408	+		conserved hypothetical protein	9.0967	8.8205	9.5485	8.9567	9.2891		9.2648	9.3214	8.7758	9.1452		9.0523	8.9361	8.9488	9.0728		9.5816	9.2992	9.3816	9.4917		9.4307	9.2139	9.4681	9.4586		9.4413	9.2673	9.6341	9.9858
ef0976	935741	936172	+		conserved hypothetical protein	9.4678	9.0479	9.7734	9.2496	9.4775		9.4594	9.3133	9.1837	9.3115		9.3803	8.8678	9.1784	9.0542		9.311	9.1342	9.3481	9.4768		9.2635	8.9166	9.1928	9.4309		9.2258	8.6745	9.5634	9.672
ef0977	936153	936617	+	nusB	N utilization substance protein B	9.0915	8.7582	9.2791	9.1223	9.2503		9.6565	9.3936	9.0024	9.5492		8.8375	8.8403	9.06	8.9771		9.2636	8.9275	9.0731	9.3428		8.8661	8.7892	8.9513	9.0468		9.2733	8.9813	9.2776	9.5392
ef0978	936721	937566	+	folD	methylenetetrahydrofolate dehydrogenase/methenyltetrahydrofolate cyclohydrolase	7.7866	7.7126	8.3108	7.5525	7.4959		8.0022	7.8968	8.1237	8.1536		7.9186	7.6017	8.0739	7.8817		8.1762	8.138	8.0286	8.2766		7.7241	7.9837	8.2352	8.349		8.2824	8.5404	8.6496	8.2405
ef0979	937576	938922	+	xseA	exodeoxyribonuclease VII large subunit	6.9244	6.825	7.0978	6.799	6.7938		6.8353	6.7448	7.2785	7.1868		6.8654	6.9558	7.2851	6.9926		7.3913	7.5097	7.1228	7.1598		6.7476	6.8764	6.9754	7.0055		7.6043	7.4262	7.1725	7.3851
ef0980	938924	939154	+	xseB	exodeoxyribonuclease VII small subunit	8.0432	8.8741	7.5281	7.9396	7.5531		7.9866	8.1481	8.5644	7.5487		8.5047	9.2842	8.3085	7.4335		8.6092	8.8707	8.6534	8.3712		8.1706	8.4736	9.0647	8.1498		8.2432	8.0807	8.071	8.3105
ef0981	939154	940035	+	ispA	geranyltranstransferase	7.6274	7.7132	7.6999	7.6097	7.7541		7.5383	7.7683	7.6266	7.6987		7.6073	7.7201	7.6948	7.5204		7.8432	7.8296	7.7505	7.8952		7.6144	7.6743	7.7947	7.3945		8.2218	8.1398	7.7762	7.9129
ef0982	940049	940864	+	tlyA	hemolysin A	8.9032	8.7583	8.7411	8.6509	8.6009		8.5714	8.6694	8.4809	8.6174		8.6367	8.5372	8.5777	8.4466		8.5196	8.3238	8.7508	8.6667		8.6727	8.6824	8.7868	8.8279		8.5372	8.5053	8.5835	8.8533
ef0983	941003	941452	+	ahrC	transcriptional regulator ArgR family	7.054	6.8919	6.8987	6.9317	6.877		7.071	6.9157	6.8506	7.1084		7.5211	7.4043	7.3626	7.2692		7.0151	6.8628	6.9839	7.0266		6.6386	6.6721	6.973	7.0946		6.9151	6.79	6.8295	6.8849
ef0984	941470	943143	+	recN	DNA repair protein RecN	7.3532	7.2731	7.3231	7.1644	7.287		7.3712	7.2225	7.3513	7.2732		7.4373	7.0533	7.2344	7.306		7.2539	7.2582	7.4001	7.428		7.0083	6.8862	7.2273	7.2856		7.3354	7.0704	7.098	7.2479
ef0985	943234	943404	-		hypothetical protein	8.0178	8.3281	8.2524	8.4852	8.1175		8.2583	8.2029	8.3371	8.0689		8.1336	7.9794	8.3972	8.4251		8.6699	8.4529	8.5243	8.6109		8.3632	7.8991	8.443	8.4934		8.6624	8.2778	9.0097	8.8116
ef0986	943412	944377	-		cation transporter	7.0853	7.1072	7.2792	6.9984	7.4752		6.944	7.2563	7.2047	7.1004		6.8546	7.224	7.1106	7.0509		7.1926	7.3946	7.0006	6.8556		7.2461	7.195	7.2651	7.1498		7.4859	7.7407	7.7676	7.1725
ef0987	944622	945014	+		lipoprotein putative	8.211	7.884	7.901	7.8761	8.0197		7.7775	7.8279	7.5184	7.6189		7.4233	7.8615	7.8229	7.6904		8.1557	7.785	8.1673	7.8968		7.912	8.1848	8.2317	7.9062		7.3448	7.3222	8.1466	8.1924
ef0988	945302	945733	+		conserved hypothetical protein TIGR00242	9.1674	8.7934	9.2266	9.032	8.9952		9.0945	9.0235	8.9362	8.8613		9.2133	8.7404	9.0582	8.9171		9.4943	9.1579	9.2262	9.3293		9.2523	9.1041	8.9632	9.0947		9.0282	8.6119	9.2922	9.135
ef0989	945745	946704	+	mraW	conserved hypothetical protein TIGR00006	9.1488	9.2241	9.1428	9.4108	9.2639		9.4257	9.1277	9.4243	9.2097		9.5641	9.4159	9.6039	9.151		9.739	9.5342	9.5391	9.5598		9.5658	9.4536	9.2827	9.543		9.7174	9.3937	9.5395	9.2873
ef0990	946721	947128	+		cell division protein	7.2852	7.2154	7.9358	6.797	7.6633		7.099	7.0898	7.8174	7.8717		7.5494	8.2706	7.9697	7.6196		8.6525	8.5301	7.8416	7.807		7.0701	7.0707	7.7291	7.6875		8.2792	8.0189	7.9978	7.9913
ef0991	947128	949356	+	pbpC	penicillin-binding protein C	9.059	8.1266	8.3359	7.8017	8.3037		7.7638	7.7392	8.437	8.7534		7.9517	8.2899	8.0571	7.7823		8.1213	8.0985	8.1097	7.9615		7.8666	7.7416	7.8441	9.8583		7.9951	8.0304	9.7163	8.0373
ef0992	949383	950348	+	mraY	phospho-N-acetylmuramoyl-pentapeptide- transferase	8.5794	8.3993	8.8667	8.429	8.7481		8.3701	8.3663	8.5059	8.3542		8.0006	8.2008	8.5826	8.291		8.3384	8.4223	8.4867	8.2468		8.2521	8.6643	8.0409	8.1747		8.3869	8.9753	8.5432	8.4473
ef0993	950371	951741	+	murD	UDP-N-acetylmuramoylalanine--D-glutamate ligase	7.858	7.6005	8.0293	7.4115	7.7996		7.7166	7.573	7.4522	7.785		7.4085	7.6943	7.5339	7.5826		7.5897	7.7633	7.7578	7.4725		7.6685	7.5581	7.4605	7.4864		7.6712	7.6863	7.5891	7.5945
ef0994	951746	952837	+	murG	UDP-N-acetylglucosamine--N-acetylmuramyl- (pentapeptide) pyrophosphoryl-undecaprenol N-acetylglucosamine transferase	7.4326	7.7323	7.6023	7.6869	7.5468		7.6101	7.5489	7.728	7.7357		7.6707	7.8241	7.6014	7.7134		7.5549	7.5518	7.8825	7.7957		7.5926	7.642	7.9227	7.6008		7.7857	7.7991	7.6139	7.9867
ef0995	952846	953970	+	ftsQ	cell division protein FtsQ	7.4525	7.3366	7.721	7.3567	7.5169		7.7867	7.8277	7.5825	7.8958		7.8654	7.6635	7.5495	7.7172		7.9092	7.9121	7.9795	8.0082		7.6915	7.4481	7.9064	8.0152		7.703	7.7918	7.8251	8.2439
ef0996	954144	955466	+	ftsA	cell division protein FtsA	9.1475	9.2573	9.4724	9.0503	9.3598		9.5501	9.4501	9.3072	9.6955		9.3959	9.204	9.2397	9.0995		9.614	9.5046	9.4568	9.6722		9.2128	9.2041	9.4571	9.3744		9.3394	9.2579	9.6596	9.8884
ef0997	955493	956725	+	ftsZ	cell division protein FtsZ	9.6473	9.6094	9.6077	9.6852	9.3956		9.8548	9.8167	9.4306	10.111		9.952	9.9472	9.5396	9.4338		9.7259	9.5783	9.9138	10.0511		9.7238	9.5467	9.9768	9.8215		9.655	9.554	9.6266	10.0997
ef0998	956742	957419	+		conserved hypothetical protein TIGR00044	9.8923	9.6075	10.16	9.491	9.9744		10.0777	10.1687	9.512	10.358		9.9568	9.8107	9.3369	9.3731		9.8537	9.5307	9.8626	10.2009		9.5937	9.4727	9.8708	9.9244		9.7747	9.5875	10.0208	10.5957
ef0999	957433	958077	+	sepF	conserved hypothetical protein	8.6759	8.59	8.6691	8.5329	8.622		8.6736	8.7848	8.7534	8.9969		8.8369	8.7287	8.622	8.484		9.2123	9.043	8.6866	8.8389		8.7284	8.4927	8.6144	8.6654		8.6931	8.5894	8.8859	9.1522
ef1000	958154	958363	+		conserved hypothetical protein	10.7734	10.2189	10.6261	10.1639	10.6618		10.6757	10.7732	10.1964	10.8657		10.9735	10.4813	9.928	9.8959		10.3566	10.0108	10.2683	10.6556		10.1867	10.0059	10.3034	10.6359		9.8706	9.9597	10.439	11.093
ef1001	958390	959172	+		S4 domain protein	8.4096	8.232	9.3207	8.2658	8.7201		8.6259	8.3463	8.5162	9.0513		8.8253	8.6238	8.8428	8.4333		9.3207	8.9958	8.8626	9.1493		8.8189	8.5768	8.8394	8.9013		9.1201	8.8659	9.4088	9.3544
ef1002	959324	960025	+	divIVA	cell division protein DivIVA	8.9501	9.117	9.1308	8.9801	9.063		9.3242	9.2886	9.2873	9.5928		9.4451	9.2552	9.4741	9.4168		10.0411	9.8118	9.6844	9.7489		9.4364	9.1976	9.4584	9.3233		9.7015	9.4022	9.7979	9.7048
ef1003	960336	963116	+	ileS	isoleucyl-tRNA synthetase	9.2428	8.8763	8.8433	9.0301	9.087		9.0511	8.8831	8.7341	9.0675		9.0798	8.8938	8.9124	8.7793		8.9067	8.7954	9.0102	9.2343		9.0582	8.9141	9.1051	9.0616		8.888	8.6475	8.8735	9.1165
ef1004	963168	964691	-	zwf (gdh)	glucose-6-phosphate 1-dehydrogenase	8.6682	8.822	8.8662	9.2038	9.1299		8.7602	8.3816	8.1755	8.6083		9.0976	8.8606	7.9859	8.6758		8.0627	7.792	8.3222	8.716		8.184	8.2949	8.5184	8.5354		8.2891	8.1055	8.39	8.5757
ef1005	964691	965359	-		iron-dependent repressor	8.2813	8.3709	8.1036	8.48	8.4384		7.9683	7.6022	8.1585	7.9561		7.9669	7.6526	8.5184	8.1229		8.1287	7.9209	8.4598	8.0604		8.7122	8.3387	8.2447	8.2478		8.5379	8.34	8.2611	8.0952
ef1006	965531	965899	-		conserved hypothetical protein	7.1929	7.1928	6.9302	7.2337	7.1102		7.2104	7.2692	7.932	7.234		7.6698	7.5707	7.9897	7.9257		8.4125	8.4693	7.8915	7.7026		7.9908	8.0073	7.9571	7.6378		8.3343	7.8403	7.5924	7.589
ef1007	966098	966834	+			6.7572	6.9531	6.9491	6.9927	6.7037		7.0009	6.7063	7.1075	6.8451		7.0577	6.9178	7.0182	6.7021		7.4584	6.9847	7.1142	7.0862		7.051	6.7656	6.7409	6.8937		6.5461	6.8787	6.7545	6.9545
ef1008	966940	967938	+		oxidoreductase Gfo/Idh/MocA family	6.7312	7.6115	7.6869	7.1067	7.1255		7.4103	7.3407	7.6734	7.4881		7.4193	7.57	7.7362	7.523		7.7193	7.9982	7.7129	7.5831		7.8368	8.1688	7.947	7.2264		7.5084	7.7509	7.5336	7.4098
ef1009	967965	969266	+		ATP-dependent RNA helicase DEAD/DEAH box family	6.6152	6.6513	6.7465	6.7851	6.4774		6.7552	6.8565	7.0701	6.9818		6.934	7.0213	7.0438	6.8613		7.3905	7.3276	7.2694	7.2237		7.2641	6.7508	7.0972	7.1185		7.4	7.3003	7.1229	7.1427
ef1010	969311	972016	+		sigma-54 interaction domain protein	7.0003	6.8896	6.9374	7.2605	6.939		7.0083	6.9017	7.1373	7.1149		7.4864	7.29	7.0057	7.2692		7.2839	7.1316	7.1089	7.3964		7.2858	7.0654	7.2065	7.3293		7.2391	7.0208	7.1074	7.3035
ef1012	972246	972563	+		PTS system IIB component	5.8076	5.5387	5.9599	5.7437	5.4907		5.8169	5.0444	6.014	5.9019		5.4732	5.7668	5.7314	6.1112		5.8819	5.5123	5.5196	5.3061		5.7145	5.8833	5.7324	5.9621		5.615	5.6058	5.634	5.587
ef1013	972705	974168	+		PTS system IIC component	7.1738	7.6645	7.0033	7.5743	6.9107		6.8897	7.4215	7.2142	6.9966		7.3692	7.9087	6.97	7.4771		6.5919	6.7679	7.2216	7.5611		7.0197	7.0743	7.2862	7.0667		6.7045	7.0054	6.7886	6.6884
ef1014	974212	974430	+		hypothetical protein	6.5706	6.4404	5.7275	6.5926	6.0061		6.2599	6.5406	6.7498	6.4852		5.9223	7.1497	6.4562	6.5238		5.6964	6.5576	6.2928	6.3335		6.2383	7.0973	6.0904	6.6864		5.9556	7.083	6.2841	5.8581
ef1015	974450	974644	+		hypothetical protein	6.2457	6.1029	5.9969	5.8623	6.1703		6.1521	5.9068	5.796	6.261		6.0011	5.6579	6.0406	6.4632		6.2356	5.9983	5.5848	6.3106		6.4267	5.4466	6.3045	6.6633		6.2982	6.1579	6.3143	6.8296
ef1016	974644	975054	+		conserved hypothetical protein	6.2997	6.0641	5.9608	6.0626	5.9253		6.2159	6.1583	6.2445	6.3239		6.2142	6.3713	5.913	6.733		6.0909	6.2047	6.242	6.5535		6.1444	6.5456	6.3464	6.0672		5.8524	6.1177	6.2705	5.7722
ef1017	975330	975656	+		PTS system IIB component	9.7336	9.4849	9.5392	7.6484	7.392		9.4551	9.2775	9.7506	9.0828		8.7455	8.3899	9.3105	9.5271		9.0375	8.8999	8.8802	9.0635		8.1274	8.192	8.0573	8.5126		7.2998	7.2046	6.9725	7.5048
ef1018	975679	975999	+		PTS system IIA component	9.7593	9.1395	9.6681	7.4984	7.7357		9.6799	9.5595	9.9027	9.444		9.0828	9.1669	9.5668	9.5484		9.5324	9.0493	8.8434	9.572		8.1992	8.0147	8.0484	8.2817		7.9947	8.4903	7.8522	7.6995
ef1019	976065	977342	+		PTS system IIC component	10.1821	9.3891	9.8053	7.549	7.8828		9.6994	9.4728	9.2993	9.4454		9.1214	8.9107	8.907	9.165		8.4892	8.3491	8.5589	9.0834		7.9412	7.9749	8.1619	8.6814		7.8715	7.7059	7.9051	7.999
ef1020	977426	978820	+		glycosyl hydrolase family 1	8.6552	8.2067	7.9875	7.735	7.3993		8.7795	8.6807	8.4594	8.4212		8.3542	8.3175	8.1155	8.2805		7.4148	7.3838	7.6276	8.2035		7.3593	7.2162	7.6757	7.7483		7.1913	7.1513	6.956	7.2125
ef1021	978878	980071	+		conserved hypothetical protein	9.1584	8.2507	8.2814	8.1205	7.9416		9.2296	9.0944	9.0016	8.6184		9.0524	8.7766	8.8197	8.7417		8.1831	7.9538	8.3826	8.9064		8.3436	7.7007	7.978	8.5727		7.9685	7.5841	7.8345	8.0383
ef1022	980154	980273	+		hypothetical protein	9.6272	9.1969	9.6337	9.0701	8.9903		10.1423	9.8303	9.8991	9.5371		9.3184	9.4818	9.6193	9.382		9.8575	9.7842	10.1228	10.0951		10.3909	10.1722	10.2582	10.0044		9.9936	9.0559	10.1347	10.5716
eftRNAArg4	980392	980465	+	eftRNAArg4	tRNA-Arg	13.3562	11.824	12.0747	12.0174	12.9936		13.2676	12.9464	12.2308	13.0282		12.1357	12.1218	12.1037	11.5564		11.9127	11.653	12.0704	11.7661		12.2777	11.9262	12.4278	12.7363		12.064	11.5514	12.8164	12.9918
ef1023	980499	980831	+		conserved hypothetical protein	7.5931	7.7474	7.5247	7.4553	7.5575		7.2074	6.7023	7.4161	6.867		6.8658	7.0811	7.6525	7.381		7.8151	7.5386	7.5101	7.0582		7.7971	7.1784	7.8297	7.4186		8.0142	7.6824	7.9857	7.2305
ef1024	980945	983590	-	ppdK	pyruvate phosphate dikinase	7.5656	7.4826	7.4651	7.6234	7.2484		7.3665	7.623	7.2435	7.5713		7.573	7.5519	7.3247	7.5076		6.9485	7.1305	7.2534	7.6697		7.1775	7.2688	7.5386	7.2985		7.0611	6.9269	6.9769	7.4321
ef1025	983760	984389	+		CBS domain protein	7.6717	7.402	7.4618	6.9977	6.8621		7.4052	7.2286	7.6482	7.4862		7.3549	7.528	7.3781	7.2434		6.9246	7.1227	7.2811	7.2185		7.0565	7.0393	7.1069	6.8519		6.9533	7.3554	7.0259	7.0549
ef1026	984402	985214	+		conserved hypothetical protein	7.5191	7.4216	7.3536	6.7066	6.8024		7.2588	7.3443	7.5337	7.4429		7.1163	7.1923	7.3739	7.3627		7.0723	6.9882	7.1238	7.2144		7.0326	6.4338	6.9323	6.9445		6.7981	6.9312	6.8906	6.8519
ef1027	985285	987816	-			7.475	7.3163	7.3964	7.5151	7.5892		6.9295	7.1825	7.1215	7.1299		7.0702	6.8133	7.0226	7.1077		7.0585	6.9013	6.8628	6.8265		6.9691	7.0609	7.1794	7.0922		7.0666	7.1238	7.1109	6.9428
ef1028	987813	988547	-		hydrolase alpha/beta hydrolase fold family	6.7787	6.7368	6.9692	6.9313	6.991		6.5271	6.6067	6.4409	6.5725		6.3935	7.0272	6.432	6.9062		6.2844	6.5276	6.3634	6.3941		6.5683	6.2332	6.5012	6.4645		6.4943	6.4486	6.2527	6.3639
ef1029	988724	989308	+		conserved hypothetical protein	6.7315	6.3003	6.5513	6.6048	6.5566		6.3576	6.5848	6.4736	6.7073		6.6023	6.6858	6.6442	6.5789		6.5391	6.5501	6.4916	6.6887		6.8589	6.6969	6.5266	6.5969		6.5865	6.3958	6.7027	6.4205
ef1030	989331	990386	+		endonuclease/exonuclease/phosphatase family protein	6.9318	6.7767	6.7496	6.7875	6.7826		6.6918	6.6835	6.6981	6.9277		6.9223	6.5098	6.693	6.5679		7.1744	6.6658	6.7066	6.656		6.5799	6.8735	6.5782	6.8851		6.6511	6.9124	6.9956	7.0463
ef1031	990403	991059	+		phosphorylase family protein	7.0578	7.1695	7.3029	7.2412	7.1947		7.109	7.2591	6.896	7.0702		7.1282	7.1497	7.1185	7.0729		7.3102	6.8658	7.0996	6.93		7.4087	7.3127	6.9853	6.9339		6.8618	7.1229	7.2115	6.8231
ef1032	991163	993400	-	drrC	daunorubicin resistance protein	6.9979	6.8623	6.8685	6.7541	6.8743		6.9218	6.8047	6.911	7.0852		7.1472	7.094	6.9562	7.1506		7.2654	6.8903	7.12	7.1091		7.1548	7.0537	7.1486	7.1914		7.1402	7.1301	7.0747	7.2564
ef1033	993634	995823	+		6-aminohexanoate-cyclic-dimer hydrolase putative	6.5633	6.7237	6.7203	6.2822	6.4113		6.5485	6.5218	6.746	6.7403		6.5771	6.5504	6.7633	6.8201		6.9037	6.7625	6.7767	6.8003		6.44	6.7246	6.7968	6.7852		6.7546	6.9296	6.6693	6.9317
ef1034	995918	996847	+		conserved domain protein	7.195	7.1254	6.8051	6.7636	6.9329		7.0228	6.697	6.8928	6.7431		6.9097	6.9189	7.0809	7.1085		6.9284	6.9517	7.0688	7.0977		6.9818	7.3001	7.1351	7.0432		6.7217	6.8935	6.8582	6.8693
ef1035	996890	997543	+		lipoprotein putative	7.4793	7.4013	7.3824	7.3716	7.0559		8.0507	7.8213	7.9333	7.8279		8.0058	7.4838	7.8682	7.9164		8.0756	7.6876	8.0815	8.008		7.6707	7.86	7.7638	7.8498		7.8057	7.6506	7.7539	7.4541
ef1036	997662	998063	+	ndk	nucleoside diphosphate kinase	7.4807	7.3428	7.5025	6.838	6.9525		8.2149	8.1385	7.7752	7.8901		8.556	8.2501	8.612	8.8728		8.4571	8.6307	8.7633	9.0154		8.7278	8.5219	8.5298	8.5361		8.1773	7.508	7.5643	8.2467
ef1037	998223	999833	+		L-aspartate beta-decarboxylase putative	6.7584	7.0925	7.0124	7.2269	7.221		7.2507	7.1378	7.0369	7.1801		7.1419	7.6301	7.3007	7.3812		7.6317	7.4256	7.5435	7.3446		7.4446	7.4131	7.4619	7.3257		7.3167	7.3637	7.3869	7.3414
ef1038	999976	1001061	+		lipoprotein putative	6.831	7.1354	6.8781	6.9025	7.1809		6.8471	7.3776	6.8478	6.9575		7.1296	7.1902	7.017	7.0245		6.7176	6.5747	6.7673	6.9311		6.7192	6.9372	6.7937	6.6244		6.5894	6.9914	6.9496	6.4875
ef1039	1001177	1001980	-		hydrolase haloacid dehalogenase-like family	8.2636	8.1816	8.3134	8.1254	8.3462		8.0735	8.1046	8.0033	8.1857		8.345	8.2897	8.3775	8.5231		8.8908	8.6578	8.5163	8.5795		8.5059	8.2806	8.4465	8.4221		8.4032	8.1679	7.99	8.5419
ef1040	1002132	1002761	+		conserved hypothetical protein	8.0333	8.7606	8.4724	8.8784	9.035		8.2811	8.5368	8.7815	8.813		8.6442	9.2831	8.1522	9.1857		7.6683	8.8867	8.4379	8.2351		8.5734	8.9158	8.5469	7.4492		8.3396	9.0666	8.693	7.857
ef1041	1002913	1004319	+		xanthine/uracil permease family protein	6.6737	6.6224	6.5433	6.5465	6.6211		6.5449	6.537	6.4804	6.4144		6.7532	6.0646	6.5258	6.6269		6.2672	6.554	6.4573	6.3995		6.497	6.8127	6.5765	6.474		6.5899	6.9481	6.4749	6.2351
ef1042	1004528	1005724	+		multidrug resistance protein putative	6.8575	6.8999	7.0563	6.937	6.4644		6.6241	6.9443	7.1251	6.7556		6.6404	7.1992	6.8895	7.0829		6.6965	7.1052	6.9528	6.7071		7.0386	7.3456	7.028	7.3708		7.0316	6.9869	7.1213	6.7461
ef1043	1005779	1005964	-		conserved hypothetical protein	8.8634	9.4245	9.2653	9.5507	9.3459		8.5745	8.6472	9.0945	9.0113		8.405	9.1413	9.1348	8.9322		9.5163	9.4048	9.2784	9.0811		9.2422	9.3077	9.3058	9.3347		9.2637	9.6642	9.5955	9.2458
ef1044	1006081	1009410	+	dnaE	DNA polymerase III alpha subunit	7.4708	7.447	7.3728	7.3934	7.3346		7.6259	7.4404	7.4997	7.7269		7.4285	7.5518	7.4729	7.2192		7.6106	7.3071	7.4763	7.3592		7.5155	7.4382	7.4266	7.4203		7.7733	7.5327	7.4573	7.5032
ef1045	1009583	1010545	+	pfk	6-phosphofructokinase	10.4396	10.1106	10.3827	10.5991	10.7757		10.1728	10.1126	10.1264	10.449		10.0957	9.8704	9.8617	9.4912		10.1293	9.9336	10.0164	10.1313		10.1871	10.0703	10.2131	10.134		10.5084	10.3563	10.6291	10.6652
ef1046	1010610	1012367	+	pyk	pyruvate kinase	10.3679	10.6942	10.709	10.7871	11.0729		10.4118	10.3034	10.2365	10.7734		10.0175	9.9014	10.0748	9.9536		10.2558	10.0481	10.2699	10.256		10.0791	10.01	10.2825	10.0845		10.6437	10.4777	10.7571	10.7464
ef1047	1012741	1013310	+		conserved hypothetical protein	11.1533	11.2918	10.7339	11.4755	11.1764		10.5587	10.2954	10.5095	10.8948		10.0193	9.9252	10.0957	10.5366		9.8348	9.8935	9.9799	10.0704		9.7576	9.6808	9.9503	9.868		9.5886	9.4842	10.3098	10.3694
ef1048	1013367	1013546	+	rpmF-3	ribosomal protein L32	13.2302	13.1894	13.3093	13.1101	12.759		12.0733	12.2022	12.7082	11.9659		11.7553	11.6594	12.3912	12.7224		12.3396	12.1965	12.2899	11.6689		12.0413	11.9819	11.9944	11.8842		11.5282	11.3202	11.8384	11.7468
ef1049	1013751	1015172	+	gnd	6-phosphogluconate dehydrogenase decarboxylating	9.6192	9.5928	9.819	9.3865	9.6655		9.7475	9.6325	9.6049	9.7118		9.3731	9.1793	9.6985	9.4481		9.9866	9.7647	9.9039	9.76		9.8075	9.5874	9.9058	9.8597		9.8966	9.8281	9.9295	9.9428
ef1050	1015330	1016016	+	etaR / grvR	DNA-binding response regulator	9.366	9.6423	9.527	9.3387	9.3924		9.3297	9.4104	9.5336	9.2344		9.0925	9.4267	9.3731	9.1553		9.2669	9.1057	9.3542	9.1718		9.3578	9.4042	9.3339	9.2183		9.311	8.9497	9.3947	9.2712
ef1051	1016027	1017535	+	etaS / grvS	sensor histidine kinase	8.0158	7.7942	8.1399	7.6823	8.0049		7.8367	7.5157	7.638	7.9029		7.5098	7.3382	7.4301	7.4257		7.2867	7.1921	7.6016	7.8004		7.3565	7.2113	7.5845	7.6112		7.5818	7.4397	7.6833	8.279
ef1052	1017791	1017955	-		hypothetical protein	6.4921	6.5153	6.3114	6.2784	6.7385		6.4005	6.597	6.4318	6.8176		6.3986	7.091	6.3486	6.4131		6.1403	6.3528	6.9676	6.3853		6.1416	6.142	6.8888	6.4846		6.5655	6.5471	6.383	6.2189
eftRNAAla2	1019820	1019892	+	eftRNAAla2	tRNA-Ala	5.0444	5.0444	5.0444	5.0444	5.0444		5.0444	6.1097	5.6502	5.0444		5.6319	5.0444	5.0444	5.0444		5.0444	5.6825	5.0444	5.0444		5.0444	5.0444	5.0444	5.0444		5.6564	5.0444	5.0444	5.0444
eftRNAAsn1	1023200	1023273	+	eftRNAAsn1	tRNA-Asn	11.4152	9.4197	12.8146	11.3614	13.1778		11.4225	11.1953	10.5033	11.9274		8.4929	8.2738	10.9027	10.7972		11.4196	10.7382	11.2121	12.019		10.0966	10.6429	10.1019	11.4777		9.8837	10.0292	11.2807	7.8282
eftRNASer4	1023317	1023405	+	eftRNASer4	tRNA-Ser	13.0048	12.1592	13.7273	12.2464	12.7715		13.123	13.2618	12.4525	13.5432		11.8128	11.9161	12.2497	11.4176		12.4333	12.4051	11.8685	12.5925		11.9256	11.9773	11.8923	12.0979		11.8951	11.7776	12.9114	12.9266
eftRNAGlu3	1023423	1023494	+	eftRNAGlu3	tRNA-Glu	10.6447	9.6568	11.1319	10.2863	10.7777		10.7182	10.4738	9.781	10.4167		9.0702	9.5381	8.9968	8.5002		8.3208	8.3287	8.9776	9.3472		8.7652	7.6825	9.0786	9.6462		8.6591	7.0981	10.3026	10.2986
eftRNAVal2	1023522	1023594	+	eftRNAVal2	tRNA-Val	8.3191	6.9202	9.0838	8.0064	7.6422		8.5217	6.7158	6.4036	7.0055		5.6319	5.0444	5.7793	6.1768		6.4849	6.1234	6.191	7.1066		6.698	7.449	5.8913	7.0599		6.9091	6.6638	6.7222	7.6567
eftRNAAsp3	1023605	1023680	+	eftRNAAsp3	tRNA-Asp	17.3894	16.1143	17.6297	16.7635	17.1547		17.4001	17.3482	16.5455	17.2579		15.0613	14.6291	16.6768	15.8744		16.6658	16.5347	14.0625	16.9789		16.2545	16.0025	16.5461	16.809		15.9305	15.8665	17.0407	17.131
eftRNAPhe2	1023726	1023798	+	eftRNAPhe2	tRNA-Phe	17.1696	16.1661	18.1244	16.0238	16.4893		16.9659	16.9966	15.4307	17.1421		15.18	15.237	16.2785	15.2726		15.8921	15.7634	15.9011	16.5222		15.7741	15.7655	16.1856	16.5923		15.3089	15.3471	16.9937	17.395
eftRNATyr1	1023804	1023884	+	eftRNATyr1	tRNA-Tyr	5.5206	5.8941	6.4435	5.0444	7.1871		5.527	5.0444	5.6005	5.9469		5.5834	5.0444	5.4222	5.3876		5.0444	5.6307	5.5681	6.5409		5.0444	5.0444	5.8266	5.3655		5.0444	5.0444	6.4768	5.8667
eftRNATrp1	1023889	1023962	+	eftRNATrp1	tRNA-Trp	17.0733	15.1773	17.2879	15.7662	16.9277		16.4817	16.6267	15.7148	16.8601		15.5884	15.513	15.5971	14.5732		15.2629	14.9758	15.669	16.6247		15.5959	15.4938	15.7583	16.4688		15.0045	14.759	16.2492	17.1686
eftRNAHis1	1023999	1024071	+	eftRNAHis1	tRNA-His	12.6418	10.9926	12.4104	11.3625	12.3188		12.3433	11.8989	11.6714	12.6507		11.4865	11.5391	11.4374	11.0351		13.2234	12.9239	11.5064	11.8087		11.892	11.7927	11.5002	11.8896		11.8238	11.4701	12.9233	13.0048
eftRNAGln1	1024086	1024157	+	eftRNAGln1	tRNA-Gln	10.8055	9.0137	10.0688	9.5703	10.1714		9.9958	9.1832	8.7921	9.8877		8.3911	7.4519	8.5173	8.2396		7.8687	7.713	8.6385	8.8395		7.061	6.8974	8.4293	9.2671		8.038	7.4236	9.9353	9.826
eftRNACys1	1024183	1024253	+	eftRNACys1	tRNA-Cys	12.7418	11.6956	13.4005	11.9095	12.4416		12.648	12.7505	12.1453	13.023		11.2513	11.1614	12.2255	11.5682		12.0629	11.9406	11.8004	12.346		12.3041	12.4586	11.9909	11.9224		11.6786	11.561	12.4616	13.0364
eftRNALeu3	1024267	1024350	+	eftRNALeu3	tRNA-Leu	12.7989	12.3269	12.892	12.2507	12.3975		12.3865	11.7647	12.9822	13.0714		11.5657	11.3615	13.0695	11.706		13.4018	12.9946	11.8212	12.0996		12.444	11.9385	12.0856	12.2945		12.6017	12.0542	13.2224	13.014
ref71	1024429	1024859	-	ref71	sRNA	7.1511	6.9371	7.3775	6.9555	6.9837		7.3753	7.0961	7.1237	7.5648		7.391	7.2449	7.2105	7.108		7.9008	7.8088	7.4663	7.7179		7.8133	7.544	7.9499	8.0155		7.5206	7.3768	8.2783	8.4006
ef1053	1024927	1025736	-		ABC transporter ATP-binding protein	6.2152	6.4797	6.4209	6.3304	6.3549		6.4603	6.1698	6.396	6.6009		6.4148	6.0592	6.5883	6.862		6.5177	6.5954	6.4809	6.4867		6.742	6.7077	6.5661	6.7532		6.4335	6.363	6.5215	6.3726
ef1054	1025795	1027552	-		ABC transporter permease protein	6.54	6.5307	6.6868	6.7224	6.8044		6.4488	6.6492	6.4836	6.637		6.5904	6.8142	6.5119	6.4816		6.3002	6.47	6.3021	6.4978		6.435	6.4453	6.283	6.3424		6.4116	6.5771	6.5434	6.4514
ef1055	1028097	1028609	+		tunicamycin resistance protein putative	7.771	7.4776	7.7071	7.6122	7.4666		8.1469	8.6888	7.0995	7.1467		7.1927	7.7312	7.3714	6.8872		7.2643	7.6263	7.5285	7.059		7.4269	7.6611	6.7715	7.4372		7.2251	7.6326	7.6942	7.3437
ef1056	1028673	1028768	-		hypothetical protein	6.4503	6.473	7.5892	6.7774	6.0158		6.4643	7.1565	6.3007	6.4834		5.5114	5.0444	6.5132	6.2831		6.6076	6.8674	7.1564	7.2871		6.2495	6.25	6.1914	6.9454		6.4269	6.4095	6.9956	6.3735
ef1057	1028878	1030476	+	mntH2	Mn2+/Fe2+ transporter NRAMP family	7.4661	7.4931	7.4818	7.6387	7.7045		8.0736	8.1623	7.8401	8.0526		8.9988	8.9782	8.5207	8.527		9.4092	9.2207	9.1066	8.9309		9.5246	9.5127	9.4716	9.2001		9.5187	9.5195	9.4963	9.6387
ef1058	1030476	1030901	+		universal stress protein family	6.9801	7.3339	7.2275	7.2117	7.2027		7.6617	7.5972	7.2804	7.8067		8.3849	8.1352	8.0029	7.9388		9.0293	8.7826	8.6522	8.5729		8.9489	9.0188	8.9517	8.826		9.2161	8.9709	9.1937	9.4869
ef1059	1030956	1032626	-		conserved hypothetical protein	6.7048	6.7727	6.86	6.8363	6.8103		6.7546	6.7419	6.9976	6.756		6.7883	6.9873	6.954	7.0796		6.6398	7.0049	6.8398	6.6972		6.7778	6.8729	6.7163	6.981		6.7502	6.7902	6.8108	6.4975
ef1060	1033007	1034668	+		pheromone binding protein	6.8024	6.7042	6.5631	6.7192	6.8217		7.0235	6.9822	6.6646	6.672		6.5687	6.6541	6.3929	6.9956		6.4538	6.3889	6.5473	6.4358		6.7251	6.4558	6.711	6.6259		6.6714	6.493	6.5827	6.509
ef1061	1034696	1035919	+		N-acyl-D-amino-acid deacylase family protein	7.7475	6.7474	7.7356	7.196	7.3146		6.9949	6.6075	6.815	6.9629		6.7441	6.6419	6.7485	6.6589		5.8655	6.2318	6.4973	7.3848		6.2006	6.5782	6.3711	7.4019		6.495	6.6185	6.8013	7.8586
ef1062	1035916	1037133	+		N-acyl-D-amino-acid deacylase family protein	6.5135	6.3931	6.93	6.617	6.4174		6.3232	6.1238	6.689	6.6032		6.421	6.1168	6.5459	6.4468		6.3603	6.4953	6.1581	6.3696		6.2695	6.6576	6.7588	6.3904		6.3959	6.7659	6.8843	6.744
ef1063	1037368	1037847	+		conserved hypothetical protein	8.5753	8.2706	8.0953	8.4928	7.9484		8.43	7.8819	8.204	8.0341		8.6665	7.6689	8.0208	7.8295		8.3273	8.002	8.5286	8.6736		8.5935	8.5617	8.3877	8.7438		8.1942	7.8815	7.9783	8.4671
ef1064	1037914	1038344	+			7.5376	7.1288	7.6387	6.9774	7.7232		7.1436	7.0961	7.3076	7.3591		7.675	7.1676	7.1738	7.2569		7.6138	7.5935	7.1995	7.6615		7.9733	7.7829	7.421	7.88		7.7752	7.474	8.2453	8.1494
ef1065	1038304	1038411	+		hypothetical protein	5.7103	5.2465	5.5909	6.1472	6.3631		5.7187	6.7294	5.9565	5.3281		6.2825	5.0444	5.9689	5.7264		5.7037	5.6897	6.3529	5.3016		5.4119	6.4995	5.8266	6.2516		6.3245	5.8103	5.3222	6.0155
ef1066	1038386	1039024	-	maa	hexapeptide-repeat containing-acetyltransferase	7.3419	7.1502	7.2722	6.6923	6.436		7.5888	7.3646	7.2574	7.1383		7.3385	6.5189	7.405	7.2909		7.057	7.3303	7.4349	7.1593		7.5695	7.5825	7.7186	7.6429		7.5726	7.4399	7.298	7.507
ef1067	1039145	1039348	-		hypothetical protein	6.8453	6.2792	6.1943	6.5416	6.6458		7.8175	7.2203	6.8603	6.7161		7.5029	7.229	7.3437	7.6066		7.9398	7.6941	7.4146	7.516		7.8497	7.8184	7.6858	8.0136		7.3578	7.4905	6.6934	7.4143
ef1068	1039422	1040459	-	galM	aldose 1-epimerase	6.7212	6.7323	6.6429	6.7213	6.5179		6.5603	6.7691	7.0804	6.7794		6.9942	6.8471	7.0742	7.2802		7.3774	7.2273	7.0338	7.0018		7.0071	7.1359	7.172	7.3346		6.9655	7.1418	6.7169	6.7307
ef1069	1040679	1041842	+	galK	galactokinase	6.9296	7.0545	6.7947	6.8396	6.4898		7.1451	6.9997	7.0424	6.8267		7.3582	7.2306	7.2275	7.1516		7.195	7.1594	7.3094	7.2415		7.346	7.6056	7.4109	7.4129		7.3007	7.3176	6.9993	6.9897
ef1070	1041858	1042847	+	galE-1	UDP-glucose 4-epimerase	6.2129	6.3335	6.3114	6.0988	6.127		5.9024	5.8969	6.3996	6.1245		6.3776	6.6709	6.3197	6.2439		6.0064	6.4676	6.2163	6.1908		6.303	6.3411	6.1542	6.3362		6.187	6.1966	6.2732	6.2585
ef1071	1042859	1044352	+	galT	galactose-1-phosphate uridylyltransferase	7.3561	7.4607	7.0269	7.4899	7.031		7.3366	7.2884	7.3672	7.1218		7.5088	7.6246	7.4898	7.3121		7.193	7.4077	7.5577	7.5478		7.3619	7.4903	7.5343	7.633		7.4395	7.8147	7.2485	7.662
ef1072	1044359	1045363	+	galR	galactose operon repressor galR	7.6245	7.3779	7.4519	7.0478	7.2102		7.5889	7.5306	7.5506	7.5118		7.7314	7.5368	7.5565	7.3864		7.8469	7.7075	7.7216	8.0032		7.742	7.6122	7.8505	7.7551		7.7508	7.6215	7.5324	7.7195
ef1073	1045445	1045939	+		conserved hypothetical protein	6.4228	6.582	6.6014	6.3678	6.5853		6.472	6.0202	6.2985	6.2335		6.519	6.6709	6.4047	6.6187		6.3759	6.2018	6.5613	6.3106		6.6111	6.4486	6.3387	6.4405		6.6042	6.6229	6.3015	6.6349
ef1074	1046003	1046275	+		hypothetical protein	7.3504	7.1985	7.4862	6.8692	7.6851		7.6456	7.2162	7.0939	7.5185		7.2964	6.5768	7.4645	7.1645		7.0369	7.3276	7.0857	7.4358		7.1582	7.0393	7.4997	7.2538		7.8672	7.4107	7.5135	7.7883
ef1075	1046338	1046844	+		acetyltransferase GNAT family	6.5035	6.406	6.3305	6.1316	6.4183		6.732	6.8587	6.7466	6.7323		6.7419	6.6476	6.6335	6.6978		6.732	6.5514	6.8443	7.1575		6.7057	6.5579	6.7667	6.7362		6.5431	7.0916	6.8655	6.916
ef1076	1046848	1047633	+		streptomycin 3''-adenylyltransferase putative	6.5775	7.9884	8.3824	7.4731	7.4296		6.7989	6.8249	6.7992	7.7698		6.7613	6.7382	6.9614	7.0898		6.9344	6.8	7.0762	8.0966		6.6067	6.5477	7.0143	7.2371		6.6584	7.0384	6.9373	7.9396
ef1077	1047648	1048097	+		acetyltransferase GNAT family	7.8483	7.7257	7.4229	7.187	7.2894		7.3043	8.0605	7.7264	7.1084		6.8631	7.6955	7.8254	7.2988		7.5622	8.0675	7.2777	6.7648		6.991	8.013	6.9566	7.8077		7.2189	7.9295	8.0134	7.043
ef1078	1048290	1049444	+	emeA	multidrug resistance protein putative	7.3274	6.9805	7.5574	7.1142	7.4207		7.1905	6.9822	6.9591	7.1864		7.1712	6.9941	7.1117	6.8462		6.6314	6.8357	6.9734	6.8743		6.9157	6.8728	7.0118	6.9359		6.7687	6.9765	7.0076	7.1075
ef1080	1050218	1051534	+		ImpB/MucB/SamB family protein	6.2301	6.3619	6.3724	6.2094	6.2759		6.3176	6.4087	6.377	6.4151		6.4163	6.4913	6.307	6.3199		6.2048	6.4997	6.3935	6.3504		6.7281	6.3798	6.4757	6.3139		6.6942	6.5492	6.4047	6.3912
ef1081	1051539	1051928	+		conserved hypothetical protein	6.5645	6.7627	6.8197	6.7618	6.5162		6.8752	6.6509	6.868	6.7611		7.6261	7.28	7.1471	7.0688		6.2356	6.7855	6.7345	6.655		6.9128	7.4174	6.6499	6.5362		6.9203	6.6922	6.9791	6.8296
ef1082	1052015	1052197	+		hypothetical protein	6.7449	6.4216	6.7909	6.4371	6.0501		6.6812	6.713	7.0131	6.8254		7.0471	7.5084	7.0134	6.8987		7.8125	7.2652	7.1134	6.2252		7.1899	6.656	6.5861	6.5685		7.1728	7.151	7.507	7.2188
ef1083	1052215	1052520	+		hypothetical protein	7.491	6.7823	6.6827	7.7647	7.745		8.0142	8.3839	7.3972	7.6624		8.1207	8.1765	7.3321	7.1861		7.6559	7.1097	7.3314	7.9465		7.5052	7.3352	7.539	7.1264		7.4805	6.6185	7.38	7.6004
ef1084	1052573	1053004	+		universal stress protein family	7.4375	7.0199	7.2363	6.9308	6.6928		7.2844	5.8422	7.0752	7.0401		7.2623	6.5872	7.8178	7.4174		7.9546	6.8674	7.5906	6.7424		7.6818	6.7121	7.0494	7.186		8.07	6.4095	6.9349	6.7478
ef1085	1053075	1053317	+		conserved domain protein	6.075	5.7829	5.9604	6.4956	5.6045		6.0865	6.2541	6.571	5.9469		6.4563	6.8728	6.2442	6.3269		6.2381	6.7841	6.2988	6.3002		6.3184	5.8715	6.5499	5.9811		6.1224	7.0845	6.2594	6.6116
ef1086	1053687	1054133	+		spermine/spermidine acetyltransferase putative	6.9291	7.3229	7.0325	6.9171	7.0227		6.9456	7.2361	7.4042	6.794		6.7298	6.9605	7.1334	7.0332		6.8597	7.5954	7.3329	6.8898		7.1231	6.862	6.8245	6.8641		7.4067	7.8706	7.4391	7.0335
ef1088	1054273	1054986	+		conserved hypothetical protein	6.5395	7.0289	7.351	7.1483	6.6304		6.664	6.88	7.0967	6.7235		6.9007	6.4969	7.1806	7.1042		6.4102	7.1767	7.329	6.7551		7.3259	8.2683	6.8308	6.7997		6.8001	7.9234	6.8541	6.8631
ef1089	1055057	1055452	+		conserved hypothetical protein	11.9754	11.4793	11.4975	11.4699	11.1211		10.9352	10.9467	10.2697	10.8209		10.6034	10.4885	10.1577	10.5593		10.5688	10.3634	11.1849	10.8555		11.2264	11.0233	11.7076	11.2975		10.6825	10.5705	11.2295	11.8804
ef1090	1055638	1057059	-	ebpR	hypothetical protein	6.4126	6.324	6.2496	6.5095	6.4787		6.1207	5.9251	6.4195	6.7571		6.2878	6.0569	6.2435	6.5168		6.174	6.3241	6.2669	6.2302		6.4637	6.5785	6.3283	6.2233		6.3137	6.2646	6.3382	6.3508
ef1091	1057387	1060698	+	ebpA	von Willebrand factor type A domain protein	6.6009	6.6966	6.8591	6.83	6.9269		6.9016	6.7509	6.9036	7.3857		7.1492	7.1301	7.0129	7.0826		7.2247	7.3405	7.1129	7.1477		7.1172	7.0616	7.1459	7.051		7.0956	7.106	6.9105	7.1278
ef1092	1060702	1062132	+	ebpB	cell wall surface anchor family protein	7.1407	6.9191	7.0694	7.2952	7.1765		7.4242	6.659	7.3758	7.5447		7.6107	7.5354	7.3313	7.5433		7.5047	7.4347	7.4896	7.6937		7.2084	7.4368	7.3203	7.4857		7.3076	7.325	7.2729	7.4983
ef1093	1062129	1064006	+	ebpC	cell wall surface anchor family protein	6.6247	6.7822	6.8364	6.6005	6.6592		6.8733	7.2087	7.1372	7.4771		7.3221	7.2559	7.1931	7.1337		7.5547	7.3633	7.3667	7.4098		6.7752	7.0462	7.1351	7.1564		7.2182	7.0663	7.152	7.1384
ef1094	1064100	1064954	+	strC	sortase family protein	8.4497	7.4537	6.7701	7.8992	8.0561		7.8483	7.7037	7.2627	7.814		7.8356	7.5588	7.3495	7.4155		6.7849	7.0756	7.5303	8.0447		7.5343	7.3333	7.3399	7.6923		7.1465	7.3609	7.6074	7.9138
ef1095	1065022	1065315	-		hypothetical protein	7.3309	8.2423	7.1949	7.7593	8.2267		7.2496	7.0387	7.3524	8.0489		7.6572	6.9749	7.5556	7.9394		8.123	7.4827	7.6156	7.4894		7.5526	7.8894	8.1039	7.713		8.0828	8.6972	7.5896	7.6651
ef1096	1065511	1065714	+		conserved hypothetical protein	7.3318	7.3837	7.5992	7.4039	7.6229		7.4817	7.5532	7.6615	8.0268		7.1276	7.7607	8.0032	7.5535		7.5299	7.9646	7.5084	7.5426		7.6818	8.0008	7.3938	7.7325		7.7411	8.6876	8.0186	7.9913
ef1097	1066074	1066586	+	entV	hypothetical protein	6.8134	6.5645	6.4494	6.3929	6.5287		6.7203	6.8466	6.7514	6.4978		6.7619	6.1875	6.6672	6.5635		6.5449	6.5606	6.7274	6.4469		6.8281	6.1148	7.2095	7.0415		7.487	7.3609	7.803	7.623
ssrA (tmRNA)	1066894	1067257	-	ssrA (tmRNA)	sRNA	15.4684	14.8932	15.5142	14.7865	14.8		14.8187	14.4599	15.3565	15.1144		14.8762	14.537	15.7182	15.3096		16.1593	15.7341	15.1011	15.1225		15.4786	15.0421	15.1855	15.0526		15.4458	14.9856	15.6178	15.436
ef1098	1067396	1067701	-		conserved hypothetical protein	7.491	7.8181	7.7142	7.7105	7.7281		6.9851	7.5532	7.7118	7.3406		7.5186	7.9993	7.4228	8.0767		7.2065	7.671	7.5532	7.1964		7.6818	7.7061	7.4554	7.3738		7.2237	8.1593	7.2454	7.3856
ef1099	1068036	1070060	+	ace	collagen adhesin protein	6.7597	6.2706	6.4613	6.3767	6.7768		6.5192	6.2459	6.528	6.4354		6.4199	6.496	6.2342	6.5598		6.4934	6.075	6.3944	6.3292		6.4618	6.4285	6.1941	6.4038		6.6109	6.2271	6.4023	6.751
ef1100	1070185	1071780	+		ABC transporter ATP-binding/permease protein	6.6692	7.0886	6.9523	6.8838	6.5982		6.6751	6.8304	6.8641	6.8638		6.873	7.2132	7.0418	7.2585		6.6845	7.0635	6.7999	6.9704		7.0386	7.2382	7.103	6.833		6.7861	7.0732	6.6003	6.7326
ef1101	1071850	1072584	+		conserved hypothetical protein	6.8692	7.6011	6.8533	7.2594	6.9673		7.1282	7.2055	6.8889	6.9982		7.2442	7.644	6.7418	7.2862		7.0973	7.252	7.2663	6.9959		6.9593	7.186	7.0962	7.211		7.0028	7.2786	7.0429	6.8796
ef1102	1072581	1072982	-		conserved hypothetical protein TIGR01655	6.0046	6.8371	6.9243	6.5554	6.3613		7.1955	6.5224	6.3756	6.6775		6.2887	6.0646	6.8654	7.1125		6.4837	6.2543	6.0225	6.1858		6.5658	6.2129	6.2792	6.5342		5.9425	6.0011	6.3895	6.2069
ef1103	1073093	1074445	-		amino acid permease family protein	6.8919	6.8751	6.7791	7.2083	7.0131		6.7489	6.6028	6.5452	6.7999		6.9046	6.5073	6.4977	6.888		6.5552	6.5982	6.4435	6.6854		6.9083	7.2507	6.8215	6.9614		6.6679	6.8351	6.4287	6.2384
ef1104	1074617	1074802	-		conserved domain protein	7.5293	7.3961	7.6273	7.7664	7.892		7.2013	6.697	6.7461	7.1423		7.5135	7.7572	7.3404	7.2542		7.0542	7.1767	7.282	7.5417		7.2789	7.1724	7.5019	7.2745		6.847	6.4377	7.7283	8.1646
ef1105	1075288	1075593	-		hypothetical protein	7.1871	7.5344	7.5724	7.5345	7.2513		7.5633	7.0898	7.6394	7.4903		7.6091	7.5624	7.8885	7.8164		8.108	7.8732	8.0562	7.5687		8.0923	7.7061	7.8844	7.853		7.9128	7.4236	7.7385	8.0165
ef1106	1075596	1075724	+		hypothetical protein	6.0315	6.5105	5.869	6.3878	5.8226		6.3643	5.7389	6.0684	6.109		5.6941	6.8113	6.7473	6.6408		6.3401	6.4084	5.7988	5.6199		6.4775	6.342	5.9733	6.112		6.1793	7.0196	6.0918	6.0188
ef1107	1075884	1076039	+		hypothetical protein	6.0553	6.8077	6.5332	6.0105	6.0691		7.0778	6.0606	6.6653	6.8753		6.9789	6.2615	7.623	6.7976		7.855	7.5184	7.292	6.8792		7.3712	6.9756	7.3258	7.578		8.0305	7.4677	7.9735	7.8484
ef1108	1075945	1076706	+	lutA	oxidoreductase putative	6.2124	6.7954	6.6815	6.5576	6.699		7.2426	6.7216	7.2768	6.9118		7.4332	7.4973	7.3319	7.3901		8.0554	7.8888	7.432	7.3535		8.0352	7.8361	7.942	7.6877		8.6988	8.5202	8.4424	8.0139
ef1109	1076719	1078191	+	lutB	iron-sulfur cluster binding protein	6.7098	6.7975	6.9498	6.9552	7.0121		7.3905	7.2032	7.3725	7.3569		7.3404	7.5905	7.5279	7.4378		8.1634	8.0148	7.6649	7.6553		8.1934	8.0099	8.0689	8.0529		8.7842	8.741	8.5963	8.42
ef1110	1078184	1078903	+	lutC	YkgG family protein	8.2295	8.8086	8.5766	8.5464	8.8387		8.6968	8.5847	8.4106	8.7444		9.0747	9.0762	8.5173	8.7037		8.6646	8.7895	8.7812	8.771		8.844	8.9195	8.9232	8.8533		9.0492	9.1558	9.1066	9.2685
ef1111	1079124	1079672	+		signal peptidase I	8.7953	8.6582	8.6993	8.5012	8.5573		8.6594	8.3463	8.3989	8.543		8.6166	8.3982	8.4661	8.692		8.8626	8.6496	8.8888	8.7425		8.9219	9.041	8.8689	8.8988		8.8943	8.6808	8.7109	8.9888
ef1112	1079783	1083373	+	rexB	exonuclease RexB	7.308	7.1779	7.1098	7.3434	7.2345		7.416	7.2454	7.4864	7.1814		7.5424	7.358	7.4359	7.24		7.4887	7.3158	7.331	7.3086		7.5627	7.4727	7.1955	7.4372		7.4611	7.3049	7.3056	7.2565
ef1113	1083366	1087160	+	rexA	exonuclease RexA	6.9369	7.0211	6.9771	6.9763	6.8099		7.1164	7.3086	7.2752	7.2302		7.2571	7.2947	7.192	7.2444		7.6203	7.6693	7.3777	7.287		7.2993	7.3124	7.1953	7.2435		7.5413	7.3274	7.5421	7.3492
ef1114	1087230	1087574	+		conserved hypothetical protein	8.7681	8.6593	8.6299	8.4148	8.6084		9.0541	9.1666	8.5941	8.582		8.6743	8.7756	8.608	8.2654		8.8389	8.7586	8.6831	8.7954		8.9587	8.5502	8.7816	8.8331		8.7282	8.3328	8.6257	8.9522
ef1115	1087895	1088941	+	pheS	phenylalanyl-tRNA synthetase alpha subunit	8.5253	8.6697	8.5697	8.1842	8.3352		8.5653	8.0865	8.3618	8.3452		8.3823	8.2754	8.6266	8.3173		8.6143	8.4371	8.9199	8.6572		8.4308	8.4315	8.5709	8.4407		8.5065	8.1219	8.4793	8.5097
ef1116	1088949	1091372	+	pheT	phenylalanyl-tRNA synthetase beta subunit	8.3111	8.2568	8.4774	7.8981	8.2914		8.2774	8.3921	8.2441	8.2155		8.1383	8.3345	8.1083	8.1507		8.4955	8.3141	8.3536	8.3949		8.0594	8.0921	8.2272	8.1789		8.0843	8.0815	8.0851	8.4152
ef1117	1091568	1092233	-	glnP	amino acid ABC transporter permease protein	6.6051	6.2566	6.3769	6.6868	6.0963		5.9471	6.0138	6.8703	6.3132		6.567	6.8445	6.5588	6.7026		6.3129	6.6057	6.421	6.2246		6.8683	6.4232	6.1007	6.1904		6.2297	6.4174	8.2346	6.2705
ef1118	1092245	1092958	-	glnM	amino acid ABC transporter permease protein	6.1805	6.6193	6.4241	6.8228	6.5506		6.5311	6.5233	6.4232	6.5837		6.2364	6.8353	6.6792	6.5598		6.255	6.1404	6.5103	6.4522		6.31	6.5963	6.3645	6.7253		6.6288	6.4169	6.6098	6.1761
ef1119	1093004	1093831	-	glnH	amino acid ABC transporter amino acid-binding protein	6.2223	6.3836	6.3788	6.5736	6.7718		6.8302	6.2762	6.5504	6.4471		6.6686	6.9969	6.4765	6.5094		6.3287	6.4731	6.4839	6.7852		6.2846	6.2851	6.3539	6.2104		6.2193	6.2328	6.3478	6.0459
ef1120	1093866	1094597	-	glnQ	amino acid ABC transporter ATP-binding protein	6.2982	6.3062	6.4398	6.4738	6.2407		6.2848	6.3809	6.554	6.2146		6.5577	6.7487	6.4716	6.7749		6.4361	6.706	6.538	6.2068		6.4609	6.8093	6.2129	6.3604		6.2893	6.7089	6.2754	6.4469
ef1121	1094868	1095689	+	murI	glutamate racemase	8.7559	9.0566	8.7336	8.6976	8.6489		8.738	9.3393	8.55	8.465		8.1983	8.6518	8.3314	8.4587		8.4594	8.5522	8.7975	8.1979		8.8318	9.0469	8.944	8.6034		8.5927	8.5783	8.5739	8.6052
ef1122	1095682	1097037	+	rph	ribonuclease PH/Ham1 protein	8.2928	8.388	8.3992	8.2243	8.0995		8.3446	8.1856	8.2509	7.8777		7.9912	7.8869	8.2749	8.1737		8.45	8.5372	8.3074	8.2077		8.3241	8.146	8.5229	8.4185		8.7004	8.4797	8.3465	8.3918
ef1123	1097050	1097562	+		conserved hypothetical protein	7.8238	7.7469	8.0868	7.7891	8.0705		7.9557	7.6966	7.6412	7.8784		7.4284	7.3156	7.8228	7.6806		7.408	7.7276	7.7586	7.8851		7.8104	7.7175	7.7928	7.9878		7.9736	7.735	7.8683	8.1957
ef1124	1097656	1098420	-		transcriptional regulator DeoR family	6.2093	6.6375	6.5732	6.398	6.3876		6.3984	6.1466	6.7184	6.7126		6.6591	6.8232	6.6125	6.5402		6.3016	6.5727	6.764	6.832		6.9009	6.7647	6.8368	6.8658		6.4579	6.8401	6.4821	6.8383
ef1125	1098614	1099681	+		conserved hypothetical protein	6.6515	6.9813	6.5381	6.9291	6.8446		6.8643	6.5259	6.8939	6.7508		7.1823	7.1775	7.123	7.2479		6.6808	6.7671	7.0276	6.8133		6.9766	7.381	6.7636	6.8886		7.0821	6.956	6.7279	6.6665
ef1126	1099699	1100157	+		PTS system IIA component	5.613	6.0119	6.0264	5.5071	6.1856		5.5509	6.0748	6.211	5.8657		6.2328	5.9708	5.9689	5.9709		5.7942	5.9588	6.1543	5.9136		5.7354	6.0125	5.8266	6.0842		5.9888	5.624	6.0074	5.791
ef1127	1100170	1101657	+	sagT (ulaA-1)	putative transport protein SgaT protein	6.8302	7.0011	7.203	7.0796	7.1593		7.2629	7.0831	7.3118	6.8222		7.065	7.0643	7.5244	7.0276		6.8438	7.0598	7.083	6.9175		7.2594	7.5281	7.0644	7.1018		7.761	7.7651	7.0409	7.0434
ef1128	1101672	1101971	+	sgaB	phosphotransferase enzyme II B compnent SgaB	6.5807	7.0559	7.1905	7.1506	6.2013		6.7926	7.5768	7.5709	6.8206		6.9283	7.6689	7.1533	6.7759		6.5689	6.8811	7.4697	6.6136		7.0917	7.7763	6.6018	6.7912		6.2371	7.302	7.2439	6.0211
ef1129	1101985	1102623	+		hexulose-6-phosphate synthase putative	5.6252	6.1446	6.143	6.158	6.29		5.8969	6.1307	6.1963	6.5106		6.1857	6.7511	6.1912	5.9592		6.2897	6.3063	6.1401	6.338		6.3779	6.7479	6.2884	6.1617		6.3004	5.9152	6.3707	6.0721
ef1130	1102628	1103488	+		hexulose-6-phosphate isomerase SgbU putative	6.1669	6.4962	6.3785	6.5517	6.7085		6.1292	6.1227	6.3431	6.3179		6.5246	6.6486	6.3456	6.5527		6.2049	6.3443	6.5357	6.1655		6.2062	6.4241	6.1188	6.5209		6.43	6.4608	6.522	6.3345
ef1131	1103478	1104188	+	araD	L-ribulose-5-phosphate 4-epimerase	6.4001	6.4845	6.3886	6.5004	6.7248		6.9725	6.5839	6.4707	6.3386		6.4511	6.5007	6.3468	6.8556		6.8368	6.4066	6.2899	6.3035		6.4398	6.1464	6.5734	6.6374		6.5798	6.4785	6.4478	6.5193
ef1132	1104445	1104933	+		CBS domain protein	8.0436	7.5679	7.6737	7.9782	7.9066		8.604	8.3141	8.2428	8.696		9.0981	8.8183	8.4731	8.7314		8.8034	8.3498	8.5556	9.3356		8.4692	8.3813	8.1404	8.5246		7.9603	7.76	8.2692	8.5328
ef1133	1105014	1105715	+	dapD	2 3 4 5-tetrahydropyridine-2-carboxylate N-succinyltransferase	8.2479	8.5153	8.5452	8.7099	8.2783		8.936	8.9488	9.1823	8.7997		9.5781	9.4581	10.0057	10.0649		10.1719	10.0224	10.2802	10.1795		9.689	9.648	10.0053	9.7432		9.763	9.4975	9.1382	9.3513
ef1134	1105752	1106921	+		peptidase M20/M25/M40 family	7.056	7.0135	7.2457	6.9932	7.0848		7.7326	7.8087	7.577	7.6896		8.1096	8.3676	7.9764	8.1497		8.5453	8.4093	8.4069	8.6151		8.3852	8.1414	8.4253	8.5166		8.0602	7.9066	7.7249	8.1497
ef1135	1106966	1107886	-		conserved hypothetical protein	7.4962	7.3312	7.3652	7.1343	7.2397		6.8291	6.9922	7.0137	7.0097		6.9199	6.8387	6.9966	7.2942		7.0887	6.9535	7.0028	7.0764		7.0905	6.7733	6.924	7.1153		7.1656	7.0874	6.8478	7.1748
ef1136	1108026	1108172	-		hypothetical protein	6.49	6.823	6.1337	6.7191	6.1134		6.1109	6.1045	6.7237	6.6652		6.5024	7.2191	6.5372	6.7315		5.9329	6.3775	6.1045	6.4103		6.7862	6.6918	5.7764	6.2056		6.6763	6.8815	6.5666	6.4738
ef1137	1108144	1108419	+		hypothetical protein	7.5274	7.0867	7.8654	8.1089	7.3449		7.5159	6.8927	8.5753	7.7128		7.6097	7.2905	7.4276	8.13		8.5588	8.2975	7.4334	7.8109		8.5752	7.8791	8.0003	7.7092		8.3378	7.8004	7.5222	7.3396
ef1138	1108496	1109320	+		oxidoreductase aldo/keto reductase family	8	7.8527	8.093	7.8661	7.8245		7.8847	7.7894	7.8665	7.9812		7.9922	7.9777	7.8927	8.028		7.9112	8.1246	8.1387	8.2543		8.0146	8.1488	8.3141	8.364		8.3697	8.5269	8.4492	8.4714
ef1139	1109371	1110093	-		glutamine amidotransferase class I	7.144	7.353	7.5497	7.146	7.5523		7.1464	6.867	7.2975	7.1083		6.8671	6.9925	7.2318	7.1216		7.5918	7.3547	7.4274	6.981		7.272	7.2593	7.3124	7.3403		7.3356	7.4475	7.2903	7.3122
ef1140	1110236	1110610	-	gloA	lactoylglutathione lyase	7.9192	8.1884	8.6303	8.0811	8.2994		8.1548	8.1223	8.2425	8.1754		7.9988	8.2129	8.4725	8.5754		8.9686	8.9946	8.7609	8.2733		8.8976	8.441	8.7701	8.6406		9.4407	9.3635	9.5342	9.003
ef1141	1110759	1111205	+		MutT/nudix family protein	10.5612	9.3241	10.0108	9.0066	9.8264		10.0454	9.9553	9.2648	9.688		9.5419	9.3294	9.6488	9.1737		10.0413	9.935	9.6875	9.8059		9.7921	9.4787	9.7301	10.3179		9.5409	9.1666	10.5872	10.6627
ef1142	1111269	1112081	-		hydrolase haloacid dehalogenase-like family	8.762	8.721	9.101	8.6193	8.6298		8.6532	8.982	8.4319	8.536		8.609	8.4237	8.3544	8.3844		8.432	8.3359	8.6119	8.6002		8.5658	8.3918	8.7814	8.5501		8.572	8.2873	8.6566	8.7886
ef1143	1112100	1113470	-		HD domain protein	8.2786	8.068	8.2015	8.0505	8.1147		8.3848	8.0618	7.9301	8.0873		8.3613	8.2602	8.1135	7.9526		7.9297	7.9258	8.2514	8.1298		8.484	8.2724	8.308	8.1489		8.1762	8.1231	7.9909	8.2149
ef1144	1113467	1114318	-		lipoate-protein ligase A family protein putative	7.5324	7.7427	7.6981	7.6094	7.4731		7.5605	7.2026	7.5196	7.4116		7.5429	7.5321	7.6108	7.6306		7.986	7.9707	7.7383	7.5303		7.5757	7.6654	7.9023	7.6467		7.8468	8.0308	7.6943	7.7774
ef1145	1114614	1115051	+		conserved hypothetical protein	8.0729	7.9635	8.2948	7.8863	8.2313		7.7949	7.8536	7.7109	8.2289		7.3234	7.4993	8.1553	7.7479		8.3244	7.9224	7.9848	7.6649		7.5426	7.9121	7.5784	7.6791		8.312	8.1193	8.3368	8.0202
ef1146	1115119	1115745	+		DNA-directed RNA polymerase delta subunit putative	10.554	10.3807	10.2029	10.4038	10.1819		9.9286	9.8825	9.8426	9.8589		9.3292	9.351	9.709	9.5125		9.5074	9.2402	9.6832	9.669		9.257	9.0801	9.5249	9.5699		9.5383	9.3087	9.6711	9.6585
ref72	1115883	1115931	+	ref72	sRNA	10.9779	10.6215	10.5138	10.2704	10.3683		11.4208	11.0912	10.8367	11.2778		10.0309	9.6412	11.0409	9.9446		11.7856	11.3158	10.4813	10.9183		10.4119	9.9099	10.9343	10.8038		11.1954	10.4599	12.0946	11.5945
ef1147	1116053	1117663	+	pyrG	CTP synthase	9.6308	9.6479	9.9951	9.5479	9.7347		9.8384	9.6889	9.6126	9.5176		8.6779	8.6022	8.9203	8.8057		8.4756	8.3807	8.511	8.391		8.207	7.9513	8.5242	8.3773		8.5236	8.134	8.6487	8.732
ef1148	1117747	1120083	-		penicillin-binding protein 1A	7.6133	7.4865	7.7093	7.4319	7.5841		7.6155	7.3839	7.5642	7.6272		7.4889	7.4594	7.8404	7.6492		7.9053	7.8071	7.7377	7.7109		7.2354	7.2018	7.6701	7.449		7.7329	7.7382	7.6471	7.7137
ef1149	1120125	1120742	-	recU	recombination protein U	7.5066	7.5023	7.6714	7.6987	7.7414		7.3838	7.5083	7.567	7.6685		7.6824	7.7488	7.7606	7.7034		8.0234	7.628	7.5342	7.8312		7.1642	7.0601	7.4611	7.5895		7.4178	7.2301	7.8078	7.9077
ef1150	1120805	1121347	+		conserved hypothetical protein	7.5763	7.3514	7.2276	7.6671	7.6918		7.7207	7.3985	7.3249	7.2955		7.42	7.6168	7.3195	7.345		7.1626	7.0548	7.588	7.5644		7.4579	7.5928	7.6404	7.5891		7.1616	7.7299	7.5417	7.267
ef1151	1121441	1121851	+		cell division protein DivIVA putative	9.2891	9.3811	9.8216	9.4591	9.2929		9.2382	9.725	9.4664	9.3257		9.0199	9.0294	9.3745	9.1442		9.7173	9.6543	9.4724	9.2369		9.2506	9.2091	9.4561	9.2799		9.2057	9.1013	9.5389	9.4496
rnpB	1121939	1122379	+	rnpB	sRNA	12.9302	11.8921	13.2072	11.8463	12.8698		12.5557	12.525	12.7143	12.9786		12.1834	12.1266	12.9243	11.9489		13.2985	13.2036	12.155	12.5602		12.1128	11.9852	12.0309	12.3844		12.7286	12.6693	13.7075	13.0007
ef1152	1122565	1123728	+		conserved hypothetical protein	7.382	7.7811	7.8539	7.5517	7.7507		7.5828	7.8151	7.5952	7.7855		7.3763	7.464	7.8771	7.6226		7.8778	7.7398	7.8389	7.4775		7.5237	7.6187	7.6552	7.6076		7.9375	7.6303	7.7089	7.6397
ef1153	1123747	1125243	+		thermostable carboxypeptidase 1	7.4663	7.4931	7.557	7.3249	7.3721		7.5999	7.6939	7.7384	7.5992		7.5064	7.6874	7.5911	7.7338		7.6628	7.7313	7.5909	7.5597		7.5943	7.51	7.7457	7.7607		7.9097	7.7125	7.4807	7.8112
ef1154	1125276	1125992	+		DNA replication protein DnaD putative	7.6797	7.9208	7.9238	7.4934	7.7937		7.9177	7.9634	7.6966	7.7946		7.7843	7.64	7.7918	7.6383		7.705	7.6593	8.012	7.8693		7.6562	7.6045	8.1377	7.903		7.9736	7.8104	7.5721	8.1109
ef1155	1126007	1126654	+	nth	endonuclease III	8.1283	8.2995	8.1442	8.1316	7.7871		8.3573	8.0022	8.1459	8.0877		8.0685	7.5362	8.1668	8.0536		8.4838	8.3006	8.326	8.0781		8.3514	8.0731	8.4293	8.2697		8.3473	8.0451	8.1913	8.3564
ef1156	1126828	1127592	+		transcriptional regulator GntR family	6.828	6.9714	7.0873	6.361	6.5648		7.2382	7.3246	7.1017	7.0132		7.23	7.0824	7.1043	7.3022		7.2456	7.0726	7.2137	7.2053		6.9332	6.9338	7.1832	7.1398		7.1067	6.6657	6.7575	7.0084
ef1157	1127589	1128887	+		peptidase M20/M25/M40 family	7.4348	7.3558	7.4782	7.1104	7.1131		7.6942	7.7093	7.6008	7.4602		7.7837	7.5128	7.5751	7.7729		7.4335	7.3892	7.5979	7.8692		7.4288	7.3401	7.5318	7.5343		7.2345	7.2124	7.1255	7.4708
ef1158	1129087	1130010	+		N4-(beta-N-acetylglucosaminyl)-L-asparaginase putative	7.0869	6.8356	6.8193	6.6093	6.8703		6.9382	6.5363	7.1272	6.8368		7.2749	7.091	6.9734	7.2905		6.4735	6.6606	6.9485	6.9553		6.6619	6.8562	6.8354	6.7454		6.7467	6.9325	6.3164	6.8484
ef1159	1130030	1130359	+	celA-2	PTS system cellobiose-specific IIB component	8.0966	8.9156	8.188	9.2126	7.6029		9.1392	9.265	8.2723	9.406		9.2241	9.4395	7.9867	8.6774		7.6577	7.5494	7.909	9.193		8.7513	8.7832	8.7199	8.4007		7.4884	8.0633	7.8755	8.2997
ef1160	1130378	1131733	+		PTS system cellobiose-specific IIC component	10.7382	7.434	11.2619	8.2758	9.2282		9.581	10.4183	8.1835	8.8498		7.4213	7.7588	8.0201	7.0388		7.5452	8.9267	7.4993	7.9509		7.5762	7.8349	7.5113	9.6201		7.3776	7.5232	10.5339	10.6097
ef1161	1131751	1132269	+		conserved domain protein	6.9499	6.7463	6.7668	6.4097	6.5179		7.1646	6.9575	7.0868	6.9546		7.1084	7.0396	7.2305	6.9416		6.9131	6.5497	7.0088	7.1857		7.1353	6.5361	6.7924	6.6952		6.8007	7.3042	6.8776	6.5495
ef1162	1132387	1134768	+		helicase putative	9.3588	8.6358	6.7836	9.1682	7.7826		8.1012	7.4374	7.9329	8.0753		9.1671	8.1619	8.7949	7.6718		7.4309	7.3283	9.2462	9.7599		8.5325	7.8949	8.3802	8.3948		8.0552	7.3667	7.5379	9.1645
ef1163	1134765	1135730	+		L-asparaginase putative	7.357	7.6989	7.7695	7.7259	7.9359		7.4034	7.4929	7.5585	7.8419		7.2487	7.385	7.4551	7.693		7.1926	7.4123	7.3341	7.5697		7.2359	7.4983	7.5673	7.2316		7.6745	7.3869	7.3971	7.3141
ef1164	1135752	1136435	+		HD domain protein	7.3066	7.1004	7.4543	7.1112	7.4452		7.0816	7.1369	7.047	7.1921		6.9038	7.2541	6.9972	6.9084		6.9133	6.8854	6.8678	7.0844		6.9855	6.8415	7.0071	6.9152		7.3674	7.0788	7.344	7.4018
ef1165	1136452	1136946	-		conserved hypothetical protein	7.7456	7.7906	8.0564	7.4109	7.6914		7.8205	7.3274	7.8363	7.6356		7.6912	7.6318	7.6975	7.5782		8.2681	7.8994	7.6063	7.8171		7.5513	7.3075	7.6164	7.8085		7.6633	7.4446	8.164	7.9178
ef1166	1137181	1138137	+		YitT family protein	7.6128	7.6022	7.3618	7.3482	7.0828		6.941	6.9514	7.0319	6.9873		6.9553	7.5409	6.9846	7.1628		6.9497	6.9381	6.9406	6.9943		7.0605	6.8744	7.0753	6.9075		6.748	6.8311	6.99	6.8032
ef1167	1138340	1139209	+	fba	fructose-bisphosphate aldolase class-II	12.2005	12.4939	12.5372	12.7636	12.5717		11.6952	11.5598	11.9278	11.8709		11.2531	11.3358	11.6291	11.7394		11.8032	11.5916	11.6601	11.5676		11.7308	11.6772	11.8562	11.4373		11.8881	11.7331	11.9602	11.7782
ef1168	1139178	1139333	+		hypothetical protein	6.3202	5.7446	6.0889	6.0105	6.2649		6.2063	5.6402	5.6181	6.0822		5.8147	6.2615	5.5966	5.2328		5.8941	5.52	5.7943	5.3895		5.7248	5.8955	5.5025	5.8736		5.6241	5.6147	5.5715	6.3446
ef1169	1139383	1140675	+	murA-1	UDP-N-acetylglucosamine 1-carboxyvinyltransferase 2	7.6809	7.9405	8.0259	7.8755	8.1689		7.3681	7.5207	7.7501	7.6998		7.1929	7.5793	7.6578	7.7822		7.6486	7.5896	7.4552	7.5249		7.414	7.5927	7.6975	7.2485		7.5436	7.8328	7.5556	7.6151
ef1170	1140672	1141964	+	rho	transcription termination factor Rho	8.6728	8.6374	8.798	8.4328	8.5549		8.3275	8.2659	8.3341	8.0488		7.7397	7.8002	8.0195	8.0137		8.2272	8.0366	8.1056	8.0579		7.7611	7.814	7.9785	7.8988		8.0886	7.9724	8.1474	7.9069
ef1171	1142064	1142333	+	rpmE	ribosomal protein L31	10.7457	10.5489	10.9529	10.657	11.1684		10.5238	10.508	10.8686	11.0011		9.9811	9.604	10.7575	10.6834		10.9755	10.6892	10.0287	9.9867		9.8597	9.697	9.8022	9.8672		10.4219	10.0983	10.7463	10.3506
ef1172	1142650	1143762	+		teichoic acid biosynthesis protein B putative	7.6519	7.1772	7.3683	7.1625	7.3356		7.3379	7.2407	7.3626	7.3188		7.5837	7.337	7.298	7.0966		7.2973	7.2499	7.2655	7.1344		7.2204	7.212	7.131	7.3535		7.4591	7.4454	7.1887	7.2855
ef1173	1143752	1144498	+		glycosyl transferase WecB/TagA/CpsF family	6.904	6.7594	6.969	6.2836	6.9502		6.851	6.5913	6.8193	7.0044		6.7919	6.8476	6.9548	6.5026		6.8909	6.907	6.8676	6.7356		6.6948	7.0218	6.7275	6.9748		6.8641	6.9055	7.1334	7.044
ef1174	1144499	1145092	+		hypothetical protein	6.5902	7.1424	6.7981	6.801	6.7454		6.5784	6.4291	6.4771	6.7974		6.8138	7.1505	6.6294	6.8779		6.5784	6.2238	6.7125	6.7852		6.7294	6.9492	7.3447	6.6158		6.572	6.6473	6.5956	6.7841
ef1175	1145158	1145556	+	gct	glycerol-3-phosphate cytidylyltransferase	7.0504	6.8781	7.1978	6.8197	6.7465		6.9788	7.3068	6.537	6.8876		6.5499	6.8883	6.6025	6.4427		6.5713	6.2605	6.7516	6.4145		6.3617	6.5734	6.6042	6.2242		6.4986	6.6698	6.7412	7.1921
ef1176	1145695	1146759	+		conserved hypothetical protein	6.7229	6.7548	6.4248	6.932	6.8916		6.8424	7.2444	6.946	6.8748		6.8437	7.1155	6.7365	6.6499		5.956	6.7864	6.7209	6.7737		6.465	6.9352	6.4757	6.3542		6.4591	6.875	7.0026	6.5555
ef1177	1146752	1146964	+		hypothetical protein	6.4427	6.5453	6.3987	6.779	6.3118		6.0852	6.5666	6.0961	5.7766		6.4894	5.615	6.6527	6.3848		6.3481	6.0103	5.9179	5.9633		6.7254	6.5123	6.4951	6.3761		6.3364	6.3197	6.022	5.519
ef1179	1147190	1148068	+	cscK	fructokinase	7.8555	7.7381	7.5157	6.8326	7.1238		8.1873	7.9401	8.2648	8.1504		8.0838	8.075	7.995	8.52		7.9191	7.708	8.0143	8.2311		7.7425	7.5574	7.8545	7.6588		7.6087	7.7078	7.4448	7.8408
ef1180	1148159	1148407	+		conserved hypothetical protein	9.3994	9.3317	9.8568	9.1922	9.3449		9.6976	9.7261	10.0365	9.5417		9.7395	9.5414	10.5798	10.2298		11.2114	11.2343	10.4536	10.4703		10.712	10.3584	10.7759	10.49		11.5717	11.2697	11.2673	10.834
ef1181	1148465	1149199	-		nitroreductase family protein	6.9039	6.9645	6.899	6.9574	7.0598		6.7371	6.7576	7.1282	6.9498		6.9106	6.4705	6.7418	7.03		7.3418	7.1069	7.1976	7.0791		7.1284	6.9435	7.0589	7.0525		7.3781	6.6077	6.7709	7.0616
ef1182	1149283	1149741	-	luxS	autoinducer-2 production protein LuxS	10.3409	10.2255	10.4315	9.9093	10.1843		10.0117	10.3382	9.9831	9.8251		10.0451	9.9854	9.8864	9.8936		10.3359	10.1998	10.4448	10.41		10.368	10.051	10.5318	10.4654		10.0822	10.1918	10.4011	10.6212
ef1183	1149948	1151015	+	asd	aspartate-semialdehyde dehydrogenase	8.1173	8.2786	8.3556	8.151	8.3063		8.1167	8.2944	8.0395	8.002		8.2744	7.948	8.2631	8.152		8.3266	8.1686	8.1681	8.2446		8.2016	8.063	8.3751	7.981		8.2683	8.1687	8.1383	8.3226
ef1184	1151049	1151921	+	dapA	dihydrodipicolinate synthase	8.1821	7.9993	8.3107	8.0723	8.1048		7.8608	8.0831	7.9641	8.2032		7.8625	7.9071	8.0935	8.182		8.0614	7.9402	7.97	8.0578		7.9436	7.9444	7.8811	7.9108		7.7302	8.1236	7.9493	8.0924
ef1185	1151952	1153640	+	rnjB	metallo-beta-lactamase superfamily protein	9.0018	9.1587	9.0345	9.1218	8.9214		8.9293	8.7598	8.8297	8.5226		8.9628	8.6455	8.9104	8.9126		9.004	8.8238	8.9611	8.9765		8.8522	8.8084	8.9348	8.9867		8.9622	8.9137	8.8344	8.9082
ef1186	1153765	1155147	+		Ser/Thr protein phosphatase family protein	8.1378	8.0443	7.4382	8.2973	7.6925		7.9717	8.1314	7.9854	7.8215		7.9151	7.937	8.1678	7.5603		7.7187	7.8314	8.4484	8.2023		8.1956	8.3298	7.7865	7.8641		7.8567	8.0446	7.8896	7.7458
ef1187	1155182	1155811	+		conserved hypothetical protein	8.0149	8.6335	8.9049	8.5835	8.1447		7.9087	9.3838	8.5781	9.0116		7.7776	9.2705	8.4793	8.5504		8.3134	8.9747	8.6528	8.0064		7.7047	8.7496	8.8439	7.8962		8.2846	9.1794	8.4667	8.1442
ef1188	1155817	1156587	+		hydrolase haloacid dehalogenase family	8.1139	8.4398	8.7375	8.3481	8.168		8.0907	8.2897	8.1419	7.9423		7.9732	8.1099	8.1346	8.0185		8.1534	7.9007	8.3139	8.2886		7.7327	7.6778	8.4542	8.2376		8.1155	7.6766	8.1563	8.4943
ef1189	1156575	1157228	+		conserved hypothetical protein	8.5813	8.4384	8.4617	8.3475	8.1454		8.7343	8.7394	8.1731	7.9913		8.4419	8.5983	8.0917	7.9295		8.1254	7.6876	8.5319	8.3699		8.6201	7.9733	7.8583	8.6832		8.0371	7.6778	8.0905	8.3351
ef1190	1157355	1157924	+		conserved hypothetical protein	7.9623	7.8006	7.8258	7.3157	7.8656		7.3522	7.2579	7.3883	7.5115		7.2066	7.1964	7.4023	7.1684		7.3199	7.3321	6.9815	7.2536		6.9717	7.1488	6.9293	7.0987		7.0845	7.2407	6.7816	7.2469
ef1191	1157917	1158777	+		DegV family protein	8.7194	8.676	8.6425	8.3045	8.2367		8.0557	8.0681	8.0859	7.9801		7.5083	7.6675	8.0466	8.1198		7.5794	7.7697	7.9835	7.8052		7.7518	7.8308	7.8052	7.4924		7.4867	7.4276	7.2697	7.6436
ef1192	1158931	1159596	+		aquaporin Z	7.3372	8.0087	7.882	8.5908	8.5667		7.1274	7.6076	7.3674	7.5066		6.8658	7.5829	7.2244	7.2644		6.8278	7.4501	7.1033	6.8778		7.1622	7.7149	7.0775	6.9432		6.8715	7.221	7.3245	7.0851
ef1193	1159770	1160474	+	vicR (err07)	DNA-binding response regulator VicR	7.5711	7.7048	7.7506	7.6278	7.5495		7.7598	7.6776	7.7533	7.9624		8.0397	8.2242	7.6095	7.8744		7.9641	7.7062	7.9534	7.8476		8.1262	7.7282	7.9576	7.855		7.6633	7.5606	7.8149	7.9404
ef1194	1160481	1162310	+	vicK (ehk07)	sensory box histidine kinase VicK	7.6382	7.5609	7.8953	7.6323	8.0385		8.0216	7.9751	7.7229	8.1518		8.1214	7.8488	7.6472	7.7564		8.0764	7.8592	7.7957	8.0595		7.9459	7.9132	7.8906	7.9869		8.0133	7.7716	8.059	8.2542
ef1195	1162307	1163617	+		hypothetical protein	12.1279	8.2248	11.1403	9.584	11.0904		10.4513	8.4848	8.5501	10.2171		9.1632	7.9744	9.1856	7.9428		8.3623	7.9641	9.2191	10.3758		9.5567	8.316	8.8983	11.516		9.1838	8.1801	9.6935	12.5192
ef1196	1163617	1164471	+		conserved hypothetical protein	8.0843	7.6998	7.98	7.307	7.7088		7.996	7.9748	8.6111	8.1308		7.9721	7.8606	7.7886	7.7213		7.9953	7.9976	8.038	7.9577		7.9557	7.9705	8.0849	10.1146		7.8141	7.7415	10.0995	8.5897
ef1197	1164528	1165334	+		metallo-beta-lactamase YycJ	8.4257	8.3365	8.7169	8.256	8.716		8.327	8.4214	8.4892	8.5006		8.1399	8.3043	8.3465	8.1356		8.7553	8.5057	8.4649	8.2986		8.4006	8.2876	8.4902	8.3422		8.515	7.9808	8.5771	8.4557
ef1198	1165545	1166459	+		conserved hypothetical protein	6.5995	6.6064	6.5906	6.7078	6.649		6.6482	6.713	6.6185	6.748		7.0031	6.7979	6.7692	7.0257		6.5877	6.882	6.7942	6.7885		6.9863	6.688	6.607	6.7454		6.8809	6.8088	6.7913	6.9132
ef1199	1166478	1167344	+		conserved hypothetical protein	7.6567	7.532	8.6126	7.4935	8.0577		7.8919	7.9748	7.4579	8.0896		7.6074	7.741	7.8135	7.4885		7.6417	7.9398	7.6362	7.959		7.7026	7.8963	7.7025	7.9009		7.7386	8.0873	7.988	7.7873
ef1200	1167396	1167887	-		membrane protein putative	6.596	7.1711	7.2583	6.7747	7.1888		6.9749	7.073	6.8899	7.0969		6.7721	7.3016	6.7952	6.842		6.5842	6.7536	6.7213	6.8455		6.9952	6.7642	7.1145	7.1707		7.065	6.8351	6.6316	6.5791
ef1201	1167902	1168654	-		conserved hypothetical protein	6.9124	6.8437	7.0263	6.9573	6.9535		6.912	6.9528	6.7565	6.8099		7.0166	6.591	6.5148	6.7844		6.5011	6.5877	6.7386	6.8249		6.648	6.7066	6.8531	7.1211		6.7466	6.8564	6.7866	6.7849
ef1202	1169090	1169359	+		conserved hypothetical protein	10.0849	10.1457	9.8399	9.7383	9.5646		10.3435	10.2086	10.3844	10.1945		10.686	10.561	10.6148	10.398		10.9423	10.7796	10.8246	10.7722		10.657	10.2627	10.5004	10.6794		10.8333	10.3943	10.478	10.5345
ef1203	1169356	1169778	+		conserved hypothetical protein TIGR00250	9.4567	9.209	9.3613	8.9293	9.0582		9.3675	9.0854	9.654	9.3032		9.3661	8.896	10.0781	9.9243		10.8254	10.2909	10.0782	9.7731		10.1017	9.4677	9.8852	10.1254		10.1591	9.7955	9.6894	9.7616
ef1204	1169816	1170121	+		conserved hypothetical protein	9.3547	9.3855	9.7909	9.2912	9.6507		9.7048	9.5613	9.8168	9.7279		9.3184	9.6272	10.147	9.9415		10.7078	10.4863	10.0593	9.997		9.7553	9.5241	9.5583	9.9783		10.241	9.9235	10.2877	9.8331
ref32C	1170242	1170546	-	ref32C	sRNA	8.6673	8.3816	8.8508	8.1957	8.9426		8.2991	8.4606	8.3287	8.5828		8.1042	8.065	8.5471	8.3543		8.9464	8.9301	8.6686	8.4884		8.616	8.3431	8.6623	8.6831		9.21	9.121	9.1586	9.1703
ef1205	1170622	1171469	+			8.7102	7.9936	8.5824	7.9606	8.2773		8.6067	8.2134	7.9012	8.3775		8.6844	8.4868	7.7802	7.8473		7.7193	7.778	8.2579	8.5636		7.8865	7.9808	8.009	8.2854		7.1707	7.0562	8.0257	8.5044
ef1206	1171541	1172710	-	maeE	malate dehydrogenase decarboxylating	6.578	6.4054	6.1184	6.8343	7.0917		7.0134	7.2286	6.9392	6.9736		7.1568	6.9122	6.6831	6.9159		6.6699	6.5501	6.5233	6.7616		6.7446	7.1741	6.5689	6.86		6.6027	6.9379	6.5812	6.3498
ef1207	1172742	1174067	-	maeP	citrate carrier protein CCS family	7.4438	7.9778	7.089	7.4248	7.778		7.5633	7.5379	7.4451	7.2714		7.8527	7.9147	7.3085	7.5241		7.0172	6.9596	7.2859	7.3863		7.4886	7.4512	7.2928	7.1555		7.3019	7.0731	7.1442	6.9405
ef1209	1174215	1175765	+	maeK (HK14)	sensory box histidine kinase	6.4076	6.4529	6.3076	6.7106	6.4665		6.5535	6.6805	6.7049	6.7669		6.7118	6.9442	6.5995	6.9128		6.0792	6.5466	6.5617	6.6283		6.7857	6.6588	6.6731	6.613		6.6599	6.7419	6.5167	6.6703
ef1210	1175746	1176438	+	maeR(RR14)	response regulator	7.2637	6.4064	6.712	6.6649	6.8905		7.5408	6.296	6.9924	6.5618		6.9112	6.0757	6.7709	6.8566		6.7074	6.4613	6.602	7.0375		7.2931	6.3358	6.5838	7.3975		6.7833	6.8105	6.7597	7.1054
ef1211	1176624	1177967	+	npr	NADH peroxidase	8.7652	8.8914	9.2416	8.7559	8.911		9.8897	9.9493	9.6208	9.7227		10.3805	10.2946	10.2869	10.2734		11.2807	11.1226	10.8857	11.0036		11.3299	11.0377	11.2851	11.1913		11.6097	11.3738	11.1456	11.2149
ef1212	1178020	1178931	-		transcriptional regulator	7.5348	7.3373	7.4477	7.5142	7.5876		7.4987	7.2688	7.2501	7.31		7.7385	7.389	7.5228	7.3755		7.3994	7.162	7.47	7.6605		7.4013	7.3825	7.3619	7.6251		7.1341	6.8469	7.2684	7.7558
ef1213	1179209	1180861	+	alsS	acetolactate synthase	7.2999	7.6853	7.7417	7.4475	7.7836		7.7073	7.7125	7.4084	7.5115		7.286	7.5041	7.5162	7.6486		7.8319	7.6204	7.8054	7.7269		7.6884	7.7782	8.077	7.9676		8.2482	8.2374	8.2109	8.5317
ef1214	1180873	1181577	+	budA	alpha-acetolactate decarboxylase	7.2443	7.6457	7.5739	7.2747	7.1716		7.4723	7.419	7.1383	7.3159		7.1933	7.7603	7.0662	7.3247		7.685	7.6112	7.4013	7.5233		7.7571	7.4661	7.8761	7.7825		8.5054	8.2887	8.2096	8.1717
ef1215	1181735	1182817	+		hypothetical protein	6.8338	6.711	6.9055	6.9234	6.9083		6.7351	6.5509	6.8794	6.8305		6.8823	6.72	7.0684	6.8971		6.8211	6.9608	7.0246	6.8721		6.7857	6.9844	7.1553	7.2574		7.0285	6.968	7.0162	7.3051
ef1216	1182931	1183650	-		hypothetical protein	6.4382	6.2371	6.5278	7.0428	6.5097		6.7772	6.7294	6.8571	7.0203		6.3235	6.7011	6.6067	7.0631		5.8779	6.3303	6.3672	6.3281		6.7885	6.6721	6.3883	6.2221		6.2028	6.5226	6.4539	6.5954
ef1217	1183899	1184303	+		lipoprotein putative	7.2206	6.9269	6.8163	7.109	6.7316		6.8363	6.2945	6.6842	6.9185		6.7909	6.8728	7.3169	7.39		6.9028	6.7476	7.3226	6.8723		7.3047	7.1839	6.8095	7.0594		7.5946	6.8983	7.0035	7.0338
ef1218	1184511	1185347	+		spermidine/putrescine ABC transporter permease protein	6.6138	6.6381	6.4032	6.9756	7.0845		6.5134	6.3805	6.8151	6.9825		6.5284	6.7325	6.5574	6.8173		6.1793	6.3826	6.4512	6.741		6.6396	6.2761	6.5114	6.2925		6.2106	6.4377	6.417	6.4561
ef1219	1185340	1186119	+		spermidine/putrescine ABC transporter permease protein	6.3442	6.557	6.5223	6.3255	6.3187		6.5996	6.4428	6.4953	6.1842		6.1023	6.4892	6.563	6.2873		6.3335	6.4591	6.4427	6.374		6.6901	6.5548	6.4473	6.3822		6.6188	6.5015	6.3143	6.0897
ef1220	1186158	1187198	+	ireB	spermidine/putrescine ABC transporter ATP-binding protein	6.2888	6.4182	6.3738	6.2221	6.4322		6.3387	6.662	6.5072	6.1786		6.3343	6.3012	6.4009	6.2694		6.06	6.3333	6.1424	6.3418		6.4034	6.4374	6.1661	6.3401		6.1478	6.0568	6.2597	6.1526
ef1221	1187225	1188289	+		spermidine/putrescine ABC transporter spermidine/putrescine-binding protein	6.1946	6.0601	6.241	6.3054	6.2317		6.1062	6.4077	6.3779	6.2182		6.1399	6.0228	6.2011	6.2885		6.2038	6.2557	6.3553	6.1606		6.2426	6.4813	6.0986	6.2394		6.0802	6.2325	6.1859	5.9222
ef1222	1188310	1190049	+	ade	adenine deaminase	6.8035	7.2234	7.4313	6.8253	6.6982		6.9674	7.0033	6.9334	6.7035		6.4244	6.8976	7.0176	6.8624		6.5653	7.1378	6.7453	6.6634		6.8154	7.1896	6.7671	6.6662		6.8168	7.302	6.8039	6.4477
ef1223	1190033	1191361	+		chlorohydrolase family protein	6.3395	6.5531	6.3501	6.3511	6.1337		6.4082	6.7045	6.4726	6.1825		6.3769	6.5635	6.5046	6.3413		6.1351	6.4082	6.3703	6.1109		6.3302	6.5975	6.2741	6.0465		6.2857	6.7815	6.2747	5.9263
ef1224	1191552	1192436	+		transcriptional regulator Cro/CI family	8.3273	8.0562	7.5933	8.5473	7.7898		8.7405	7.9834	8.2859	7.6131		8.5082	7.818	8.2619	7.9304		7.7322	7.3169	8.3766	8.1079		9.0613	8.314	8.0531	8.9369		8.4067	7.719	7.5265	7.5817
ef1225	1192656	1193591	+		thiamin biosynthesis ApbE putative	7.2943	7.216	7.5174	7.0323	7.5566		8.3065	8.4073	8.1299	7.7204		8.2511	8.374	8.3345	7.7622		8.8553	8.5487	8.2897	8.0451		8.4192	8.3336	8.412	8.1515		8.8667	8.8939	8.529	8.4767
ef1226	1193618	1194226	+		oxidoreductase putative	7.5104	7.2123	7.1739	7.1749	7.1967		8.5497	8.427	8.3122	8.033		8.737	8.5274	8.1694	7.8957		8.6408	8.4507	8.4148	8.4767		8.4602	8.1691	8.4159	8.2289		9.1231	8.6653	8.7169	8.8841
ef1227	1194245	1195501	+	mtaD1	conserved hypothetical protein	7.9516	7.7965	7.8815	7.356	7.5023		8.5769	8.7155	8.5566	8.158		8.7217	8.6214	8.7382	8.4723		9.2861	9.0937	9.0228	8.8357		8.9133	8.8538	9.1014	8.8465		9.6004	9.5196	9.1627	9.1698
ef1228	1195913	1197403	+		hypothetical protein	7.1746	7.2849	7.19	7.1738	7.0106		7.2938	7.4002	7.4894	7.3567		7.2204	7.5932	7.2594	7.3659		7.1396	7.2187	7.3577	7.3868		7.3085	7.5685	7.4147	7.1774		7.3913	7.5078	7.2651	7.3723
ef1229	1197345	1198028	+		conserved hypothetical protein	7.081	8.3901	6.7994	7.4039	7.1499		7.0816	7.5163	7.3367	6.6411		7.2101	7.5123	7.2286	7.2542		6.9133	7.4107	7.2136	7.0067		7.1012	7.1792	7.5083	7.0801		7.2664	7.1911	7.0143	7.1198
ef1230	1198040	1198144	+		hypothetical protein	8.4577	7.76	7.9462	7.7813	8.302		7.878	7.3068	7.5129	8.0717		8.3278	7.832	7.2754	7.8957		7.714	7.4901	7.2811	8.2819		7.6468	5.7199	7.5834	8.0307		7.3781	6.7049	7.469	8.3213
ef1231	1198352	1199176	+		conserved hypothetical protein	6.5518	6.7069	6.4817	6.9101	6.6878		6.6427	6.6891	6.7089	6.7437		6.5419	6.7469	7.1753	6.8648		6.9726	7.1808	6.7662	6.563		6.9744	7.2611	6.8407	6.6092		7.3857	7.0536	6.7822	6.3421
ef1232	1199468	1200379	+		ABC transporter permease protein	6.5682	6.6856	6.7706	6.6218	6.8736		6.668	6.7163	6.7928	6.7399		6.4933	6.8012	6.8839	7.0636		7.0009	6.8399	6.9844	6.4071		6.812	7.0534	6.7104	6.6045		7.4427	7.1267	6.8053	6.4436
ef1233	1200394	1201275	+		ABC transporter permease protein	6.4318	6.9489	6.8204	6.8754	6.6726		6.8437	7.2514	7.0758	6.9271		6.7247	6.5077	7.1015	7.0119		6.6227	6.9561	6.6905	6.7219		6.9319	7.0899	6.7823	6.9056		7.3089	7.0137	7.0029	6.8488
ef1234	1201293	1202891	+		ABC transporter substrate-binding protein putative	7.0905	7.8977	6.5791	7.7074	7.2385		7.3963	8.1706	7.7587	7.3513		7.8304	8.4544	7.3138	7.4128		6.6826	7.075	6.8987	7.0512		7.1914	7.5063	7.1177	7.5803		6.8554	7.4388	7.4037	6.9712
ef1235	1202948	1203541	+		hypothetical protein	6.3929	6.4749	6.2878	6.4609	6.4816		6.495	6.7592	6.9168	6.3672		6.4263	6.5872	6.6097	6.3674		5.5516	6.3882	6.2163	6.3401		6.776	6.3535	6.3691	6.364		6.2854	6.8182	6.0748	6.0026
ef1236	1203534	1204451	+		acetyl xylan esterase putative	6.3162	6.2954	6.0654	6.4489	6.2019		6.4866	5.9465	6.5001	6.2324		6.5291	6.4712	6.5813	6.7244		6.2428	6.025	6.5275	6.5133		6.7154	6.4445	6.3558	6.609		6.8256	6.4935	6.2611	6.0726
ef1237	1204432	1205196	+		conserved hypothetical protein	6.8792	6.4652	6.5947	6.6182	6.4869		6.678	6.6201	6.5131	6.5662		6.5414	7.4565	6.892	6.4808		6.4426	7.846	6.5334	6.5252		6.7277	6.9015	6.7155	6.9798		6.708	6.4671	7.1878	6.8936
ef1238	1205201	1207351	+	bglX	glycosyl hydrolase family 3	6.7912	6.1823	6.1784	6.2619	6.6108		6.3811	6.5194	6.4868	6.53		6.3371	6.5182	6.52	6.5762		6.5758	6.6746	6.4311	6.32		6.262	6.4247	6.3345	7.1409		6.4983	6.7912	6.5741	6.3744
ef1239	1207369	1210644	+		conserved hypothetical protein	6.8535	7.4554	7.1503	7.4623	7.0789		6.7958	7.0772	7.803	6.884		6.9957	7.3951	7.7561	7.4941		6.8759	7.5502	7.1064	6.9846		7.103	7.7935	7.3589	6.858		7.1157	7.8236	7.0607	6.9456
ef1240	1210660	1211625	+		sugar-binding transcriptional regulator LacI family	7.2065	7.737	7.6566	7.3223	7.7049		7.5878	7.5569	7.3556	7.2749		7.6143	7.4736	7.3491	7.693		7.3893	7.3025	7.7169	7.6751		7.5145	7.6132	7.7022	7.5616		7.4319	7.6692	7.4037	7.8587
ef1241	1211658	1212188	-		hypothetical protein	7.6603	7.7325	7.895	7.5113	7.7766		7.4673	7.3387	7.5183	7.3599		7.3883	7.2153	7.3181	7.3229		7.5586	7.3031	7.237	7.147		7.1303	7.4042	7.3945	7.0184		7.0365	7.4037	7.0529	7.2068
ef1242	1212459	1213172	-		transcriptional regulator GntR family	6.9852	6.9697	7.0258	7.2386	7.0456		6.9508	7.1283	7.1243	7.0531		6.8592	6.7093	7.2027	7.2731		7.0369	7.4095	7.2222	7.1509		7.5431	7.6517	7.2003	7.2257		7.4267	7.4333	7.13	6.6176
ef1243	1213415	1214848	+		glycosyl hydrolase family 1	8.0957	7.7782	7.9794	7.7672	7.8479		7.8544	8.0558	7.6751	7.893		7.762	7.787	7.755	7.7465		7.6748	7.6459	7.8222	7.7893		7.9109	7.8677	7.8801	7.8574		7.8458	7.9792	7.8872	8.0832
ef1244	1214873	1215922	+		oxidoreductase Gfo/Idh/MocA family	8.5601	8.402	8.3176	8.2225	8.3573		8.3136	8.1733	7.6696	7.9041		8.3016	7.8524	7.6864	7.9841		7.8432	7.7812	8.1677	8.2351		8.1302	8.0634	8.3999	8.2867		8.0929	8.016	7.9822	8.3242
ref73	1216052	1216181	-	ref73	sRNA	11.6907	10.4784	10.8606	11.1386	10.0301		11.5731	11.1422	9.5292	11.158		10.8672	10.8271	9.4842	9.6747		9.2402	9.627	10.1315	10.9203		9.8883	9.7758	9.9368	10.4156		9.231	9.2504	11.1697	11.3311
ef1246	1216396	1216854	+		conserved hypothetical protein	6.7569	7.1096	6.9354	6.9109	6.8972		6.7418	7.1492	7.0249	6.854		6.8755	6.2776	7.21	7.0734		7.0439	7.184	6.9775	6.8048		6.6842	7.0947	6.7421	6.9764		7.0833	7.1474	7.0072	6.7886
ef1247	1216893	1217234	-		conserved hypothetical protein	9.2614	9.0016	8.9844	9.3762	8.9664		8.8693	9.0164	8.6656	8.6596		8.8609	8.8195	8.8491	8.7615		8.6911	8.5839	8.9654	8.8586		9.5085	9.358	8.8877	8.9105		8.7524	9.1065	9.2224	9.2323
ef1248	1217308	1217571	-		hypothetical protein	9.1883	8.5472	8.4935	8.6832	8.9655		8.669	7.921	8.2723	8.2145		8.1561	7.7404	8.1372	8.0892		8.7803	8.3882	7.9791	8.4479		8.6339	7.9344	8.7849	8.392		9.1255	8.3905	9.2096	9.3272
ef1249	1217727	1219439	-	efbA	fibronectin/fibrinogen-binding protein putative	7.3431	7.5775	7.4731	7.7543	7.2899		7.3987	7.4835	7.6114	7.6589		7.722	7.729	7.5801	7.392		7.6477	7.721	7.9124	7.9124		7.6366	7.7098	7.694	7.6847		7.7385	7.6688	7.4499	7.4632
ef1250	1219647	1220318	+		hypothetical protein	7.2699	7.1766	7.1257	7.1555	6.9226		6.9616	7.1956	7.0357	7.1893		7.0455	6.9582	7.1673	7.06		7.0703	6.8918	7.2828	7.3341		7.072	7.1684	6.8583	6.8862		7.2865	7.3156	7.1523	7.2593
ef1251	1220382	1220489	+		hypothetical protein	8.6114	9.2613	8.8567	9.1947	8.4514		8.3999	8.7243	8.9784	7.8242		8.8068	8.3091	9.0072	9.0899		9.2444	9.379	9.3451	9.0987		9.3348	9.1041	9.4224	9.2006		9.4367	9.5046	9.2801	9.3394
ref74A	1220621	1220710	+	ref74A	sRNA	11.2021	9.7792	11.0609	10.1342	11.1719		10.7581	10.9389	9.4583	11.376		10.7773	10.9682	9.3364	9.8925		10.0571	9.5607	10.2629	11.2689		10.5431	9.8244	10.3615	11.2612		9.9165	9.199	10.5061	11.7388
ref74B	1220730	1220813	+	ref74B	sRNA	10.938	9.97	11.3618	10.0833	10.945		10.6891	10.5258	10.8717	10.7562		10.2638	10.4648	10.7554	9.9267		10.8738	11.3184	10.7696	10.6347		10.6516	11.6264	10.1835	10.6896		10.568	11.2527	11.1122	11.4277
ef1253	1221358	1222347	+		conserved hypothetical protein	7.1686	7.249	7.3718	7.0462	7.2491		7.0641	7.4422	7.8283	7.3613		7.1483	7.3566	7.9063	7.3407		7.3609	7.6693	7.1646	6.6803		7.381	7.7749	7.0736	6.9761		7.509	8.4226	7.6634	6.7225
ef1254	1222372	1223259	+		ABC transporter permease protein	7.0812	6.7284	6.9986	6.8797	7.0204		6.6083	7.1862	6.4744	6.6955		6.4519	6.6742	6.429	6.7789		6.3129	6.3316	6.421	6.2043		6.5296	6.8103	6.397	6.5398		6.4269	6.4331	6.5732	6.7926
ef1255	1223256	1224023	+		ABC transporter ATP-binding protein	6.9405	6.6236	6.8083	6.9364	6.8359		6.9888	7.0108	6.5604	6.6948		6.9223	6.9801	6.4967	6.675		6.5673	6.6211	6.4057	6.6179		6.418	6.7245	6.4612	6.4252		6.6094	6.0335	6.5861	6.4042
ef1257	1224055	1225304	-			7.2455	7.5563	6.776	7.6431	7.0267		6.7963	6.7656	7.0229	7.0925		7.321	7.5996	7.115	7.1453		6.6061	7.0345	7.0155	7.3408		7.1766	7.5077	7.3514	7.0228		7.0195	7.498	6.987	6.7913
ef1258	1225536	1225742	+		hypothetical protein	9.5214	9.1457	9.2631	9.2149	9.1998		8.5373	8.5062	7.9751	8.4086		8.8818	8.4347	8.0909	8.2784		8.2398	8.4654	8.8354	8.5407		8.8536	8.5033	8.8078	8.4974		8.2748	8.2778	8.926	9.3027
ef1259	1225760	1226539	-		hydrolase haloacid dehalogenase-like family	7.8622	7.9346	7.8722	7.7303	7.882		7.5971	8.0905	7.802	7.8554		7.6032	7.9497	7.8452	7.7865		7.8047	7.7199	7.7646	7.5213		7.6631	7.6638	7.8057	7.6595		7.5422	7.8139	7.6981	7.6546
ef1260	1226754	1227473	+	err06	DNA-binding response regulator	6.9255	6.8534	7.192	6.7085	7.1801		7.2097	7.193	7.0595	7.1893		7.3738	7.0494	7.2576	7.3006		7.6999	7.4996	7.2595	7.5213		7.2084	7.2907	7.1553	7.2163		7.5038	7.6396	7.5183	7.6116
ef1261	1227473	1228942	+	ehl06	sensor histidine kinase	7.453	7.4133	7.2594	7.4367	7.5084		7.4052	7.2055	7.4473	7.449		7.5215	7.1021	7.668	7.6927		7.9371	7.659	7.4613	7.8236		7.5032	7.3813	7.6694	7.6062		7.5141	7.3996	7.6389	7.7171
ef1262	1228981	1229532	-		hypothetical protein	6.4888	6.8277	6.5462	6.6178	6.5703		6.9915	7.0567	6.8595	6.7836		6.5271	6.5665	6.3108	6.6343		6.2832	6.3061	6.2957	6.245		6.1388	6.3528	6.4336	6.753		6.5738	6.7191	6.3639	6.4523
ef1263	1229547	1230248	-		hypothetical protein	7.6096	7.347	7.2203	8.217	7.4057		7.755	7.5447	7.6144	8.0896		7.3583	7.0769	7.4363	7.6418		7.235	7.0158	7.3186	7.0562		7.057	7.0254	7.0506	7.3825		8.0504	7.4236	7.1596	7.06
ef1264	1230354	1232462	-		sulfatase domain protein	8.4622	8.5064	8.5433	8.5166	8.4606		8.5636	8.6163	8.4004	8.5218		8.6162	8.4509	8.4844	8.6573		8.7693	8.6563	8.7925	8.6876		8.5609	8.6151	8.7516	8.5407		8.6328	8.5234	8.3623	8.848
ef1265	1232720	1233892	+		conserved hypothetical protein	7.3653	7.5678	7.4533	7.3769	7.4356		7.4743	7.2683	7.2827	7.3435		7.1644	7.1351	7.439	7.3082		7.2873	7.3408	7.3848	7.3476		7.2395	7.0802	7.4113	7.1678		7.3792	6.9845	7.3288	7.4302
ef1266	1233882	1233983	+		hypothetical protein	9.1444	10.278	9.5541	9.6053	9.0574		8.9087	10.5544	8.4399	9.406		9.5416	10.6174	8.0251	9.5927		6.8325	8.8248	9.4113	8.4376		8.0561	9.414	9.6995	7.7545		7.5137	8.5531	7.9978	8.7447
ef1267	1233959	1234876	-	rnhC	ribonuclease HIII	8.6467	7.4112	7.4548	7.0725	8.0044		6.9719	6.7098	6.7951	7.0777		6.826	5.9708	7.5423	7.0734		7.2918	6.914	6.992	7.6197		6.776	6.2446	7	7.4596		7.1269	6.8401	6.9602	7.3856
ef1268	1235095	1237515	+		cation-transporting ATPase E1-E2 family	8.8333	8.4153	8.4736	8.9531	8.6004		8.8719	8.6993	8.7029	8.8478		9.3121	9.2965	8.8974	8.9013		8.9193	8.6489	8.7217	9.1402		8.8736	8.7554	8.4753	8.9969		8.4877	8.9021	8.6063	8.6326
ef1269	1237657	1239543	+		cell wall surface anchor family protein	6.3628	6.7736	6.5705	6.8062	6.7816		6.6912	6.6829	6.6951	6.7119		6.879	6.9884	6.5685	7.0269		6.8325	6.7634	6.7508	6.8059		6.7776	6.8757	6.9669	6.8711		6.8908	7.1444	6.9218	6.9463
ef1270	1239749	1240222	+		conserved hypothetical protein	7.5666	7.741	8.0498	7.5834	8.0364		7.8741	7.0547	7.728	8.4646		7.8753	7.959	7.7389	7.7769		7.9952	7.8334	7.676	7.9753		7.5025	7.0117	7.6971	7.7814		7.9688	7.537	8.1401	8.1658
ef1271	1240366	1241565	+	nusA	N utilization substance protein A	7.3999	7.4142	7.7808	7.4326	7.5377		7.6956	7.673	7.5306	8.4481		7.844	7.8751	7.5054	7.3788		7.7157	7.6233	7.7137	7.9066		7.575	7.3427	7.6573	7.6209		7.5778	7.4807	7.8	8.2341
ef1272	1241586	1241885	+		conserved hypothetical protein	6.9494	7.6634	7.4829	7.3567	7.2256		7.505	7.2002	7.9094	7.9945		8.0169	7.8217	7.4894	7.3205		7.9843	7.7854	7.6486	7.889		7.8421	7.2313	7.3895	7.7343		7.9623	8.2648	8.0641	7.9644
ef1273	1241875	1242180	+		ribosomal protein L7A family	7.7418	8.0263	7.6515	7.8838	8.2243		7.6406	7.8507	7.7118	8.1216		8.1207	7.9351	7.7897	8.0257		7.9198	8.0505	8.0666	7.7164		7.304	8.2773	8.3597	7.6799		7.9618	8.0745	8.1311	8.0412
ef1274	1242193	1244589	+	infB	translation initiation factor IF-2	7.8946	8.1309	8.229	8.0146	8.2408		8.2208	8.1182	8.3249	8.7733		8.4396	8.3553	8.2434	7.965		8.2937	8.1471	8.0777	8.2426		7.7339	7.7664	7.9169	7.8993		8.2395	8.0283	8.3092	8.3424
ef1275	1244614	1244964	+	rbfA	ribosome-binding factor A	9.1599	9.198	9.3991	9.1643	8.9185		9.0719	8.7243	8.8088	9.5339		8.962	9.4177	8.524	8.6845		8.1889	8.6896	8.9155	9.0402		8.4438	8.7611	8.7887	8.6281		8.5742	8.7992	8.6109	9.1531
ref75A	1245035	1245090	+	ref75A	sRNA	8.29	8.1388	8.5876	7.3618	8.5935		8.7521	8.2992	8.1289	7.9096		7.3464	7.7528	7.4585	6.7804		7.4956	8.3227	8.0376	8.0715		7.4975	7.1684	6.9613	7.5524		7.5858	6.9325	8.6846	8.6863
ref75B	1245300	1245325	+	ref75B	sRNA	8.0992	7.7717	9.0715	7.3116	8.5856		7.8899	8.3953	7.2656	8.0838		5.0444	5.0444	8.4126	7.8221		7.5836	8.88	7.5733	8.2314		6.8143	5.0444	7.8475	8.0427		8.352	7.8139	8.3404	8.2108
ef1276	1245337	1245810	-		conserved hypothetical protein	7.7551	7.427	7.9657	7.3591	7.4714		7.202	7.5582	7.2761	7.3112		7.6735	8.2592	7.2875	7.3907		7.5349	7.2983	7.409	7.6031		7.4314	7.3572	7.3356	7.2528		7.2141	7.3633	7.5165	7.562
ef1277	1245857	1246339	-		transcriptional regulator Cro/CI family	7.8038	7.9364	7.9018	7.9149	8.592		8.3064	7.8403	8.6105	7.6188		8.0147	7.8498	9.1709	8.2668		8.5004	8.1851	8.2718	8.1623		8.4057	8.0227	8.1014	8.0107		8.553	8.7163	8.6596	7.9149
ef1278	1246509	1246691	+		hypothetical protein	7.9661	7.0508	6.226	8.3578	7.1825		7.8103	7.0626	7.3533	7.4318		8.3696	7.8947	7.6057	6.8504		7.0719	6.873	6.7348	7.3754		7.4911	5.7974	7.0728	7.1149		6.9475	7.151	6.6909	7.6263
ef1279	1246722	1247492	+		DNA replication protein putative	6.5338	6.5679	6.9017	6.579	6.7012		6.2681	6.2088	6.0358	6.7324		6.6739	6.5687	5.9065	6.8094		6.4356	6.5387	6.3087	6.7043		6.2716	6.141	6.4162	6.5735		6.2775	6.5122	6.3762	6.4602
ef1280	1247511	1248353	+		DNA replication protein putative	6.812	6.4852	6.3969	6.2606	6.5184		6.2917	6.5766	6.4744	6.4615		6.5442	6.0304	6.3803	6.6233		6.3135	6.3764	6.4563	6.5555		6.5022	6.8937	6.564	6.5768		6.6789	6.7418	6.2153	6.4226
ef1281	1248356	1248448	+		hypothetical protein	5.4673	5.9499	5.4843	6.5634	5.3639		6.0715	5.9378	5.7354	6.0512		5.5242	5.0444	5.6498	5.8115		5.0444	5.95	5.8618	5.3391		5.4633	6.6402	6.3446	5.5648		5.0444	6.8268	5.8434	6.4013
ef1282	1248441	1248812	+		hypothetical protein	6.2317	6.0157	5.9974	6.1372	6.2077		6.1314	6.0954	6.2655	6.1811		6.0345	6.1224	6.0282	5.9531		5.6337	6.1462	6.3804	6.1753		6.4231	6.0526	5.9208	6.1782		6.0708	6.0564	6.2035	6.1993
ef1283	1248832	1249239	+		transcriptional regulator RinA family	6.2093	6.6054	6.5444	6.5102	6.8462		6.2713	6.6075	6.8603	6.491		6.8592	7.4519	6.6392	6.8762		7.1732	6.8052	6.6492	6.5073		6.6643	6.8974	6.583	6.9406		7.2437	6.7336	7.1163	6.5963
ef1284	1249485	1249877	+		structural protein putative	6.8175	6.2601	6.3027	6.4791	6.3809		5.9073	5.7304	6.1248	6.217		5.5022	6.4105	6.3188	6.426		6.4184	6.3352	6.3331	6.238		5.8902	6.3289	6.3277	6.3902		6.2308	6.5927	6.8315	6.1206
ef1285	1249890	1250402	+		major tail protein	7.8748	7.8154	7.8135	7.7891	7.8472		7.7491	8.4345	7.3904	7.3473		7.3047	8.3465	7.1829	7.5138		7.1868	7.1438	7.8034	7.0442		7.2662	7.8241	7.5737	6.9074		7.2251	7.56	7.6735	7.1674
ef1286	1250435	1250794	+		conserved hypothetical protein	5.955	6.6862	6.3776	6.1626	6.0158		5.6638	7.1565	6.2927	6.2887		6.1969	6.6338	6.0026	6.4732		6.1927	6.3135	6.6615	6.0828		6.4989	6.8262	6.5202	6.0106		6.2371	6.2212	6.383	6.1885
ef1287	1250812	1251180	+		conserved hypothetical protein	5.6438	5.9212	6.3821	6.0009	6.1317		5.9489	6.1015	6.2722	6.0571		5.8888	6.3076	6.2549	6.088		6.475	6.3581	6.3318	5.981		5.6384	6.3832	6.0448	5.6222		6.2171	6.0623	6.3616	6.012
ef1288	1251170	1254103	+		conserved hypothetical protein	6.7947	6.6758	6.7568	6.7845	6.8866		6.7488	6.6735	6.7402	6.758		6.7002	6.8808	6.4962	6.7		6.164	6.3793	6.6804	6.5824		6.9977	6.9944	6.4679	6.8426		6.5506	6.5715	6.4754	6.6533
ef1289	1254105	1255031	+		tail protein putative	6.3683	6.4677	6.6731	6.3955	6.6717		6.2793	6.1849	6.1899	6.4201		6.1995	6.7847	6.5457	6.5456		6.673	6.5941	6.2698	6.3928		6.4353	6.5433	6.3101	6.1519		6.5874	6.2997	6.6074	6.5477
ef1290	1255044	1256501	+		structural protein putative	7.3905	8.3455	7.8121	7.6615	7.5384		7.0841	7.5426	7.3656	7.3311		7.4376	8.2714	6.9993	7.941		6.6374	6.9911	7.2146	6.76		7.1081	7.8203	8.5766	7.391		6.9416	7.4091	6.7927	6.6859
ef1291	1256534	1258303	+		hypothetical protein	6.64	6.7643	6.9419	6.5618	6.7863		6.714	7.4451	6.7634	6.8323		6.7119	6.9713	6.8088	6.9479		6.4756	6.8802	6.5102	6.414		6.7904	7.0737	6.5692	6.6112		6.6	7.0413	6.8786	6.3391
ef1292	1258327	1258722	+		holin putative	6.0729	6.3998	6.1355	6.5054	6.8533		6.246	5.5327	6.1191	6.3898		6.5093	6.7879	6.1577	6.671		5.751	6.3287	6.2447	5.9741		6.3682	6.225	6.0309	6.3241		6.0255	6.0116	6.3015	6.3773
ef1293	1258868	1259965	+	ply-1	endolysin	7.1927	7.0614	6.8293	7.2849	7.1477		6.6948	6.9828	7.2044	6.9293		6.725	7.1147	6.9721	7.3785		6.7826	7.0562	6.8458	6.6552		7.0431	7.1141	6.72	6.9477		6.7284	7.0556	6.8372	6.7772
ef1295	1261059	1262015	+	ribF	riboflavin biosynthesis protein RibF	7.5803	7.6791	7.5972	7.5591	7.7907		7.5314	7.547	7.5189	7.2166		6.9405	7.091	7.2611	7.2927		7.1818	7.3875	7.2839	7.0106		7.1835	7.0728	7.2881	7.3691		7.4756	7.4417	7.5178	7.2657
ef1296	1262015	1262611	+		acetyltransferase GNAT family	8.5075	8.0331	8.3976	7.6648	8.1041		8.026	7.9082	7.8579	7.6181		7.451	7.3609	7.6669	8.0174		7.8244	7.8348	7.8264	7.723		7.6133	7.5353	7.7666	7.9241		7.9312	7.8425	7.8583	8.2569
ef1297	1262761	1263102	+		transcriptional regulator PadR family	6.4087	6.6718	6.7359	6.6086	6.3169		6.1969	5.9951	6.8994	6.5217		6.8823	6.9395	6.957	6.7902		6.6353	6.6383	6.8249	6.703		6.4989	7.0859	6.4798	6.6886		6.9346	6.9987	7.0019	6.8956
ef1298	1263089	1263430	+		conserved hypothetical protein	7.1907	7.7986	6.8994	7.2982	6.9823		7.2675	6.8784	7.1251	7.0758		7.3575	7.8606	6.9017	7.6048		7.0178	6.694	6.7118	7.1987		6.7627	7.0859	8.1222	6.8917		6.6438	7.1546	6.9767	7.2005
ef1299	1263456	1263716	+		conserved hypothetical protein	6.5403	7.1689	6.8157	6.7579	6.0239		6.4243	6.547	6.9878	6.8591		6.9748	7.3545	6.4114	6.9517		6.0144	6.9707	6.679	6.3861		6.5302	6.5913	6.8647	6.6716		7.0283	6.7749	6.8354	6.3721
ef1300	1263875	1265050	+		cell division protein FtsW/RodA/SpovE family	8.517	9.1888	8.7876	8.9099	8.5292		8.7641	9.2799	8.8983	8.6715		8.5221	9.7857	8.4146	8.8863		7.7638	8.4267	8.9629	8.2559		8.7672	8.9014	8.9699	8.1414		8.3064	8.5167	8.3395	7.6856
ef1301	1265016	1266164	+		cell division protein FtsW/RodA/SpovE family	7.3656	6.5201	7.2255	6.6531	7.2498		6.6637	7.0136	6.8324	7.7391		6.635	6.6619	6.6009	6.8671		7.1376	6.8039	6.459	6.7957		6.6509	6.3824	6.6191	7.0209		6.774	6.2564	7.2376	7.4835
ef1302	1266226	1267113	-		transcriptional regulator putative	6.2361	6.5816	6.4156	6.6208	6.3396		6.5358	6.7428	6.7169	6.7781		6.7908	7.2484	6.6522	7.0927		6.7153	7.0915	6.8247	6.615		6.5113	6.8399	6.5824	6.63		6.6898	6.6505	6.5988	6.4802
ef1303	1267137	1268012	-		transcriptional regulator LysR family	6.4576	6.4095	6.6858	6.4763	6.7274		6.6213	6.4932	6.7784	6.8593		7.065	6.8905	6.9687	6.8138		7.4267	7.2069	7.0496	6.93		7.0967	7.0207	6.6698	6.7991		6.8558	6.9563	6.7339	6.9861
ref76	1268258	1268340	+	ref76	sRNA	6.5845	6.1648	6.1809	6.5258	5.9189		5.8725	7.0015	7.4666	6.6194		7.0781	6.2111	6.6508	6.2527		7.0499	6.7233	6.0924	6.38		6.7515	6.3726	5.812	6.4791		5.9926	5.979	6.1185	6.366
ef1304	1268549	1271209	+		magnesium-translocating P-type ATPase	7.1438	7.2654	7.6538	7.8517	7.7083		7.1969	7.2913	7.9985	7.3903		6.8893	7.3323	6.785	7.4793		7.2959	7.8809	6.9309	7.1311		8.305	8.8955	7.4861	7.6095		7.267	7.8217	7.1947	6.9308
ef1305	1271417	1272601	+		oxygen-independent coproporphyrinogen III oxidase putative	6.778	6.7681	6.8707	6.8475	6.7651		7.0098	6.4681	6.6414	6.639		6.8032	6.9332	6.4982	6.7727		6.3538	6.5294	6.6313	6.733		6.79	6.6089	6.6609	6.5332		6.4559	6.8993	6.6356	6.7791
ef1306	1272827	1273870	+	hrcA	heat-inducible transcription repressor HrcA	9.1691	9.173	9.4208	8.9339	9.4584		12.2676	12.2198	12.0159	12.401		12.4767	12.3225	12.3828	12.0465		12.5615	12.3082	12.1947	12.4273		11.3834	11.0963	10.9532	11.3091		10.2648	10.0675	10.0572	10.3064
ef1307	1273925	1274464	+	grpE	heat shock protein GrpE	9.2569	9.4916	9.5474	9.3898	9.1329		11.9266	11.8715	11.8121	11.7243		12.7137	12.5031	12.4328	12.6536		12.6488	12.5322	12.4824	12.5538		11.8666	11.7908	11.5413	11.8077		10.5836	10.3893	10.1392	10.164
ef1308	1274524	1276353	+	dnaK	dnak protein	9.7329	9.7934	9.9831	9.4641	9.769		11.9083	11.8625	11.6923	12.2615		12.7179	12.5052	12.6726	12.6179		13.2911	13.0446	12.9245	13.0368		12.2246	12.0515	11.9728	12.1733		11.1167	10.9579	10.6673	10.8937
ef1309	1276468	1276590	+		hypothetical protein	8.7563	9.1074	8.803	9.0549	8.7445		9.7218	9.7959	10.2509	9.9422		10.0046	10.1219	11.3129	10.7677		11.6836	11.5491	10.8152	10.8253		10.3092	10.0939	9.9394	10.1664		9.9289	9.9467	9.2561	9.4181
ef1310	1276645	1277814	+	dnaJ	dnaJ protein	9.7651	9.5427	10.0024	9.6005	9.7343		10.635	10.6748	10.5668	11.1233		11.4196	11.3186	11.704	11.406		12.227	11.9813	11.9084	12.1097		11.5236	11.3921	11.3347	11.5892		10.3044	10.0015	10.144	10.5729
ef1311	1278053	1278787	+		conserved hypothetical protein	6.3461	6.5697	6.6964	6.9574	6.7206		6.6567	6.709	6.9401	6.6801		6.7433	6.9207	6.7564	6.7447		6.9738	6.9131	7.032	6.633		6.7677	7.186	6.9814	6.8059		7.285	6.8815	6.5025	6.8332
ef1312	1278885	1281077	+		S1 RNA binding domain protein	8.278	8.2118	8.4214	8.1214	8.2511		8.2301	8.155	8.0631	8.2083		7.7496	7.9058	8.0058	8.0127		7.9577	7.7632	7.9907	7.9892		7.6601	7.7104	8.0588	7.7867		8.1396	8.1583	7.8286	8.2697
ef1313	1281104	1281565	+		conserved hypothetical protein	8.4688	8.6086	8.9158	8.4364	8.6566		8.4518	8.436	8.3344	8.8044		8.1124	8.2227	8.1937	8.6204		7.7564	7.8741	8.3406	8.3447		7.9403	8.1258	8.342	8.135		8.0765	8.0516	8.2211	8.7133
eftRNALeu4	1281634	1281720	+	eftRNALeu4	tRNA-Leu	11.1773	10.5852	11.78	11.0048	11.3943		11.3352	11.2244	12.6977	11.753		10.1975	10.3734	12.7395	9.6298		12.3592	12.1382	10.3181	10.9483		10.1067	9.8716	10.6923	10.6331		12.4531	12.3276	13.0201	11.758
ef1314	1281964	1283181	+		aspartate aminotransferase putative	8.1992	8.5023	8.1615	8.914	8.54		8.4308	8.721	8.7768	8.4367		8.9316	8.7871	8.9886	8.7902		9.1557	9.0745	8.8193	8.9091		8.498	8.4115	8.8322	8.5486		8.7131	8.6209	8.5571	8.6316
ef1315	1283247	1283423	-		hypothetical protein	8.194	8.3785	8.543	8.3611	8.4018		7.9597	8.4316	8.6774	8.2493		8.0531	7.3911	8.7809	8.6222		8.6663	8.7113	8.6068	8.3036		8.4924	8.5392	8.3184	8.1938		8.4188	8.2995	8.9877	8.5293
ef1316	1283601	1284428	+		transcriptional regulator Cro/CI family	6.9964	6.8802	7.06	7.0954	7.0269		6.9397	7.2039	7.1296	7.0562		7.2146	6.9007	6.8105	7.0617		6.3728	6.7146	6.8268	6.807		6.6679	6.7875	6.5926	6.753		6.8389	6.7598	6.98	6.8539
ef1317	1284529	1285677	+	nagA-1	N-acetylglucosamine-6-phosphate deacetylase	8.626	8.5912	8.5989	8.4299	8.4602		8.332	8.3797	8.4228	8.3467		8.3945	7.9638	8.7781	8.2782		8.7181	8.6703	8.5819	8.5156		8.8609	8.6773	8.5704	8.4013		8.4999	8.6287	8.5401	8.5275
ef1318	1285720	1286106	-		hypothetical protein	7.0836	7.3381	7.5256	7.0483	7.2752		7.2382	7.28	6.7291	7.2769		6.5786	6.0927	6.5385	6.6408		7.07	6.6264	6.8594	6.5285		6.6409	6.8228	7.1022	6.8538		6.7635	6.5086	6.7458	7.0642
ef1319	1286120	1286779	-		conserved domain protein	7.2	7.7585	7.7727	7.5637	7.2345		6.9246	7.1765	7.2752	7.2209		7.065	7.2947	7.088	7.1586		6.914	7.2068	7.2705	6.9377		6.8388	6.8783	7.4094	7.0981		7.1197	6.7634	7.1723	7.18
ef1320	1286940	1287641	+		ABC transporter ATP-binding protein	7.3045	7.4576	7.2722	7.1553	6.9673		7.389	7.1083	7.5675	7.1181		7.4177	7.0769	7.8323	7.5185		7.9352	7.8729	7.7568	7.3645		7.9459	7.447	7.6647	7.4069		8.1913	7.9023	7.54	7.5016
ef1321	1287651	1290287	+		permease domain protein	7.4174	7.5723	7.3179	7.6895	7.3189		7.4786	7.4324	7.477	7.6169		7.4765	7.9141	7.5101	7.5891		7.3134	7.3586	7.4815	7.5247		7.5171	7.5393	7.7145	7.5733		7.5579	7.6134	7.5256	7.6488
ef1322	1290480	1291004	+		conserved hypothetical protein	8.4739	8.0429	8.3754	7.6643	7.6204		8.6477	8.5073	8.663	8.3898		8.3278	8.0945	8.6882	8.279		8.8259	8.7523	8.5204	8.377		8.5981	8.3602	8.3868	8.5536		8.5124	8.248	8.2065	8.6834
ef1323	1291021	1292490	+			7.9976	8.007	8.1621	7.5524	7.7633		8.0725	8.054	8.0966	8.1217		8.3388	8.3862	8.2662	8.1575		8.1447	8.1272	8.381	8.4475		8.0619	7.8979	8.4464	8.4339		8.3511	8.134	7.8468	8.444
ef1324	1292637	1292870	+		conserved hypothetical protein	9.5635	9.4644	9.1388	9.277	9.7518		8.8999	8.5331	8.6474	8.7708		9.1577	8.9639	8.7698	9.1931		8.4897	8.6108	8.7242	9.15		8.5943	8.5276	8.9142	8.5608		8.6927	8.5483	8.6385	8.8086
eftRNATyr2	1292967	1293047	+	eftRNATyr2	tRNA-Tyr	6.4029	5.5309	5.9073	5.0444	5.6945		5.8879	5.0444	5.6005	5.7039		5.0444	5.0444	5.7213	5.6647		5.0444	5.3671	5.3299	5.3781		5.0444	6.3939	5.6098	6.0425		5.0444	5.0444	5.9315	6.2337
eftRNAGln2	1293057	1293128	+	eftRNAGln2	tRNA-Gln	7.3546	6.4113	6.6637	6.068	6.4236		6.5234	6.1201	7.1946	5.4514		5.0444	6.3285	5.4631	5.9754		5.0444	6.6169	6.4896	7.0181		5.0444	5.0444	6.2767	6.4682		5.0444	6.0804	7.1098	7.1041
ef1325	1293283	1293462	+		hypothetical protein	8.337	8.4941	8.1251	7.9461	8.0294		7.5869	7.5988	8.3031	7.9798		7.8334	8.1256	7.9958	8.41		8.8007	8.6627	8.2417	8.0491		8.1293	8.1002	8.3762	8.6152		8.3351	8.1427	8.4789	8.6091
ef1326	1293518	1294126	-		transcriptional regulator TetR family	7.5768	7.0301	7.5439	7.1341	7.4236		7.3554	7.4204	7.3852	7.5558		7.5244	7.525	7.3494	7.6383		7.7778	7.4954	7.4602	7.4292		7.2941	7.7352	7.4783	7.2506		7.2883	7.3946	7.5573	7.3322
ef1327	1294305	1298552	+		BadF/BadG/BcrA/BcrD ATPase family protein	7.9885	8.1027	8.1942	8.0586	8.2732		8.5291	8.3157	8.5379	8.4958		8.6184	8.4045	8.9142	8.6116		8.9799	8.837	8.8954	8.7703		8.9391	8.629	8.8589	8.7802		9.2214	8.9389	8.7748	8.8066
ef1328	1298759	1299466	+		transcriptional regulator GntR family	8.2788	8.1668	8.5549	7.892	8.0622		8.0925	8.1588	8.009	8.1417		8.1077	7.9919	7.9852	8.0676		8.0087	7.9913	8.2516	8.1424		8.1283	7.8923	7.947	8.0005		7.7812	7.7805	7.6652	8.3356
ef1329	1300129	1301262	+		HesA/MoeB/ThiF family protein	6.1455	5.9503	6.0715	6.1691	6.0851		6.0187	5.622	6.177	5.9627		6.0231	5.9084	5.8679	6.0565		5.9989	5.897	5.8127	6.0201		6.2277	5.9587	5.9895	5.8353		5.9585	5.7817	5.9472	5.9952
ef1330	1301226	1302026	+		hypothetical protein	6.6562	7.6217	6.8364	7.382	7.2455		6.9749	7.3614	7.2944	7.3276		7.4141	7.4387	7.0323	7.2243		6.3571	7.0595	6.6878	6.5244		6.804	6.9474	6.6589	7.2944		6.3053	7.4623	7.0364	6.5886
ef1331	1302049	1302993	+		ABC transporter ATP-binding protein	7.5191	6.7607	7.2613	6.8913	7.4422		6.993	6.5155	6.4409	6.6586		6.5623	6.9021	6.6051	6.5629		6.2611	6.3687	6.53	6.5673		6.6715	6.6248	6.4919	6.6025		6.5065	6.3783	6.383	6.2429
ef1332	1303137	1303730	+		membrane protein putative	6.2993	6.1477	5.9652	6.2157	6.2584		6.2796	6.0969	6.7136	6.064		6.2825	6.1935	6.5066	6.409		6.4695	6.2238	6.2163	6.2319		6.046	6.1562	6.0309	6.5308		6.3245	6.3079	6.6877	6.0784
ef1333	1303739	1304452	+		ABC transporter ATP-binding protein	6.7891	6.7558	6.5115	6.8081	6.7637		6.664	6.7868	6.8215	6.9301		6.7269	6.7737	6.756	6.747		6.255	6.7049	6.4841	6.4839		6.5294	6.7204	6.7962	6.6866		6.6546	6.7336	6.7442	6.3891
ef1334	1304427	1305158	+		AgrC domain protein	6.6455	6.8729	6.4273	6.7682	6.5436		6.5081	6.3173	6.7737	6.4598		6.895	6.8686	6.5068	6.6395		5.8675	6.1023	6.6796	6.3977		6.5722	6.5727	6.7594	6.5406		6.3521	6.3352	6.3134	6.2304
ef1335	1305180	1306490	-	ehk16	sensor histidine kinase putative	6.3928	6.4825	6.4262	6.6496	6.5714		6.5255	6.5734	6.6035	6.6058		6.4662	7.0709	6.796	6.5429		6.5121	6.512	6.3975	6.4094		6.3969	6.9787	6.3901	6.5778		6.6987	7.3939	6.7245	6.3312
ef1336	1306490	1307194	-	err16	response regulator	6.982	7.7865	7.5077	7.5041	7.7795		7.5555	8.2375	7.9534	7.6828		7.6656	8.2242	7.984	7.6293		7.2018	7.8793	7.3212	7.2516		7.0994	7.8433	7.5999	6.8951		7.2833	8.3682	7.8887	7.4572
ef1337	1307771	1308202	+		conserved hypothetical protein	7.8238	6.7474	7.2722	7.2687	7.4275		7.4758	8.9184	7.151	7.3083		6.8006	8.3446	6.7427	6.5366		6.7744	7.8258	6.3288	6.8267		6.6092	6.5739	6.5974	7.8676		6.9236	7.0981	8.3392	7.6508
ef1338	1308371	1309285	+	trxB	thioredoxin reductase	8.1103	8.2067	8.1923	8.0955	8.3621		8.4974	8.6789	8.4299	8.3369		8.3522	8.162	8.6637	8.53		8.8719	8.9494	8.7586	8.5858		8.7844	8.6818	8.7017	8.8149		9.2501	9.0032	8.8758	9.0015
ef1339	1309328	1309789	-		conserved hypothetical protein	6.7804	7.0528	6.8268	6.8608	7.3642		7.1397	7.254	6.956	7.0616		6.9627	6.6356	7.4656	7.4205		6.5784	6.8357	6.849	6.718		6.9369	6.6465	7.0242	6.9015		7.3685	7.0252	7.0723	7.126
ef1340	1309986	1310486	-		pheromone cAM373 precursor lipoprotein	7.9291	7.8778	8.2778	8.1439	8.0601		7.911	7.6891	7.7221	7.7716		7.6595	7.4589	7.8218	7.814		7.4695	7.5454	7.6849	7.661		7.7034	7.5053	7.5438	7.6095		7.7201	7.2534	7.7934	7.9829
ef1341	1310605	1312944	-		ABC transporter ATP-binding/permease protein	7.3247	6.9799	7.0175	7.0284	7.403		8.2877	8.2104	8.1368	8.2639		8.4456	8.3612	8.3245	8.3637		8.6216	8.5449	8.4059	8.4811		8.3008	8.1048	8.0535	8.1551		8.1263	7.9816	7.9147	8.0077
ef1342	1313090	1313578	+		transcriptional regulator Mar family	7.314	7.0163	7.2334	6.966	7.4607		7.979	7.7185	7.3357	7.4161		7.2699	7.0294	7.2979	7.3804		7.8545	7.1835	7.414	7.555		7.3769	7.4316	7.7324	7.4714		7.2301	7.4589	7.3489	7.71
ef1343	1313616	1314479	-	mdxG	sugar ABC transporter permease protein	6.7223	6.5891	6.5803	6.519	6.3		7.4456	7.6033	7.6356	6.9063		7.7865	7.5463	8.0573	7.626		7.7294	7.7499	7.8872	7.9818		7.6985	7.6312	7.7669	8.2134		7.5178	7.8238	7.5617	7.862
ef1344	1314483	1315826	-	mdxF	sugar ABC transporter permease protein	7.0248	6.661	6.961	6.5243	6.4108		7.9718	8.0014	7.7879	7.4492		7.7957	7.898	7.9468	7.4997		7.6581	7.4925	8.0013	8.1045		7.5399	7.4735	8.1301	8.2134		7.3296	7.5337	7.3446	7.7159
ef1345	1315912	1317162	-	mdxE	sugar ABC transporter sugar-binding protein	7.5385	7.6751	7.709	7.3442	7.1546		8.9154	8.9291	9.2628	8.231		9.1479	9.2353	9.7233	9.2109		9.8235	9.5726	9.7976	9.6782		8.9894	8.6446	9.8086	9.8899		9.4161	9.1592	9.0769	9.5044
ef1346	1317308	1317421	+		hypothetical protein	7.5613	7.5558	7.011	6.6086	6.7336		8.1041	7.4223	8.6525	7.5642		8.5009	9.0809	8.6618	7.4746		8.0685	8.245	8.8418	8.2932		8.6286	8.2539	8.9655	9.0811		8.1223	9.0076	7.8998	8.0617
ef1347	1317422	1319188	+	nplT /mmdH	glycosyl hydrolase family 13	7.8965	7.5121	7.035	7.3123	7.5348		8.6313	8.2413	8.3695	7.7416		8.6887	8.4885	8.6067	8.2955		8.292	8.2396	8.7026	8.7867		8.4128	8.1477	8.9029	9.0032		8.2642	8.1084	7.9693	8.5584
ef1348	1319216	1320841	+	dexB / gmdH	glucan 1 6-alpha-glucosidase putative	7.7606	7.881	7.6235	7.4627	7.1595		8.3725	8.5676	8.2787	7.8378		8.6866	8.397	8.6741	8.4423		8.6066	8.4525	8.9819	8.7934		8.504	8.4081	9.1422	9.0878		8.4578	8.2146	8.0258	8.7382
ef1349	1320843	1322456	+	malL-2 / mmgT	glycosyl hydrolase family 13	6.8807	6.7512	6.8416	6.2968	6.3745		7.723	8.0115	7.5425	6.9394		8.2648	8.2652	8.4214	7.7358		8.2428	8.2504	8.6402	8.4837		8.0424	8.177	8.7197	8.691		8.2076	8.0157	8.0658	8.7033
ef1350	1322627	1323208	+		conserved hypothetical protein	6.6871	6.9455	6.9672	7.0532	7.034		7.0589	6.838	6.7628	6.7838		7.4976	6.9858	6.5886	7.0941		6.8844	6.768	7.0821	6.9935		7.0497	6.7504	7.279	6.7318		6.6237	6.6671	6.9394	6.8199
ref77	1323281	1323502	+	ref77	sRNA	8.6949	9.0639	7.4789	9.6161	7.5487		9.0247	9.0524	9.3194	8.0781		9.6078	9.8988	9.182	9.1214		8.8186	8.763	9.1559	9.1115		9.5058	9.3402	9.268	9.1405		9.1453	8.9152	9.5619	9.4682
ef1351	1323565	1323657	+		hypothetical protein	7.2913	6.502	7.4924	7.5121	7.205		7.2013	7.8524	7.1409	7.7563		7.0997	7.4892	7.6182	7.961		8.7569	8.7934	7.9101	7.8295		8.5178	8.332	7.9867	8.5306		8.195	8.6751	8.1146	8.5087
ef1352	1323681	1326293	+		magnesium-translocating P-type ATPase	7.1998	7.267	7.3377	7.5081	7.2516		8.1233	7.8732	7.8057	7.7501		8.2105	7.9332	7.778	8.0115		8.4923	8.3286	8.3196	8.1445		8.2482	7.9838	8.2639	8.1778		8.0807	7.9977	8.149	8.3307
ef1353	1326892	1328007	+	pdhA	pyruvate dehydrogenase complex E1 component alpha subunit	9.2504	9.4001	9.4885	8.8142	9.061		9.7237	9.5732	9.3018	9.7774		9.5738	9.3448	9.6761	9.5328		10.3114	10.1925	10.04	10.1853		10.0879	9.9291	10.357	10.1894		10.725	10.5096	10.7773	10.8942
ef1354	1328010	1328987	+	pdhB	pyruvate dehydrogenase complex E1 component beta subunit	9.1291	9.433	9.6193	9.0654	9.2009		10.038	9.9131	9.2453	9.9334		9.935	9.9591	9.7165	9.6821		10.4192	10.1048	10.1854	10.2239		10.3798	10.1939	10.3028	10.4427		10.7048	10.644	10.8273	11.3111
ef1355	1329130	1330749	+	aceF	pyruvate dehydrogenase complex E2 component dihydrolipoamide acetyltransferase	8.1917	8.6731	8.5934	8.2295	8.2745		9.0863	9.0099	8.4781	8.7347		9.2421	9.0664	9.0251	8.9966		9.729	9.5109	9.282	9.3184		9.538	9.3666	9.6356	9.5674		9.9673	9.8146	9.7125	10.1345
ef1356	1330757	1332163	+	lpdA	pyruvate dehydrogenase complex E3 component dihydrolipoamide dehydrogenase	10.9302	12.3211	9.7932	12.3507	11.141		11.1645	11.6019	11.2561	11.8534		11.7279	12.3437	11.2447	11.0283		10.7125	10.7235	10.8454	10.8924		11.246	11.5991	11.8488	11.4724		11.4256	11.7102	11.4197	11.2474
ef1357	1332276	1333262	-		transcriptional regulator AraC family	6.7145	6.7541	6.9531	6.7384	6.4551		7.0558	7.0407	6.9623	6.6166		6.6682	6.6738	6.9799	7.0516		7.0137	6.9057	7.15	6.92		7.3663	7.5231	6.9076	6.9243		7.1297	7.1978	6.6398	6.7443
ef1358	1333423	1334562	+	gldA1	glycerol dehydrogenase putative	8.228	8.2515	8.3262	7.3286	7.3851		9.1152	9.1277	9.1023	8.277		9.0673	9.1509	9.5214	8.8436		9.6681	9.5509	9.6677	9.7084		9.4354	9.3882	9.7117	9.935		10.0054	9.9253	9.5041	9.8168
ef1359	1334575	1334973	+	dhaM	conserved hypothetical protein	7.9982	7.5403	8.2306	6.6237	7.2223		8.891	8.4497	8.5742	8.1953		9.1241	8.7639	8.7618	8.4351		9.2587	8.8494	9.1121	9.4811		9.2113	8.8882	9.1865	9.7138		9.32	8.8984	9.2247	9.8721
ef1360	1334974	1335957	+	dhaK	dihydroxyacetone kinase family protein	8.5387	8.1364	8.2415	7.1823	7.2191		9.3157	9.1291	9.0287	8.1661		9.5562	9.3745	9.4856	8.8451		9.7756	9.6299	10.0114	9.9831		9.6961	9.4417	9.9763	10.1749		9.8133	9.513	9.6589	10.3754
ef1361	1335970	1336572	+	dhaL	dihydroxyacetone kinase family protein	8.1249	7.8697	8.0112	7.0742	7.2322		8.792	8.6738	8.9291	7.8744		8.8665	8.6047	9.3385	8.7545		9.6126	9.5882	9.6034	9.4243		9.5797	9.2994	9.6719	9.7477		9.9594	9.6787	9.4398	9.8852
ef1362	1336711	1337478	+		conserved domain protein	6.6394	6.9264	6.7617	6.7913	6.7051		7.0653	6.6659	6.874	6.8288		7.1151	6.5723	7.3781	7.1818		7.2411	7.1145	7.2747	7.0709		7.0945	7.0519	7.2035	7.2386		7.826	7.2598	7.0287	6.9111
ef1363	1337551	1338702	-		hydroxymethylglutaryl-CoA synthase	8.1607	8.2862	8.3018	8.1227	8.2312		8.4889	8.2082	8.1906	8.1723		8.6844	8.282	8.7677	8.642		9.3029	8.9827	8.9046	8.8242		8.9309	8.6928	8.6473	8.6347		8.6865	8.5269	8.5967	8.5495
ef1364	1338888	1341299	+	yqiL	acetyl-CoA acetyltransferase/hydroxymethylglutaryl-CoA reductase degradative	7.974	8.0998	8.221	8.0181	7.9787		8.0426	7.9603	8.1037	8.0559		7.9994	8.1531	8.1146	8.108		8.4606	8.3054	8.2655	8.2728		8.1399	8.1163	8.2014	8.0519		8.1264	7.9617	8.121	8.1259
ef1365	1341319	1342371	-		conserved hypothetical protein	6.9464	7.0305	6.9289	7.0063	7.0678		6.8414	6.9127	6.6417	6.6535		6.518	6.8728	6.8368	6.782		6.9448	6.6595	6.8549	6.5912		6.776	6.7766	6.9512	6.9034		6.878	6.7021	6.8804	7.0844
ef1366	1342388	1343467	-		conserved hypothetical protein	6.8489	6.9751	7.042	7.0303	7.0785		7.0041	7.384	6.8389	6.7589		6.6315	6.7228	6.7225	6.8426		6.6699	6.6169	6.9285	6.6343		7.019	6.9204	6.973	6.8921		6.9919	7.0232	6.9555	6.9865
ef1367	1343749	1343949	-		cold-shock domain family protein	11.4828	11.848	12.0686	11.5371	11.7242		11.0851	11.2069	12.0643	11.4979		10.6486	10.2929	12.0663	11.5514		12.1095	11.9044	11.5692	11.2037		11.0544	11.1531	11.4107	11.1866		11.3146	11.254	11.6955	11.356
ef1368	1344247	1345368	-		conserved hypothetical protein	7.3525	6.929	7.1862	6.9388	7.1308		7.5919	7.254	7.3779	7.377		7.5822	7.4582	7.8264	7.5584		8.2191	8.1549	8.0239	8.0858		8.2389	8.1858	8.0687	8.4173		8.3169	8.2915	7.9475	8.0883
ref78	1345555	1345648	+	ref78	sRNA	10.7036	9.7574	9.5145	9.6883	8.996		9.8182	10.1712	9.979	10.3735		8.9563	8.8714	9.8693	9.2964		9.647	9.8066	9.4357	9.5523		9.4136	9.3429	9.227	9.6026		9.1321	9.3887	10.0217	10.1079
ef1369	1345707	1346057	-		transcriptional regulator Cro/CI family	7.3579	7.4001	7.3152	7.1787	7.0043		6.6805	6.8516	7.6662	6.841		6.7668	7.0241	6.9563	7.4941		7.3435	7.2778	7.1928	6.8609		7.1793	7.5413	7.4851	7.1224		7.4162	7.2658	6.9987	6.769
ef1370	1346249	1347682	+		drug resistance transporter EmrB/QacA family protein	7.5843	7.5783	7.7429	7.4375	7.6601		7.358	7.4905	7.5825	7.3692		7.3188	7.4762	7.4898	7.4446		7.239	7.3354	7.4303	7.1512		7.3847	7.561	7.3734	7.166		7.4441	7.6818	7.5397	7.4375
ef1371	1347887	1348561	+		conserved hypothetical protein	7.4164	7.6131	7.5839	7.2458	7.4043		7.4346	7.562	7.6415	7.6963		7.4782	7.8136	7.4822	7.6439		7.2214	7.5762	7.5751	7.4099		7.3906	7.8013	7.6316	7.5471		7.7289	7.5851	7.3494	7.338
ef1372	1348571	1349890	+		CBS domain protein	7.9928	8.0402	8.0926	7.8615	8.0101		8.3154	8.161	7.9665	7.861		8.2591	7.9204	7.9553	8.2448		7.9409	7.8892	8.1144	7.9542		7.9925	7.5799	7.9037	8.0621		7.8007	7.9354	7.7273	7.9126
ef1373	1349904	1350857	+		DHH family protein	8.1714	8.1647	8.2161	8.4131	8.4919		8.2506	7.7672	8.467	8.2215		8.3383	8.0517	8.3212	8.3544		7.7025	7.7803	8.139	8.455		8.1354	8.0503	8.3068	8.0759		8.2724	8.3373	7.8539	8.309
ef1374	1350971	1351309	+	phnA	phnA protein	10.4847	10.4372	10.8484	10.4501	10.5122		10.1999	10.1976	9.9536	10.3829		9.8769	9.7781	10.3422	9.9206		10.011	9.7926	10.0748	9.9798		9.7475	9.4727	9.8399	9.7592		9.5583	9.6549	9.9493	10.1695
ef1375	1351370	1351681	-		hypothetical protein	7.7633	7.6288	7.4515	7.3814	7.2526		7.6173	8.1171	7.3747	7.1266		7.7247	7.2595	7.3557	7.2971		7.8132	7.7519	7.8326	7.4009		8.0854	8.5102	7.8345	7.7308		8.0528	7.8139	7.9735	7.9543
ef1376	1351824	1353005	+		conserved hypothetical protein	6.8374	6.9293	7.0143	6.9259	6.8097		6.8195	6.396	6.9596	6.7332		6.8449	6.9359	6.9108	6.8225		6.6092	6.6423	6.6047	6.7435		7.0331	6.9947	6.8445	6.7548		7.0801	6.7115	6.8289	6.7664
ef1377	1353068	1354417	+		ATP-dependent RNA helicase DEAD/DEAH box family	7.8434	7.7944	8.1654	7.6148	7.7257		7.9976	7.9165	7.8126	8.0518		7.7183	7.8136	7.7677	7.6629		7.8568	7.7359	7.951	7.8764		7.6101	7.3781	7.7917	7.9		7.9812	7.7552	7.9062	8.4084
ef1378	1354964	1355647	+		transcriptional regulator putative	6.6473	6.457	6.5012	6.5174	6.6076		6.706	6.5033	6.6047	6.6894		6.5421	6.5365	6.9706	6.7626		6.6784	6.4571	6.5632	6.4581		7.2519	6.7225	6.568	7.2559		6.5029	6.7278	6.6669	6.4436
ef1379	1355993	1358635	+	alaS	alanyl-tRNA synthetase	9.3203	9.144	8.9788	9.2802	9.1311		9.0464	8.9916	8.7888	9.315		9.2478	9.0839	9.1059	8.8601		9.083	8.9606	9.2382	9.5511		9.1482	8.951	9.4512	9.4417		9.0772	8.8975	8.9619	9.5713
ef1380	1358838	1359554	+		conserved hypothetical protein	7.907	7.9073	8.016	7.8551	7.8075		8.0922	8.0257	8.0798	8.0629		8.0464	7.8025	8.0983	7.9146		8.3262	8.2075	8.4525	8.3868		8.1047	8.1501	8.2856	8.2232		8.56	8.4067	7.9063	8.315
ef1381	1359538	1360656	+		conserved hypothetical protein TIGR00486	7.9803	7.9093	8.1085	7.7485	8.0454		8.2497	8.1047	8.1615	8.2722		7.8653	8.1285	8.1387	7.9502		8.3504	8.2089	8.2713	8.3116		8.1514	7.8964	8.2645	8.0991		8.3458	7.9878	8.2555	8.373
ef1382	1360686	1361915	+	pepT-1	peptidase T	8.5849	8.3538	8.6723	8.237	8.757		8.6465	8.8751	8.1953	8.66		8.4225	8.4358	8.3789	8.2249		8.5264	8.5194	8.4809	8.6622		8.2819	8.0868	8.5326	8.7341		8.5647	8.515	9.0387	8.8931
ef1383	1362061	1362327	+		membrane protein putative	8.3687	8.248	8.1235	8.1196	7.861		7.288	7.5753	7.1898	7.4037		7.2803	7.2089	7.3117	7.4333		7.6102	7.2617	7.3992	7.1003		6.9316	7.2216	7.346	7.5138		7.3373	7.2718	7.1937	7.6413
ef1384	1362347	1363375	+		membrane protein putative	8.0752	7.8514	8.6605	8.2709	8.8923		7.6817	7.7962	7.4079	7.7391		7.4736	7.75	7.4473	7.4133		6.9921	7.2309	7.7087	7.6678		7.3543	8.0012	7.653	7.9045		7.0028	7.575	7.6277	8.2148
ef1385	1363546	1364091	+		molybdopterin-guanine dinucleotide biosynthesis protein A putative	6.6713	6.969	6.3768	7.4906	6.3536		6.0457	6.961	6.3663	7.0163		6.2314	7.4128	6.5405	6.7718		5.8941	6.0739	6.6353	6.7052		6.6875	7.0393	7.0015	6.6976		6.3152	6.1205	6.3734	6.9747
ef1386	1364107	1364931	+		formate/nitrite transporter family protein	6.5711	7.2345	6.6719	7.0462	6.8581		7.0733	6.8573	6.9413	6.4348		7.1458	7.2947	7.1459	7.3303		6.4604	6.8254	6.9999	6.7554		6.7407	7.138	6.9626	6.7128		6.9182	7.0861	6.6435	6.4418
ef1387	1364921	1365502	+		conserved hypothetical protein	6.5278	7.118	7.0308	6.7855	6.6008		6.8917	6.9997	7.2865	6.9009		6.5118	7.1732	6.8856	6.914		7.2295	7.3187	6.663	6.5539		6.9287	7.0504	6.8807	6.7626		6.8593	6.7267	6.9394	6.2354
ef1388	1365490	1365978	+		NAD-dependent formate dehydrogenase gamma subunit putative	5.7649	6.2431	6.1505	6.4352	6.6425		6.082	6.2491	6.1868	6.8098		6.0804	6.4723	5.8871	6.0611		6.1497	6.1292	6.1793	5.8375		6.2344	6.0629	6.0106	6.2072		5.9456	6.2063	6.2248	5.8972
ef1389	1366035	1367288	+		NAD-dependent formate dehydrogenase beta subunit putative	6.3753	6.4963	6.4732	6.3791	6.75		6.3445	6.7055	6.5492	6.5662		6.4118	6.7337	6.0895	6.4014		6.0784	6.1913	6.1261	6.4305		6.044	6.6052	6.0607	6.7034		6.2409	6.4052	6.3234	6.4705
ef1390	1367291	1370011	+	fdhA	NAD-dependent formate dehydrogenase alpha subunit	7.3268	7.6198	7.297	7.5966	7.1673		7.0242	7.2199	7.7561	7.2396		7.2419	7.4788	7.2874	7.6365		7.5932	7.604	7.1755	7.1694		7.1922	7.6184	7.4886	7.4974		7.2462	7.7272	7.2978	7.6369
ef1391	1370059	1371231	+		molybdenum cofactor biosynthesis family protein	6.3888	6.2643	6.192	6.6024	6.3399		6.463	6.4405	6.5227	6.3198		6.4715	6.5993	6.5606	6.6486		6.2995	6.6497	6.5823	6.5739		6.6564	6.5112	6.3515	6.414		6.214	6.6289	6.3238	6.2624
ref12A	1371651	1372045	-	ref12A	sRNA	6.0747	5.4987	5.9236	5.6904	5.9061		5.6185	5.7276	5.6583	5.8701		5.9922	6.5459	5.7349	5.8235		6.2253	5.4878	5.6658	5.7584		5.5263	5.6063	5.7137	6.0236		5.5201	5.5122	6.0351	6.2209
ef1392	1372064	1372573	+	moaC	molybdenum cofactor biosynthesis protein MoaC	6.5304	6.6923	6.6522	6.6492	6.4869		7.0318	7.1434	7.2762	8.1321		6.6363	6.8232	7.0079	7.3936		6.7803	7.0959	6.809	6.894		7.0259	7.1136	6.267	6.8978		6.6131	6.9772	6.5059	6.4378
ef1393	1372570	1373544	+		molybdopterin cofactor biosynthesis protein A putative	6.523	6.2032	6.4775	6.3955	6.6678		7.1151	7.1936	7.1752	7.0819		6.845	6.9122	7.1429	7.0728		6.6242	6.7445	6.7942	6.9329		6.6864	6.7164	6.5969	6.7017		6.4131	6.5614	6.5832	6.6496
ef1394	1373547	1373981	+		conserved hypothetical protein	6.7481	7.4075	7.0483	6.1029	6.6362		7.4273	7.1488	7.3994	6.9519		7.1452	6.8976	7.6466	7.5809		7.2891	7.1059	7.3876	7.6618		7.0791	6.8312	7.0579	6.8354		6.8074	6.5868	7.1204	6.8032
ef1395	1373974	1374456	+		molybdenum cofactor biosynthesis family protein	6.2118	6.0983	5.9906	5.8256	5.9391		6.7514	7.0344	7.0715	6.37		6.6892	7.0427	7.0667	6.7053		7.2943	6.7722	6.6204	6.8466		6.1167	6.7256	6.3829	6.5713		6.2817	6.2162	6.2348	6.004
ef1396	1374460	1375431	+		molybdenum cofactor biosynthesis family protein putative	7.008	7.0829	7.2022	7.2206	7.6865		7.2691	6.8012	7.4953	7.3825		7.2652	7.6539	7.5464	7.8236		7.5053	7.4399	7.4211	7.969		7.1007	7.0559	7.3945	7.685		7.468	7.913	7.142	6.9849
ef1397	1375450	1376250	+		molybdenum ABC transporter molybdenum-binding protein	6.2242	6.4127	6.1957	5.8962	6.1689		6.5129	6.5259	6.6732	6.4926		6.8597	6.7765	6.6994	6.5811		6.0555	6.3192	6.3561	6.5909		6.5092	6.2652	6.4893	6.8079		6.2156	6.3173	5.9827	6.259
ef1398	1376259	1376930	+		molybdenum ABC transporter permease protein	6.5007	6.7331	6.4111	6.7933	6.8107		6.7869	6.5196	6.8494	6.8141		6.6127	6.6289	6.9343	6.6937		6.4133	6.7653	6.8099	6.931		7.0386	7.0051	6.7344	6.6784		6.9533	6.7945	6.4252	6.3008
ef1399	1376927	1377931	+		molybdenum ABC transporter ATP-binding protein putative	7.9068	8.5337	7.7795	8.483	7.6516		7.465	9.364	7.6969	7.5656		8.172	9.8218	8.013	8.0854		7.5316	8.0427	8.7242	7.9354		7.5962	9.1558	9.0587	7.6731		7.4395	8.7412	7.3177	7.5516
ef1400	1378053	1380155	+		cadmium-translocating P-type ATPase	7.9784	7.6581	7.4558	7.9183	7.4794		8.0037	8.127	7.8187	7.7698		8.2073	8.3147	8.0627	7.7503		7.563	7.5288	8.0049	8.2301		7.9448	7.9684	7.8164	8.1155		7.6223	7.655	7.8288	7.667
ef1401	1380152	1380244	-		hypothetical protein	6.8032	6.1966	6.323	6.5634	5.8466		6.2977	6.4855	6.7461	8.3045		6.1711	6.1224	6.075	6.3097		6.6381	5.7712	6.1443	6.7522		6.0521	6.2761	7.4171	6.4971		7.4083	7.3855	6.8378	6.6329
ef1402	1380424	1380867	+		conserved domain protein	8.1424	8.382	8.2068	8.0608	7.9891		8.3747	8.3375	7.9797	8.2029		8.163	8.2003	8.0026	8.1147		8.1503	7.9589	8.4692	8.3829		7.99	8.1531	8.3108	8.3738		8.2944	8.1312	8.1988	8.6098
ef1403	1380887	1381435	+		conserved hypothetical protein	8.1706	8.0412	8.4712	8.1002	7.9612		8.181	8.3882	8.1425	7.6803		8.0476	7.8565	8.103	8.2152		8.2821	8.2877	8.404	8.3017		8.185	8.0176	8.3182	8.1937		8.0236	8.0492	8.184	8.3265
ef1404	1381546	1383912	+		MutS2 family protein	7.401	7.3605	7.4467	7.3965	7.6145		7.7124	7.3198	7.5222	7.5777		7.7036	7.4799	7.5244	7.605		7.4741	7.5293	7.6827	7.6348		7.4108	7.2552	7.4352	7.5707		7.6378	7.6563	7.4668	7.68
ef1405	1384010	1384324	+	trx	thioredoxin	10.761	10.1253	10.5362	9.9457	10.1812		10.5435	10.5381	9.7863	10.151		10.15	9.7411	9.8724	10.0325		10.1885	9.7667	10.5875	10.5048		10.4292	9.9156	10.569	10.6388		10.1551	9.5124	10.2555	10.9765
ef1406	1384489	1386285	+	uvrC	excinuclease ABC subunit C	8.262	7.3063	7.7363	7.4553	7.9249		7.7201	7.5225	7.3311	7.5358		7.7341	7.6709	7.3489	7.4728		7.6979	8.0955	7.1334	7.6921		7.4186	7.5133	7.3541	8.3763		7.517	7.4714	8.1879	8.0642
ef1407	1386437	1386694	+		hypothetical protein	6.4874	7.0967	6.7726	7.4306	7.0898		6.7969	7.3717	7.0273	6.6731		6.8174	6.8113	6.9418	6.9957		6.6002	6.5749	6.8688	6.7615		7.2968	7.0139	6.6808	6.7878		6.6734	7.1234	6.1526	6.3355
ef1408	1386799	1387698	+		ABC transporter ATP-binding protein	7.7349	7.6117	7.9694	7.5991	7.5717		7.7618	7.6833	7.4722	7.7683		7.6426	7.6689	7.3704	7.6187		7.3953	7.3838	7.6107	7.6928		7.5106	7.317	7.5072	7.5124		7.2052	7.3519	7.3066	7.6074
ef1409	1387691	1388953	+		conserved hypothetical protein	9.0464	8.6983	9.0844	8.3159	8.6391		8.5513	8.3246	8.113	8.3547		8.3838	8.2432	8.0248	8.034		8.17	8.1305	8.571	8.3512		8.2322	8.1972	8.506	8.5156		7.9813	7.9795	8.1257	8.6784
ef1410	1388989	1389987	-		sugar-binding transcriptional regulator LacI family	6.4497	6.5571	6.7107	6.561	6.666		6.4981	6.6274	6.7191	6.6279		6.5485	6.6126	6.9763	6.8978		6.4725	6.9173	6.5707	6.6111		6.8555	7.0714	6.668	6.76		6.9919	6.9994	7.1197	6.5543
ef1411	1390129	1391523	+		glycosyl hydrolase family 4	6.5614	6.7016	6.3159	6.9734	6.5972		6.5876	6.4855	6.7937	6.6141		6.6908	6.7973	6.6454	6.5663		5.9336	6.4476	6.3949	6.5132		6.382	6.7437	6.6718	6.6002		6.0411	6.3454	6.4827	6.3061
ef1412	1391549	1391983	-		conserved domain protein	7.1409	6.9274	6.7941	7.1883	6.6362		7.1334	7.376	7.1725	6.9928		6.9641	7.0759	7.0073	6.9896		7.1024	7.1844	7.0643	6.8599		7.1771	6.8902	7.0092	7.0674		7.3376	7.3151	6.729	6.7828
ref79	1392104	1392258	+	ref79	sRNA	9.1092	8.4841	8.9929	7.9926	8.2196		8.4434	8.0807	8.1924	8.4		8.4647	8.8857	8.3768	8.3436		8.0915	8.3143	8.9899	8.5982		8.8453	8.62	8.9791	8.346		8.396	7.4752	8.5687	9.019
ef1413	1392319	1393767	+		msrC protein putative	7.4342	7.7605	7.4938	8.0715	7.1626		8.1061	8.0126	7.6594	7.1824		7.9233	7.8644	7.2295	7.4692		7.0831	7.3441	8.1825	7.5806		8.1251	7.8637	7.1619	8.0563		7.1311	7.1967	7.288	6.9173
ef1414	1393808	1394971	-		conserved hypothetical protein	8.101	8.1068	8.0328	8.3113	8.1398		8.2647	8.4587	8.2762	7.8577		7.856	8.5196	8.3016	8.2759		8.1178	8.2969	8.4902	7.9091		8.2349	8.7641	8.0851	8.2389		8.0784	8.408	8.0821	8.287
ef1415	1395109	1396455	+	gdhA	glutamate dehydrogenase	8.4875	8.3393	8.5522	8.5668	8.9349		8.4733	8.3405	8.192	8.5905		8.7002	8.5883	8.6205	8.8636		9.0654	8.8465	8.7978	9.0922		8.6241	8.5994	8.7468	8.6708		8.6426	8.6569	8.3501	8.6269
ef1416	1396637	1397986	+	pgi	glucose-6-phosphate isomerase	10.8993	10.9441	10.9485	10.6694	10.8441		10.7256	10.6652	10.5368	10.4684		10.5767	10.3649	10.58	10.424		10.5824	10.3593	10.8187	10.6741		10.6033	10.4324	10.8346	10.5076		10.7144	10.5625	10.5326	10.8771
ef1417	1398097	1399323	-		site-specific recombinase phage integrase family	6.7315	6.8955	6.9896	6.8372	6.9121		6.7471	6.4367	6.7244	6.862		7.1552	6.8967	6.9348	6.9977		6.9721	6.9692	6.6191	6.9442		6.7661	7.0681	7.0014	6.9571		6.9815	6.8117	6.8614	6.9534
ef1418	1399323	1399604	-		hypothetical protein	7.7704	7.6594	7.6144	8.8069	7.6652		7.9737	6.8704	9.1887	7.3887		8.0255	7.5714	9.0563	8.6426		8.1762	8.0285	8.5674	7.6133		9.1129	7.8059	8.33	8.7081		9.233	8.3448	8.2096	7.3149
ef1419	1399760	1400353	-		conserved hypothetical protein	8.337	8.6019	8.0149	8.8236	8.5007		8.4037	9.0235	9.2866	8.7679		8.8425	9.7857	8.4932	8.5229		8.5588	8.5369	7.9917	8.24		8.3843	8.914	8.0446	8.9683		8.1592	8.5924	8.9895	8.0097
ef1420	1400412	1401164	-		hypothetical protein	7.7749	8.0109	8.1331	8.3406	7.7406		8.3869	8.4556	8.4927	8.7133		8.907	8.7833	8.4629	8.581		8.8218	8.7656	8.4949	8.8215		8.5129	8.4808	8.4113	8.3719		8.749	8.7946	8.6615	8.746
ef1421	1401182	1401646	-		conserved hypothetical protein	8.4511	8.4654	8.3223	8.313	8.419		8.9357	8.4037	8.9871	8.8065		9.2856	9.1129	9.2676	8.8184		9.3148	9.0813	9.1927	9.2359		9.0468	8.4096	9.0257	8.8725		9.7057	9.1813	8.899	8.9817
ef1422	1401667	1401990	-		transcriptional regulator Cro/CI family	7.6494	7.6564	7.5311	7.8132	7.5546		8.3133	8.3818	7.9561	8.1738		8.6275	8.1579	8.1417	7.9795		8.4046	8.3699	8.4011	8.4365		8.1873	8.0384	8.0037	8.1071		8.1717	7.7675	8.3023	8.3329
ef1423	1402156	1402341	+		transcriptional regulator Cro/CI family	7.5293	7.2121	7.0231	7.8785	7.0797		7.1442	6.8815	7.1409	7.2645		7.3505	7.6294	6.6077	7.7182		6.6381	6.8106	6.9194	6.9829		7.2789	7.9329	6.8112	6.7096		6.847	7.4968	6.9369	6.5217
ef1424	1402387	1402533	+		hypothetical protein	7.2657	8.2423	7.7996	8.3076	6.7897		6.9875	7.4614	7.4788	7.0564		7.8498	6.6808	6.9719	7.9818		6.4787	7.1993	7.525	9.1248		8.2302	7.9316	8.2245	6.8965		7.6878	7.9873	6.5666	6.4738
ef1425	1402596	1403156	+		hypothetical protein	5.8847	5.9463	5.9142	5.9238	6.0641		6.1077	6.1402	5.792	6.0169		5.9822	5.9863	5.9431	6.0504		5.6837	5.8301	5.604	5.8836		5.8319	6.1269	5.8897	5.7007		5.7393	6.6401	5.6203	5.7149
ef1426	1403137	1403367	+		vrlI protein putative	5.7977	5.479	5.699	5.4471	5.8088		6.0262	5.4723	5.7752	5.5364		6.0101	6.2722	5.7491	5.6011		5.3902	5.57	5.5128	5.6743		5.7913	6.2815	5.7868	5.9507		5.6303	5.4531	5.6259	5.3885
ef1427	1403379	1403546	+		hypothetical protein	6.9082	7.4899	6.5679	7.1799	6.7206		7.1973	7.7879	6.7016	6.3874		6.9852	7.2742	6.9483	6.2429		6.5614	7.7039	7.2419	6.0471		7.5926	8.1881	7.2416	6.5315		7.0389	7.8212	6.776	6.4258
ef1428	1403547	1403762	+		hypothetical protein	8.337	7.1516	8.1613	7.6951	7.8023		8.1482	8.8439	7.6144	7.1351		7.7681	8.6298	7.8644	7.6138		6.4975	7.2666	6.4455	7.7151		7.3421	7.8112	7.3279	7.2013		6.9919	7.4236	9.1703	6.4409
ref80	1403738	1403780	-	ref80	sRNA	10.6115	8.4289	8.0335	8.3146	7.8306		9.96	9.4641	7.2282	9.4124		8.9992	9.2	8.5234	7.7594		9.0032	7.9725	8.8286	10.1664		7.8161	6.342	8.6648	9.7388		6.5268	6.5086	10.2849	10.184
ef1429	1403818	1404108	+		hypothetical protein	6.1069	6.7861	6.1416	6.2851	6.0085		5.5727	6.1123	6.1235	6.0789		5.8571	6.8459	6.3173	6.2745		5.7625	6.0777	6.0697	5.6361		6.3706	6.5999	5.839	6.0238		5.6581	6.4003	5.8829	5.9361
ef1430	1404113	1406236	+		conserved hypothetical protein	5.9664	6.3025	6.1832	6.2937	6.2271		6.2382	6.2074	6.3906	6.3226		6.2103	6.1605	6.4092	6.4046		6.0666	6.3778	6.1938	6.0461		6.2541	6.7288	6.1749	6.0771		6.3495	6.5198	6.181	5.9986
ef1431	1406237	1406491	+		hypothetical protein	9.3667	9.1416	8.3809	10.3902	8.5204		10.2523	9.8785	9.5274	11.0246		10.3133	10.3774	8.8148	9.721		7.6655	7.4285	8.8585	9.6331		9.9393	10.01	9.4448	9.7767		8.4614	8.7627	8.6898	8.5466
ef1432	1406481	1407668	+		hypothetical protein	8.0028	6.7292	7.6843	6.969	7.677		6.9352	6.8171	6.7636	7.1351		6.8901	6.6297	7.1163	6.9642		6.9264	6.8984	6.7592	7.2298		7.2828	7.4291	6.8049	8.1514		6.9798	6.7353	7.1427	8.5362
ef1433	1407668	1408369	+		conserved hypothetical protein	6.2793	6.8702	6.3998	6.7177	6.234		6.5234	6.7547	6.6842	6.3689		6.6723	6.2615	6.3578	6.2471		6.0302	6.6549	6.4592	6.4512		6.7565	6.9923	6.7165	6.5064		6.2577	7.0887	6.3299	6.2645
ef1434	1408381	1409145	+		DnaD domain protein	6.541	7.6572	7.5615	7.4354	7.1336		6.7542	7.7959	7.0399	7.0687		6.7467	7.5624	6.9046	7.4255		6.571	7.2901	6.9891	6.8884		6.746	7.8483	7.1832	6.7884		6.9408	7.5916	6.7836	6.3924
ef1435	1409158	1409658	+		recombination protein U putative	7.5659	6.9535	8.3854	6.9782	6.7471		7.1831	6.9344	6.9316	7.4783		6.9916	7.3427	7.1779	6.7291		7.1726	7.3104	7.0969	7.4595		6.952	7.0902	7.0255	6.9938		6.7024	6.372	7.1929	7.6515
ef1436	1409679	1409993	+		hypothetical protein	6.1863	6.2713	6.2227	6.0037	5.8965		5.9061	5.8596	6.5057	5.908		6.3061	6.0329	6.3445	6.1183		7.2382	7.0081	6.4709	6.0945		5.9668	6.3035	6.5557	5.919		5.9375	6.4671	6.3409	6.412
ef1437	1410077	1410826	+		hypothetical protein	6.5596	6.6152	6.5699	6.8703	6.3522		6.5307	6.5875	6.7152	6.6003		6.6322	6.7245	6.432	6.7759		6.1041	6.391	6.4003	6.5146		6.8197	6.5068	6.4965	6.6258		6.7043	6.4305	6.6382	6.5287
ef1438	1410851	1411078	+		hypothetical protein	5.8054	6.1419	5.8923	6.44	5.5345		6.1345	5.8096	6.2163	6.3915		6.0193	6.283	6.4202	6.011		6.2905	6.5656	6.1594	5.9179		6.2919	5.9123	6.2325	6.4682		6.1715	6.4552	6.3125	5.7553
ef1439	1411099	1411326	+		hypothetical protein	5.8054	6.1891	6.1577	6.3791	6.5911		5.8147	5.8096	6.3684	6.1368		6.5959	6.5365	6.0131	6.2684		6.2905	6.5656	6.3069	5.7644		6.4499	6.2924	6.0607	6.0258		6.2791	6.6248	6.3715	5.8334
ef1440	1411741	1412178	+		conserved hypothetical protein TIGR01671	6.4179	6.1731	5.8575	6.5356	6.4691		6.1161	5.9783	6.521	6.3665		6.3709	6.1685	6.3949	6.9055		5.9374	5.9558	6.2428	6.3892		6.4863	6.6314	6.4214	6.3787		6.1453	6.2963	6.2518	6.2023
ef1441	1412179	1412517	+		hypothetical protein	6.6993	7.4666	7.914	7.8661	6.5134		8.4091	9.0706	7.0566	6.022		7.0936	7.2641	7.6981	7.8586		6.7291	6.8582	6.9593	8.3139		7.0624	8.0159	8.0739	7.9152		7.4257	7.1644	8.1221	8.0943
ef1442	1412514	1412867	+		DNA topoisomerase domain protein	6.2723	6.1156	6.4444	6.6104	6.729		6.5848	6.8428	6.4307	6.49		6.3976	6.6501	6.5199	6.5207		5.6581	6.6052	6.6779	6.5533		6.3171	6.915	6.1506	6.4528		6.1076	6.0929	6.3977	6.1634
ef1443	1412864	1413451	+		conserved hypothetical protein	5.9823	6.4544	6.0752	6.6607	6.2174		5.9932	6.1045	6.2433	6.2814		6.5665	6.6808	6.0665	6.418		6.0899	6.0203	6.1045	6.0727		6.2327	6.2992	6.5047	6.2276		6.4803	6.0653	6.2624	6.2045
ef1444	1413448	1413933	+		conserved hypothetical protein	5.9298	5.9973	5.9073	6.022	5.9715		5.8879	5.7725	5.7115	5.9469		6.031	6.0892	6.147	6.0971		5.6437	5.9531	5.9792	5.8768		5.7622	5.7626	5.8921	5.7433		6.0096	6.1076	6.2298	5.5572
ef1445	1413934	1414251	+		replicase domain protein	5.9677	6.4696	6.3732	6.0541	6.6779		6.5407	6.0467	6.0575	6.476		6.6107	6.2459	6.7944	6.483		6.5146	6.2715	6.4008	6.5915		6.295	5.7148	6.5776	6.2272		5.8333	6.4586	6.6387	6.3284
ef1446	1414245	1414451	+		hypothetical protein	5.9841	6.5721	5.7587	6.4649	6.1984		6.7116	5.0444	6.1176	5.6923		6.2084	6.0433	5.7095	6.7258		5.0444	6.0306	6.064	5.9041		5.8574	6.1895	6.255	6.507		5.8479	5.8359	5.9601	5.8937
ef1447	1414452	1414631	+		conserved hypothetical protein	7.1036	6.3335	6.5038	6.5249	6.928		6.7772	6.2643	6.5292	6.0752		6.8294	6.7653	6.2752	7.3977		6.6699	6.0554	5.8007	6.5073		5.9477	6.0765	6.3729	7.0142		5.9375	6.6772	6.6479	6.769
ef1448	1414646	1414756	+		hypothetical protein	5.9367	5.5694	5.7201	5.5772	5.5456		5.7041	6.9983	5.6435	5.5532		6.4519	5.0444	5.7715	6.4051		5.0444	6.5448	6.1269	5.8596		6.474	6.1351	6.1985	6.8711		5.8057	5.7941	5.5434	5.9963
ef1449	1414772	1414951	+		conserved hypothetical protein	6.5981	6.5322	6.9563	7.2828	6.7694		6.7772	7.4856	6.868	7.044		7.2676	7.3717	6.432	6.4732		6.6699	6.4731	6.6145	7.2915		6.5878	6.8262	6.5479	6.5841		6.7916	6.4671	6.8188	6.6647
ef1450	1415052	1415636	+		positive control factor putative	6.4063	6.0034	6.1184	6.5413	6.4533		5.9551	6.0111	6.4021	6.0174		6.2567	6.2056	6.3856	6.3592		6.2356	6.1916	6.3217	6.374		6.5678	6.5412	6.1572	6.4729		6.5196	5.8729	6.2907	6.2312
eftRNALys3	1415796	1415880	+	eftRNALys3	tRNA-Lys	6.1271	7.1313	6.9438	6.1599	6.2809		6.5768	6.9761	6.9276	6.5967		6.4915	6.1922	7.1895	6.9763		6.7261	7.3141	6.764	5.8468		5.4971	7.4843	5.9813	6.7997		6.7532	7.7088	6.9313	6.0271
ef1451	1416376	1416645	+		conserved domain protein	5.9093	6.144	6.0757	6.2937	6.1217		5.9195	5.9599	6.4736	6.0752		6.1969	6.3841	6.2752	6.5973		6.1545	6.7805	6.4809	5.8768		6.3713	6.4371	6.1007	6.6025		6.559	6.1289	6.1749	6.735
ef1452	1416690	1417958	+		adenine methyltransferase putative	6.787	6.7116	6.8115	6.86	6.7859		6.8028	6.8831	6.6773	6.8806		6.9163	7.078	6.3496	6.7881		6.4646	6.3313	6.3791	6.8276		6.5563	6.6881	6.93	6.5125		6.5727	6.3257	6.6061	6.6187
ref81	1417965	1418066	-	ref81	sRNA	12.3775	12.0362	12.1716	12.1639	13.0056		13.4502	13.0037	12.3638	13.1766		13.0386	12.4809	12.2483	11.6786		12.8376	12.5296	11.5822	12.9581		12.2701	11.9691	12.0602	11.8553		12.3091	12.0672	13.4037	12.7535
ef1453	1418084	1418314	+		conserved hypothetical protein	7.6469	7.7097	5.7633	8.5013	8.9679		8.8325	9.1511	7.5343	7.8506		9.0382	8.9385	7.5346	7.5337		7.5309	7.6734	8.0955	8.1747		7.7282	8.3203	7.7748	7.8404		7.506	7.2467	8.0533	8.0452
ef1454	1418329	1419054	+		terminase small subunit internal deletion	6.5013	6.2445	6.247	6.1331	6.2474		6.1202	6.6708	6.4519	6.4845		5.9778	6.0418	6.368	6.2762		6.0064	6.2896	6.1794	6.2133		6.1003	6.5369	6.0179	6.3186		6.2303	6.5682	6.1822	5.8924
ef1455	1419035	1420471	+		terminase large subunit putative	6.4641	6.3876	6.4997	6.6708	6.6009		6.392	6.4883	6.2944	6.7393		6.5624	6.4911	6.2242	6.4256		5.7695	6.1065	6.155	6.4465		6.2915	6.3312	6.3031	6.6407		6.2722	6.1185	6.2812	6.367
ef1456	1420494	1421888	+		conserved hypothetical protein TIGR01555	6.3524	6.4835	6.7484	6.8171	6.2288		6.2695	6.3913	6.2947	6.5894		6.3038	6.5563	6.2699	6.5973		6.2464	6.349	6.275	6.364		6.2617	6.2761	6.5066	6.3528		6.2969	6.4671	6.2556	6.1652
ef1457	1421878	1423122	+		minor head protein	6.1281	6.2075	6.2069	6.3393	6.135		6.2733	6.2342	6.1158	6.293		6.1874	6.2635	6.3204	6.2957		5.8549	6.1431	6.2342	6.1943		6.2979	6.4569	6.2819	6.139		6.1463	6.3059	6.5135	6.1485
ef1458	1423115	1423279	+		hypothetical protein	6.3868	6.2942	6.4271	5.9715	6.0286		6.6974	7.1765	6.2985	6.2335		6.519	6.5699	6.432	6.854		6.1403	6.2793	6.2391	6.2319		6.4822	6.3779	6.4498	6.3482		6.5655	6.7634	6.215	6.8576
ef1459	1423336	1423623	+		conserved hypothetical protein	6.5089	6.6168	6.4294	6.4889	6.668		6.7869	6.1201	6.4158	6.3471		6.3083	5.8248	6.4227	6.3286		6.4975	6.0853	6.4896	6.1628		6.8527	6.4995	6.541	6.2662		5.8953	6.0804	6.5861	6.1012
ef1460	1423616	1423825	+		LysM domain protein	6.3711	5.6686	5.6038	6.0037	5.6757		5.59	6.1416	5.9054	5.8782		6.1969	5.6217	5.9883	5.9948		5.0444	5.2995	5.6355	6.1176		5.4211	5.7199	5.2894	5.944		5.0444	5.4882	5.7715	5.1803
ef1461	1423838	1424938	+		conserved hypothetical protein	5.9421	6.0886	6.145	6.5762	6.4298		6.1418	6.0017	6.1432	6.1917		6.2871	6.1327	6.0056	6.3674		5.8888	6.3628	6.1111	6.4485		6.3041	6.4199	6.2276	5.8833		6.199	6.3329	6.0741	6.0159
ef1462	1424941	1425411	+		conserved hypothetical protein	6.4673	6.0934	6.2027	6.006	6.2596		6.5868	6.4738	6.2423	6.2116		6.4427	6.5065	6.4206	6.2707		6.1789	6.2418	6.3253	6.2447		6.2232	6.4215	6.1522	6.3913		6.3027	6.5125	6.7619	6.1454
ef1463	1425432	1426313	+		hypothetical protein	8.2721	9.252	8.6624	9.1289	8.0595		8.6998	9.2988	9.2633	7.9652		8.7838	9.2687	8.6967	8.3345		7.6881	8.66	8.8724	8.2531		8.8988	9.6484	8.4331	8.8405		8.3422	8.998	8.5223	7.626
ef1464	1426333	1426719	+		conserved hypothetical protein	7.2206	6.9749	6.9146	7.0712	6.2527		6.779	7.077	6.9536	6.1903		7.1229	7.9336	7.0694	6.9531		6.7507	6.983	7.4886	6.8982		7.1553	7.9476	6.5845	7.1963		6.7192	7.3962	6.7193	6.0954
ef1465	1426731	1427072	+		conserved hypothetical protein	6.1226	6.0425	5.9494	5.8309	6.1907		6.1345	5.9951	5.7828	5.7383		5.7614	6.1875	6.0895	5.9633		6.1132	5.662	5.5967	6.0785		6.4499	6.2356	6.2144	6.2821		6.1338	5.9587	5.6641	5.7283
ef1466	1427069	1427674	+		conserved hypothetical protein	6.3142	5.9586	5.8649	6.3742	6.4005		6.125	6.2561	6.1987	5.903		6.266	6.3862	6.3077	6.099		5.8291	5.8957	6.1813	5.92		6.508	5.4344	5.993	6.2871		6.3454	6.1308	5.6217	6.0141
ef1467	1427674	1428033	+		conserved hypothetical protein	7.4294	5.7507	6.0538	7.196	6.6224		6.4763	6.3954	6.3245	6.608		6.6953	5.6989	6.7917	6.3726		6.4029	6.0554	6.4633	7.3945		6.8968	5.6509	5.9837	6.7912		6.3663	6.0804	6.4539	5.8977
ef1468	1428020	1428496	+		conserved hypothetical protein	5.9422	5.985	5.8058	5.9175	6.1874		5.7881	5.6309	6.2817	5.8419		5.8675	5.5637	6.0564	6.0794		6.2533	6.1194	6.4008	6.2892		6.0807	5.7732	6.0865	5.8617		6.0809	5.8867	5.944	5.6502
ef1469	1428493	1429530	+		conserved hypothetical protein	6.3985	6.3494	6.0603	6.7104	6.3851		6.4465	6.343	6.4004	6.7794		6.5672	6.5762	6.2066	6.6252		6.3703	6.4784	6.2763	6.3562		6.5662	6.44	6.4388	6.5347		6.4009	6.2071	6.4781	6.3187
ef1470	1429546	1429944	+		conserved hypothetical protein	5.8222	5.8375	5.917	5.7416	6.2642		6.0209	6.5293	5.9016	5.7118		5.9852	5.8738	5.6738	6.3181		5.7468	6.0572	5.8559	5.6563		6.1673	5.748	5.9526	5.8593		5.79	6.3759	5.6996	5.8761
ef1471	1429997	1430329	+		conserved hypothetical protein	5.7807	5.7092	5.8074	5.9654	5.5456		5.7897	5.8256	6.2196	5.8724		5.5712	5.9937	5.7066	6.3298		6	5.4942	5.7093	5.5736		6.0011	5.2933	6.0803	5.7283		5.7036	5.3397	5.9135	6.042
ef1472	1430310	1430510	+		conserved hypothetical protein	5.6029	5.4485	5.7019	5.9423	5.4711		5.2586	5.0444	5.5081	5.8104		6.1115	5.0444	6.019	6.2454		5.9958	5.816	5.4802	5.3191		5.4359	5.7439	5.6133	5.725		5.8662	6.1346	5.5868	5.4335
ef1473	1430513	1435678	+		conserved hypothetical protein	6.8474	7.0362	6.8344	7.1999	6.7307		6.9234	7.3022	7.0085	6.9207		6.959	7.1556	6.8868	6.9318		6.3673	6.7649	7.0708	6.6811		7.043	7.3432	6.8067	7.1341		6.8461	6.9182	6.7956	6.5209
ef1474	1435678	1436235	+		LysM domain protein	6.8032	6.6194	6.2873	6.8651	6.9584		6.2262	6.325	6.8342	6.8441		6.2555	6.8131	6.5203	6.9732		6.9716	6.8412	6.2867	6.4364		6.4989	6.3435	6.5175	6.3779		6.6316	7.2222	6.8032	6.3588
ef1475	1436245	1436607	+		conserved hypothetical protein	7.0324	6.5701	6.3704	6.5523	7.1709		6.4204	5.9543	6.8594	6.4672		7.1266	6.3214	6.694	7.4868		7.3559	7.2573	6.3458	6.5885		6.9225	7.3075	6.5939	7.1615		6.5331	6.7634	7.165	6.7095
ef1476	1436608	1437438	+		conserved hypothetical protein	6.2906	6.5784	6.1129	6.3956	6.1955		6.2072	6.0151	6.2211	6.3481		6.6651	6.1279	6.2173	6.1675		6.4124	6.0457	5.9833	6.0366		6.6466	6.6472	6.2075	6.1104		6.4107	6.3934	6.1549	5.9882
ef1477	1437438	1437770	+		conserved hypothetical protein	6.2658	6.0266	6.2735	6.4839	6.1202		5.9471	6.5884	6.3589	6.3548		6.3907	5.741	6.424	6.4413		5.6893	6.0267	6.0525	6.0075		5.6901	6.572	6.2359	6.109		6.4972	6.285	6.2939	6.042
ef1478	1437770	1438117	+		conserved hypothetical protein	7.695	6.7196	6.9924	6.9347	7.108		6.8879	6.4253	6.79	6.608		7.2077	5.7169	6.8835	6.471		6.783	7.1958	6.0937	6.5073		5.9707	6.7053	6.4336	7.5408		6.5726	7.576	6.9583	7.4153
ef1479	1438110	1439264	+		conserved hypothetical protein	6.0745	6.3609	6.2854	6.5424	6.4213		6.1054	6.4914	6.1736	6.5855		6.6147	6.6985	6.2338	6.5724		5.9862	6.0459	6.6342	6.4262		6.3773	6.2479	6.3745	6.1747		6.4059	6.168	6.1763	6.1362
ef1480	1439248	1439877	+		conserved hypothetical protein	5.8552	6.085	6.0253	6.3862	6.0621		6.2634	5.7519	6.373	6.2249		6.1586	5.7722	6.3218	6.4546		5.9657	6.198	5.8596	6.071		6.0761	6.5254	5.8179	5.919		5.8891	6.5909	6.3409	6.0355
ef1481	1439896	1441539	+		hypothetical protein	6.2644	6.4717	6.3678	6.527	6.632		6.4037	6.2522	6.723	6.3154		6.3376	6.2971	6.78	6.733		6.1686	6.4396	6.3778	6.4526		6.5056	6.4657	6.3114	6.2703		6.8657	6.8068	6.5369	6.0329
ef1482	1441561	1441995	+		hypothetical protein	6.2527	6.4052	6.2434	6.542	6.5845		6.171	6.2356	6.3849	6.6276		6.2768	6.4574	6.3692	6.5301		6.7031	6.3354	6.0865	6.022		6.2438	6.2443	6.2149	6.0925		6.6055	6.3021	6.4419	6.4347
ef1483	1441995	1442123	+		conserved hypothetical protein	5.6208	5.5067	5.3744	5.7012	5.6638		5.6282	5.0444	5.714	6.3404		5.9345	5.8932	5.8533	5.4637		5.6149	5.6024	5.7988	5.77		5.8341	5.6159	5.7248	5.8785		5.9681	5.0444	5.8194	5.7609
ef1484	1442128	1442484	+		conserved hypothetical protein	6.3192	6.2296	6.0927	6.1691	5.9736		6.2218	6.2712	6.1287	5.8835		6.3902	5.7033	6.24	6.3446		6.0811	5.9344	6.2402	5.9595		6.1427	6.2011	6.25	6.2108		5.9431	5.93	6.1954	5.9486
ef1485	1442481	1442678	+		conserved hypothetical protein	5.4449	5.699	5.7841	5.5045	5.8088		5.6173	5.5327	5.7871	5.6043		5.8445	6.4038	6.0297	6.114		5.751	5.5403	5.4859	5.5562		5.6049	6.5805	5.9577	5.984		6.0255	6.1461	5.9011	5.9226
ef1486	1442737	1443843	+	ply-2	endolysin	6.4556	6.8372	6.4812	7.0924	6.7071		6.618	6.7375	6.799	7.0174		6.7757	7.0398	6.728	7.1755		6.7244	6.5659	6.518	6.7519		6.8596	6.8718	6.613	6.4158		6.7969	6.5528	6.4318	6.3107
eftRNAMet7	1443937	1444010	+	eftRNAMet7	tRNA-Met	6.8796	5.7743	7.3757	6.048	7.4672		7.2074	7.1262	6.8819	7.5698		6.8431	5.0444	6.444	6.5112		6.4725	6.7203	6.5884	6.7576		6.2272	6.869	6.7943	6.4436		6.4026	6.0603	5.9929	6.6111
ef1487	1444146	1444550	+		hypothetical protein	7.9646	8.3697	8.022	7.9133	7.5032		8.057	8.0249	8.0457	8.3469		8.281	8.1579	8.0014	7.941		7.9785	8.1772	8.2502	8.0861		8.0236	8.3179	8.1456	7.7745		8.1197	8.0618	8.1083	8.0006
ef1488	1444543	1445706	+		hypothetical protein	8.1151	7.8915	8.0986	7.7484	7.8603		8.1901	8.1838	7.8049	7.6911		7.9317	7.8225	7.8516	7.7145		7.5764	7.6884	7.7939	7.8468		7.5983	7.6056	7.6864	7.7448		7.5734	7.3176	7.9556	7.9522
ef1489	1445810	1446058	-		hypothetical protein	6.8699	6.6708	6.5625	6.8055	6.3557		6.7781	6.8773	6.5866	6.4242		7.226	5.9163	6.3994	6.7925		6.3707	6.8295	6.5912	6.7606		7.0057	7.1399	6.8825	6.3898		6.4795	6.5415	6.884	6.366
ef1490	1446424	1446603	-		hypothetical protein	8.5307	8.6195	8.4969	8.319	8.1842		9.1838	8.8362	8.7978	8.6236		8.9379	8.6182	9.0155	8.7276		9.7463	9.3215	9.4358	9.3126		9.3769	9.0107	9.642	9.4728		9.9479	9.2326	9.6559	9.914
ef1491	1446662	1447105	-		nrdI family protein	7.1183	7.0704	6.8055	7.2552	6.7373		7.1599	7.0637	7.2336	7.0491		7.0941	7.2844	7.0845	6.9863		7.2659	6.949	7.2808	6.8778		7.2008	7.2684	7.2148	6.978		7.178	7.239	7.0052	6.7415
ef1492	1447477	1447800	+	ntpF	V-type ATPase subunit F	7.8442	7.5069	7.911	7.467	7.4422		8.679	8.6677	9.0435	8.9633		9.1671	9.3531	9.3506	9.2135		10.2506	10.1197	9.6763	9.2127		10.0021	9.9712	9.3716	9.7754		9.8283	9.8797	9.3643	9.7252
ef1493	1447790	1449769	+	ntpI	V-type ATPase subunit I	7.3522	7.3884	7.5138	7.2321	7.3375		8.8298	8.8978	8.4293	8.8074		9.4274	9.3046	8.7957	8.4864		9.6596	9.4316	9.12	9.571		9.4944	9.398	9	9.3224		9.4465	9.2476	9.1069	9.9401
ef1494	1449797	1450270	+	ntpK	V-type ATPase subunit K	7.6161	7.5453	7.8186	7.6593	7.9641		9.347	9.1017	8.5964	9.353		9.8841	9.5554	8.8823	8.664		10.2292	10.0373	9.7784	10.107		9.5095	9.3603	9.5792	10.0394		9.8101	9.8336	9.6167	10.7211
ef1495	1450287	1450868	+	ntpE	V-type ATPase subunit E	7.4354	7.0988	7.2692	7.0223	7.1842		8.4827	8.1838	8.4622	8.7908		9.47	9.1452	8.8124	8.5209		10.023	9.7262	9.2063	9.8452		9.3588	9.1087	9.0406	9.4335		9.6878	9.5074	9.2413	10.1723
ef1496	1450885	1451886	+	ntpC	V-type ATPase subunit C	6.9992	7.3248	7.5212	7.1373	7.3407		8.3369	8.2828	7.9696	8.454		9.2282	9.113	8.707	8.3395		9.7778	9.5899	9.1811	9.3721		9.4333	9.1908	9.1086	9.0603		9.5399	9.2955	9.0417	9.671
ef1497	1451876	1452187	+	ntpG	V-type ATPase subunit G	7.4406	7.3231	7.8417	7.4906	6.8263		8.2538	8.2022	7.8855	8.3037		9.4917	9.3814	8.5959	8.3556		9.6919	9.4308	9.4285	9.399		9.4698	9.1885	9.2196	9.4935		9.5449	9.4616	8.4841	9.9281
ef1498	1452199	1453986	+	ntpA	V-type ATPase subunit A	8.1187	7.9832	8.1477	7.7489	7.9684		8.6244	8.6528	8.466	8.9057		9.7123	9.5728	9.2427	8.9612		10.3376	10.0689	9.6841	9.94		9.9429	9.7255	9.6022	9.7231		10.1503	10.0825	9.5213	10.3441
ef1499	1453979	1455355	+	ntpB	V-type ATPase subunit B	8.0841	8.5839	8.2172	8.2017	8.083		8.4729	8.4524	8.9696	8.6947		9.3292	9.235	9.304	9.0325		10.1293	10.0614	9.687	9.6517		9.8904	9.9229	9.6606	9.541		10.2914	10.2096	9.5619	10.0479
ef1500	1455360	1455995	+	ntpD	V-type ATPase subunit D	7.9655	8.2891	8.6726	8.1159	8.0762		8.5388	8.1983	8.3334	8.6813		9.1784	9.0831	8.9687	8.9701		10.163	9.9307	9.7006	9.8575		9.6649	9.3754	9.5813	9.7548		9.9566	9.5977	9.4402	10.205
ef1501	1456070	1456390	+		hypothetical protein	7.8759	8.2296	7.716	8.0072	7.7196		7.6795	7.2074	8.2627	7.6746		8.1002	8.3212	8.8431	8.543		9.7527	9.4228	9.1375	8.7755		8.9844	8.6684	9.0125	9.1248		9.3478	9.4225	8.5413	9.0782
ef1502	1456539	1457480	-		beta-lactamase putative	7.8626	7.7938	7.6747	7.3201	7.5676		7.9754	7.6283	8.0545	7.7572		7.4248	7.2176	7.7352	7.5642		7.362	7.2392	7.5845	7.2185		6.9034	6.7209	7.7872	7.6334		7.8216	7.6434	7.3431	7.2076
ef1503	1457575	1459455	-		fructose-1 6-bisphosphatase putative	6.8205	6.9891	7.0684	6.815	6.9961		7.4012	7.2205	7.7172	7.1799		6.9288	7.0122	7.0778	6.9524		7.0893	6.7428	6.9372	6.9837		6.6916	6.7225	6.8518	6.9046		7.2743	7.0929	6.9951	7.1808
ef1504	1459671	1460963	+	lysA	diaminopimelate decarboxylase	7.1095	7.1833	7.081	7.2232	7.2689		7.0924	6.9612	7.2534	7.1192		7.3502	7.1676	7.4641	7.3629		7.4256	7.3676	7.3788	7.2367		7.454	7.3874	7.4581	7.2239		7.2302	7.2175	7.1306	7.0787
ef1505	1461103	1462101	+		conserved hypothetical protein	6.8924	6.7707	7.0094	6.9435	6.9676		6.8028	7.1665	6.9714	6.9865		6.7569	7.0065	6.9763	6.8978		6.8794	7.1394	7.094	6.9074		7.2284	7.1365	7.0216	6.951		7.0624	7.1843	7.1887	6.9397
ef1506	1462117	1462650	-		hypothetical protein	6.5497	6.527	6.1685	6.6716	6.3728		6.5643	6.1785	6.6281	6.3882		6.8408	6.6899	6.2565	6.8457		5.9984	6.3784	6.3432	6.5974		6.6549	6.5098	6.3617	6.2841		6.4169	6.2302	6.2115	5.8738
ef1507	1462937	1463320	+		hypothetical protein	6.0957	6.3302	6.1005	6.068	6.1015		5.9224	6.0719	6.0741	5.7862		6.2695	6.431	6.3385	6.0986		6.2482	6.4153	6.022	6.3237		5.6962	6.441	5.7737	5.9659		5.8126	6.4095	6.2548	6.3101
ef1508	1463289	1463771	+		hypothetical protein	5.7719	6.1667	6.0899	6.418	6.298		6.1813	6.4511	6.0903	6.0591		5.796	6.0938	5.7246	6.25		6.3223	6.2215	6.1649	6.3054		5.8214	6.2449	6.3362	6.2436		6.2817	6.0002	6.2045	6.2387
ef1509	1463984	1464523	+		conserved hypothetical protein	6.3807	6.6367	6.3148	6.4519	6.5264		6.2151	5.7141	6.6512	6.4512		6.5475	6.3841	6.3294	6.7476		6.6699	6.5129	6.5492	6.4013		6.4989	6.0765	6.5295	6.674		7.0184	6.6772	6.5434	6.5522
ef1510	1464621	1464965	-		conserved hypothetical protein	9.9519	9.5006	9.2829	9.6924	8.9674		9.6371	9.0675	9.4731	9.2472		9.5352	9.2439	9.0977	9.4577		9.9167	9.2615	9.4876	9.6055		9.7129	9.0843	9.618	9.4933		9.2753	9.1323	9.2422	9.6946
ef1511	1465241	1466305	+		mandelate racemase/muconate lactonizing enzyme family protein	6.3239	6.372	6.3173	6.4645	6.2041		6.207	6.3211	6.2383	6.1753		6.4524	6.6473	6.2588	6.5181		6.3134	6.1951	6.3456	6.25		6.465	6.3152	6.266	6.2748		6.3149	6.1868	6.3582	6.3205
ef1512	1466322	1467698	+		conserved hypothetical protein	6.4538	6.5975	6.3126	6.4733	6.4905		6.2803	6.5861	6.7159	6.3955		6.536	6.6057	6.7621	6.8438		6.257	6.7278	6.3014	6.2274		6.3002	6.9088	6.0859	6.364		6.467	6.4493	6.6127	6.1249
ef1513	1467716	1469368	+		pheromone binding protein	6.1095	6.5787	6.3975	6.4421	6.4405		6.2364	6.4186	6.6753	6.4488		6.5173	6.33	6.5692	6.511		5.794	6.6186	6.451	6.4267		6.7557	6.7563	6.2491	6.3104		6.6214	6.8398	6.3249	6.1177
ef1515	1469678	1470511	+		transcription antiterminator bglG family	7.8519	7.295	7.6316	7.1976	7.4909		7.1417	6.6785	6.623	6.9757		6.4139	6.6209	6.5608	6.3888		6.2773	6.24	6.5221	6.2861		6.3239	6.4111	6.4272	7.308		6.6014	6.6271	6.5234	6.897
ef1516	1470548	1472545	+		PTS system IIABC components	7.9173	7.9675	7.9697	7.8757	7.9216		7.703	7.5879	7.2708	7.4849		7.6631	7.4901	6.8863	7.6105		6.5541	6.6255	6.9512	7.443		6.849	6.7766	7.5349	7.056		6.6876	6.8355	6.8385	7.464
ef1517	1472638	1472784	+		hypothetical protein	5.3259	5.7781	5.1986	5.6351	6.2174		5.0444	5.6697	5.8742	5.2581		5.3659	5.0444	5.4557	5.5745		5.556	5.679	5.725	5.6984		5.9339	5.9343	5.9895	5.6762		5.0444	5.6433	5.5983	5.403
ef1518	1472760	1473389	+		conserved hypothetical protein	7.0322	7.1745	6.7389	7.1373	7.0181		7.3908	7.7037	7.6411	7.3296		7.6997	7.8659	8.0383	8.1072		8.6202	8.2132	8.0553	7.8836		7.935	7.9645	7.6868	7.3214		8.0071	7.6958	7.2812	7.6618
ef1519	1473518	1475854	+		cation-transporting ATPase E1-E2 family	9.1244	9.336	8.9379	9.5667	8.9841		9.3023	9.4437	9.0637	8.6095		9.1686	9.0514	9.0502	8.5327		8.8109	8.5209	9.2218	8.8918		9.3379	9.3563	9.0195	9.3863		8.9221	8.8362	8.6213	8.8281
ef1521	1476171	1478057	+	dnaG	DNA primase	8.948	8.7656	8.9584	8.7267	8.9279		8.7991	8.571	8.3595	8.5103		8.3095	8.3071	8.1818	8.3007		7.9763	8.076	8.34	8.2737		8.0899	8.1051	8.2245	8.3194		8.1799	7.9957	8.2973	8.5028
ef1522	1478166	1479272	+	sigA	RNA polymerase sigma-43 factor	9.1168	9.1778	9.3634	9.0468	9.2777		9.0494	9.0431	8.9435	9.0125		8.5895	8.4138	8.4435	8.5146		8.7175	8.4569	8.5862	8.5646		8.3166	8.3258	8.5588	8.4573		8.424	8.014	8.6762	8.5905
ef1523	1479424	1481499	+		conserved domainl protein	7.4175	7.4298	7.5028	7.4823	7.2351		7.7105	7.6	7.8289	7.5675		7.8205	7.717	7.8834	7.6616		8.2875	8.1272	8.0039	7.8871		7.92	7.6471	7.8284	7.9677		8.3409	8.0502	7.824	7.8692
ef1524	1481573	1482454	+		conserved hypothetical protein	7.2878	7.5165	7.3565	7.2365	7.3357		7.3274	7.2229	7.6109	7.6553		7.2258	7.4912	7.6302	7.4483		7.9426	7.8488	7.5302	7.5392		7.4692	7.3813	7.2842	7.5769		7.8134	7.8873	7.6401	7.6485
ef1525	1482570	1483019	+	fur	transcriptional regulator Fur family	9.6346	9.5645	9.586	9.5424	9.3334		9.7141	9.7044	9.441	9.5388		9.5892	9.1186	9.3832	9.5059		9.8359	9.6833	9.6127	9.6954		9.2356	9.1804	9.5143	9.3291		9.0367	8.9138	9.2683	9.4083
ef1526	1483070	1484080	-	gap-1	glyceraldehyde 3-phosphate dehydrogenase	7.6842	8.0654	8.0941	7.9127	7.6115		7.7809	7.7843	8.0459	7.8351		7.8267	7.9196	8.1731	8.0199		8.499	8.5685	8.1589	7.857		8.5609	8.6341	8.2198	8.2663		9.0196	8.979	8.5882	8.492
ef1527	1484368	1485684	+	obgE	GTP-binding protein	8.4499	8.5218	8.6281	8.4453	8.66		8.2739	8.3433	8.3254	8.2203		7.9226	8.1506	8.3904	8.1542		8.2637	8.3263	8.2642	8.0776		8.0477	8.1832	8.4187	8.2346		8.5021	8.4335	8.3967	8.4706
ef1528	1485823	1486125	+		hypothetical protein	6.2826	6.5686	6.2197	6.443	6.5816		5.9315	5.8841	6.4418	6.4795		6.4085	6.8045	6.3315	6.6685		5.3152	6.186	6.6519	6.461		6.3955	6.9281	6.314	6.7222		6.1458	6.3651	6.4991	6.1116
ef1529	1486152	1487450	+		PTS system IIC component putative	6.8565	6.8623	6.8204	6.7709	6.7701		6.8005	6.7813	6.8547	6.7724		6.6184	6.6618	6.9489	6.7718		6.8927	6.7313	6.5989	6.7183		6.9696	6.895	6.8386	6.8847		7.1474	6.3744	6.9256	6.8612
ef1531	1487675	1488214	+		transcriptional regulator TetR family	6.1247	6.2035	6.2776	6.0183	6		6.3253	6.0686	6.2711	6.2485		6.2825	5.6989	6.4807	6.2137		5.8058	6.2561	6.254	5.9687		6.194	6.6721	6.3095	6.4882		6.1439	6.5406	5.9963	5.8977
ef1532	1488214	1488357	+		hypothetical protein	6.1147	7.0607	5.8971	6.4889	6.5911		7.3069	7.4856	7.151	7.0203		7.2357	7.2423	7.1145	7.3006		6.4975	6.8674	6.982	7.1218		7.061	6.8974	7.4183	6.3089		6.095	6.6772	5.7556	5.7008
ef1533	1488354	1488731	+		conserved hypothetical protein	6.5521	7.0626	6.5513	7.0968	7.5074		7.3417	7.4856	7.5518	7.4118		7.3605	7.9099	7.8839	7.3071		6.9116	7.0855	7.0945	6.9228		7.0386	6.8469	6.7727	6.6938		7.1712	6.893	7.5483	6.906
ef1534	1488775	1489524	-		peptidyl-prolyl cis-trans isomerase cyclophilin-type	8.245	7.9837	7.9721	8.384	8.4576		8.2979	7.9281	8.2896	8.6161		8.514	8.2565	8.6439	8.6147		9.1191	8.726	8.7635	8.8675		8.725	8.245	8.6401	8.5271		8.6727	8.3774	8.5039	8.4041
ef1535	1489706	1490797	+		conserved hypothetical protein	7.7791	7.9165	7.7903	7.4906	7.2159		7.8356	8.0199	8.0683	7.7736		7.9867	8.2213	8.0191	8.1304		7.8784	8.0328	7.9867	8.0868		7.9865	7.9491	7.772	8.0259		7.3224	7.5045	7.4405	7.5533
ef1536	1490992	1491921	+		conserved hypothetical protein	7.7336	7.5898	7.6486	7.4698	7.6372		7.3297	7.4235	7.2018	7.3627		7.6032	7.7814	7.3172	7.4389		7.2976	7.2806	7.5328	7.3827		7.2789	7.6268	7.5073	7.6488		7.2487	7.4311	7.2229	7.4517
ef1537	1492090	1492980	+		integrase/recombinase XerD putative	6.7243	7.0668	6.9018	6.795	6.8127		6.7399	6.5704	7.0495	6.8309		6.8901	7.05	7.0904	6.9169		7.3871	7.4273	7.0599	6.6902		6.7606	6.7457	7.0557	7.0819		7.1308	7.1805	7.3181	7.0287
ef1538	1493045	1493839	+	scpA	conserved hypothetical protein	7.8136	7.5395	7.3674	7.4342	7.7472		7.2466	7.2497	7.6079	7.1209		7.5919	6.8923	7.197	7.2754		7.3242	7.4339	7.311	7.4918		7.46	6.9553	8.1284	7.6182		7.5569	7.1588	7.2114	7.8466
ef1539	1493836	1494441	+		conserved hypothetical protein TIGR00281	6.9789	6.7573	7.0866	7.0246	7.3089		7.2983	6.6794	6.9812	6.8903		6.9179	7.0075	6.6487	6.5457		7.15	6.9374	6.7841	6.9505		6.7329	6.6129	6.9042	6.7222		6.7349	6.9971	7.1463	7.0488
ef1540	1494445	1495161	+	rluB		7.4097	7.6948	7.9101	7.8045	7.6563		7.1556	7.4304	7.5355	7.647		7.1404	7.4954	7.3439	6.9322		7.5362	7.4361	7.5035	7.5338		7.213	6.9698	7.5107	7.2389		7.643	7.5406	7.5479	7.4533
ref82	1495292	1495421	+	ref82	sRNA	9.5009	9.1418	9.1906	9.6108	8.5181		9.0968	9.0746	8.5181	9.0592		8.9887	9.7248	8.5373	9.109		8.0834	8.419	8.7293	9.1363		8.8779	8.8036	9.1314	8.9495		8.763	8.4895	9.0599	8.7052
ef1541	1495564	1496169	+		conserved hypothetical protein	7.9376	7.9331	8.1903	7.9522	8.0514		7.33	7.1005	6.7781	7.0794		6.8192	7.1853	7.0008	6.9008		7.0791	6.9374	7.0061	7.0538		6.9869	6.8448	7.1389	7.2458		7.2745	6.9498	7.4646	7.4067
ef1542	1496350	1497756	+		conserved hypothetical protein	7.596	7.4235	7.2842	7.2933	7.2425		7.4313	7.2007	7.1223	7.0332		7.3018	6.724	7.6329	7.5942		7.4779	6.9812	7.4525	7.4665		7.6158	6.9563	7.3069	7.3042		8.0076	7.1236	7.2417	7.1692
ef1543	1497779	1498009	-	fer	ferredoxin	7.8865	8.3252	7.8428	8.5702	7.8699		7.6328	8.2049	8.214	7.5994		7.7925	8.0725	8.3085	9.0759		7.7263	8.3227	8.3958	7.8564		8.5437	8.7978	8.3543	8.1201		8.6907	8.895	8.2052	7.2988
ef1544	1498033	1499067	+		conserved hypothetical protein	8.1826	7.0264	7.0542	6.7241	6.9981		7.0611	6.9308	6.9267	7.0004		6.6892	6.8501	6.9296	6.9926		6.5974	6.7904	6.7868	6.8622		6.9762	7.0549	6.9112	7.5805		6.7715	6.7191	7.1568	7.5323
ef1545	1499068	1500510	+	recQ-1	ATP-dependent DNA helicase RecQ	7.1165	7.1367	7.048	7.2214	7.0167		7.0954	7.0783	6.8819	7.0476		7.3859	7.4689	7.1352	7.1239		7.2042	7.1176	7.2911	7.3671		7.2877	7.3146	7.4345	7.322		7.2571	7.3154	7.3071	7.63
ef1546	1500586	1501212	+		LysM domain protein	9.2601	9.0925	9.0998	8.7645	8.8873		9.2854	9.2078	9.298	9.3152		9.4851	9.3268	9.6484	9.5372		10.0548	9.9722	9.741	9.7039		9.5514	9.3736	9.9216	9.675		9.8103	9.519	9.6167	9.8969
ef1547	1501449	1502129	+	cmk	cytidylate kinase	7.7526	8.1178	7.9229	7.8828	8.0939		8.1097	8.4667	8.2275	8.2025		8.2861	8.1718	8.352	8.2676		8.5761	8.3145	8.3017	8.2609		8.3149	8.3019	8.2489	8.1324		8.3173	8.2664	8.1675	8.2734
ef1548	1502243	1503454	+	rpsA	ribosomal protein S1	10.573	10.1087	10.5876	9.6725	9.8583		10.4812	10.5201	10.1681	10.2417		10.3888	10.2762	10.3889	10.1855		10.5956	10.3748	10.4403	10.5716		10.3732	10.3384	10.2322	10.4255		10.3286	10.0592	10.4108	10.6588
ef1549	1503628	1504938	+	engA, yfgK, yphC	GTPase putative	8.5386	8.5918	8.8569	8.4666	8.7206		8.6109	8.4928	8.3442	8.6582		8.1555	8.0185	8.0192	7.9964		8.194	7.8537	8.0618	8.0607		7.7912	7.766	8.0464	8.0978		7.9963	8.0094	8.2358	8.2
ef1550	1505186	1505461	+	hup	DNA-binding protein HU	13.0928	13.1431	13.4841	13.0429	13.5019		13.0585	12.8184	13.3499	13.3939		12.6236	12.6063	13.5532	13.4119		14.0557	13.8124	13.3342	13.1622		13.7711	13.6414	13.2227	12.9669		13.5729	13.3945	13.6743	13.327
ef1551	1505576	1505686	+		hypothetical protein	7.4451	6.8466	7.144	6.6342	7.3509		7.383	5.8256	6.2909	6.5819		6.9101	5.0444	7.2127	6.9491		7.6468	6.8767	6.9982	7.3628		6.1346	6.4745	6.9708	6.4436		7.5084	6.942	6.3351	6.6559
ef1552	1505768	1506808	+		hypothetical protein	7.3711	7.1669	7.4285	7.4978	7.1999		7.1511	6.9544	7.5697	7.0681		7.4976	7.3578	7.4401	7.2379		7.5973	7.6649	7.4053	7.3276		7.8558	7.7136	7.6523	7.5343		7.7163	7.5974	7.5424	7.7711
ef1553	1506881	1508074	+		TPR domain protein	7.534	7.3263	7.7038	7.4999	7.3711		7.4013	7.4252	7.3948	7.3861		7.1239	6.9915	7.3955	7.3154		7.8354	7.51	7.5567	7.5227		7.7874	7.5081	7.7196	7.71		7.7286	7.3638	7.6555	7.7769
ef1554	1508084	1508623	+		conserved hypothetical protein	7.3288	7.249	7.5232	7.2828	7.5866		7.5869	7.5243	7.4024	7.075		7.2676	7.0665	7.1563	7.1365		7.2794	7.4468	7.4048	7.4273		7.5106	7.8596	7.3332	7.4908		7.6294	7.4992	7.6921	7.9274
ef1555	1508661	1509545	-		YitT family protein	7.6826	8.5814	7.3416	8.5686	7.6424		7.7016	8.232	8.1518	8.0963		7.9923	8.7217	8.2231	7.9447		7.979	8.0147	7.7858	7.7186		8.1507	8.5662	8.0688	7.8474		7.9751	8.5803	8.0625	7.5403
ef1556	1509669	1510019	+		conserved hypothetical protein	8.6733	8.5392	8.4743	8.1652	8.163		8.3771	8.7496	8.1206	8.1071		8.1005	7.7655	8.0772	8.0674		8.0676	8.0444	8.4005	8.4269		8.1316	8.2765	8.2623	8.2231		7.8831	8.2778	8.0663	7.9962
ef1557	1510012	1510791	+	dapB	dihydrodipicolinate reductase	7.0895	7.2071	7.0044	6.9571	6.9957		7.0632	7.1393	7.172	7.6136		6.8095	7.0133	7.1883	7.0688		6.879	7.0975	7.1316	6.9641		6.9442	6.8149	6.8482	6.9982		7.3536	7.0113	7.0335	6.8407
ef1558	1510788	1512008	+	papS	poly A polymerase	7.9684	8.4492	8.1402	8.1132	7.9322		7.848	8.3108	8.6158	7.8748		7.8162	8.123	8.6719	8.2202		7.9916	8.1262	8.3599	7.9595		8.0819	8.8563	8.3374	8.1362		8.4028	9.004	8.2177	7.9128
ef1559	1512008	1512382	+		conserved hypothetical protein	8.6672	8.9914	8.8378	9.2707	8.7161		8.9249	9.3301	9.1361	8.8078		8.7487	9.0828	8.6127	8.8273		8.1612	8.2508	8.549	8.4211		8.4516	8.7305	8.4972	8.6849		8.2505	8.5666	8.5551	8.1636
ef1560	1512472	1512927	+		hypothetical protein	9.5779	9.6659	10.0789	9.8472	9.8095		9.6917	9.4445	9.7712	9.6903		9.4827	9.6497	9.653	9.68		10.0632	10.0033	9.8683	9.7555		9.9643	9.952	10.1075	9.848		10.1097	9.9286	10.1402	9.9848
ref34B	1513072	1513340	+	ref34B	sRNA	10.4719	9.1472	10.4298	9.4741	10.0341		10.1724	9.9822	8.6092	9.6929		9.8937	9.3535	8.6926	8.7859		9.2311	8.8185	9.5092	10.0064		9.2241	8.624	8.5739	9.4804		8.7656	8.5559	9.6204	10.3918
ef1561	1513416	1514282	+	aroE	shikimate 5-dehydrogenase	7.4434	7.4271	7.6814	7.5308	7.8037		7.1246	7.2989	7.2876	7.1676		7.2584	7.6308	7.2916	7.5279		7.5159	7.6545	7.5349	7.3974		7.239	7.2283	7.3372	7.3411		7.3416	7.4905	7.4465	7.6969
ef1562	1514319	1515344	+		phospho-2-dehydro-3-deoxyheptonate aldolase putative	7.5613	7.7398	7.7218	7.5945	7.5374		7.7068	7.7662	7.7884	7.7528		7.8161	7.9409	7.7037	7.8607		7.956	8.002	7.8717	7.6857		7.8104	7.3224	7.7134	7.6528		8.1728	8.2083	7.5483	7.8775
ef1563	1515367	1516443	+	aroB	3-dehydroquinate synthase	8.2698	8.382	8.697	8.326	8.0445		8.0427	8.3606	7.8101	8.1201		8.131	8.7118	7.8069	8.0094		7.9186	7.963	8.058	8.0386		7.5805	7.8983	8.1572	7.7436		7.7874	7.8309	7.8397	8.3821
ef1564	1516445	1517611	+	aroC	chorismate synthase	8.093	8.4066	8.3002	8.2494	8.2887		8.1549	9.1992	8.3051	8.215		8.2568	9.3237	8.2665	8.6022		8.4499	8.5471	8.4335	8.2907		8.1796	8.5985	8.5896	7.888		8.2662	8.2306	8.0509	8.4789
ef1565	1517645	1518739	+		prephenate dehydrogenase	8.1977	8.0339	8.1889	7.775	8.362		8.2178	8.0561	8.1634	8.2135		8.0206	8.1243	7.9659	8.1898		9.1269	8.4511	8.1363	7.9563		8.0203	7.8893	7.8982	7.8619		8.1264	7.9764	8.2993	8.1029
ef1566	1518746	1520032	+	aroA	3-phosphoshikimate 1-carboxyvinyltransferase	8.082	8.1504	8.2629	7.8617	8.1983		8.1018	8.011	8.0917	8.1029		7.9945	8.0272	7.8807	7.8204		8.2934	8.2663	8.1091	8.0314		8.0596	8.1811	8.0936	7.7006		8.2242	8.1258	7.8603	8.0171
ef1567	1520052	1520558	+	aroK	shikimate kinase	8.1524	8.0702	8.2109	7.7177	8.0368		8.2538	7.9416	7.7162	7.9296		7.8972	7.6521	7.6114	7.6137		8.1365	7.949	8.0985	8.2115		8.2198	7.9138	7.9246	7.8792		7.6526	7.5363	7.4123	8.2108
ef1568	1520566	1521414	+		prephenate dehydratase	7.7163	7.6277	7.6197	7.4161	7.7417		7.593	7.5782	7.7036	7.4981		7.5249	7.4395	7.4382	7.3053		7.5026	7.6233	7.6762	7.4218		7.634	7.4857	7.407	7.1105		7.4173	7.1772	7.358	7.4438
ef1569	1521558	1522730	+	psr	transcriptional regulator PSR protein	7.7348	7.9766	7.5923	8.0474	7.457		7.5034	7.6531	7.7814	7.571		7.6305	7.8315	7.6049	8.0464		7.6198	7.667	7.7108	7.5529		7.281	7.5428	8.4104	7.6277		7.4163	7.7263	7.5535	7.4544
ef1570	1522806	1523654	+		DegV family protein	8.7669	8.8877	9.0353	8.7643	9.1223		8.4794	8.409	8.3495	8.6429		8.3522	8.119	8.2633	8.347		8.1716	8.1335	8.3262	8.4717		7.9071	7.7857	8.4428	8.3444		8.1693	8.1739	8.4043	8.6346
ef1571	1523848	1524042	+		hypothetical protein	6.8254	7.0736	6.7649	7.0628	6.3187		6.9083	7.1393	6.4021	7.2112		6.9789	6.9122	6.9457	7.3712		7.9963	7.0884	7.0441	6.8901		6.8807	6.595	7.0762	7.1535		6.8809	7.2115	6.7381	7.8429
ef1572	1524054	1524530	+		hypothetical protein	7.4367	7.5808	7.335	7.5888	7.3836		7.399	7.3701	7.8578	7.7689		7.6107	7.8203	7.6249	7.4839		7.5609	7.4732	7.728	7.6489		8.2374	7.5635	7.5822	7.9223		7.5322	7.6472	7.2778	7.4983
ef1573	1524608	1524940	+		hypothetical protein	8.2128	7.7146	8.1846	7.9031	8.5181		7.9274	7.578	7.2291	7.7285		7.6458	7.6941	7.3677	7.8269		7.7334	7.4584	7.5646	8.0262		7.5801	7.4069	7.8659	8.0398		7.8565	7.3258	7.8359	8.1694
ef1574	1524976	1527030	+		Na+/H+ antiporter putaive	8.2795	7.9308	8.2391	7.8283	8.014		7.9111	7.9098	7.3213	7.6272		7.4512	7.5996	7.2713	7.3669		7.1851	7.1848	7.6381	7.6208		7.5962	7.5551	7.6769	7.7058		7.3161	7.3592	7.5062	8.1523
ef1575	1527135	1529030	+		ABC transporter ATP-binding protein	7.7141	7.9713	7.7253	8.0553	7.5844		7.993	8.4144	8.0411	7.819		8.0454	8.2249	7.9183	7.845		7.9063	8.0257	8.2427	7.8707		8.0722	8.2463	7.9841	7.9932		7.8138	8.292	7.9104	7.6657
ef1576	1529048	1529995	+	thyA	thymidylate synthase	7.4441	7.7897	7.8186	7.4112	7.6435		7.8107	7.3032	7.7898	7.6764		7.7267	7.3443	7.7159	7.7001		7.9451	7.8423	7.7768	7.7232		7.6508	7.6038	7.7971	7.5841		7.7523	7.9442	7.439	7.7528
ef1577	1530013	1530507	+	folA	dihydrofolate reductase	8.4327	8.0542	8.51	7.6433	8.3716		8.3239	8.1442	7.7957	8.3189		8.0251	7.8629	7.8669	7.9353		7.7017	7.6884	7.787	8.3268		7.8149	7.5195	8.1382	8.0028		7.8193	7.7786	7.6957	8.7617
ef1578	1530531	1531700	+		iron-sulfur cluster-binding protein putative	8.0563	7.9373	8.0495	7.8856	7.9251		8.0712	7.9856	7.966	7.6849		7.6411	7.6996	7.9245	7.6997		7.8605	7.9225	7.9655	7.9451		7.6942	7.8187	7.8577	7.8813		7.7461	7.6084	7.6291	7.8429
ef1579	1531714	1532343	-	lexA	transcriptional repressor LexA	8.3517	8.1796	7.768	8.2621	7.8294		8.5051	8.2506	8.0792	8.336		8.3449	8.4159	8.2275	8.1714		8.5588	8.1606	8.2261	8.3272		8.542	8.1759	8.0993	8.1266		8.3752	7.8021	8.1624	8.1878
ef1580	1532485	1532727	+		conserved hypothetical protein	8.8283	8.8414	8.4344	8.8153	8.0137		8.8897	8.7243	8.6449	8.3777		8.7866	8.8266	8.7639	8.7446		8.8912	8.785	9.1541	9.0912		9.0521	9.0413	8.9962	8.9477		8.6615	8.2778	8.5168	8.9676
ef1581	1532790	1534794	+	tkt		9.8711	9.7556	10.0263	9.4954	9.7282		9.7999	9.7327	9.767	9.7048		9.5128	9.6317	9.9088	9.7115		10.1258	9.8934	9.9982	9.9596		9.797	9.7407	9.9849	9.7554		9.9738	9.8964	9.7957	9.7937
ef1582	1534846	1536036	-		major facilitator family transporter	7.7752	8.1753	7.6941	8.4154	7.8238		7.7473	7.898	7.5313	7.4653		7.8533	8.5347	7.3984	8.0892		7.1163	7.4117	7.6293	7.7691		8.0769	8.1806	8.0964	7.4523		7.2646	7.7221	7.4541	7.296
ef1583	1536391	1537251	+		N-acetylmuramoyl-L-alanine amidase family 4	9.2888	9.2514	9.1417	9.1736	9.4407		8.4253	8.5984	8.3508	8.7859		8.5224	8.7317	8.6103	8.748		8.8599	8.8966	8.8484	9.0429		8.7173	8.5663	9.1378	8.6956		8.7455	8.9398	9.1903	9.3353
ef1584	1537480	1538412	+	cysK	cysteine synthase A	8.5147	7.5817	8.9239	7.6219	7.998		7.544	8.2063	7.5645	7.9494		7.8059	7.9149	7.67	7.5698		8.0152	7.9527	7.9469	8.0246		8.2078	8.1364	8.1245	8.8814		8.634	8.1924	8.4318	9.1344
ef1585	1538551	1538994	+	perR	transcriptional regulator Fur family	9.5663	9.6496	9.3721	9.9066	9.4922		9.5561	9.3031	8.8994	8.733		10.1307	9.6595	9.213	9.6719		9.3057	9.2868	9.1459	9.1438		9.4347	9.4111	9.2646	8.9868		8.8989	8.8812	8.8589	8.9883
ef1586	1539292	1540632	+	nox	NADH oxidase	8.1655	8.3627	8.4646	8.1972	8.3301		7.9096	7.948	8.0827	8.1568		7.8891	7.8853	8.1598	8.1612		8.6362	8.3523	8.6048	8.3259		8.5461	8.4227	8.9595	8.7351		9.114	8.8836	9.1614	9.0476
ef1587	1540680	1541252	-		MutT/nudix family protein	6.5702	6.3677	6.0535	6.324	6.1866		6.4074	6.2161	6.2849	6.6327		6.7121	6.5316	6.5614	6.6713		6.8564	6.799	6.8916	6.9118		6.6405	6.9458	6.8133	6.5644		6.5388	5.7756	6.6107	6.8207
ef1589	1541465	1541965	+		acetyltransferase GNAT family	6.5788	6.5868	6.6849	7.1034	6.807		6.6249	7.0533	7.5874	6.3926		7.0187	7.3427	7.2402	7.3269		6.3655	6.8062	6.5679	6.4907		6.5996	7.0457	6.5613	6.712		6.7024	7.0515	6.9323	6.3846
ef1590	1541985	1542512	+		protease synthase and sporulation negative regulatory protein pai 1 putative	7.3012	7.3025	7.3808	7.1443	7.8023		7.7946	7.3888	7.3253	7.4775		7.2503	6.9474	7.6634	7.1885		7.1547	7.3772	7.0993	7.2312		7.5219	7.3075	7.4011	7.4143		7.3715	7.0981	7.2613	7.539
ef1591	1542567	1543385	-		transcriptional regulator AraC family	7.0365	6.8431	6.8051	6.7803	6.877		6.9959	6.9423	6.8178	7.0058		6.9957	6.8088	7.1931	7.1106		6.3823	6.8432	7.0932	7.0298		7.093	6.8626	6.9522	6.9558		6.8306	6.9593	6.4966	6.8125
ef1592	1543522	1545270	+		ABC transporter ATP-binding/permease protein	6.6516	6.8356	6.4603	6.6557	6.8537		6.6318	6.6104	6.399	6.8221		6.656	6.6892	6.4875	6.9122		6.4084	6.4993	6.5369	6.3839		6.5888	6.633	6.7224	6.6557		6.6641	6.8009	6.7761	6.397
ef1593	1545263	1547041	+		ABC transporter ATP-binding/permease protein	6.618	6.739	6.6176	6.8086	6.6825		6.4282	6.9626	6.7201	6.4571		6.6591	6.8746	6.4938	6.6612		6.2687	6.5491	6.4524	6.487		6.7311	6.7783	6.5916	6.5784		6.5184	6.6689	6.7188	6.6151
ef1594	1547042	1547146	+		hypothetical protein	5.9742	5.4333	5.4403	5.6024	5.5696		5.985	5.8596	5.2849	5.9659		5.0444	5.0444	5.3441	5.5446		5.0444	5.2995	5.2694	5.3083		5.0444	5.0444	5.8437	5.2982		5.0444	5.0444	5.7715	5.3045
ef1595	1547130	1547555	+		MutT/nudix family protein	6.7362	7.1545	6.9711	6.9229	7.5439		6.7181	7.1089	7.106	7.2226		7.0184	7.1806	7.0707	7.4889		7.3563	7.0794	7.1992	7.2805		6.6919	6.9121	8.0489	7.247		7.1952	7.1135	7.3461	7.1847
ef1596	1547695	1548705	+		lipoprotein putative	7.5473	7.5326	7.5403	7.4073	7.3769		7.5897	7.6782	7.6853	7.8399		7.6487	7.5558	7.6495	7.5368		7.8523	7.4876	7.6284	7.6747		7.2445	6.8943	7.3602	7.4598		7.6561	7.3779	7.3311	7.601
ef1597	1549008	1550444	+	katA	catalase/peroxidase	8.4548	8.7187	7.6283	9.0745	8.3147		8.4723	8.5314	8.4925	8.4262		8.725	9.3015	8.1588	8.2541		7.5669	7.5424	7.9297	8.0907		8.2389	8.5479	8.0232	8.4036		7.7092	7.9666	8.1749	7.8558
ef1598	1550657	1552090	-	phrB	deoxyribodipyrimidine photolyase	6.6129	6.6639	6.5316	6.5553	6.6341		6.4681	6.4605	6.4703	6.659		6.6273	6.6379	6.4264	6.5482		6.2786	6.4151	6.5447	6.7703		6.9441	6.8304	6.3687	6.6694		6.6377	6.5534	6.7185	6.504
ef1599	1552223	1553068	-		TPR domain transcriptional regulator Cro/CI family	7.1595	7.2063	7.3825	7.2196	7.3203		7.2017	6.9811	6.9758	7.3159		7.3883	7.1481	7.1665	7.197		7.1581	7.1688	7.159	7.4734		6.9477	7.1356	7.3521	7.4233		7.0961	7.2386	7.416	7.5004
ref83	1553125	1553336	+	ref83	sRNA	9.9649	9.447	9.2119	9.9401	9.055		10.1161	9.9498	9.8631	9.9568		9.7114	9.7096	9.8747	9.5785		10.3324	9.9055	9.9151	10.3547		10.1238	9.7362	10.1511	10.1701		10.1896	9.8578	10.9889	10.6603
ef1601	1553377	1555305	-		PTS system IIABC components	6.5828	6.615	6.4363	6.6743	6.5925		6.6539	6.5814	6.7585	6.4921		6.6372	6.5131	6.6165	6.6914		6.7681	6.6495	6.5722	6.5257		6.8657	6.9687	6.9318	6.8993		7.015	6.9644	6.9223	6.7674
ef1602	1555322	1556995	-		glycosyl hydrolase family 13	6.2496	6.3797	6.3464	6.4551	6.2685		6.3435	6.4855	6.5519	6.2397		6.5284	6.3911	6.4745	6.6239		6.6201	6.546	6.5022	6.5811		6.585	6.71	6.9202	6.7792		6.7382	6.8268	6.7435	6.8982
ef1603	1557238	1558698	+	scrB-1	sucrose-6-phosphate dehydrogenase	7.5783	6.8292	6.7077	6.8354	7.0608		6.7913	6.5858	6.9465	7.0914		6.6694	6.9814	6.861	6.7705		6.9311	6.63	6.8563	7.1404		6.8643	6.7745	6.7789	7.0641		6.7884	6.8879	6.9381	6.931
ef1604	1558717	1559697	+	scrR-1	sucrose operon repressor ScrR	7.2102	6.9884	7.0654	7.047	7.1455		7.338	6.8931	6.8853	6.8762		7.1953	6.9871	7.0676	7.3317		7.0203	6.9202	7.3056	7.0396		7.3641	7.3923	7.4392	7.3586		7.1231	7.5563	7.1397	7.4483
ef1605	1559757	1559918	-		hypothetical protein	6.0282	6.3096	6.8335	6.9531	5.6945		5.7187	5.622	6.4482	6.1548		5.5834	6.5872	6.3644	6.5706		5.5155	6.9052	6.254	6.0736		6.8577	6.3939	6.8095	6.4343		6.5828	6.5643	6.2298	5.8667
ef1606	1560028	1561437	-		glycosyl hydrolase family 1	6.6291	7.0004	7.1812	6.9349	6.8458		7.0239	7.2699	6.6547	6.652		6.6312	6.8783	6.8348	6.6174		6.2377	6.7624	6.8261	6.4796		6.7124	6.8841	6.6153	6.6725		6.6923	6.9459	7.1977	6.5497
ef1607	1561437	1563316	-			6.8767	7.1077	6.8242	7.1652	7.0239		6.8582	7.1231	7.2826	6.8658		6.8266	7.2718	7.1835	7.1008		6.7797	7.0059	6.981	6.7514		6.9254	7.2777	6.8352	6.9347		7.0575	7.4627	6.9956	6.5793
ef1608	1563599	1565059	-		cardiolipin synthetase putative	7.727	7.7381	7.7406	7.6102	7.764		7.4667	7.6607	7.5236	7.4518		7.4693	7.7642	7.4363	7.6374		7.7502	7.6664	7.5874	7.741		7.9633	7.7717	7.8624	7.9926		7.8985	7.719	7.9722	8.0672
ef1609	1565240	1565791	+		conserved hypothetical protein	7.3208	8.3455	8.4104	8.4273	7.2824		6.9016	7.6082	8.3114	7.7415		7.4195	8.1921	7.4276	7.8821		7.1443	8.4605	7.451	7.3801		6.9633	8.112	7.36	7.2415		7.603	9.051	8.0925	7.1128
ef1610	1565850	1566734	-		conserved domain protein	7.7073	7.4186	7.4425	6.9815	7.4501		7.1757	6.6639	7.1678	7.1626		7.1544	7.2522	7.0978	7.0792		7.3127	7.0872	7.0744	7.1916		6.8862	6.6885	6.9237	7.1894		6.9497	6.8429	7.1459	7.2343
ef1611	1566806	1567732	-	ppaC	inorganic pyrophosphatase manganese-dependent	9.4958	9.3104	9.3786	9.2426	9.3485		9.2093	8.9619	8.7651	8.9318		9.0266	8.8096	8.8079	8.7623		9.2887	9.0048	9.1986	9.3068		9.1508	8.8984	9.3551	9.2259		8.9733	9.0603	9.1575	9.4386
ef1612	1567828	1568592	-	pflA	pyruvate formate-lyase activating enzyme	9.073	9.5744	9.4561	9.1077	9.2571		9.905	9.8679	9.7802	10.2473		9.9005	10.1809	9.7645	9.4825		10.3489	10.0469	10.1788	10.0799		10.011	9.9638	10.2467	10.0429		10.2201	9.9735	10.0512	10.3122
ef1613	1568669	1570915	-	pflB	formate acetyltransferase	10.1277	10.3777	10.6648	9.771	10.089		11.0191	10.9331	11.1201	11.1441		11.2979	11.1987	11.3045	10.6259		12.1207	11.8931	11.5835	11.5698		11.4314	11.2679	11.5702	11.5256		11.9006	11.7119	11.7429	12.0257
ef1614	1571205	1573667	-	parC	DNA topoisomerase IV A subunit	8.8652	9.047	9.1539	8.5294	8.6361		9.2795	9.1534	9.1312	9.185		9.0351	8.9884	9.1341	8.9675		9.3828	9.2611	9.3743	9.2526		9.0827	9.0599	9.3485	9.0835		9.1819	9.0405	9.0949	9.3608
ef1615	1573680	1575737	-	parE	DNA topoisomerase IV B subunit	8.1925	8.2249	8.2562	7.9888	8.1177		8.535	8.5876	8.4361	8.5783		8.3668	8.2671	8.4808	8.3115		8.6336	8.4704	8.5912	8.4994		8.3282	8.338	8.5561	8.4487		8.5317	8.5832	8.346	8.6743
ef1616	1575942	1576370	-		CoA-binding domain protein	8.3352	8.7946	8.3501	8.7342	8.3234		8.7111	8.9813	8.6727	8.5889		8.6738	8.9013	8.7175	9.0038		9.231	9.1357	9.1859	9.1124		8.9744	8.7593	9.4628	8.8799		9.1169	8.704	8.8118	9.3312
ef1617	1576458	1576901	-		conserved hypothetical protein	5.9367	6.1866	6.2735	6.3707	6.3087		6.2027	6.4321	6.0347	6.0851		6.5391	5.8084	6.1466	6.4051		5.9284	6.1442	6.2317	6.4822		6.3963	6.6183	6.0174	6.2579		5.9465	6.177	5.9929	6.1915
ef1618	1576914	1578014	-	eutH	ethanolamine utilization protein EutH	6.7164	6.4109	6.4039	6.5071	6.7866		6.4746	6.2932	6.5471	6.536		6.7071	6.2548	6.3392	6.6369		6.386	6.2748	6.4721	6.3953		6.5114	6.5413	6.6932	6.7955		6.6938	6.7825	6.6786	6.646
ef1619	1578027	1578290	-		carbon dioxide concentrating mechanism protein CcmL putative	6.7042	6.7833	6.2963	6.5695	6.5473		6.7737	7.4311	6.4555	5.7424		6.0247	7.091	6.5012	6.5782		5.6041	6.5533	6.2725	5.9538		6.1732	6.8974	6.7262	6.2463		6.3437	7.1944	6.8598	6.407
ef1620	1578303	1578902	-		hypothetical protein	7.0092	7.263	7.2172	7.1506	7.1504		6.9246	6.4923	7.1808	7.4827		7.2676	7.498	7.1398	7.604		6.2152	6.7525	6.5903	7.4562		7.0548	7.0175	7.5128	7.0428		6.5626	7.1413	6.7641	6.7281
ef1621	1578917	1579552	-		conserved hypothetical protein	7.1275	7.1383	6.9563	7.0865	6.7112		7.0571	7.1354	7.5096	7.2741		7.1055	7.4739	8.0053	7.1084		7.0968	7.4789	7.2089	7.1755		7.1156	7.5881	6.8414	7.2323		7.6229	7.9592	7.7246	6.8961
ef1622	1579556	1580098	-		conserved domain protein	11.2351	11.8293	11.1302	10.9911	10.6907		10.3048	10.6772	11.4486	10.9502		10.3438	11.1316	10.6788	11.0956		9.5756	10.3583	10.2086	10.5665		10.1223	11.3888	10.7868	11.3541		10.2008	11.0405	11.1583	11.3821
ef1623	1580187	1580477	-		microcompartment protein	7.0998	6.7861	6.3882	7.5517	6.5813		6.8236	6.9477	7.715	7.2801		6.7535	6.9858	6.6292	7.8479		6.6997	6.9129	6.7731	7.0596		6.9702	7.1974	6.8116	6.8794		7.2394	7.1751	6.6897	6.4447
ef1624	1580601	1582079	-		aldehyde dehydrogenase putative	6.2366	6.7258	7.2098	6.5522	6.2713		6.2763	6.7751	7.1818	6.4156		6.4836	6.9947	7.4536	7.1471		6.4731	7.1097	7.2255	6.331		6.7801	7.3497	6.6089	6.5381		6.864	7.6924	7.0363	6.3257
ef1625	1582070	1582588	-		microcompartment protein family	5.5576	5.9996	5.64	5.8239	5.7021		5.5006	6.2011	6.0109	5.9738		6.1831	5.528	5.961	5.8896		5.7249	5.8463	5.6733	5.9655		5.7791	5.6132	5.755	5.9061		5.5003	5.2407	5.6993	5.9236
ef1626	1582602	1583255	-	eutL	ethanolamine utilization protein EutL	7.1136	8.1857	7.8894	7.8728	7.2448		6.7064	8.1626	6.7799	7.9295		7.3777	8.4121	6.8141	8.0834		6.2705	6.8706	7.3137	7.3654		6.5157	7.737	8.4214	7.1081		6.5444	7.2046	6.8476	7.0261
ef1627	1583269	1584180	-	eutC	ethanolamine ammonia-lyase small subunit	6.2366	6.3743	6.2287	6.7233	6.1907		6.3962	6.1399	6.5278	6.3167		6.3597	6.283	6.4782	6.7309		6.2046	6.1086	6.2834	6.2279		6.4868	6.2063	6.2052	6.4442		6.4269	6.4095	6.102	6.1247
ef1629	1584198	1585562	-	eutB	ethanolamine ammonia-lyase large subunit	6.2602	6.4198	6.2304	6.8165	6.6342		6.8117	6.5653	6.5008	6.303		6.5164	6.6858	6.6831	6.7578		6.083	6.2517	6.3921	6.4348		6.7241	6.052	6.4818	6.3969		6.3973	6.8026	6.5714	6.202
ef1630	1585580	1587004	-	eutA		5.9621	5.9794	6.0531	6.124	6.1038		6.1191	6.1281	6.0842	6.1617		6.2381	6.3374	6.0835	6.3103		5.8488	5.9021	6.1697	6.1212		5.9715	6.3893	5.9704	6.1185		6.1937	6.3273	6.0195	6.1091
ef1632	1587095	1588528	-	eutW	sensor histidine kinase	7.0696	6.8808	7.1431	6.8112	7.0176		6.9464	7.1425	7.1333	7.0719		7.0328	6.9187	7.1759	6.7563		6.9339	7.2044	7.0894	6.7894		7.1485	7.0662	6.6514	6.8075		6.9384	6.9486	7.2457	6.8408
ef1633	1588529	1589101	-	eutV	response regulator	7.1358	7.1917	7.1286	6.8733	7.0068		7.1342	7.1153	7.1568	6.8342		7.3008	6.7062	7.0152	6.8386		7.0255	7.0614	6.9759	7.0102		7.1606	7.4712	7.2864	7.0301		7.0788	6.9084	6.8931	6.9656
ef1634	1589129	1589476	-	eutS	propanediol utilization protein PduU	7.9441	7.6502	7.7294	7.1168	7.3592		7.8346	7.1942	7.8783	7.2799		7.4566	7.3254	7.6987	7.5205		7.7999	8.0552	7.9451	7.8131		7.8768	8.0165	7.4503	7.7858		7.5154	7.7301	7.5333	7.3119
ef1635	1589636	1590766	-	eutG	propanol dehydrogenase PduQ putative	6.2907	6.1671	6.0838	6.4108	6.383		6.2335	6.6171	6.0994	6.2112		6.343	6.1123	6.3035	6.31		5.9161	6.2638	6.4648	6.0356		6.2299	6.7053	6.0665	6.0572		5.9071	6.14	6.1114	6.1524
ef1637	1591253	1591834	-	eutT	ATP:cob(I)alamin adenosyltransferase putative	6.441	6.9562	6.6265	6.767	6.658		6.9777	6.838	7.4289	6.6372		6.9605	6.2097	7.2008	7.1702		7.7168	7.504	6.863	6.4591		7.265	6.49	6.7974	7.1122		7.2601	6.2458	6.8446	6.3646
ef1638	1591831	1592274	-	eutP	propanediol utilization protein PduV	6.9637	7.0042	6.9274	7.128	6.4847		6.5358	6.6178	6.774	6.4728		6.877	6.8763	6.9647	7.0927		6.0345	6.7809	6.8578	6.4043		7.0568	6.9797	6.9541	6.6731		6.8949	7.1274	6.732	6.28
ef1639	1592416	1593183	-		iron compound ABC transporter ATP-binding protein	7.4018	7.3158	7.3892	6.7491	7.0452		7.4882	7.2569	7.1648	7.3316		7.0986	7.03	6.9741	7.0858		6.6076	7.2111	6.9674	6.9279		7.0066	6.9921	6.8949	6.9042		6.8769	7.165	7.061	6.8566
ef1640	1593180	1594187	-		iron compound ABC transporter permease protein	7.4432	7.2287	7.6836	7.383	7.2142		7.5534	7.9025	7.5129	7.1508		7.3141	7.5066	7.3362	6.9808		7.1864	6.9316	7.1505	7.1916		7.016	7.1889	7.019	7.2543		6.7817	6.9615	7.5112	7.0236
ef1641	1594180	1595139	-		iron compound ABC transporter iron compound-binding protein	8.2588	7.6674	7.9566	7.7845	7.8327		8.0147	7.8132	8.0052	7.7176		8.2124	7.4809	8.0161	7.615		7.8906	7.7258	7.7574	8.152		7.8394	7.3235	7.6582	7.9103		7.3482	7.2037	7.5691	7.6376
ef1643	1595692	1596345	+		conserved hypothetical protein TIGR00023	7.9494	7.7858	8.1914	7.7937	8.0281		7.6454	7.4748	7.4689	7.1127		7.1708	6.9871	6.8604	7.1012		7.2865	7.3407	7.0473	7.1446		7.3315	6.8086	7.128	7.3793		7.6466	7.088	7.5283	7.5048
ef1644	1596364	1597239	-		lacX protein putative	7.752	8.1113	8.1082	8.0116	7.7911		8.1554	7.9792	7.9681	8.0813		8.1941	8.2178	7.968	8.1065		8.4753	8.5416	8.5215	8.5302		8.1932	7.9676	8.2748	8.3142		8.3251	8.4832	8.3749	8.3174
ef1645	1597273	1598055	-	codY	transcriptional regulator CodY	7.8491	7.5989	7.76	7.9124	8.0826		8.0857	7.3584	8.147	8.0683		8.268	7.7832	8.0329	7.9834		8.623	8.2329	8.1033	8.3495		8.0084	7.6591	7.9848	8.2463		8.4378	8.1378	8.1015	8.467
ef1646	1598076	1599479	-	hslU	heat shock protein HslVU ATPase subunit HslU	7.4219	7.6481	7.5642	8.0108	7.4466		8.0132	8.4886	8.3674	8.3386		8.2054	8.9066	8.0742	7.9969		8.4719	8.3905	8.2973	8.4536		7.8104	8.1094	8.0425	8.1907		8.3837	8.3967	8.3039	8.3006
ef1647	1599494	1600042	-	hslV	heat shock protein HslV	6.8198	6.8938	6.9152	6.6231	6.4666		7.5375	7.4662	7.1932	7.4552		7.8685	7.6929	7.5051	7.0487		7.6865	7.7554	7.7204	8.0213		7.0327	7.2273	7.1813	7.4109		7.756	7.9198	7.4849	7.7316
ef1648	1600071	1600970	-		site-specific recombinase phage integrase family	6.822	7.0033	6.9912	6.877	7.0618		7.5958	7.3882	7.1277	7.6497		7.6619	8.2203	7.5523	7.601		8.1094	7.852	7.7479	8.0947		7.3972	7.5294	7.4901	7.6195		7.8429	7.7918	7.6999	7.9776
[truncated: 1,672 more rows]
