# Supplementary material for: Adaptation of the gut pathobiont Enterococcus faecalis to deoxycholate and taurocholate bile acids
Source: Sci Rep. 2022 May 19;12:8485. doi: 10.1038/s41598-022-12552-3 (PMC9120511; doi:10.1038/s41598-022-12552-3)
Supplement: Supplementary file 3 — Supplementary Information 3. [file 41598_2022_12552_MOESM3_ESM.xlsx]

## Sheet: Legend
	Table S2. Differential expression analysis of RNA levels measured during the E. faecalis response to DCA.
	Legend for all folders in the file
	Column	Description	Time (min)
	CDS	DNA portion transcribed encoding for a protein or a non-protein encoding RNA	All
	Start	Coordinate of the first nucleotide of the CDS on the V583 chromosome	All
	End	Coordinate of the last nucleotide of the CDS on the V583 chromosome	All
	Strand	Transcription orientation	All
	gene	Name of the gene	All
	Annotated function	Predicted or known encoded function by the CDS	All
	baseMean t0	Average of normalized counts at t0. 'NA', too few reads for analysis	0
	RNA level at t0 (log2RPKM)	Log2 RPKM of mean RNA levels at t0	0
	R_t3	Log2 fold change (Ratio of mean levels at t3 / mean level at t0)	3
	q_t3	Adjusted p-value. Data consired as significant for q_ti ≤ 0.05	3
	Sig.t3	Statistical significance of the difference between RNA levels at t3 and t0: 'd', less than 2-fold decrease; 'D', more than 2-fold decrease; 'u', less than 2-fold increase; 'U', more than 2-fold increase. '-', no significant change in RNA levels	3
	R_t6	Log2 fold change (Ratio of mean levels at t6 / mean level at t0)	6
	q_t6	Adjusted p-value. Data consired as significant for q_ti ≤ 0.05	6
	Sig.t6	Statistical significance of the difference between RNA levels at t6 and t0: 'd', less than 2-fold decrease; 'D', more than 2-fold decrease; 'u', less than 2-fold increase; 'U', more than 2-fold increase. '-', no significant change in RNA levels	6
	R_t10	Log2 fold change (Ratio of mean levels at t10 / mean level at t0)	10
	q_t10	Adjusted p-value. Data consired as significant for q_ti ≤ 0.05	10
	Sig.t10	Statistical significance of the difference between RNA levels at t10 and t0: 'd', less than 2-fold decrease; 'D', more than 2-fold decrease; 'u', less than 2-fold increase; 'U', more than 2-fold increase. '-', no significant change in RNA levels	10
	R_t15	Log2 fold change (Ratio of mean levels at t15 / mean level at t0)	15
	q_t15	Adjusted p-value. Data consired as significant for q_ti ≤ 0.05	15
	Sig.t15	Statistical significance of the difference between RNA levels at t15 and t0: 'd', less than 2-fold decrease; 'D', more than 2-fold decrease; 'u', less than 2-fold increase; 'U', more than 2-fold increase. '-', no significant change in RNA levels	15
	R_t25	Log2 fold change (Ratio of mean levels at t25 / mean level at t0)	25
	q_t25	Adjusted p-value. Data consired as significant for q_ti ≤ 0.05	25
	Sig.t25	Statistical significance of the difference between RNA levels at t25 and t0: 'd', less than 2-fold decrease; 'D', more than 2-fold decrease; 'u', less than 2-fold increase; 'U', more than 2-fold increase. '-', no significant change in RNA levels	25
	Contents of each folder
	Title	Description
	DCA raw data	Differential expression analysis for each CDS in the E. faecalis V583 chromosome
	Sig.t3	Selected CDSs whose RNA levels changes significantly (up or down) between t3 and t0
	Sig.t6	Selected CDSs whose RNA levels changes significantly (up or down) between t6 and t0
	Sig.t10	Selected CDSs whose RNA levels changes significantly (up or down) between t10 and t0
	Sig.t15	Selected CDSs whose RNA levels changes significantly (up or down) between t15 and t0
	Sig.t25	Selected CDSs whose RNA levels changes significantly (up or down) between t25 and t0

## Sheet: DCA raw data
								Early response							Late response
CDS	Start	End	Strand	gene	Annotated function	baseMean t0	RNA level at t0 (log2RPKM)	R_t3	q_t3	Sig.t3	R_t6	q_t6	Sig.t6		R_t10	q_t10	Sig.t10	R_t15	q_t15	Sig.t15	R_t25	q_t25	Sig.t25
ef0001	59	1402	+	dnaA	chromosomal replication initiator protein DnaA	511.1005	8.8903	0.0408	0.7242	-	0.0679	0.5957	-		0.3605	0.0101	-	0.2032	0.2094	-	0.1639	0.2376	-
ef0002	1604	2734	+	dnaN	DNA polymerase III beta subunit	389.1182	8.5536	0.0613	0.7185	-	-0.1885	0.4205	-		0.1969	0.2367	-	0.0863	0.5711	-	0.1003	0.4431	-
ef0003	3313	3558	+		conserved hypothetical protein	124.1061	7.526	-0.4951	0.1	-	-0.807	0.0015	d		-0.6687	0.0044	d	-0.6383	0.0109	d	-0.6628	0.0067	d
ef0004	3545	4672	+	recF	DNA replication and repair protein RecF	191.3061	7.8544	-0.153	0.4948	-	-0.4683	0.0071	-		-0.4838	0.0018	-	-0.6057	0.0002	d	-0.2763	0.092	-
ef0005	4690	6618	+	gyrB	DNA gyrase B subunit	403.3199	8.8677	0.0025	0.7747	-	-0.2623	0.048	-		-0.4058	0.0003	-	-0.5654	0	-	-0.3618	0.0022	-
ef0006	6674	9175	+	gyrA	DNA gyrase A subunit	824.6348	9.9826	-0.1115	0.3664	-	-0.4866	0	-		-0.581	0	-	-0.8523	0	d	-0.7023	0	d
ef0007	9350	9652	+	rpsF	ribosomal protein S6	1084.3014	10.5128	-0.1191	0.6427	-	-1.1508	0	D		-1.1981	0	D	-1.4122	0	D	-1.0629	0	D
ef0008	9697	10263	+	ssb-1	single-strand binding protein	1806.5361	11.4158	-0.2448	0.4006	-	-1.1259	0	D		-1.3768	0	D	-1.6142	0	D	-1.2799	0	D
ef0009	10289	10528	+	rpsR	ribosomal protein S18	1457.7995	11.2287	-0.5029	0.0188	-	-1.3003	0	D		-1.3456	0	D	-1.4411	0	D	-1.3305	0	D
ef0011	10733	12709	+	pde	DHH family protein	585.5248	8.9063	0.4339	0.0109	-	0.3522	0.0329	-		0.4177	0.004	-	0.2122	0.2076	-	0.2653	0.0834	-
ef0012	12715	13167	+	rplI	ribosomal protein L9	123.8848	6.483	0.4863	0.0721	-	0.4417	0.0806	-		0.6011	0.0047	u	0.3013	0.2269	-	0.3343	0.1371	-
ef0013	13440	14807	+	dnaB	replicative DNA helicase	330.1301	8.302	-0.0245	0.7512	-	-0.0063	0.7043	-		0.1686	0.2128	-	-0.2282	0.2024	-	-0.0217	0.5507	-
ef0014	15044	16336	+	purA	adenylosuccinate synthetase	512.9124	9.9418	-0.6386	0	d	-1.6114	0	D		-1.9841	0	D	-2.0471	0	D	-1.9687	0	D
ef0016	16461	17330	+		DegV family protein	1996.8836	10.7492	0.6408	0.5674	-	0.7874	0.4089	-		0.8621	0.2188	-	0.8335	0.3502	-	0.4984	0.4092	-
ef0017	17370	19001	-		ABC transporter ATP-binding protein	337.2216	8.5765	-0.0382	0.7263	-	-0.448	0.0028	-		-0.3617	0.0084	-	-0.5146	0.0002	-	-0.3051	0.0345	-
ef0018	19254	22139	+		sigma-54 interaction domain protein	511.4514	8.6686	0.397	0.0052	-	0.3389	0.0143	-		0.3858	0.0016	-	0.2052	0.1481	-	0.1259	0.2874	-
ef0019	22341	22853	+	mptB	PTS system IIB component	1060.4423	10.2158	-0.2085	0.5499	-	-0.4603	0.1124	-		-0.1165	0.3891	-	-0.1942	0.4486	-	-0.0929	0.4854	-
ef0020	23088	24080	+	mptA	PTS system mannose-specific IIAB components	2669.2032	11.6325	-0.6011	0.0502	-	-0.4834	0.0951	-		-0.1014	0.4074	-	-0.1715	0.4865	-	-0.1428	0.4239	-
ef0021	24115	24918	+	mptC	PTS system mannose-specific IIC component	3112.0291	11.8119	-0.2943	0.3465	-	-0.3446	0.187	-		-0.2693	0.1774	-	-0.0576	0.6212	-	-0.155	0.3797	-
ef0022	24941	25852	+	mptD	PTS system mannose-specific IID component	4332.7035	12.0225	0.1857	0.5754	-	0.0131	0.7015	-		0.2307	0.249	-	0.069	0.615	-	0.1662	0.3856	-
ef0024	26014	26391	+		conserved hypothetical protein	357.5631	8.6496	-0.2574	0.5144	-	-0.1235	0.6045	-		-0.1511	0.3683	-	0.054	0.6387	-	-0.5144	0.0751	-
ef0025	26639	27166	+		membrane protein putative	111.9916	7.279	-0.9954	0	d	-1.049	0	D		-0.7929	0.0001	d	-0.5977	0.0047	d	-0.189	0.3053	-
ef0026	27213	27416	-		conserved hypothetical protein	49.2686	5.0151	1.1935	0	U	0.9859	0.0001	u		0.7822	0.0012	u	0.5572	0.0417	-	0.3749	0.1565	-
ef0027	27614	28384	+		phosphosugar-binding transcriptional regulator putative	47.2635	5.8592	-0.0775	0.7338	-	-0.5808	0.1378	-		-0.4149	0.1628	-	-0.2586	0.4388	-	-0.1858	0.4219	-
ef0028	28533	30101	+		PTS system IIBC components	176.344	7.7665	0.0048	0.7757	-	0.0328	0.6912	-		-0.7501	0.0158	d	-0.2765	0.4054	-	-0.6783	0.0363	d
ef0029	30116	31330	+		aminotransferase class II	70.9802	6.159	-0.234	0.514	-	0.351	0.2366	-		-0.19	0.3042	-	-0.0212	0.6637	-	0.0377	0.5474	-
ef0030	31430	31810	+		endoribonuclease L-PSP putative	147.4136	7.5205	-0.2128	0.6672	-	0.1126	0.6539	-		-0.4885	0.1951	-	-0.5168	0.2806	-	-0.9186	0.0365	d
ef0031	32001	34592	+	mprF	membrane protein putative	2039.8228	11.9237	-2.2304	0.0034	D	-1.5046	0.05	-		-2.6732	0.0001	D	-1.436	0.0533	-	-1.8746	0.0067	D
ef0032	34629	37244	-		membrane protein putative	408.068	8.3671	0.0338	0.7228	-	0.4195	0.0004	-		0.6094	0	u	0.4978	0	-	0.3079	0.0081	-
ef0033	37660	37809	-		hypothetical protein	8.7065	2.9739	0.442	0.5718	-	0.3965	0.5206	-		-0.2481	0.4013	-	0.1217	0.6344	-	0.2917	0.4432	-
ef0034	37788	38297	-		conserved hypothetical protein	32.7527	4.5242	0.5471	0.1583	-	0.1829	0.5572	-		0.8691	0.0021	u	0.2006	0.494	-	0.1875	0.4117	-
ref47	38039	38662	+	ref47	sRNA	51.9725	5.7411	-0.127	0.6766	-	-0.1543	0.5652	-		-0.3408	0.1675	-	-0.003	0.679	-	-0.2086	0.3605	-
ef0035	38305	38772	-		conserved hypothetical protein	29.5521	5.3229	-0.5953	0.1538	-	-0.1895	0.553	-		-0.3721	0.1839	-	-0.4515	0.2075	-	-0.8199	0.0153	d
ef0036	38849	39784	+		conserved hypothetical protein	67.5272	6.0527	0.0362	0.7494	-	0.0589	0.6542	-		-0.2028	0.2574	-	-0.2268	0.3524	-	0.0965	0.4648	-
ref48	38910	39306	-	ref48	sRNA	20.1326	4.2769	0.2092	0.6507	-	-0.2885	0.5057	-		0.0195	0.5012	-	-0.0606	0.647	-	-0.1473	0.4835	-
ef0037	39876	41129	-	proA	gamma-glutamyl phosphate reductase	349.0382	8.2658	0.0313	0.7406	-	0.21	0.2412	-		0.5815	0	-	0.2053	0.2229	-	0.1374	0.3093	-
ef0038	41116	41931	-	proB	glutamate 5-kinase	127.389	7.0482	-0.1588	0.4961	-	0.1664	0.3901	-		0.1962	0.1743	-	-0.0932	0.5255	-	-0.3637	0.0354	-
ef0039	42257	42736	+		deoxyuridine 5`-triphosphate nucleotidohydrolase putative	139.4376	7.4073	-0.294	0.4204	-	-0.5363	0.0667	-		-0.4685	0.0586	-	-0.451	0.1099	-	-0.25	0.2887	-
ef0040	42815	44185	+	radA	DNA repair protein RadA	449.159	8.9178	-0.0156	0.7618	-	-0.1708	0.3716	-		-0.0775	0.3828	-	-0.0524	0.6024	-	-0.3558	0.0304	-
ef0041	44286	45431	+		PIN domain protein	271.5289	8.1286	-0.1518	0.4604	-	-0.2521	0.1414	-		-0.097	0.3278	-	-0.0632	0.5686	-	0.1473	0.2723	-
ef0042	45450	45923	+	ispF	2C-methyl-D-erythritol 2 4-cyclodiphosphate synthase	210.3085	7.9659	-0.3977	0.0967	-	-0.4695	0.0274	-		-0.1055	0.3629	-	-0.1564	0.428	-	-0.3666	0.063	-
ef0043	45976	47433	+	gltX	glutamyl-tRNA synthetase	783.5965	9.7245	-0.0625	0.6579	-	-0.353	0.0052	-		-0.0686	0.3555	-	-0.2369	0.0644	-	-0.056	0.4522	-
ef0044	47703	48242	+	cysE	serine O-acetyltransferase	246.1971	7.3368	0.6832	0.0076	u	0.718	0.0024	u		1.0266	0	U	0.532	0.0263	-	0.8084	0.0003	u
ef0045	48235	49647	+	cysS	cysteinyl-tRNA synthetase	656.7868	9.0488	0.3866	0.0989	-	0.4632	0.0244	-		0.5205	0.0044	-	0.3304	0.1106	-	0.1329	0.3784	-
ef0046	49644	50042	+		conserved hypothetical protein	147.2856	6.7341	0.5312	0.0308	-	0.4657	0.0476	-		0.6207	0.0019	u	0.4211	0.0625	-	0.6536	0.0016	u
ef0047	50032	50880	+		RNA methyltransferase TrmH family	307.7373	7.6309	0.4468	0.0041	-	0.7244	0	u		0.9275	0	u	0.5681	0	-	0.5772	0	-
ef0048	50895	51425	+		conserved hypothetical protein	208.1149	7.1537	0.3827	0.0515	-	0.6046	0.0002	u		0.7574	0	u	0.3824	0.0249	-	0.4338	0.0079	-
ef0049	51511	52077	+	rpoH	sigma-70 factor family protien	29.8005	4.9653	-0.086	0.7257	-	-0.1643	0.58	-		-0.1329	0.3974	-	-0.3149	0.3574	-	-0.0586	0.5376	-
ef0050	52192	52437	+		conserved hypothetical protein	178.3074	6.9644	0.8082	0	u	0.8215	0	u		0.8208	0	u	0.239	0.2115	-	0.3949	0.0223	-
ef0051	52618	53469	+	ispE	4-diphosphocytidyl-2C-methyl-D-erythritol kinase	131.028	7.4539	-0.5305	0.0047	-	-0.5595	0.0016	-		-0.5889	0.0002	d	-0.4451	0.0097	-	-0.6851	0	d
ef0052	53530	54156	-		hypothetical protein	131.6036	5.9521	1.3309	0	U	1.4929	0	U		1.3179	0	U	0.9618	0.0018	u	0.752	0.0158	u
ef0053	54156	55025	-	dnaQ	DNA polymerase III epsilon subunit	173.0291	6.8207	1.0722	0	U	0.9185	0.0003	u		0.9941	0	u	0.5224	0.0542	-	0.2394	0.3005	-
ef0054	55025	55435	-		hypothetical protein	77.3527	5.2411	1.4957	0	U	1.1969	0.0001	U		1.3925	0	U	0.791	0.0132	u	0.512	0.1068	-
ef0055	55754	56707	+		adhesion lipoprotein	94.6828	7.0144	-0.2917	0.3755	-	-0.4841	0.0688	-		-0.6125	0.0069	d	-0.8985	0.0001	d	-0.7003	0.0031	d
ef0056	56733	57425	+		ABC transporter ATP-binding protein	67.3643	6.4188	-0.0409	0.7599	-	-0.5311	0.2457	-		-0.7275	0.0506	-	-0.5462	0.204	-	-0.7067	0.0738	-
ef0057	57587	58426	+		ABC transporter permease protein	120.5076	7.1965	0.1585	0.5721	-	-0.5917	0.0102	d		-0.4789	0.0191	-	-0.5573	0.0108	-	-0.6398	0.0027	d
ef0058	58570	59391	+	purR	pur operon repressor PurR	280.7595	8.7824	-0.3433	0.1216	-	-0.902	0	d		-1.1104	0	D	-1.2607	0	D	-1.0855	0	D
ef0059	59602	60978	+	glmU	UDP-N-acetylglucosamine pyrophosphorylase	880.6849	9.958	-0.274	0.5657	-	-0.8632	0.0233	d		-0.7103	0.0367	d	-0.1447	0.5763	-	-0.4956	0.1558	-
ef0062	61420	65361	+		5'-nucleotidase family protein	707.1768	9.6597	-0.2622	0.2391	-	-0.0344	0.6676	-		-0.2669	0.0905	-	0.0581	0.595	-	-0.1637	0.2835	-
ef0063	65497	67176	+		pheromone binding protein putative	87.8051	6.0239	0.5183	0.0254	-	0.6716	0.001	u		0.5146	0.007	-	0.303	0.1749	-	0.188	0.3059	-
ef0064	67223	67447	-		conserved hypothetical protein	29.4897	5.0242	-0.7394	0.0723	-	0.1038	0.6373	-		-0.3561	0.2008	-	-0.097	0.6084	-	-0.2857	0.3196	-
ef0065	67462	68448	-		bacterial luciferase family protein	34.9971	5.0738	0.204	0.6158	-	0.0207	0.6993	-		-0.008	0.5073	-	-0.2001	0.503	-	-0.0184	0.5698	-
ef0066	68667	69281	+	ruvA	Holliday junction DNA helicase RuvA	216.6041	8.0217	-0.1128	0.7056	-	-0.2181	0.5166	-		-0.454	0.1244	-	-0.0786	0.6237	-	-0.4182	0.181	-
ef0067	69294	70310	+	ruvB	Holliday junction DNA helicase RuvB	154.3009	7.65	-0.3687	0.0357	-	-0.4828	0.0022	-		-0.4967	0.0004	-	-0.3634	0.0179	-	-0.4774	0.0013	-
ef0068	70434	70871	-		hypothetical protein	46.3312	5.9467	-0.3325	0.6466	-	-0.3498	0.5537	-		0.0239	0.5038	-	-0.6886	0.2959	-	-0.1107	0.5372	-
ef0069	71084	71782	+		N-acetylmannosamine-6-phosphate epimerase putative	108.0905	6.5326	0.4146	0.6087	-	0.5533	0.4337	-		-0.0625	0.4891	-	-0.2958	0.5561	-	0.2709	0.4631	-
ef0071	71960	74299	+		lipoprotein putative	1180.1982	8.2452	1.5065	0	U	2.0076	0	U		2.7298	0	U	2.1388	0	U	2.5102	0	U
ef0073	74846	75763	+		transcriptional regulator Cro/CI family	58.0478	5.7563	0.1426	0.64	-	0.3437	0.2339	-		0.0319	0.4814	-	0.1615	0.4891	-	-0.1812	0.3727	-
ef0074	75810	76463	-	ers	transcriptional regulator Crp/Fnr family	148.415	7.845	-0.7388	0	d	-0.8053	0	d		-0.8802	0	d	-0.8668	0	d	-0.9839	0	d
ef0076	76736	77629	+		oxidoreductase short chain dehydrogenase/reductase family	371.4634	7.7994	0.1466	0.6178	-	0.3839	0.1444	-		0.959	0	u	1.0672	0	U	1.6308	0	U
ef0077	77642	78214	+		conserved hypothetical protein	294.7145	7.1859	0.3845	0.2439	-	0.63	0.0171	u		1.3459	0	U	1.303	0	U	2.1594	0	U
ef0078	78227	78418	+		conserved hypothetical protein	91.1765	5.4565	0.3052	0.4791	-	0.4556	0.2093	-		1.2654	0	U	1.4502	0	U	2.1427	0	U
ef0079	78431	78943	+	glS24	gls24 protein	135.4822	6.1766	0.3277	0.3882	-	0.4389	0.1629	-		1.0655	0	U	1.3599	0	U	1.8264	0	U
ef0080	79002	79562	+	glsB	gls24 protein	282.5836	6.7695	0.6146	0.0026	u	0.8104	0	u		1.6542	0	U	1.8303	0	U	2.441	0	U
ef0081	79586	79828	+		membrane protein putative	177.2157	6.3713	0.2855	0.3863	-	0.5136	0.0458	-		1.3057	0	U	1.642	0	U	2.126	0	U
ef0082	80195	81430	+		major facilitator family transporter	165.2306	8.2096	-0.9393	0.0015	d	-1.3242	0	D		-1.6915	0	D	-1.6379	0	D	-1.6648	0	D
ef0083	81451	81630	+		hypothetical protein	17.5542	5.2334	-1.7211	0.0009	D	-2.2396	0	D		-2.2995	0	D	-3.2346	0	D	-2.645	0	D
ef0084	81786	82169	-		hypothetical protein	44.1419	5.4648	-0.0983	0.708	-	0.0718	0.6561	-		-0.337	0.1806	-	0.0436	0.6471	-	-0.1088	0.4806	-
ef0085	82166	83269	-		conserved domain protein	66.8576	6.2324	-0.1951	0.5114	-	0.0705	0.6349	-		-0.2462	0.1852	-	0.019	0.6621	-	-0.3594	0.1022	-
ef0086	83263	84750	-		conserved domain protein	84.4014	6.3455	0.2095	0.6258	-	0.1489	0.6034	-		0.0674	0.4631	-	-0.0473	0.651	-	0.0359	0.5581	-
ef0089	85595	91558	+	fss1	conserved domain protein	2560.6567	11.5853	-0.4183	0.4458	-	0.0028	0.7105	-		-1.349	0.0003	D	-0.4288	0.3148	-	-0.7605	0.0538	-
ef0090	91977	92891	+		diacylglycerol kinase catalytic domain protein	218.3884	7.0739	0.3101	0.2946	-	0.2092	0.4064	-		1.0152	0	U	1.0171	0	U	1.203	0	U
ef0091	92973	94478	+		conserved hypothetical protein	427.4596	8.3702	0.3201	0.1802	-	0.1342	0.5032	-		0.5751	0.0011	-	0.4817	0.0109	-	0.6918	0.0001	u
ef0092	94814	95053	+		hypothetical protein	10.822	3.3232	0.0627	0.7551	-	0.1128	0.6604	-		0.4271	0.2423	-	0.2706	0.5151	-	0.2813	0.4089	-
ef0093	95068	98235	+		cell wall surface anchor family protein	261.8649	7.9942	-0.3246	0.2919	-	0.0637	0.6477	-		-0.3421	0.1037	-	0.0348	0.647	-	0.1683	0.3586	-
ef0094	98403	99173	+		formate/nitrite transporter family protein	245.0683	8.4548	-0.4904	0.0019	-	-0.8609	0	d		-0.8482	0	d	-0.7388	0	d	-0.7116	0	d
ef0095	99329	100114	+		lipoprotein putative	184.5976	7.0818	1.3707	0	U	0.8734	0	u		0.42	0.0334	-	0.217	0.3336	-	-0.0498	0.5235	-
ef0096	100173	100853	-		conserved hypothetical protein	297.2786	7.8951	0.583	0.0007	-	0.7009	0	u		0.7023	0	u	0.2561	0.1541	-	0.0522	0.5006	-
ef0097	101110	102216	+		regulatory protein pfoR putative	2303.113	11.0752	0.426	0.3231	-	0.2062	0.5246	-		0.2397	0.2977	-	-0.0097	0.6749	-	-0.88	0.0043	d
ef0098	102239	102898	+	sdhB-1	L-serine dehydratase iron-sulfur-dependent beta subunit	1283.0649	10.2838	0.4106	0.3879	-	0.2426	0.5035	-		0.1587	0.3861	-	-0.2755	0.4279	-	-0.8583	0.0111	d
ef0099	102913	103806	+	sdhA-1	L-serine dehydratase iron-sulfur-dependent alpha subunit	1385.8778	10.395	0.1751	0.6346	-	0.0988	0.6338	-		0.1005	0.423	-	-0.2486	0.4157	-	-0.6889	0.0201	d
ef0100	103833	105104	+	serS-1	seryl-tRNA synthetase	1813.626	10.6903	0.3785	0.3924	-	0.2523	0.4689	-		0.2919	0.2517	-	-0.2837	0.3927	-	-0.5487	0.0847	-
ef0101	105141	106055	-		hydrolase alpha/beta hydrolase fold family	166.6007	7.2272	0.0618	0.7108	-	0.1632	0.4377	-		0.2583	0.1242	-	0.4587	0.0136	-	0.3175	0.0857	-
ef0102	106222	106701	-	argR2	transcriptional regulator ArgR family	151.5893	6.785	0.2622	0.475	-	0.351	0.2575	-		0.7567	0.0023	u	0.7737	0.003	u	0.7364	0.0042	u
ef0103	106944	107432	+	argR1	transcriptional regulator ArgR family	344.3002	7.8537	0.0963	0.6996	-	-0.016	0.6997	-		0.6662	0.0062	u	0.7692	0.0023	u	1.0325	0	U
ef0104	107729	108955	+	arcA	arginine deiminase	10420.2169	10.7048	1.7322	0	U	2.346	0	U		3.0643	0	U	3.2721	0	U	3.6753	0	U
ef0105	108985	110004	+	argF-1(arcB)	ornithine carbamoyltransferase	8072.2073	10.1197	1.6096	0	U	2.3799	0	U		3.3312	0	U	3.497	0	U	4.0075	0	U
ef0106	110110	111042	+	arcC-1	carbamate kinase	5098.9653	9.8742	1.4094	0	U	2.0946	0	U		2.9345	0	U	3.0887	0	U	3.3961	0	U
ef0107	111067	111759	+	arcR	transcriptional regulator Crp/Fnr family	3452.6215	9.5757	1.0634	0.0526	-	1.5412	0.0009	U		2.5011	0	U	2.7529	0	U	3.1514	0	U
ef0108	111807	113258	+	arcD	C4-dicarboxylate transporter putative	7341.4617	10.6099	1.0765	0.0137	U	1.7025	0	U		2.5593	0	U	2.9242	0	U	3.2509	0	U
ef0109	113349	114029	-		ThiJ/PfpI family protein	51.3886	5.6536	0.135	0.6306	-	0.184	0.4631	-		0.4809	0.0193	-	-0.0118	0.6704	-	-0.0699	0.5038	-
ef0110	114026	114361	-		transcriptional regulator ArsR family	18.5693	4.0784	0.036	0.761	-	0.0729	0.6687	-		0.403	0.1791	-	0.2435	0.4723	-	-0.3391	0.3088	-
ef0111	114544	115563	+		oxidoreductase zinc-binding	84.3586	6.484	-0.0952	0.6972	-	0.1959	0.4694	-		-0.1022	0.3996	-	-0.0816	0.5996	-	0.0215	0.5624	-
ef0112	115686	116489	+		conserved domain protein	61.4368	5.7732	0.4001	0.2257	-	0.5342	0.0532	-		0.4804	0.0418	-	-0.0597	0.6274	-	0.0963	0.4817	-
ef0113	116482	117297	+		hypothetical protein	76.6256	5.7459	0.3505	0.3956	-	1.0843	0.0001	U		1.047	0.0001	U	0.3943	0.2241	-	0.115	0.4787	-
ef0114	117533	120040	+		glycosyl hydrolase family 20	406.6325	7.6836	1.2233	0.0001	U	1.2279	0	U		1.3253	0	U	1.0361	0.0005	U	0.7123	0.0195	u
ef0115	120325	121593	+		endoribonuclease L-PSP putative	218.2688	7.3677	0.7005	0.003	u	0.7464	0.0007	u		0.4953	0.0183	-	0.3174	0.1895	-	-0.1784	0.3428	-
ef0116	121643	122086	-		conserved hypothetical protein	190.666	6.9199	1.1106	0.0619	-	0.8979	0.11	-		0.5786	0.1856	-	0.4029	0.4281	-	1.2651	0.0101	U
ef0117	122083	123495	-		transcriptional regulator GntR family	146.3138	6.8894	0.1011	0.6097	-	0.0834	0.5696	-		0.4071	0.0039	-	0.4555	0.002	-	0.4326	0.0033	-
ef0118	123593	124558	+		ornithine cyclodeaminase putative	48.2889	5.6251	-0.1308	0.6553	-	0.1686	0.5138	-		-0.1393	0.3554	-	-0.0618	0.6219	-	-0.3157	0.1976	-
ef0119	124560	125348	+		phenazine biosynthesis protein PhzF family	44.9883	5.5376	-0.1007	0.693	-	-0.0402	0.6788	-		-0.0594	0.451	-	0.0169	0.667	-	-0.0856	0.493	-
ef0120	125396	125932	-		conserved hypothetical protein	55.4297	5.7495	0.0768	0.7277	-	0.1577	0.5701	-		-0.1	0.4216	-	-0.0009	0.6806	-	-0.3813	0.1919	-
ef0121	125857	126084	-		hypothetical protein	46.9366	5.4712	0.1032	0.7442	-	-0.319	0.5584	-		0.2092	0.411	-	-0.4218	0.4495	-	0.2361	0.465	-
ef0122	126108	126485	-		conserved domain protein	33.2952	5.0052	0.1001	0.7043	-	0.2601	0.4161	-		0.3794	0.1249	-	-0.1622	0.5207	-	-0.2162	0.3613	-
ef0123	126495	128846	-		conserved hypothetical protein	207.0602	7.5307	0.2065	0.3242	-	0.1698	0.3454	-		0.1572	0.2157	-	-0.0122	0.6643	-	-0.0144	0.561	-
ef0124	128949	129308	-		hypothetical protein	13.3157	3.5564	0.0014	0.7777	-	0.349	0.4918	-		0.0989	0.4591	-	-0.0383	0.6642	-	-0.1062	0.5279	-
ef0125	129645	130817	+		IS256 transposase	NA	NA	NA	NA	NA	NA	NA	NA		NA	NA	NA	NA	NA	NA	NA	NA	NA
ef0126	130937	131554	+		conserved hypothetical protein	78.8321	6.831	-0.0756	0.6992	-	-0.0877	0.6045	-		-0.1817	0.2524	-	-0.3818	0.0793	-	-0.0887	0.4607	-
ef0127	132152	132727	+		conserved hypothetical protein	167.0861	7.4975	-0.0711	0.7202	-	-0.267	0.3506	-		-0.2483	0.2202	-	-0.3897	0.1421	-	-0.1858	0.3538	-
ef0128	132769	133407	-		hypothetical protein	75.0798	6.342	-0.2426	0.4669	-	-0.1863	0.4799	-		-0.2578	0.2037	-	-0.3187	0.2287	-	-0.1809	0.3576	-
ef0129	133414	133788	-		transcriptional regulator Cro/CI family	27.0881	4.3825	0.5684	0.1988	-	0.3435	0.3966	-		0.3959	0.1841	-	0.1062	0.6079	-	0.4417	0.188	-
ref49A	133902	133975	+	ref49A	sRNA	49.4066	5.8451	-0.1595	0.7231	-	-0.3373	0.5499	-		-0.292	0.3718	-	-0.7286	0.2483	-	-0.1767	0.501	-
ref50	133971	134025	-	ref50	sRNA	374.4963	8.5679	0.0194	0.7711	-	-0.6563	0.2175	-		-0.1336	0.4365	-	-0.3347	0.4589	-	0.5117	0.2348	-
ref49B	134015	134356	+	ref49B	sRNA	129.834	7.0877	-0.1129	0.661	-	-0.0914	0.6112	-		-0.3114	0.126	-	-0.1458	0.4872	-	-0.3544	0.1126	-
ef0130	134630	134812	-		hypothetical protein	9.0554	3.9107	-0.9699	0.1266	-	-0.6917	0.2383	-		-0.8525	0.0655	-	-0.439	0.3807	-	-0.6852	0.1617	-
ref49C	134634	134923	+	ref49C	sRNA	169.0086	7.5726	-0.4019	0.2747	-	-0.4559	0.1479	-		-0.1679	0.3412	-	-0.2575	0.3705	-	-0.3308	0.2066	-
ef0131	134979	135230	+		conserved domain protein	16.1868	3.449	0.8082	0.1575	-	0.82	0.1124	-		0.5906	0.1491	-	0.5226	0.2962	-	0.8569	0.0599	-
ef0132	135317	135643	+		hypothetical protein	6.7794	1.7023	1.681	0.0483	U	1.2342	0.148	-		0.838	0.1931	-	1.5022	0.0484	U	0.8195	0.2494	-
ef0133	135643	136050	+		hypothetical protein	34.6521	5.0461	0.1329	0.6805	-	0.2501	0.4536	-		0.152	0.371	-	0.1382	0.5574	-	-0.2468	0.3435	-
ef0134	136200	136424	+		hypothetical protein	8.8204	3.1923	-0.5281	0.606	-	-0.2267	0.6459	-		-0.2557	0.4243	-	0.2703	0.5919	-	-0.3786	0.4465	-
ef0135	136402	136644	+		conserved hypothetical protein	10.8725	3.2848	-0.0554	0.7584	-	-0.0669	0.6839	-		-0.1684	0.4192	-	-0.3262	0.4873	-	-0.1112	0.526	-
ef0136	136626	137030	+		hypothetical protein	21.1902	4.0462	0.399	0.4813	-	0.4549	0.3471	-		0.4913	0.1698	-	0.4109	0.3462	-	0.3744	0.3055	-
ef0137	137142	137474	+		nucleotidyltransferase domain protein	39.1628	5.2587	0.0582	0.7438	-	-0.1871	0.5518	-		-0.0535	0.4696	-	0.006	0.6773	-	0.453	0.1325	-
ef0138	137464	137847	+		conserved domain protein	16.7415	3.9539	0.0587	0.7507	-	0.3179	0.4502	-		-0.387	0.2283	-	-0.2435	0.4998	-	0.2501	0.3877	-
ef0139	137848	139359	+		FtsK/SpoIIIE family protein	91.2658	6.6137	-0.1413	0.6276	-	0.0603	0.6535	-		-0.3671	0.0908	-	-0.2368	0.3407	-	-0.3701	0.1141	-
ef0140	139399	139932	+		conserved domain protein	29.6909	4.8754	-0.0499	0.7473	-	-0.0334	0.6889	-		-0.2071	0.3118	-	-0.0702	0.6247	-	-0.2199	0.3635	-
ef0141	139953	140240	+		hypothetical protein	11.0553	3.6622	0.1323	0.7164	-	0.2149	0.5825	-		-0.5087	0.1898	-	-0.1749	0.5788	-	-0.2568	0.4183	-
ef0142	140250	140654	+		conserved hypothetical protein	36.0442	4.7284	1.0765	0.0857	-	0.4149	0.4735	-		0.2423	0.3868	-	0.2404	0.5604	-	1.0067	0.0526	-
ef0143	140885	142228	+		transcriptional regulator Cro/CI family	52.3965	5.6399	-0.1656	0.6404	-	0.1441	0.5811	-		0.2763	0.23	-	0.0417	0.6489	-	0.0327	0.5558	-
ef0144	142246	142860	+		conserved domain protein	40.8978	5.3755	-0.088	0.7209	-	0.0981	0.6362	-		-0.3677	0.1719	-	0.0998	0.5984	-	-0.2809	0.3041	-
ef0145	142958	143263	+		hypothetical protein	21.355	4.377	0.0391	0.7599	-	0.3155	0.442	-		-0.1189	0.4267	-	0.2442	0.4798	-	0.1166	0.4997	-
ef0146	143274	145979	+		surface exclusion protein putative	206.6173	7.7031	-0.2296	0.4931	-	0.1164	0.5882	-		-0.0356	0.4766	-	-0.228	0.3734	-	-0.1669	0.3797	-
ef0147	146035	146175	+		hypothetical protein	10.04	3.1812	-0.2002	0.7009	-	0.1742	0.6352	-		-0.4313	0.2864	-	-0.0239	0.6719	-	-0.1166	0.5288	-
ref52	146047	146164	-	ref52	sRNA	28.503	4.7401	-0.0173	0.7733	-	-0.0448	0.6966	-		-0.2265	0.4076	-	-0.1252	0.6318	-	0.1583	0.5123	-
ref51	146208	146271	-	ref51	sRNA	4.5923	1.3809	0.9127	0.3796	-	0.4537	0.556	-		0.9279	0.1579	-	0.749	0.3496	-	1.1073	0.1302	-
ef0149	146450	150367	+		aggregation substance putative	182.4098	7.5085	0.0305	0.7452	-	0.1442	0.4452	-		0.0077	0.5023	-	0.0949	0.5213	-	-0.159	0.2968	-
ref53	146695	146762	-	ref53	sRNA	53.046	5.0648	0.2561	0.6811	-	-0.6658	0.3398	-		0.662	0.1871	-	0.304	0.5367	-	0.7525	0.1789	-
ef0150	150560	151417	-		membrane protein putative	102.3336	6.5748	0.0769	0.7216	-	0.2515	0.4104	-		0.0719	0.4425	-	0.1182	0.5642	-	0.1324	0.4418	-
ef0151	151476	152030	+		hypothetical protein	44.2641	5.2479	0.0868	0.7109	-	0.2429	0.4162	-		-0.0729	0.4397	-	0.1247	0.552	-	0.1434	0.4253	-
ef0152	152073	152516	+		hypothetical protein	14.2975	4.0955	-0.2833	0.5865	-	-0.7043	0.1444	-		-0.3872	0.2276	-	-0.1126	0.6105	-	-0.4963	0.2037	-
ef0153	152519	153367	+		cell wall surface anchor family protein	80.1238	6.3388	-0.0454	0.7664	-	0.0591	0.6936	-		-0.5485	0.2738	-	0.6264	0.3613	-	-0.0456	0.5665	-
ef0154	153378	154367	+		conserved hypothetical protein	51.8739	5.5231	0.2854	0.443	-	0.2501	0.4167	-		0.018	0.4971	-	0.2453	0.3801	-	0.0141	0.571	-
ef0155	154367	154591	+		conserved hypothetical protein	9.7475	2.9547	0.0145	0.7731	-	-0.1618	0.6338	-		0.004	0.5112	-	0.0693	0.6479	-	0.2291	0.4411	-
ef0156	154604	154993	+		conserved hypothetical protein	56.9303	5.7074	-0.0896	0.7512	-	0.1023	0.6752	-		-0.2598	0.393	-	0.1196	0.6349	-	0.4117	0.3749	-
ef0157	155385	155603	-		conserved domain protein	124.4705	6.7508	-0.7446	0.1656	-	-0.2628	0.5376	-		-0.0448	0.4871	-	0.9625	0.0245	u	-0.3796	0.3067	-
ef0158	155767	158274	+		conjugal transfer protein putative	166.9713	7.5069	0.0169	0.7604	-	-0.026	0.679	-		-0.3731	0.0183	-	-0.1	0.5054	-	-0.2647	0.1107	-
ef0159	158281	160245	+		membrane protein putative	378.7996	8.5169	-0.0472	0.7553	-	-0.0326	0.6938	-		0.4995	0.1311	-	0.5604	0.1551	-	0.0132	0.5745	-
ef0160	160270	161307	+		conserved domain protein	68.5112	6.185	0.2263	0.6118	-	0.0632	0.6734	-		-0.0406	0.4846	-	0.046	0.6523	-	-0.2031	0.4157	-
ef0161	161322	161612	+		hypothetical protein	31.0793	5.1174	-0.0632	0.7481	-	-0.1393	0.6251	-		-0.1856	0.378	-	-0.6023	0.1554	-	-0.0877	0.5246	-
ef0162	161645	161869	+		hypothetical protein	14.4744	4.1208	-0.3874	0.5572	-	-0.5902	0.3146	-		-0.6539	0.141	-	-0.5336	0.3139	-	-0.6169	0.1989	-
ef0163	161866	162384	+		lipoprotein putative	24.4226	4.5794	-0.1411	0.6855	-	0.2902	0.4271	-		-0.077	0.4513	-	0.1098	0.5961	-	-0.1668	0.4409	-
ef0164	162458	162832	+		lipoprotein putative	74.8439	6.6086	-0.4553	0.2309	-	-0.7985	0.0102	d		-0.4964	0.067	-	-0.4543	0.1471	-	-0.7394	0.0107	d
ef0165	162915	163127	+		conserved hypothetical protein	14.8673	4.0066	-0.4187	0.4638	-	-0.0166	0.7038	-		-0.3489	0.2633	-	0.0886	0.6283	-	-0.0359	0.5617	-
ef0166	163120	164286	+		site-specific recombinase phage integrase family	57.7146	5.7854	0.19	0.5887	-	0.3485	0.2615	-		-0.2102	0.2912	-	0.1195	0.5624	-	-0.1596	0.4134	-
ef0167	164365	165927	-	guaA	GMP synthase	1885.8998	11.0735	-0.3138	0.0272	-	-0.4762	0.0001	-		-0.2487	0.0353	-	-0.1949	0.1481	-	-0.2399	0.0527	-
ef0168	166239	167162	-		pantothenate kinase putative	268.0264	8.2563	-0.2255	0.3537	-	-0.3986	0.0382	-		-0.2013	0.1857	-	-0.2558	0.1829	-	-0.4478	0.0104	-
ef0169	167317	167904	+		lipase/acylhydrolase	107.461	6.3132	0.2902	0.2932	-	0.5346	0.0122	-		0.6065	0.0012	u	0.7804	0	u	0.6691	0.0005	u
ef0170	167919	168527	+		conserved hypothetical protein	99.8245	6.5157	0.0346	0.7488	-	0.0705	0.6346	-		0.0429	0.4611	-	0.2913	0.2033	-	0.3217	0.1213	-
ef0171	168560	169573	-	adD	adenosine deaminase	94.7378	6.5206	0.0912	0.7041	-	0.1976	0.4785	-		0.1422	0.3577	-	0.133	0.537	-	-0.0521	0.5324	-
ef0172	169733	170740	+		sugar-binding transcriptional regulator LacI family	206.8399	7.9348	-0.1817	0.3668	-	-0.5739	0.0001	-		-0.4129	0.0027	-	-0.436	0.0027	-	-0.3866	0.0075	-
ef0173	170881	172182	+	pyn	pyrimidine-nucleoside phosphorylase	374.383	8.6834	-0.1401	0.5918	-	-0.411	0.0623	-		-0.2588	0.1492	-	-0.5145	0.0111	-	-0.4057	0.0419	-
ef0174	172210	172872	+	deoC	deoxyribose-phosphate aldolase	331.7806	8.8282	-0.4487	0.1359	-	-0.789	0.0014	d		-0.7279	0.0015	d	-0.7411	0.0021	d	-0.7164	0.0025	d
ef0175	172910	173305	+	cdd	cytidine deaminase	147.6988	7.4118	0.0374	0.7441	-	-0.4875	0.0282	-		-0.5439	0.0051	-	-0.6879	0.0006	d	-0.348	0.0885	-
ef0176	173401	174474	+		basic membrane protein family	10523.1049	13.6148	-0.3478	0.7202	-	-0.1198	0.6914	-		-0.0857	0.4959	-	-0.7971	0.4822	-	1.0561	0.3099	-
ef0177	174528	175613	+		basic membrane protein family	819.8601	9.9923	-0.121	0.5563	-	-0.4886	0.0017	-		-0.5607	0.0001	-	-0.8951	0	d	-1.0035	0	D
ef0178	175819	177387	+		ABC transporter ATP-binding protein	441.2309	9.3669	-0.6211	0.0001	d	-0.9004	0	d		-1.0152	0	D	-1.0286	0	D	-1.0232	0	D
ef0179	177371	178513	+		ABC transporter permease protein	293.4998	8.7762	-0.6707	0.0001	d	-0.8724	0	d		-1.1119	0	D	-1.0162	0	D	-0.8754	0	d
ef0180	178513	179466	+		ABC transporter permease protein	278.9426	8.7548	-0.5813	0.0024	-	-0.9288	0	d		-1.0438	0	D	-1.1825	0	D	-1.1789	0	D
ef0183	179742	180032	+		hypothetical protein	14.886	3.2483	0.5693	0.4094	-	0.3648	0.5008	-		0.5153	0.2121	-	0.2281	0.5612	-	1.0794	0.0244	U
ef0184	180025	180336	+		hypothetical protein	22.3501	4.7707	-0.3533	0.5016	-	-0.767	0.0868	-		-0.414	0.2001	-	-0.1672	0.5636	-	-0.3466	0.3062	-
ef0185	180638	181804	+	deoB	phosphopentomutase	899.9356	9.3737	0.5642	0.0143	-	0.2824	0.2361	-		0.5561	0.0044	-	0.7455	0.0002	u	0.5699	0.0045	-
ef0186	181821	182639	+	deoD-1	purine nucleoside phosphorylase	554.3056	9.0396	-0.0855	0.7013	-	-0.053	0.6618	-		0.2463	0.2096	-	0.4137	0.095	-	0.0438	0.5361	-
ef0187	182657	183364	+	deoD-2	purine nucleoside phosphorylase	512.6266	8.8756	0.088	0.6247	-	0.0392	0.6501	-		0.3459	0.0105	-	0.3876	0.0064	-	0.1975	0.1577	-
ef0188	183404	184342	-	fhuD	iron compound ABC transporter substrate-binding protein	109.0111	6.5567	-0.169	0.61	-	0.3429	0.2445	-		0.7013	0.0029	u	0.3677	0.1815	-	0.024	0.5608	-
ef0191	184579	185379	+	fhuC	ferrichrome ABC transporter ATP-binding protein	96.1786	6.425	0.0569	0.7389	-	0.5501	0.0608	-		0.6492	0.0099	u	0.323	0.2693	-	0.0126	0.5722	-
ef0192	185376	186386	+	fhuB	ferrichrome ABC transporter permease protein	75.4465	6.2116	0.026	0.7566	-	0.2605	0.2872	-		0.3114	0.1001	-	0.3059	0.1731	-	-0.1651	0.3529	-
ef0193	186383	187387	+	fhuG	ferrichrome ABC transporter permease protein	65.8688	5.6558	0.1715	0.5706	-	0.6808	0.0024	u		0.8043	0.0001	u	0.7196	0.0006	u	0.1814	0.3415	-
ef0194	187516	188703	+		NADH-dependent butanol dehydrogenase putative	501.4314	8.3995	0.1347	0.4414	-	0.2655	0.0539	-		0.6914	0	u	0.9078	0	u	1.31	0	U
ef0195	188760	189446	-	gpm	phosphoglycerate mutase 1	1097.2058	10.5031	-0.581	0.0128	-	-1.0826	0	D		-0.7994	0	d	-0.9124	0	d	-0.3288	0.1109	-
ef0196	189621	190196	-		site-specific recombinase resolvase family	178.6772	7.5027	-0.0084	0.7739	-	-0.1253	0.6173	-		0.4755	0.1076	-	-0.3323	0.3369	-	0.0156	0.5717	-
ef0197	190238	190918	-	rpiA	ribose 5-phosphate isomerase A	228.1348	8.0638	-0.3077	0.1003	-	-0.4028	0.0145	-		-0.202	0.1413	-	-0.0286	0.6384	-	-0.3646	0.0173	-
ef0198	191263	191676	+	rpsL	ribosomal protein S12	1553.3222	10.9196	-0.0616	0.7212	-	-0.3095	0.2101	-		-0.4565	0.0253	-	-1.048	0	D	-0.8186	0.0001	d
ef0199	191732	192202	+	rpsG	ribosomal protein S7	2529.5698	11.5771	0.1281	0.516	-	-0.3522	0.0222	-		-0.5792	0	-	-1.2118	0	D	-0.9338	0	d
ef0200	192286	194367	+	fusA	translation elongation factor G	12472.4457	13.8972	0.1696	0.4006	-	-0.1814	0.2825	-		-0.6403	0	d	-1.2627	0	D	-1.1324	0	D
ef0201	194518	195705	+	tuf	translation elongation factor Tu	10940.4884	13.5684	0.127	0.426	-	-0.1	0.4367	-		-0.094	0.28	-	-0.5874	0	d	-0.7492	0	d
ef0202	195887	196711	+		phosphomethylpyrimidine kinase putative	166.4155	7.4553	0.0378	0.7451	-	0.0654	0.6395	-		0.0627	0.4331	-	-0.1908	0.3848	-	-0.3589	0.0905	-
ef0203	196983	198149	+	cfa	cyclopropane-fatty-acyl-phospholipid synthase	268.8074	7.5703	0.0309	0.7564	-	0.2319	0.413	-		0.6075	0.0098	u	0.8605	0.0003	u	0.8681	0.0002	u
ef0205	198498	198806	+	rpsJ	ribosomal protein S10	1050.3504	9.9617	0.3945	0.2233	-	-0.2428	0.3952	-		-0.1593	0.3344	-	-0.8771	0.0003	d	0.2664	0.2487	-
ef0206	198828	199457	+	rplC	ribosomal protein L3	2703.5161	11.5122	0.2032	0.476	-	-0.435	0.0547	-		-0.7645	0.0001	d	-1.0725	0	D	-0.1893	0.3016	-
ef0207	199483	200106	+	rplD	ribosomal protein L4	1474.5532	10.7755	0.2395	0.5766	-	-0.3427	0.3604	-		-0.7849	0.0113	d	-1.125	0.0003	D	-0.4246	0.1757	-
ef0208	200106	200396	+	rplW	ribosomal protein L23	1281.8313	10.5391	-0.0062	0.7737	-	-0.4057	0.1183	-		-0.6767	0.002	d	-1.1695	0	D	-0.3729	0.1031	-
ef0209	200436	201266	+	rplB	ribosomal protein L2	2317.7308	11.1205	0.6611	0.0237	u	0.0228	0.694	-		-0.4337	0.0731	-	-1.0605	0	D	-0.1278	0.4403	-
ef0210	201309	201587	+	rpsS	ribosomal protein S19	1013.8515	9.8807	0.544	0.0254	-	0.0588	0.6494	-		-0.4023	0.0481	-	-0.9387	0	d	0.0992	0.4517	-
ef0211	201609	201956	+	rplV	ribosomal protein L22	854.9105	9.5093	0.9564	0.0026	u	0.1873	0.5337	-		-0.0331	0.4859	-	-1.0137	0.0005	D	0.2887	0.2818	-
ef0212	202023	202679	+	rpsC	ribosomal protein S3	2532.3348	11.0872	0.656	0.0134	u	0.2665	0.3341	-		0.0492	0.4603	-	-0.681	0.0041	d	0.2364	0.274	-
ef0213	202682	203116	+	rplP	ribosomal protein L16	471.9502	8.4243	0.7616	0.0281	u	0.714	0.0275	u		0.3836	0.1583	-	-0.3026	0.3511	-	0.4821	0.1088	-
ef0214	203106	203294	+	rpmC	ribosomal protein L29	499.1902	8.6666	0.7006	0.0853	-	0.2888	0.4439	-		-0.0018	0.512	-	-0.7596	0.0312	d	0.0036	0.5805	-
ef0215	203318	203584	+	rpsQ	ribosomal protein S17	1762.8545	10.7255	0.416	0.2051	-	0.3572	0.2234	-		-0.16	0.3379	-	-0.697	0.0065	d	-0.2306	0.3038	-
ef0216	203642	204010	+	rplN	ribosomal protein L14	864.2231	9.1343	1.0922	0.0004	U	0.8191	0.0077	u		0.5305	0.0589	-	-0.6415	0.0389	d	0.4726	0.1078	-
ef0217	204046	204357	+	rplX	ribosomal protein L24	735.3657	9.393	0.5431	0.0199	-	0.3453	0.1408	-		0.0253	0.483	-	-0.6582	0.0013	d	-0.2196	0.253	-
ef0218	204383	204922	+	rplE	ribosomal protein L5	2179.007	10.8393	0.9527	0.0136	u	0.506	0.2033	-		-0.0328	0.4902	-	-1.1058	0.0011	D	-0.0174	0.5712	-
ef0219	204941	205126	+	rpsN-1	ribosomal protein S14	540.7886	8.7953	0.7252	0.0211	u	0.4987	0.1082	-		0.2602	0.2447	-	-1.0543	0.0001	D	-0.1468	0.4305	-
ef0220	205162	205560	+	rpsH	ribosomal protein S8	913.5847	9.6364	0.73	0.0023	u	0.3847	0.1298	-		-0.0207	0.4909	-	-1.1484	0	D	-0.2312	0.2642	-
ef0221	205592	206128	+	rplF	ribosomal protein L6	1516.1813	10.5396	0.5731	0.0706	-	0.3085	0.3186	-		-0.1417	0.3662	-	-1.0067	0.0001	D	-0.5863	0.0265	d
ef0223	206289	206645	+	rplR	ribosomal protein L18	553.0466	9.036	0.5406	0.0232	-	0.217	0.3717	-		0.0244	0.4847	-	-1.0529	0	D	-0.4499	0.0324	-
ef0224	206666	207166	+	rpsE	ribosomal protein S5	3011.3204	11.8456	0.2115	0.4975	-	0.0885	0.6166	-		-0.5036	0.0207	-	-0.9952	0	d	-0.9158	0	d
ef0225	207181	207360	+	rpmD	ribosomal protein L30	573.1736	9.1474	0.4839	0.1471	-	0.2405	0.426	-		-0.1602	0.3472	-	-1.3823	0	D	-0.7083	0.0074	d
ef0226	207408	207848	+	rplO	ribosomal protein L15	2722.898	11.5955	0.4287	0.3708	-	0.1589	0.5943	-		-0.4351	0.1602	-	-1.227	0.0002	D	-1.0189	0.0025	D
ef0227	207849	209147	+	secY	preprotein translocase SecY subunit	6470.8852	12.8134	0.401	0.2305	-	0.0074	0.7062	-		-0.2115	0.2773	-	-1.2789	0	D	-0.9513	0.0001	d
ef0228	209234	209884	+	adk	adenylate kinase	1490.2938	10.7114	0.5695	0.0009	-	0.053	0.636	-		-0.4462	0.0043	-	-1.4865	0	D	-0.5471	0.0005	-
ef0229	210095	210313	+	infA	translation initiation factor IF-1	1725.5611	11.0987	0.1178	0.6384	-	-0.3127	0.1857	-		-0.7386	0.0001	d	-1.1745	0	D	-0.8864	0	d
ef0230	210346	210462	+	rpmJ	ribosomal protein L36	195.9387	7.7895	0.0574	0.7188	-	-0.0302	0.6792	-		-0.5515	0.0028	-	-0.8831	0	d	-0.726	0.0001	d
ef0231	210482	210847	+	rpsM	ribosomal protein S13	891.6124	9.8995	0.229	0.4097	-	-0.1412	0.5053	-		-0.4177	0.029	-	-1.0239	0	D	-0.4701	0.0181	-
ef0232	210875	211264	+	rpsK	ribosomal protein S11	1382.861	10.703	0.2183	0.4365	-	-0.4189	0.0587	-		-0.4949	0.0106	-	-1.1047	0	D	-0.6965	0.0003	d
ef0233	211345	212283	+	rpoA	DNA-directed RNA polymerase alpha subunit	3589.1766	11.9913	0.3482	0.1162	-	-0.1374	0.4821	-		-0.6144	0.0003	d	-1.1862	0	D	-0.6724	0.0001	d
ef0234	212357	212740	+	rplQ	ribosomal protein L17	904.821	9.8963	0.3798	0.1148	-	-0.0697	0.6273	-		-0.3362	0.0703	-	-1.0666	0	D	-0.5259	0.0066	-
ef0235	213015	214214	+		membrane protein putative	173.2007	7.5773	-0.2191	0.3243	-	-0.123	0.4851	-		-0.0378	0.4516	-	-0.1868	0.2867	-	-0.1942	0.2104	-
ef0236	214272	215405	+		peptidase M20/M25/M40 family	130.4871	7.1089	-0.1987	0.3973	-	-0.2097	0.2927	-		-0.0469	0.4383	-	-0.1577	0.3707	-	-0.2971	0.0819	-
ef0237	215607	216446	+		ABC transporter ATP-binding protein	190.4806	7.8234	-0.6168	0.0005	d	-0.4041	0.0269	-		-0.1583	0.2391	-	-0.2582	0.1554	-	-0.2769	0.0983	-
ef0238	216416	217291	+		ABC transporter ATP-binding protein	200.1536	7.8525	-0.3393	0.1085	-	-0.4787	0.009	-		-0.382	0.0197	-	-0.3773	0.0348	-	-0.4804	0.0049	-
ef0239	217288	218085	+		cobalt transport family protein	166.1177	7.754	-0.4789	0.0014	-	-0.5573	0.0001	-		-0.4687	0.0003	-	-0.5777	0	-	-0.4803	0.0004	-
ef0241	218904	219215	-		conserved hypothetical protein	50.3814	5.2845	0.1022	0.7142	-	0.4496	0.2236	-		0.7269	0.0142	u	0.6377	0.052	-	0.5879	0.0622	-
ef0243	219348	220703	-	brnQ	branched-chain amino acid transport system II carrier protein	306.9312	8.4382	-0.3741	0.0124	-	-0.1953	0.2064	-		-0.1358	0.2155	-	-0.1515	0.2902	-	-0.4482	0.0005	-
ef0244	220794	221285	-		acetyltransferase GNAT family	33.6005	5.1477	-0.0458	0.7508	-	-0.0766	0.6555	-		-0.1361	0.3866	-	-0.0618	0.6335	-	0.0024	0.5811	-
ef0245	221468	222043	+		decarboxylase family protein	94.0004	6.4776	-0.0344	0.7477	-	-0.2383	0.3311	-		0.1517	0.2975	-	0.0714	0.5927	-	0.056	0.5118	-
ef0246	222088	222828	-		amino acid ABC transporter ATP-binding protein	237.0001	8.0307	0.0932	0.702	-	-0.537	0.0593	-		-0.6143	0.0129	d	-0.6014	0.0236	d	-0.0707	0.5114	-
ef0247	222840	224423	-		amino acid ABC transporter amino acid-binding/permease protein	360.7098	8.7062	-0.0327	0.7363	-	-0.2977	0.0711	-		-0.4114	0.0034	-	-0.3612	0.0169	-	-0.0421	0.5084	-
ref54	224547	224817	-	ref54	sRNA	95.5657	7.1335	-0.5766	0.0851	-	-0.7114	0.0169	d		-0.7271	0.0058	d	-0.8348	0.0025	d	-0.6212	0.0246	d
ef0248	224982	225278	-		hypothetical protein	287.158	8.7492	-0.7406	0.002	d	-0.9299	0	d		-0.9437	0	d	-0.8514	0.0001	d	-0.9676	0	d
ef0249	225451	226164	+		transcriptional regulator Sir2 family	102.8217	6.3791	0.1588	0.6175	-	0.2369	0.4082	-		0.3606	0.112	-	0.2631	0.3238	-	0.1308	0.4327	-
ef0250	226169	227014	+		maltose O-acetyltransferase putative	185.6723	7.5566	-0.0233	0.7505	-	-0.0555	0.6247	-		0.1277	0.2663	-	-0.0476	0.6034	-	0.1525	0.2676	-
ef0251	227025	227537	+		transcriptional regulator putative	125.7562	6.8387	0.0039	0.7755	-	0.0747	0.6382	-		-0.0165	0.4963	-	0.1119	0.5522	-	0.0514	0.5278	-
ef0252	227768	229279	+		N-acetylmuramoyl-L-alanine amidase family 4	755.861	9.2474	0.3995	0.116	-	0.2937	0.2202	-		0.5153	0.0091	-	0.171	0.4186	-	0.2048	0.2772	-
ef0253	229558	231048	+	aldA	aldehyde dehydrogenase	104.2954	6.2574	0.8752	0.0395	u	0.3905	0.3621	-		0.29	0.2885	-	0.4445	0.2687	-	0.0112	0.576	-
ef0255	231275	232258	-	ldh-1	L-lactate dehydrogenase	818.1385	10.0267	-0.7207	0.0066	d	-0.9673	0	d		-0.6139	0.0078	d	-0.6211	0.0112	d	-0.4879	0.0424	-
ef0256	232593	233159	+	pth	peptidyl-tRNA hydrolase	85.286	6.2721	0.2478	0.4374	-	0.2048	0.4329	-		0.2516	0.1962	-	0.0248	0.6581	-	0.1397	0.4067	-
ef0257	233149	236718	+	mfd	transcription-repair coupling factor	616.5621	9.1343	0.2799	0.154	-	0.0488	0.64	-		0.2285	0.1127	-	-0.1364	0.4015	-	0.087	0.4225	-
ef0258	236734	238323	+		polysaccharide biosynthesis family protein	416.0038	8.6326	0.1465	0.3762	-	0.0502	0.6086	-		0.2286	0.0413	-	0.086	0.461	-	0.0262	0.5279	-
ef0259	238338	238601	+		S4 RNA-binding domain protein	90.5241	6.4285	0.0022	0.7764	-	0.0005	0.7115	-		0.3885	0.0447	-	0.1827	0.3954	-	0.0587	0.5106	-
ef0260	238641	238808	+		hypothetical protein	21.4259	4.0721	0.683	0.4352	-	0.3889	0.542	-		0.0068	0.5107	-	-0.3078	0.5532	-	0.0208	0.5755	-
ef0261	238856	239335	+		conserved hypothetical protein	377.4515	8.6671	-0.2803	0.2996	-	-0.4128	0.0604	-		0.0905	0.3872	-	-0.1724	0.4005	-	-0.1217	0.4035	-
ef0262	239380	239859	+		S1 RNA-binding domain protein	470.4838	8.9751	-0.1749	0.5731	-	-0.4393	0.0919	-		-0.0999	0.3953	-	-0.458	0.0637	-	-0.0731	0.4999	-
ef0263	239945	241333	+		conserved domain protein	166.5667	7.287	0.0911	0.6457	-	0.106	0.5312	-		0.2431	0.1039	-	0.0986	0.5077	-	0.0615	0.482	-
ef0264	241352	241897	+	hpt	hypoxanthine-guanine phosphoribosyltransferase	428.1923	8.2388	0.4526	0.1446	-	0.2201	0.4332	-		0.6577	0.0054	u	0.2769	0.3044	-	0.5757	0.0193	-
ef0265	241991	244147	+	ftsH	cell division protein FtsH	2089.8299	10.356	0.5961	0	u	0.6327	0	u		0.8723	0	u	0.6427	0	u	0.8824	0	u
ef0266	244309	245205	+		chaperonin 33 kDa	156.8975	7.2497	-0.1213	0.5936	-	-0.1274	0.4967	-		0.1394	0.2783	-	0.0403	0.6261	-	-0.1548	0.3104	-
ef0267	245217	246215	+		zinc-binding TIM-barrel protein nifR3 family putative	202.4876	7.649	-0.3543	0.3349	-	-0.2848	0.3602	-		-0.0051	0.5087	-	-0.0328	0.6542	-	0.0068	0.577	-
ef0268	246309	247805	+	lysS	lysyl-tRNA synthetase	1110.2706	10.4283	-0.5007	0.2897	-	-0.6801	0.0792	-		-0.59	0.0738	-	-0.3953	0.2986	-	-0.5297	0.1256	-
eftRNAVal1	253385	253457	+	eftRNAVal1	tRNA-Val	NA	NA	NA	NA	NA	NA	NA	NA		NA	NA	NA	NA	NA	NA	NA	NA	NA
eftRNALys1	253464	253536	+	eftRNALys1	tRNA-Lys	2.2614	1.0601	0.1049	0.7605	-	0.5111	0.5769	-		-0.3764	0.4165	-	-0.7469	0.4861	-	0.3585	0.4867	-
eftRNALeu1	253553	253634	+	eftRNALeu1	tRNA-Leu	NA	NA	NA	NA	NA	NA	NA	NA		NA	NA	NA	NA	NA	NA	NA	NA	NA
eftRNAThr1	253641	253716	+	eftRNAThr1	tRNA-Thr	9.4059	2.8909	-0.4306	0.6273	-	-0.1187	0.6759	-		0.6548	0.2267	-	0.2795	0.5729	-	0.2861	0.4656	-
eftRNAGly1	253721	253792	+	eftRNAGly1	tRNA-Gly	4.4617	2.2614	-0.6736	0.5307	-	-0.4315	0.5628	-		0.404	0.3526	-	-0.38	0.5434	-	0.0011	0.5826	-
eftRNALeu2	253808	253893	+	eftRNALeu2	tRNA-Leu	3.1588	1.814	1.047	0.3679	-	-0.3351	0.6299	-		0.4412	0.3716	-	-0.6027	0.5008	-	-0.0631	0.567	-
eftRNAArg1	253908	253981	+	eftRNAArg1	tRNA-Arg	45.6859	4.0513	1.334	0.171	-	0.7246	0.413	-		1.6409	0.0249	U	0.9215	0.2756	-	1.0972	0.1482	-
eftRNAPro1	253993	254066	+	eftRNAPro1	tRNA-Pro	48.4467	6.0538	-0.1974	0.7105	-	-1.4805	0.0239	D		-1.4491	0.0125	D	-1.0349	0.1099	-	-0.6758	0.2315	-
eftRNAAla1	254080	254152	+	eftRNAAla1	tRNA-Ala	16.3897	3.8508	0.7176	0.5117	-	-0.7297	0.4359	-		-0.8273	0.2251	-	-0.6975	0.4093	-	-0.1335	0.5426	-
eftRNAMet1	254176	254249	+	eftRNAMet1	tRNA-Met	3569.8121	12.0696	-0.1596	0.6988	-	-0.6675	0.1705	-		0.052	0.4831	-	-0.1348	0.6034	-	-0.2435	0.4159	-
eftRNAMet2	254270	254343	+	eftRNAMet2	tRNA-Met	237.1592	8.5142	-0.604	0.1843	-	-1.4891	0	D		-1.4378	0	D	-1.1855	0.0007	D	-1.0247	0.0033	D
eftRNASer1	254377	254466	+	eftRNASer1	tRNA-Ser	21.6069	4.7834	-0.6573	0.4383	-	-0.621	0.3809	-		-1.6412	0.0061	D	-1.0631	0.1086	-	-0.7932	0.1821	-
eftRNAMet3	254500	254573	+	eftRNAMet3	tRNA-Met	132.1892	7.8503	-0.736	0.4825	-	-1.4937	0.0781	-		-2.5273	0.0005	D	-2.6328	0.0005	D	-2.2177	0.0031	D
eftRNAAsp1	254612	254688	+	eftRNAAsp1	tRNA-Asp	44.9213	6.2433	-0.5928	0.1022	-	-1.0214	0.001	D		-1.3145	0	D	-1.3497	0	D	-1.3339	0	D
eftRNAGly2	254690	254760	+	eftRNAGly2	tRNA-Gly	NA	NA	NA	NA	NA	NA	NA	NA		NA	NA	NA	NA	NA	NA	NA	NA	NA
eftRNAIle1	254770	254843	+	eftRNAIle1	tRNA-Ile	6.8988	4.2112	-2.2426	0.2821	-	-3.4053	0.0553	-		-3.9386	0.0115	D	-3.5168	0.0354	D	-2.9814	0.0601	-
eftRNAGlu1	254858	254929	+	eftRNAGlu1	tRNA-Glu	5.3934	3.0461	0.0383	0.7699	-	-1.8084	0.0795	-		-1.8041	0.0312	D	-1.5225	0.101	-	-0.6401	0.3436	-
eftRNASer2	254942	255031	+	eftRNASer2	tRNA-Ser	28.8769	5.8379	-0.6771	0.3614	-	-1.5495	0.0073	D		-1.778	0.0006	D	-1.9258	0.0004	D	-1.5319	0.0046	D
eftRNAMet4	255065	255138	+	eftRNAMet4	tRNA-Met	122.2904	7.8572	-0.6773	0.4253	-	-1.454	0.0269	D		-2.4039	0	D	-2.2596	0.0001	D	-2.0088	0.0007	D
eftRNAAsp2	255187	255260	+	eftRNAAsp2	tRNA-Asp	366.321	9.2145	-0.3397	0.4704	-	-0.9035	0.012	d		-1.292	0.0001	D	-1.3386	0	D	-1.2571	0.0001	D
eftRNAPhe1	255266	255338	+	eftRNAPhe1	tRNA-Phe	26537.278	14.3882	0.5622	0.3403	-	-0.5192	0.2972	-		-0.2423	0.3569	-	0.0093	0.6768	-	0.2123	0.4411	-
eftRNAGly3	255353	255423	+	eftRNAGly3	tRNA-Gly	136.845	6.3515	1.1902	0.1125	-	0.7629	0.2847	-		-0.2211	0.4164	-	0.2959	0.5514	-	-0.4126	0.3855	-
eftRNAIle2	255437	255510	+	eftRNAIle2	tRNA-Ile	114.9422	7.4467	-0.2555	0.6952	-	-1.7114	0.0146	D		-2.253	0.0003	D	-1.583	0.0193	D	-1.3675	0.0374	D
eftRNASer3	255521	255608	+	eftRNASer3	tRNA-Ser	4199.0079	11.9205	0.5377	0.2229	-	-0.4834	0.2154	-		0.111	0.4255	-	0.1509	0.5633	-	-0.0432	0.552	-
eftRNAGlu2	255624	255695	+	eftRNAGlu2	tRNA-Glu	6.457	3.1854	-0.5225	0.6242	-	-1.853	0.0714	-		-1.3774	0.0907	-	-1.5696	0.1	-	-0.994	0.2264	-
ef0269	255938	256779	+			100.9222	6.3237	0.3305	0.5443	-	0.2791	0.5103	-		0.1801	0.39	-	0.0586	0.6491	-	0.5376	0.1686	-
ef0270	256853	258751	+	bglP-2	PTS system beta-glucoside-specific IIABC component	143.6518	7.2396	0.039	0.7351	-	0.1431	0.4529	-		-0.1574	0.2498	-	-0.0704	0.5749	-	-0.2191	0.1931	-
ef0271	258775	260205	+	arb	glycosyl hydrolase family 1	269.4755	7.3145	1.094	0.252	-	0.1039	0.6818	-		0.0476	0.4975	-	-0.1322	0.6399	-	-0.2695	0.4817	-
ef0272	260328	261794	+		glycosyl hydrolase family 1	540.5349	9.7697	-1.0335	0.0292	D	-0.574	0.2293	-		-1.8366	0	D	-1.0248	0.015	D	-1.3361	0.0008	D
ef0273	261815	262633	+		phosphoglycerate mutase family protein	46.7261	5.9255	-0.4436	0.2669	-	-0.3798	0.2784	-		-0.6662	0.0195	d	-0.3779	0.2451	-	-0.4183	0.1549	-
ef0274	262771	263514	+		conserved hypothetical protein	52.5912	5.6744	0.0389	0.76	-	0.0068	0.7084	-		0.0827	0.4554	-	-0.2404	0.4922	-	0.4008	0.2429	-
ef0275	263532	264098	-		ada regulatory protein putative	43.8044	5.4786	0.0529	0.7465	-	0.3053	0.3823	-		0.3036	0.2186	-	0.1132	0.5856	-	0.1278	0.4663	-
ef0277	264296	264727	+	ogt	methylated-DNA--protein-cysteine S-methyltransferase	48.7419	5.5885	0.0962	0.7165	-	0.0151	0.7026	-		0.2593	0.2722	-	0.0995	0.6026	-	0.116	0.4825	-
ef0278	264740	265252	+	tag-1	DNA-3-methyladenine glycosylase I	24.0386	4.3342	0.3073	0.5507	-	0.1321	0.6318	-		0.2751	0.3058	-	0.2228	0.514	-	0.2957	0.3498	-
ef0279	265265	265939	+		HD domain protein	78.6001	6.4722	-0.0822	0.7232	-	-0.1211	0.6108	-		-0.2627	0.2571	-	0.1953	0.4806	-	-0.5576	0.0636	-
ef0280	266082	267017	+		cation efflux family protein	121.7899	6.8525	0.1517	0.5272	-	-0.0964	0.5698	-		-0.0295	0.4708	-	-0.0576	0.6009	-	0.3212	0.0659	-
ef0281	267062	267460	+		hypothetical protein	NA	NA	NA	NA	NA	NA	NA	NA		NA	NA	NA	NA	NA	NA	NA	NA	NA
ef0282	267559	268311	-	fabI	enoyl-(acyl-carrier-protein) reductase	1386.1906	10.7609	-0.419	0.0785	-	-0.5875	0.004	d		-0.4457	0.0189	-	-0.4408	0.032	-	-0.7875	0	d
ef0283	268609	269847	+	fabF-1	3-oxoacyl-(acyl-carrier-protein) synthase II	2182.7895	10.9354	0.0279	0.7522	-	0.0583	0.6415	-		0.4578	0.0126	-	0.167	0.4001	-	0.1663	0.3166	-
ef0284	269849	270283	+	fabZ-1	(3R)-hydroxymyristoyl-(acyl-carrier-protein) dehydratase	778.9082	9.4922	0.1513	0.6229	-	-0.123	0.5802	-		0.156	0.3348	-	-0.1771	0.4604	-	0.1338	0.4241	-
ef0285	270461	271396	+	pyrD-1	dihydroorotate dehydrogenase	316.3376	8.2677	-0.0406	0.7226	-	-0.033	0.6616	-		0.2205	0.0938	-	0.0206	0.6494	-	-0.0021	0.5796	-
ef0286	271435	272082	-		fibronectin-binding protein putative	69.8699	5.8387	-0.0306	0.7547	-	0.1269	0.5636	-		0.1562	0.3162	-	0.3978	0.0936	-	0.487	0.0281	-
ef0287	272436	272996	+	efp	translation elongation factor P	1300.0343	10.3049	-0.1196	0.5187	-	-0.1724	0.2752	-		-0.1003	0.3032	-	-0.0428	0.6037	-	-0.0103	0.565	-
ef0288	273167	273304	+		hypothetical protein	470.182	7.6173	0.6336	0.0432	u	1.0336	0.0001	U		1.7602	0	U	1.4325	0	U	1.0756	0	U
ef0289	273393	274310	+	cysK	cysteine synthase B putative	368.0122	5.9691	2.4245	0	U	3.201	0	U		3.2761	0	U	2.1952	0	U	1.1381	0.0002	U
ef0290	274324	275460	+	metC	cystathionine beta-lyase	584.2944	7.3527	1.245	0	U	2.2881	0	U		2.4423	0	U	1.9158	0	U	0.569	0.0118	-
ef0291	275497	276927	-	celA-3	glycosyl hydrolase family 1	83.9959	6.512	0.0278	0.7615	-	-0.1439	0.5832	-		-0.3027	0.2126	-	-0.1385	0.5516	-	-0.0347	0.554	-
ef0292	276954	278288	-	celB	PTS system IIC component	57.2202	5.8991	0.1034	0.702	-	-0.1372	0.5902	-		-0.2621	0.2501	-	0.1686	0.5089	-	-0.33	0.23	-
ef0293	278462	279223	-		phosphosugar-binding transcriptional regulator putative	86.128	6.5058	-0.0792	0.7158	-	0.0927	0.6245	-		-0.09	0.417	-	0.0425	0.6435	-	-0.0049	0.5785	-
ef0294	279470	280012	+		conserved hypothetical protein	194.2409	7.5433	-0.0526	0.7458	-	-0.2949	0.3915	-		0.2753	0.2459	-	0.3055	0.3337	-	0.1443	0.4438	-
ef0295	280144	281511	+		V-type ATPase subunit J	244.1828	7.9622	-0.0343	0.748	-	-0.162	0.4747	-		-0.1956	0.2411	-	0.0811	0.5797	-	0.0714	0.4898	-
ef0296	281532	282695	+	napA	Na+/H+ antiporter	251.622	7.9756	-0.0643	0.7058	-	-0.0115	0.6995	-		-0.1466	0.2849	-	0.0385	0.6327	-	0.0703	0.4783	-
ef0297	282822	283262	+	copY	transcriptional repressor CopY	66.8313	5.7393	0.2583	0.5268	-	0.2487	0.4553	-		0.1578	0.3665	-	0.2461	0.4177	-	0.2739	0.3015	-
ef0298	283278	285764	+		copper-translocating P-type ATPase	322.8034	8.3636	-0.0883	0.6633	-	0.2135	0.2987	-		-0.021	0.4839	-	-0.0223	0.6536	-	-0.0445	0.5183	-
ef0299	285786	285992	+	copZ	copper transport protein CopZ	49.4096	5.1854	0.0789	0.7233	-	0.1045	0.6237	-		0.3812	0.1268	-	0.4327	0.1466	-	0.4341	0.1136	-
ef0300	286036	287406	-		membrane protein putative	279.795	8.1521	-0.3682	0.3614	-	0.1937	0.5194	-		0.2093	0.3085	-	0.1158	0.5781	-	0.0914	0.4994	-
ef0301	287406	287795	-		transcriptional regulator GntR family	29.4239	4.6258	0.3138	0.4488	-	0.2287	0.4868	-		0.0527	0.4687	-	0.1496	0.5454	-	0.0616	0.5327	-
ef0302	287945	289330	+	pepC	aminopeptidase C	816.5596	9.4786	0.14	0.5476	-	0.41	0.0253	-		0.5211	0.0013	-	0.4501	0.0092	-	0.2611	0.1239	-
ef0303	289354	290568	-		phage integrase	103.9865	6.6441	0.3582	0.1235	-	0.3751	0.0745	-		-0.1099	0.3536	-	0.0994	0.537	-	-0.1037	0.4296	-
ef0304	290724	291254	-		lipoprotein putative	91.272	6.2822	0.1814	0.5891	-	0.228	0.4307	-		0.5711	0.0167	-	-0.0014	0.6801	-	0.2897	0.2282	-
ef0305	291290	291967	-		conserved domain protein	72.615	5.8276	0.573	0.0133	-	0.3781	0.113	-		0.6627	0.0005	u	0.1393	0.4866	-	0.3402	0.1047	-
ef0306	291987	292349	-		transcriptional regulator Cro/CI family	197.7409	6.607	1.5611	0.0131	U	1.3247	0.0275	U		-0.1285	0.4549	-	0.9968	0.0982	-	0.0393	0.5667	-
ef0307	292475	292687	+		transcriptional regulator Cro/CI family	30.0292	5.1637	0.0616	0.7563	-	0.1814	0.6239	-		-0.2649	0.3661	-	-0.2657	0.5337	-	-0.4139	0.3337	-
ef0308	292784	293119	+		conserved hypothetical protein	21.2957	4.1954	0.3467	0.4488	-	0.645	0.0727	-		0.2306	0.3133	-	0.0216	0.6678	-	0.0903	0.5146	-
ef0309	293125	293397	+		excisionase putative	374.8776	8.9498	-0.1337	0.7126	-	-0.0174	0.7036	-		-0.6719	0.0839	-	0.4675	0.297	-	-0.728	0.0788	-
ef0310	293401	293541	+		hypothetical protein	6.1846	2.3217	0.4439	0.5931	-	0.3951	0.5416	-		0.4899	0.2877	-	0.1431	0.63	-	0.434	0.3814	-
ef0311	293609	293809	+		hypothetical protein	17.5548	3.6427	0.6657	0.2908	-	0.6715	0.218	-		0.6989	0.1005	-	0.5677	0.2662	-	1.1451	0.0105	U
ef0312	293815	294033	+		aspartate 1-decarboxylase domain protein	14.5109	3.8886	-0.3317	0.577	-	-0.0194	0.7033	-		-0.1106	0.4462	-	-0.319	0.4619	-	0.0849	0.5342	-
ef0313	294030	294209	+		hypothetical protein	18.5206	4.1745	0.1531	0.7093	-	0.3433	0.485	-		-0.0985	0.4578	-	-0.2463	0.534	-	-0.0297	0.5679	-
ef0314	294210	294404	+		hypothetical protein	7.4885	2.8964	0.1904	0.7217	-	0.2094	0.6394	-		0.1757	0.4429	-	0.1356	0.6343	-	0.2967	0.4574	-
ref55	294426	294479	-	ref55	sRNA	6.8095	2.3575	0.2229	0.7205	-	-0.202	0.6556	-		-0.6891	0.2694	-	0.0912	0.6554	-	0.8912	0.2066	-
ef0315	294515	295204	+		conserved hypothetical protein	47.7345	5.5677	0.3214	0.3655	-	0.033	0.6863	-		0.2779	0.1991	-	0.1767	0.4752	-	0.227	0.3145	-
ef0316	295191	295442	+		hypothetical protein	6.4394	2.5029	0.0789	0.7576	-	0.4858	0.4899	-		0.8161	0.1454	-	-0.3132	0.5607	-	0.7626	0.2084	-
ef0317	295417	295608	+		transcriptional regulator Cro/CI family	8.9495	2.8124	0.3385	0.6526	-	0.5865	0.4146	-		0.1643	0.4454	-	0.8247	0.2229	-	-0.2055	0.5015	-
ef0318	295624	296103	+		conserved hypothetical protein	38.4012	5.4182	-0.5133	0.2335	-	-0.0377	0.6878	-		-0.3921	0.1674	-	-0.2034	0.4947	-	-0.4019	0.2	-
ef0319	296106	297278	+		conserved hypothetical protein	69.1448	6.1933	-0.028	0.7524	-	0.276	0.211	-		-0.0967	0.3728	-	0.0496	0.6193	-	0.2306	0.2047	-
ef0320	297278	297526	+		hypothetical protein	14.0532	3.6906	0.3161	0.5805	-	0.3882	0.4293	-		0.4151	0.2282	-	0.3713	0.3988	-	0.8006	0.054	-
ef0321	297542	297871	+		hypothetical protein	66.8444	6.0829	0.2118	0.5642	-	0.51	0.0922	-		0.1717	0.3365	-	0.079	0.6117	-	0.072	0.5159	-
ef0322	297898	298473	+		conserved hypothetical protein	43.113	5.1399	0.3364	0.3924	-	0.3211	0.337	-		0.4649	0.0735	-	0.4848	0.1041	-	0.3582	0.1903	-
ef0323	298526	298747	+		hypothetical protein	22.5264	4.4723	0.0636	0.7431	-	-0.1648	0.5899	-		-0.2388	0.3121	-	0.0262	0.6645	-	-0.1061	0.5011	-
ef0324	298734	299282	+		hypothetical protein	27.4622	4.9083	-0.0308	0.7614	-	0.1617	0.5772	-		-0.0774	0.4486	-	0.0147	0.6715	-	0.1661	0.4298	-
ef0325	299279	301240	+		DNA polymerase putative	144.3296	7.1659	0.1048	0.5931	-	0.2148	0.2163	-		0.0795	0.3639	-	0.0679	0.5598	-	0.0288	0.5356	-
ef0326	301253	301492	+		conserved hypothetical protein	18.1201	4.316	0.2426	0.637	-	-0.0542	0.686	-		-0.6333	0.1155	-	-0.1087	0.6207	-	-0.3768	0.3207	-
ef0327	301511	301813	+		hypothetical protein	45.1025	5.2074	0.1785	0.6668	-	0.3661	0.3852	-		0.1947	0.3646	-	0.0246	0.6671	-	0.3321	0.3023	-
ef0328	302015	304453	+		conserved hypothetical protein	388.6011	8.2262	0.3908	0.4824	-	0.549	0.2418	-		0.6895	0.0709	-	0.1583	0.5814	-	0.7032	0.0818	-
ef0329	304826	305146	+		conserved hypothetical protein	16.3415	3.7733	0.6891	0.1655	-	0.4298	0.3648	-		0.5056	0.1513	-	0.0669	0.645	-	0.5267	0.1767	-
ef0330	305153	306526	+		SNF2 domain protein	289.2496	8.512	-0.1049	0.7467	-	-0.0005	0.7117	-		-0.9096	0.1064	-	-0.0037	0.68	-	-0.5228	0.3187	-
ef0331	306700	307140	+		conserved hypothetical protein	49.522	5.8375	-0.0307	0.7624	-	0.1045	0.6391	-		0.0541	0.4721	-	-0.0644	0.6371	-	-0.3605	0.254	-
ef0332	307231	307680	+		conserved hypothetical protein	71.4541	6.1905	0.1532	0.5994	-	0.1875	0.4543	-		0.5406	0.0083	-	0.4092	0.0774	-	0.5012	0.0212	-
ef0333	307677	308933	+		conserved hypothetical protein TIGR01630	143.5606	7.2834	0.0342	0.7575	-	0.1397	0.5867	-		0.2692	0.2437	-	0.0525	0.6399	-	0.4208	0.1359	-
ef0334	308948	310480	+		portal protein	157.2562	7.1153	0.3272	0.2204	-	0.4747	0.0307	-		0.7423	0.0001	u	0.544	0.0074	-	0.9014	0	u
ef0335	310410	311873	+		minor head protein	245.12	7.6658	0.3485	0.0685	-	0.3586	0.0401	-		0.7097	0	u	0.6081	0.0001	u	0.7882	0	u
ef0336	311866	312069	+		hypothetical protein	53.7188	5.4231	0.465	0.0877	-	0.3228	0.23	-		0.8888	0	u	0.3002	0.2284	-	0.839	0.0001	u
ef0337	312127	312336	+		hypothetical protein	59.4388	5.8104	0.0402	0.7591	-	0.4474	0.2888	-		0.495	0.13	-	0.4857	0.2184	-	0.1737	0.4475	-
ef0338	312473	313045	+		scaffold protein	89.3334	6.3234	0.4663	0.0924	-	0.5269	0.0333	-		0.7384	0.0004	u	0.6438	0.0041	u	0.8822	0	u
ef0339	313061	313924	+		major capsid protein putative	293.2719	8.2805	-0.0541	0.7156	-	0.1416	0.4593	-		0.0127	0.4954	-	0.1636	0.3677	-	0.2792	0.1025	-
ef0340	314062	314214	+		hypothetical protein	24.5081	4.8078	0.3955	0.432	-	0.2249	0.5448	-		0.3069	0.2677	-	0.3359	0.3752	-	0.681	0.0554	-
ef0341	314218	314760	+		hypothetical protein	103.8789	6.5127	0.542	0.0613	-	0.4477	0.1049	-		0.6104	0.0079	u	0.676	0.0051	u	0.7005	0.003	u
ef0342	314760	315098	+		hypothetical protein	39.8194	5.2239	0.3478	0.4484	-	0.3397	0.3794	-		0.7278	0.0172	u	0.3935	0.2717	-	0.9694	0.0018	u
ef0343	315085	315516	+		conserved hypothetical protein TIGR01725	55.4395	5.6013	0.3572	0.3409	-	0.5094	0.0933	-		0.8498	0.0005	u	0.8428	0.001	u	0.9312	0.0002	u
ef0344	315520	315903	+		hypothetical protein	38.4039	4.9589	0.7096	0.09	-	0.7954	0.0334	u		0.8212	0.0115	u	0.8171	0.0194	u	1.0757	0.0011	U
ef0345	315890	316516	+		conserved domain protein	125.1972	6.6536	0.622	0.0137	u	0.61	0.0103	u		1.0668	0	U	0.7854	0.0003	u	1.0185	0	U
ef0346	316585	317073	-		hypothetical protein	22.1853	4.4789	0.0214	0.7707	-	0.211	0.6006	-		0.0229	0.5017	-	-0.2984	0.5025	-	0.1633	0.4911	-
ef0347	317086	317373	+		peptide methionine sulfoxide reductase domain protein	33.2176	5.2458	-0.2598	0.554	-	0.5801	0.0889	-		0.3894	0.1519	-	0.0077	0.6763	-	0.4756	0.117	-
ef0348	317373	320522	+		tail protein	491.0087	8.8711	0.2027	0.1451	-	0.3551	0.0017	-		0.4183	0	-	0.4058	0.0001	-	0.542	0	-
ef0349	320535	321410	+		tail protein putative	144.8315	7.0762	0.3634	0.1703	-	0.5289	0.0171	-		0.6733	0.0005	u	0.5758	0.0054	-	0.7359	0.0002	u
ef0350	321410	322495	+		conserved hypothetical protein	176.4714	7.6726	-0.1444	0.6575	-	0.1455	0.5732	-		-0.0637	0.4541	-	0.0959	0.5949	-	0.1849	0.3855	-
ef0351	322506	323540	+		structural protein putative	170.0377	7.2885	0.4224	0.0691	-	0.4366	0.0393	-		0.5411	0.003	-	0.5696	0.0029	-	0.7344	0.0001	u
ef0352	323551	324342	+		hypothetical protein	101.4167	6.5357	0.3439	0.1115	-	0.3724	0.0568	-		0.6508	0	u	0.396	0.0275	-	0.7642	0	u
ef0353	324418	324672	+		holin putative	40.9672	5.4022	0.1953	0.5823	-	0.3742	0.2277	-		0.3553	0.1332	-	-0.0236	0.6627	-	0.3498	0.1762	-
ef0354	324675	324881	+		holin putative	27.7586	5.2065	-0.3502	0.5645	-	0.1243	0.6484	-		0.0501	0.4853	-	0.1782	0.5765	-	-0.1017	0.5254	-
ef0355	324884	326185	+		endolysin putative	77.8727	6.5084	0.1086	0.6674	-	0.3748	0.138	-		0.1138	0.3706	-	0.1513	0.4765	-	0.2327	0.2585	-
eftRNAMet5	326260	326333	+	eftRNAMet5	tRNA-Met	9.8393	3.3027	-0.1284	0.7339	-	-0.2672	0.5902	-		-0.4884	0.2617	-	-0.0046	0.6795	-	-0.7734	0.1758	-
ef0356	326447	326572	-		hypothetical protein	25.1168	4.6558	0.1907	0.6603	-	-0.2307	0.5502	-		0.2056	0.359	-	0.1357	0.5897	-	0.2749	0.3628	-
ef0357	326550	327170	-		conserved hypothetical protein	37.9193	4.6697	0.6148	0.077	-	0.737	0.0168	u		0.7906	0.003	u	0.8124	0.004	u	0.9338	0.0006	u
ef0358	327192	328166	-		glyoxalase family protein	76.0786	5.9539	0.2275	0.5382	-	0.1948	0.5032	-		0.1344	0.3761	-	0.3266	0.2683	-	0.204	0.3582	-
ef0359	328453	328788	+	sugE-1	sugE protein	28.3159	5.1819	-0.8955	0.0703	-	-0.2134	0.5702	-		-0.7631	0.0466	d	-0.2219	0.5233	-	-0.5519	0.1645	-
ef0360	328785	329096	+	sugE-2	sugE protein	32.3975	5.1699	0.1352	0.669	-	0.1718	0.5441	-		-0.2343	0.2776	-	0.0482	0.6426	-	-0.8389	0.0064	d
ef0361	329192	330238	-		chitinase family 2	132.5112	6.4878	0.8117	0.0034	u	0.8916	0.0005	u		0.7997	0.0009	u	0.8229	0.001	u	0.5199	0.0444	-
ef0362	330281	330865	-		chitin binding protein putative	58.065	5.4709	0.6463	0.0231	u	0.6863	0.0089	u		0.5516	0.0196	-	0.7345	0.0027	u	0.2985	0.2206	-
ef0363	331108	332286	+		ISEf1 transposase	NA	NA	NA	NA	NA	NA	NA	NA		NA	NA	NA	NA	NA	NA	NA	NA	NA
ef0365	332486	333220	+		conserved hypothetical protein	110.1565	6.4808	0.4906	0.0664	-	0.1652	0.4988	-		0.1889	0.2733	-	-0.1849	0.4273	-	0.2394	0.2555	-
ef0366	333271	334104	+		conserved hypothetical protein	140.1814	7.0027	0.1867	0.4463	-	0.1238	0.5102	-		0.1482	0.2708	-	-0.0081	0.6717	-	0.1777	0.2722	-
ef0367	334121	334657	+		conserved hypothetical protein	152.1966	7.2936	-0.143	0.483	-	-0.107	0.502	-		-0.0028	0.5086	-	-0.2116	0.1924	-	-0.1909	0.1868	-
ef0368	334680	336032	-		aspartate kinase	317.6094	7.8883	0.4104	0.0251	-	0.8012	0	u		0.7206	0	u	0.4178	0.0096	-	0.2905	0.0718	-
ef0369	336219	336905	+		hydrolase haloacid dehalogenase-like family	109.7597	6.9399	-0.2681	0.2434	-	-0.129	0.4912	-		-0.27	0.0906	-	-0.3422	0.062	-	-0.1123	0.3915	-
ef0370	337091	338827	+	ezrA	conserved hypothetical protein	1329.99	10.6821	-0.2544	0.2867	-	-0.1828	0.3724	-		-0.5234	0.0018	-	-0.5685	0.0011	-	-0.5855	0.0006	d
ef0371	338954	340099	+		aminotransferase class V	125.1721	7.2841	-0.3997	0.0741	-	-0.4609	0.0227	-		-0.3673	0.0359	-	-0.4581	0.0158	-	-0.2414	0.1798	-
ef0372	340151	340843	-	err13	DNA-binding response regulator	42.0006	5.2258	0.1812	0.5949	-	0.2224	0.4474	-		0.1507	0.3499	-	-0.1335	0.5437	-	-0.1367	0.4373	-
ef0373	340840	342321	-	erk13	sensor histidine kinase	80.7494	6.2742	0.1055	0.6485	-	0.2244	0.3214	-		0.0679	0.4168	-	0.1215	0.4958	-	-0.0374	0.5356	-
ef0374	342508	343485	+		lipoprotein putative	65.1895	5.9573	0.1334	0.6439	-	-0.0032	0.7094	-		-0.1925	0.2843	-	0.005	0.6769	-	0.179	0.3577	-
ef0375	343670	344635	+		hypothetical protein	80.7038	5.9031	-0.1434	0.5907	-	0.3009	0.1861	-		0.3498	0.0518	-	0.7237	0.0001	u	1.0093	0	U
ef0376	344854	345897	+		hypothetical protein	153.4578	7.0017	-0.2152	0.6371	-	0.1647	0.5994	-		0.1539	0.399	-	0.294	0.4299	-	0.214	0.4142	-
ef0377	346269	346874	+		ankyrin repeat family protein	94.6352	5.7607	0.3479	0.2131	-	0.6873	0.0013	u		0.9564	0	u	1.1247	0	U	1.3654	0	U
ef0378	346926	348137	+			252.9359	7.3	0.2437	0.5703	-	0.0557	0.6752	-		0.8387	0.0058	u	0.8545	0.0078	u	1.2676	0	U
ef0379	348247	348666	-		death-on-curing family protein	95.6997	6.3865	0.3207	0.4019	-	0.0612	0.664	-		0.5851	0.0238	u	0.3877	0.1965	-	0.2084	0.3566	-
ef0380	348663	348902	-		conserved hypothetical protein	41.873	5.0968	0.0029	0.7765	-	0.2482	0.4451	-		0.707	0.0074	u	0.4253	0.1681	-	0.1762	0.406	-
ef0381	349003	349821	-		conserved hypothetical protein	122.6062	6.3054	0.2745	0.4196	-	0.709	0.0043	u		1.1595	0	U	0.8461	0.0002	u	0.702	0.0027	u
ef0382	349790	351382	-		conserved hypothetical protein	203.8011	6.819	0.6083	0.0004	u	0.9796	0	u		1.6273	0	U	1.3063	0	U	0.9372	0	u
ef0383	351505	354516	+		protein FdrA/conserved hypothetical protein	387.953	8.76	-0.5447	0.0262	-	-0.2952	0.2334	-		-0.3464	0.0827	-	-0.1998	0.3726	-	-0.3413	0.1071	-
ef0384	354509	355342	+		hypothetical protein	60.1394	5.7688	-0.1222	0.6633	-	0.0723	0.6437	-		0.3095	0.1436	-	0.3974	0.1155	-	0.2212	0.299	-
ef0385	355352	356605	+		major facilitator family transporter	89.39	6.6764	-0.5233	0.0795	-	-0.0295	0.687	-		-0.4077	0.0753	-	-0.1535	0.4964	-	-0.318	0.1823	-
ef0386	356740	357678	+	arcC-2	carbamate kinase	39.7848	4.8589	0.236	0.6249	-	0.5954	0.1741	-		0.5624	0.1053	-	0.616	0.13	-	0.6016	0.109	-
ef0387	357685	358905	+		sodium/dicarboxylate symporter family protein	101.5932	6.4668	-0.1029	0.6777	-	-0.104	0.5971	-		0.4681	0.0253	-	0.4361	0.0614	-	0.1909	0.3232	-
ef0388	358995	360056	+	allD	ureidoglycolate dehydrogenase	63.8258	5.852	-0.0245	0.7581	-	0.1423	0.519	-		0.0962	0.3845	-	0.3757	0.083	-	0.2412	0.2225	-
ef0389	360122	361477	+		membrane protein putative	121.8511	6.7085	0.1198	0.7013	-	0.2458	0.4857	-		0.156	0.3811	-	0.1699	0.5372	-	0.4958	0.1215	-
ef0390	361493	362725	+		N-acyl-D-amino-acid deacylase family protein	72.469	6.1542	-0.0128	0.7722	-	0.3006	0.4468	-		-0.2595	0.3074	-	0.1504	0.5701	-	0.2087	0.4113	-
ef0392	363117	365411	+		hypothetical protein	193.8471	7.4275	0.0231	0.7549	-	0.2927	0.1399	-		0.326	0.0451	-	0.0315	0.6404	-	0.3019	0.081	-
ef0393	365503	365667	-		hypothetical protein	9.6138	3.6919	-0.6848	0.2816	-	-0.412	0.4322	-		-0.2254	0.3708	-	-0.6355	0.2125	-	-0.3911	0.3229	-
ef0394	365868	367217	+	salB (or sagA)	secreted antigen putative	1576.296	10.7384	-1.1757	0	D	-0.7472	0.0002	d		0.1504	0.3014	-	0.019	0.6611	-	-0.0499	0.5194	-
ref56	367328	367527	+	ref56	sRNA	45.7256	5.1205	0.3678	0.4078	-	0.4661	0.2087	-		0.2595	0.2799	-	0.1003	0.6051	-	0.6206	0.0494	u
ef0395	367625	368752	+		methionine synthase putative	148.6849	6.8252	0.0068	0.7744	-	0.2962	0.3875	-		0.74	0.0081	u	0.3423	0.2877	-	0.4413	0.1306	-
ef0396	368804	369988	-		conserved hypothetical protein	252.5096	8.2268	-0.6654	0.0002	d	-0.7347	0	d		-0.3982	0.0156	-	-0.2545	0.1758	-	-0.1862	0.2471	-
ef0397	370004	370519	-		conserved hypothetical protein	181.1373	7.4224	-0.0573	0.7424	-	-0.3435	0.3237	-		-0.038	0.4814	-	-0.169	0.5194	-	0.3899	0.1721	-
ef0398	370596	370697	+		hypothetical protein	5.9447	2.5607	-0.437	0.6218	-	-0.2058	0.6439	-		-0.2466	0.4142	-	-0.2928	0.5695	-	-0.1412	0.5314	-
ef0399	370712	371398	+		conserved hypothetical protein	167.9448	7.89	-0.6323	0	d	-0.6503	0	d		-0.6603	0	d	-0.7018	0	d	-1.0627	0	D
ef0400	371395	372339	+		conserved hypothetical protein	262.9019	8.4561	-0.41	0.0585	-	-0.5535	0.0034	-		-0.5578	0.0012	-	-0.6832	0.0001	d	-0.8418	0	d
ef0401	372355	372996	+	pcp	pyrrolidone-carboxylate peptidase	180.2682	7.7197	-0.3163	0.1688	-	-0.4381	0.0263	-		-0.2368	0.1443	-	-0.3133	0.1063	-	-0.2557	0.1517	-
ef0402	373586	374989	+	nhaC-1	Na+/H+ antiporter	468.0652	8.8401	-0.178	0.3954	-	-0.0969	0.5304	-		0.3938	0.0052	-	0.3273	0.0334	-	0.1099	0.3626	-
ef0403	375141	375575	+	llrb	transcriptional regulator MarR family	34.2399	5.4257	-0.1806	0.5898	-	-0.1583	0.541	-		-0.4441	0.0648	-	-0.6651	0.0137	d	-0.571	0.0323	-
ef0404	375580	376215	+		nitroreductase family protein	53.8527	5.8173	0.1504	0.6103	-	-0.1808	0.4839	-		-0.4673	0.0374	-	-0.3403	0.1891	-	-0.3761	0.1148	-
ef0405	376258	377091	-		hydrolase haloacid dehalogenase-like family	688.4559	9.833	-0.3549	0.4972	-	-0.3592	0.4082	-		-0.5488	0.118	-	0.2126	0.5243	-	-0.6378	0.0927	-
ef0406	377290	379017	+		PTS system IIBC component	117.509	7.0391	-0.1128	0.6448	-	0.0013	0.7106	-		-0.3346	0.078	-	-0.0649	0.6016	-	-0.4499	0.029	-
ef0407	379008	381041	+		transcriptional regulator putative	288.8842	8.4661	-0.2513	0.557	-	0.0684	0.6646	-		-0.4436	0.1273	-	-0.1541	0.55	-	-0.3669	0.223	-
ef0408	381052	381486	+		PTS system IIA component	28.0446	4.3162	1.1251	0.0255	U	0.5427	0.3051	-		0.2499	0.36	-	0.1966	0.5679	-	0.3833	0.3254	-
ref57	381638	381677	+	ref57	sRNA	181.5379	7.8981	-0.2268	0.7001	-	-0.8443	0.2335	-		-0.475	0.2925	-	-0.5287	0.4022	-	0.125	0.5314	-
ef0409	381741	381896	-		hypothetical protein	19.6381	4.1893	0.4564	0.405	-	0.5432	0.237	-		0.1606	0.4023	-	-0.0756	0.6392	-	0.1481	0.4842	-
ef0411	382082	383854	+		PTS system mannitol-specfic IIBC components	315.4936	7.9183	0.1801	0.6384	-	0.4673	0.1952	-		0.4305	0.1308	-	0.8346	0.0078	u	0.4112	0.1752	-
ef0412	383869	384306	+	mltF	PTS system mannitol-specific IIA component	39.2655	4.7092	0.0929	0.7269	-	0.1093	0.6406	-		0.7896	0.0137	u	0.9437	0.0048	u	0.9642	0.0033	u
ef0413	384321	385475	+	mtlD	mannitol-1-phosphate 5-dehydrogenase	125.9047	6.111	0.406	0.2743	-	0.4929	0.1148	-		0.9335	0.0002	u	1.2116	0	U	1.0713	0	U
ef0414	385542	386657	-		oxidoreductase DadA family	110.0485	6.523	0.2384	0.4525	-	0.4849	0.0511	-		0.2745	0.1704	-	0.2241	0.3541	-	0.1509	0.3894	-
ef0415	386736	387374	-		conserved hypothetical protein	34.0714	5.188	-0.23	0.5366	-	-0.0877	0.637	-		-0.0048	0.5089	-	0.02	0.6653	-	-0.1799	0.3892	-
ef0417	387695	388873	+		conserved hypothetical protein	193.3346	7.2285	0.7086	0.0001	u	0.6198	0.0003	u		0.5748	0.0004	-	0.3079	0.0996	-	0.0266	0.5465	-
ef0418	388883	390819	+			382.3701	8.3488	0.5617	0.0079	-	0.6087	0.0017	u		0.3166	0.0788	-	0.1389	0.4617	-	-0.0518	0.5139	-
ef0419	390874	391578	-		conserved hypothetical protein	636.9139	9.7547	-0.7897	0.0016	d	-1.3779	0	D		-0.8798	0.0001	d	-0.7657	0.0009	d	-0.2633	0.2331	-
ef0420	391578	393095	-		drug resistance transporter EmrB/QacA family protein	1698.5968	11.3345	-1.1866	0	D	-1.39	0	D		-0.8228	0.0002	d	-0.7494	0.001	d	-0.3872	0.0931	-
ef0421	393208	393663	+		transcriptional regulator MerR family	44.0188	5.483	0.0487	0.763	-	-0.8838	0.1748	-		-0.7488	0.1384	-	-0.0811	0.6486	-	0.4251	0.3475	-
ef0422	393794	394546	+		transcriptional regulator IclR family	85.6169	6.8744	-0.4729	0.0701	-	-0.6932	0.0025	d		-0.3569	0.076	-	-0.5472	0.0135	-	-0.5518	0.0111	-
ef0423	394707	395354	+	eda-1	2-dehydro-3-deoxyphosphogluconate aldolase/4-hydroxy-2-oxoglutarate aldolase	34.5839	5.0563	0.1846	0.6646	-	-0.1731	0.5974	-		-0.1705	0.3882	-	0.1915	0.5394	-	-0.0055	0.5796	-
ef0424	395359	396366	+		2-dehydro-3-deoxygluconokinase putative	53.8945	5.7987	0.112	0.6985	-	0.1834	0.54	-		-0.0813	0.4411	-	0.0634	0.6318	-	-0.3548	0.2207	-
ef0425	396388	397218	+	kduI-1	4-deoxy-l-threo-5-hexosulose-uronate ketol-isomerase	143.5149	7.0098	0.3453	0.4719	-	0.2973	0.4447	-		0.1243	0.4169	-	-0.1415	0.5769	-	0.3656	0.2564	-
ef0426	397240	398028	+		gluconate 5-dehydrogenase putative	51.0438	5.681	0.0211	0.7637	-	0.0326	0.6852	-		-0.0744	0.4334	-	-0.1632	0.4901	-	0.1714	0.3778	-
ef0428	398252	399364	+		conserved hypothetical protein	59.7129	5.8536	0.1417	0.6381	-	0.1969	0.4681	-		-0.2288	0.2488	-	-0.0926	0.5865	-	0.0603	0.5209	-
ef0429	399385	400392	+		TRAP dicarboxylate transporter DctP subunit	60.6797	6.1452	-0.0221	0.7666	-	-0.2593	0.4714	-		-0.3758	0.1847	-	-0.1501	0.5575	-	-0.4457	0.1669	-
ef0430	400407	400883	+		TRAP dicarboxylate transporter DctQ subunit	68.8699	7.2218	-1.2645	0.2768	-	-2.0327	0.0297	D		-2.3354	0.005	D	-1.3436	0.1542	-	-1.135	0.1765	-
ef0431	400919	402214	+		TRAP dicarboxylate transporter DctM subunit	69.2815	5.9706	0.1239	0.6337	-	0.3487	0.1438	-		-0.1086	0.3704	-	0.1262	0.5069	-	-0.0422	0.5338	-
ef0432	402362	403234	-	eda-1	transcriptional regulator AraC family	66.4008	6.1084	0.133	0.6458	-	0.1728	0.5017	-		0.0482	0.4616	-	0.2123	0.3907	-	-0.4022	0.1058	-
ef0433	403381	404865	+		rhamnulokinase putative	135.7021	7.1999	-0.3595	0.3833	-	0.0594	0.6682	-		-0.3508	0.177	-	0.0845	0.6118	-	-0.0005	0.5825	-
ef0434	404862	406148	+	rhaA	L-rhamnose isomerase	94.1292	6.5627	0.0214	0.7671	-	0.1051	0.6362	-		-0.2765	0.2705	-	-0.1591	0.5486	-	-0.076	0.5236	-
ef0435	406185	407024	+	rhaD	rhamnulose-1-phosphate aldolase	35.1055	4.9933	0.1675	0.6518	-	0.2154	0.5141	-		-0.1494	0.3824	-	0.2805	0.3844	-	-0.1072	0.4939	-
ef0436	407021	407332	+		conserved hypothetical protein	54.4663	5.8773	-0.0791	0.7404	-	0.1915	0.5832	-		-0.3862	0.229	-	-0.3823	0.357	-	-0.0416	0.5574	-
ef0437	407542	408462	+		transcriptional regulator AraC family	49.3018	5.7115	-0.3811	0.2399	-	-0.0216	0.6939	-		-0.1385	0.3505	-	-0.3018	0.2562	-	-0.2133	0.3145	-
ef0438	408455	409300	+		conserved domain protein	117.9534	6.7379	-0.6931	0.1399	-	-0.4753	0.2787	-		0.0465	0.4824	-	-0.2358	0.4968	-	0.0429	0.5553	-
ef0439	409383	409583	-		immunity protein PlnM putative	35.4982	4.7131	0.8599	0.0594	-	0.8882	0.0323	u		0.3695	0.2403	-	0.3778	0.3605	-	0.4443	0.2296	-
ef0440	409689	411170	-		di-/tripeptide transporter	373.6702	9.2302	-0.6341	0	d	-1.2746	0	D		-1.3173	0	D	-1.1451	0	D	-0.6229	0	d
ef0441	411372	411482	-		hypothetical protein	19.4156	4.4357	-0.0855	0.7492	-	0.2478	0.5915	-		-0.2085	0.4059	-	-0.351	0.4876	-	-0.2396	0.4578	-
ef0442	411489	411710	+		hypothetical protein	6.4712	2.0692	0.4522	0.589	-	1.12	0.1002	-		-0.2059	0.4306	-	0.9416	0.1536	-	0.4401	0.3791	-
ef0443	411989	412588	+		LysM domain protein	160.1303	7.731	-1.0585	0	D	-1.1359	0	D		-0.3047	0.1204	-	-0.4676	0.0368	-	-0.1553	0.366	-
ef0444	412658	413131	-			46.1852	5.453	0.0881	0.72	-	0.1862	0.5395	-		0.2427	0.2778	-	0.0243	0.664	-	0.0245	0.5639	-
ef0445	413203	414018	+	menB	naphthoate synthase	384.579	8.4764	-0.0589	0.7147	-	-0.131	0.5086	-		0.2572	0.1287	-	0.1151	0.5018	-	0.2192	0.2153	-
ef0446	414023	415480	+	menE	O-succinylbenzoic acid--CoA ligase putative	354.0553	8.4918	-0.0468	0.7202	-	-0.3054	0.091	-		-0.193	0.1719	-	-0.0305	0.6378	-	0.0449	0.5099	-
ef0447	415477	416844	+	menD	menaquinone-specific isochorismate synthase putative	298.2483	8.2679	0.1555	0.4608	-	-0.2325	0.1961	-		-0.1479	0.2353	-	-0.0533	0.5941	-	0.1004	0.3887	-
ef0448	416844	418577	+	menF	2-succinyl-6-hydroxy-2 4-cyclohexadiene-1-carboxylic acid synthase/2-oxoglutarate decarboxylase	396.8259	8.6412	0.1256	0.5699	-	-0.2128	0.2755	-		-0.2815	0.0722	-	-0.129	0.4388	-	0.0211	0.5522	-
ef0449	418586	419389	+		hydrolase alpha/beta hydrolase fold family	174.4454	7.4941	0.149	0.4682	-	-0.1276	0.4516	-		-0.2534	0.0725	-	-0.2354	0.1522	-	-0.0351	0.5238	-
ef0450	419390	420493	+		mandelate racemase/muconate lactonizing enzyme family protein	279.4488	8.1739	0.0255	0.7448	-	-0.2608	0.1034	-		-0.1742	0.1619	-	-0.1411	0.3452	-	0.0101	0.5661	-
ef0451	420550	421248	-		glucosamine-6-phosphate isomerase putative	74.4344	6.4783	-0.1389	0.5858	-	-0.4874	0.0237	-		-0.6477	0.0005	d	-0.5462	0.0059	-	-0.5496	0.0053	-
ef0452	421500	423026	-		AMP-binding family protein	826.3789	9.8578	-0.1417	0.3637	-	-0.2478	0.0442	-		-0.1884	0.0742	-	-0.3996	0.0003	-	-0.4422	0	-
ef0453	423247	423648	+	ohr ( gsp65)	OsmC/Ohr family protein	263.1373	7.0187	0.3683	0.248	-	0.5028	0.0569	-		1.3523	0	U	1.4859	0	U	1.8725	0	U
ef0454	423692	424471	-		conserved hypothetical protein	47.5999	5.7171	-0.3592	0.4692	-	-0.02	0.7008	-		-0.1755	0.3763	-	-0.2357	0.4848	-	-0.3179	0.3113	-
ef0455	424632	425435	+		PTS system IIC component	43.3903	5.4369	0.3857	0.3039	-	0.2128	0.4854	-		-0.2064	0.3061	-	0.0513	0.6398	-	-0.1441	0.4397	-
ef0456	425428	426246	+		PTS system IID component	67.3857	6.1647	0.4243	0.1945	-	0.0656	0.6557	-		-0.1981	0.2962	-	-0.0432	0.6439	-	-0.2584	0.2818	-
ef0457	426277	426753	+		PTS system IIB component	61.0986	5.6423	0.2323	0.6058	-	0.376	0.3538	-		0.7321	0.0242	u	0.3163	0.3824	-	0.4653	0.1678	-
ef0458	426770	427621	+		phosphosugar-binding transcriptional regulator putative	77.2201	6.1282	0.475	0.0583	-	0.5725	0.0099	-		0.2182	0.2173	-	0.0279	0.653	-	0.1057	0.4448	-
ef0459	427624	428526	+		glucokinase regulator-related protein	69.6071	6.1055	0.0526	0.7346	-	0.2165	0.4074	-		0.0908	0.4029	-	0.2106	0.3736	-	-0.2247	0.2877	-
ef0460	428539	429528	+		conserved hypothetical protein	75.5984	6.2667	0.0864	0.6792	-	0.3926	0.0616	-		0.1801	0.2392	-	0.1809	0.368	-	-0.2804	0.1567	-
ef0461	429538	429957	+		PTS system IIA component	42.0969	5.1251	0.3574	0.4605	-	0.3304	0.4113	-		0.2544	0.306	-	0.3334	0.365	-	0.3142	0.3081	-
ef0462	429992	430801	-		conserved domain protein	110.2218	6.8417	-0.3335	0.2186	-	-0.1769	0.4458	-		-0.2866	0.1258	-	-0.1732	0.4099	-	-0.0435	0.5296	-
ef0463	430995	431603	+	sodA	superoxide dismutase Mn	802.1943	8.9	0.3057	0.2616	-	0.3328	0.1554	-		1.0876	0	U	0.9356	0	u	1.396	0	U
ef0464	431752	432732	+	dapF	diaminopimelate epimerase	120.3221	6.643	0.3706	0.3252	-	0.413	0.1947	-		0.1356	0.3775	-	0.1963	0.4648	-	0.2803	0.268	-
ef0465	432882	434090	+		transcriptional regulator	670.8013	9.5112	-0.4032	0.052	-	-0.436	0.02	-		-0.0827	0.383	-	-0.376	0.0397	-	-0.2156	0.1996	-
ef0466	434221	434922	+	nagB	glucosamine-6-phosphate isomerase	134.8139	6.6384	0.4381	0.0774	-	0.4849	0.0296	-		0.8454	0	u	0.3489	0.1171	-	0.3888	0.0613	-
ef0467	435018	435719	+		MgtC family protein	103.2169	6.7178	-0.3265	0.4495	-	0.0381	0.6865	-		-0.3693	0.1754	-	-0.1467	0.5534	-	-0.4699	0.1284	-
ef0468	435878	436447	+		LemA family protein	175.074	6.5536	1.5109	0	U	1.5612	0	U		1.305	0	U	0.8971	0.0039	u	0.7738	0.0123	u
ef0469	436492	437778	+		conserved domain protein	343.9932	7.3572	1.638	0	U	1.939	0	U		1.4952	0	U	0.9302	0	u	0.9548	0	u
ef0470	437818	438783	-	nrdF	ribonucleoside-diphosphate reductase 2 beta subunit	389.1781	8.3455	0.3974	0.0708	-	-0.0103	0.701	-		0.397	0.0235	-	-0.0121	0.6675	-	-0.0062	0.5753	-
ef0471	438984	441143	-	nrdE	ribonucleoside-diphosphate reductase 2 alpha subunit	875.0355	9.2504	0.4912	0.0279	-	0.504	0.0145	-		0.9879	0	u	0.4406	0.029	-	0.3259	0.0937	-
ef0472	441124	441501	-	nrdI	nrdI protein	142.6857	6.6963	0.3051	0.3619	-	0.2769	0.3293	-		0.7764	0.0005	u	0.3669	0.1612	-	0.2277	0.2939	-
ef0473	441503	441727	-	nrdH	ribonucleoside-diphosphate reductase 2 NrdH-redoxin	93.734	5.6275	0.6334	0.0909	-	0.9191	0.0037	u		1.5066	0	U	0.8092	0.0089	u	0.8084	0.0075	u
ef0475	442241	442714	+	feoA	ferrous iron transport protein A	55.5584	4.7913	0.5352	0.133	-	1.2398	0	U		1.8515	0	U	1.4527	0	U	0.3914	0.1695	-
ef0476	442711	444861	+	feoB	ferrous iron transport protein B	282.4408	7.2567	0.6926	0	u	1.2698	0	U		1.6994	0	U	1.3283	0	U	0.4209	0.0087	-
ef0477	444868	445005	+		hypothetical protein	17.7118	3.0925	1.0011	0.0456	U	1.1441	0.0105	U		1.7148	0	U	1.5328	0.0001	U	0.5256	0.2179	-
ef0478	445197	445292	+		hypothetical protein	24.9676	4.8045	-0.3922	0.6411	-	-1.0202	0.2138	-		-0.4039	0.3502	-	-0.7142	0.3371	-	-0.0667	0.5599	-
ef0479	445282	446451	-		site-specific recombinase phage integrase family	107.8603	6.9246	-0.1612	0.4945	-	-0.0658	0.6194	-		-0.2046	0.1713	-	-0.1448	0.4076	-	-0.0063	0.5744	-
ef0480	446495	446725	-		excisionase putative	20.7093	4.2368	-0.071	0.7529	-	-0.6741	0.2683	-		-0.4872	0.2362	-	-0.4485	0.3944	-	0.0898	0.5382	-
eftRNALys2	446802	446874	+	eftRNALys2	tRNA-Lys	710.0844	9.0422	0.4525	0.5042	-	-0.1846	0.6215	-		1.1594	0.0143	U	0.3453	0.4709	-	0.8875	0.0721	-
ef0481	447581	447826	-		conserved hypothetical protein	17.8453	4.2641	-0.1669	0.6967	-	0.1076	0.656	-		-0.5426	0.164	-	-0.304	0.4705	-	0.0106	0.5773	-
ef0482	447820	448221	-		conserved hypothetical protein	8.086	3.4525	-0.4768	0.4641	-	-0.3819	0.4637	-		-0.9051	0.0474	d	-0.6819	0.1921	-	-0.8062	0.1021	-
ef0485	450206	454123	+		aggregation substance	133.1291	7.1471	-0.0996	0.6943	-	0.0962	0.6197	-		-0.2206	0.2639	-	-0.0565	0.6293	-	-0.1596	0.3986	-
ef0486	454185	454541	+		hypothetical protein	37.4474	4.9947	0.0055	0.7762	-	0.2332	0.5783	-		-0.0993	0.4576	-	0.2012	0.5645	-	-0.0836	0.538	-
ef0487	454563	454949	+		conserved domain protein	32.7732	4.9977	0.0503	0.7464	-	0.093	0.6374	-		0.0309	0.4865	-	0.3666	0.231	-	0.1894	0.3876	-
ef0488	455095	455355	+		hypothetical protein	13.0982	3.6649	0.3987	0.5298	-	-0.0002	0.7118	-		0.1459	0.4297	-	-0.6314	0.2535	-	-0.0208	0.573	-
ef0489	455366	456244	+		conserved domain protein	46.0657	5.5388	0.0338	0.757	-	0.2884	0.3702	-		-0.0329	0.484	-	0.206	0.4493	-	-0.0379	0.5504	-
ef0490	456264	457079	+		cell wall surface anchor family protein	41.415	5.4981	-0.038	0.761	-	0.2699	0.5027	-		-0.1811	0.3821	-	-0.1364	0.5913	-	-0.1751	0.4549	-
ef0491	457105	458376	+		conserved domain protein	60.7096	6.0717	-0.2209	0.5458	-	-0.2504	0.419	-		-0.4411	0.0806	-	-0.0069	0.676	-	-0.4028	0.136	-
ef0492	458379	458996	+		hypothetical protein	28.8627	4.7153	0.1457	0.6797	-	0.233	0.5043	-		0.037	0.4852	-	0.023	0.6665	-	0.1274	0.4774	-
ef0493	459028	459396	+		conserved hypothetical protein	13.3131	3.4391	0.1995	0.684	-	0.0664	0.6828	-		-0.2502	0.3665	-	0.3358	0.4554	-	-0.0827	0.5402	-
ef0494	459396	459710	+		conserved hypothetical protein	9.5665	3.0115	0.3011	0.6305	-	0.3381	0.5213	-		0.173	0.4195	-	0.3106	0.5	-	0.0318	0.5687	-
ef0495	459763	460737	+		conserved domain protein	147.04	6.7951	0.2352	0.617	-	0.2499	0.5171	-		-0.1596	0.395	-	0.2701	0.4571	-	0.0671	0.5381	-
ef0496	460742	461002	+		conserved hypothetical protein	13.2764	4.0081	-0.2086	0.6637	-	-0.2855	0.5221	-		-0.0157	0.5039	-	0.2121	0.5333	-	-0.2442	0.4157	-
ef0497	460999	461391	+		conserved hypothetical protein	22.0443	4.7326	-0.2754	0.5443	-	-0.2834	0.4527	-		-0.5103	0.1	-	-0.5073	0.1705	-	-0.2337	0.3759	-
ef0498	461423	461905	+		hypothetical protein	29.0079	5.2212	-0.3965	0.4314	-	-0.1843	0.5778	-		-0.6775	0.049	d	-0.4997	0.2089	-	-0.5555	0.1265	-
ef0499	462000	462458	+	ssb-2	single-strand binding protein	33.5057	4.8732	-0.101	0.7054	-	0.283	0.3826	-		0.2108	0.2932	-	0.4064	0.17	-	0.4859	0.0756	-
ef0500	462563	465055	+		conserved hypothetical protein	186.3406	7.612	-0.0167	0.7684	-	0.186	0.5258	-		-0.2241	0.2901	-	0.0832	0.6106	-	-0.19	0.3868	-
ef0501	465066	465410	+		lipoprotein putative	50.5408	5.6668	-0.0395	0.7507	-	-0.0624	0.6589	-		-0.154	0.345	-	0.0956	0.5852	-	0.0303	0.5547	-
ef0502	465423	467768	+		membrane protein putative	119.3626	7.0673	-0.0963	0.6956	-	-0.0764	0.6408	-		-0.3871	0.0945	-	-0.2795	0.2997	-	-0.1834	0.3622	-
ef0503	467755	470013	+		hypothetical protein	98.9869	6.7329	-0.1312	0.6199	-	-0.0004	0.7115	-		-0.3283	0.0911	-	-0.2885	0.2097	-	-0.3003	0.1492	-
ef0504	470015	470185	-		hypothetical protein	4.3154	2.1441	-0.0994	0.7544	-	-0.1238	0.6772	-		0.007	0.5109	-	-0.086	0.6556	-	0.0818	0.5561	-
ef0505	470593	471321	+		hypothetical protein	70.4369	6.1905	-0.0491	0.7501	-	0.1775	0.558	-		0.1384	0.3904	-	-0.531	0.1231	-	0.129	0.4688	-
ef0506	471327	471815	+		hypothetical protein	19.9835	4.3095	0.0241	0.7671	-	0.1611	0.6018	-		0.0248	0.4966	-	-0.1407	0.5842	-	0.0096	0.577	-
ef0507	472407	472673	+		hypothetical protein	12.5113	3.7198	-0.2173	0.6562	-	-0.276	0.5287	-		0.0741	0.4655	-	-0.1832	0.5631	-	-0.0368	0.5618	-
ef0508	472706	473206	+		conserved domain protein	28.7321	5.1046	-0.4087	0.3575	-	-0.0029	0.7101	-		-0.4985	0.0909	-	-0.1491	0.5519	-	-0.1558	0.4419	-
ef0509	473219	473467	+		conserved hypothetical protein	21.1782	4.2632	0.4227	0.3644	-	-0.2701	0.4906	-		-0.1344	0.4072	-	-0.2856	0.4272	-	0.118	0.492	-
ef0510	473543	473959	+	ssb-3	single-strand binding protein	20.1652	4.3545	0.0112	0.7732	-	-0.1637	0.6071	-		-0.111	0.4343	-	0.2662	0.4592	-	0.208	0.4212	-
ef0511	473983	474567	+	nuc-1	thermonuclease precursor	34.3227	5.183	0.2227	0.5233	-	0.0886	0.6322	-		-0.244	0.2447	-	-0.0782	0.6082	-	-0.1127	0.4653	-
ef0512	474678	474944	+		DNA-damage-inducible protein J putative	39.6666	5.5406	-0.3449	0.4311	-	-0.6241	0.0836	-		-0.0752	0.4495	-	-0.6028	0.0739	-	-0.333	0.2555	-
ef0513	474937	475212	+		conserved hypothetical protein TIGR00053	50.5948	5.7034	-0.3861	0.4446	-	0.1725	0.5871	-		-0.1701	0.382	-	-0.3034	0.4112	-	-0.4009	0.2405	-
ef0514	475403	476047	-			NA	NA	NA	NA	NA	NA	NA	NA		NA	NA	NA	NA	NA	NA	NA	NA	NA
ef0516	477367	478404	-		membrane protein putative	1159.6058	10.7127	-0.5917	0	d	-1.0011	0	D		-0.7877	0	d	-0.6574	0	d	-0.6219	0	d
ef0517	478430	479368	-		2-dehydropantoate 2-reductase putative	1137.0763	10.4874	-0.4206	0.0066	-	-0.7083	0	d		-0.4803	0.0003	-	-0.5396	0.0001	-	-0.3545	0.0106	-
ef0518	479496	479825	-		cell wall surface anchor family protein	10.0183	3.1827	0.3266	0.6134	-	0.5264	0.3675	-		-0.5073	0.2401	-	-0.1478	0.6131	-	0.0402	0.5648	-
ef0519	479855	480040	+		hypothetical protein	27.0992	4.9138	-0.1491	0.7012	-	-0.6003	0.2195	-		-0.1118	0.4397	-	-0.1633	0.5767	-	0.152	0.4795	-
ef0520	480072	480779	+			162.1232	7.2328	-0.1438	0.5386	-	-0.0167	0.6923	-		0.1104	0.3285	-	0.2569	0.1587	-	0.2799	0.0949	-
ef0521	481349	482323	-	cbh	choloylglycine hydrolase family protein	487.473	8.477	0.0303	0.7579	-	0.1278	0.5849	-		0.4566	0.0632	-	0.4383	0.1182	-	1.0537	0	U
ef0522	482547	483191	+			NA	NA	NA	NA	NA	NA	NA	NA		NA	NA	NA	NA	NA	NA	NA	NA	NA
ef0523	483259	483678	+		hypothetical protein	25.7757	4.568	0.2747	0.5876	-	0.5168	0.2442	-		0.0082	0.5082	-	0.2118	0.5264	-	0.1292	0.4946	-
ef0524	484016	484216	-	cylR2	transcriptional regulator Cro/CI family	21.89	4.1869	-0.1206	0.7152	-	0.2588	0.5139	-		0.02	0.5005	-	0.0609	0.6451	-	-0.1692	0.4618	-
ef0525	484620	484826	+	cylL-L	cylL-L protein	138.0738	7.3005	-0.4172	0.2531	-	-0.3245	0.3132	-		-0.1539	0.3565	-	-0.0783	0.6118	-	-0.2953	0.2484	-
ef0526	484860	485051	+	cylL-S	cylL-S protein	127.482	7.1301	-0.0614	0.7305	-	-0.378	0.1937	-		-0.0407	0.4717	-	-0.1553	0.4981	-	-0.1486	0.4083	-
ef0527	485112	488093	+	cylM	cylM protein	270.0092	7.8932	0.0679	0.71	-	0.3403	0.1409	-		0.137	0.323	-	0.117	0.5175	-	0.2117	0.2591	-
ef0528	488105	488917	+			94.2878	6.7639	-0.0413	0.7558	-	-0.201	0.5407	-		-0.344	0.2106	-	-0.2491	0.4435	-	-0.6815	0.0389	d
ef0529	489003	490175	+		IS256 transposase	NA	NA	NA	NA	NA	NA	NA	NA		NA	NA	NA	NA	NA	NA	NA	NA	NA
ef0530	490230	491147	+	araC	transcriptional regulator AraC family	119.9279	6.5868	-0.0053	0.7746	-	0.4156	0.1371	-		0.1465	0.3468	-	0.0355	0.6495	-	0.1835	0.3597	-
ef0531	491277	491693	+		hypothetical protein	23.7728	4.4506	0.2148	0.6076	-	0.1268	0.619	-		0.028	0.4922	-	-0.0742	0.6291	-	0.3001	0.2979	-
ef0532	491723	491845	+		hypothetical protein	7.2439	2.4983	-0.247	0.6987	-	0.2009	0.6387	-		-0.1113	0.4691	-	-0.2224	0.5957	-	0.3898	0.4006	-
ef0533	491990	492655	+		hypothetical protein	132.6636	6.7099	-0.0489	0.747	-	-0.1604	0.5614	-		0.4295	0.0997	-	0.5583	0.0592	-	0.4433	0.1124	-
ef0534	492701	493255	-		site-specific recombinase resolvase family	55.9812	5.9059	-0.1302	0.6721	-	-0.0056	0.708	-		-0.1721	0.3376	-	-0.0611	0.6295	-	-0.3827	0.1653	-
ef0536	493505	494124	+			37.544	5.1531	0.2675	0.5119	-	0.2246	0.4897	-		0.0438	0.4765	-	0.0601	0.6354	-	0.1054	0.4894	-
ef0538	494377	494583	+			35.1467	5.2432	-0.6148	0.4303	-	-0.1885	0.6316	-		-0.2917	0.3672	-	0.4379	0.4273	-	-0.0614	0.5563	-
ef0539	494871	495689	-		phosphosugar-binding transcriptional regulator RpiR family	68.2144	6.3019	-0.3963	0.489	-	0.1739	0.6071	-		-0.1869	0.389	-	-0.6296	0.1678	-	-0.5439	0.1804	-
ef0540	495845	496552	+		N-acetylmannosamine-6-phosphate epimerase putative	50.6526	5.8547	-0.5463	0.3652	-	-0.0558	0.6851	-		-0.4244	0.2308	-	-0.0509	0.6554	-	-0.442	0.2677	-
ef0541	496545	498540	+			231.3572	8.2241	-0.863	0.0254	d	-0.7375	0.0446	d		-1.0175	0.0015	D	-0.491	0.1824	-	-0.5348	0.1092	-
ef0542	499173	499937	-		conserved hypothetical protein	70.8902	6.4513	-0.2061	0.611	-	-0.0634	0.6684	-		-0.4202	0.1418	-	-0.3129	0.3511	-	-0.3319	0.2586	-
ef0543	499934	500977	-		membrane protein putative	56.0201	6.0137	-0.4799	0.076	-	-0.181	0.4605	-		-0.427	0.0403	-	-0.0173	0.6641	-	-0.2154	0.2824	-
ef0544	501328	501501	+	rpmF-1	ribosomal protein L32	9.7854	3.2887	0.0227	0.7704	-	-0.2835	0.5609	-		-0.4526	0.2515	-	-1.004	0.0787	-	-0.2847	0.4187	-
ef0545	501514	501900	+		conserved domain protein	27.2593	5.1175	-0.2282	0.6199	-	-0.081	0.6629	-		-0.329	0.2512	-	-0.4579	0.2546	-	-0.3055	0.3289	-
ef0546	501952	502356	+		conserved hypothetical protein	31.8248	5.2015	-0.1505	0.6638	-	0.0205	0.6984	-		-0.4375	0.1166	-	-0.3746	0.2631	-	-0.9324	0.0036	d
ef0547	502550	503620	+		ammonium transporter family protein	53.6316	5.6377	0.2285	0.5531	-	0.2904	0.381	-		0.1198	0.3972	-	0.1087	0.5841	-	-0.0147	0.5712	-
ef0548	503723	504856	+		conserved hypothetical protein	88.5521	6.5987	0.0427	0.7522	-	0.118	0.6129	-		-0.3195	0.2022	-	-0.0323	0.6574	-	-0.3431	0.2229	-
ref58	505480	506930	+	ref58	sRNA	219.1332	7.6396	-0.0986	0.7353	-	-0.0641	0.681	-		0.2854	0.3289	-	-0.0678	0.6465	-	0.4162	0.2862	-
ef0549	505925	506581	-			55.6445	5.8854	0.1718	0.7057	-	-0.165	0.6333	-		-0.0737	0.4759	-	0.2389	0.5489	-	0.033	0.5672	-
ref59	506970	507020	-	ref59	sRNA	19.5239	4.2135	0.0474	0.7581	-	-0.2399	0.5603	-		0.3866	0.2326	-	0.3075	0.4424	-	0.6292	0.1096	-
ef0550	507125	508291	-		xylose repressor putative	72.7866	6.0993	-0.0708	0.712	-	0.0516	0.6594	-		0.0575	0.4421	-	0.0912	0.5692	-	-0.0763	0.489	-
ef0551	508658	510724	+		glycosyl hydrolase family 31	230.6979	7.5495	0.3803	0.1508	-	0.3158	0.1989	-		0.3198	0.1021	-	0.3896	0.0826	-	0.2047	0.2858	-
ef0552	510724	511509	+		PTS system IIC component	107.7492	6.5266	0.1737	0.6537	-	0.3941	0.3019	-		0.3585	0.1985	-	0.3936	0.27	-	-0.0744	0.5259	-
ef0553	511502	512314	+		PTS system IID component	70.5509	5.5708	0.105	0.7113	-	0.5968	0.0885	-		0.656	0.0265	u	0.8188	0.0088	u	0.7714	0.0121	u
ef0554	512339	512821	+		PTS system IIB component	41.7972	4.5626	0.969	0.0273	u	0.9909	0.0151	u		1.2353	0.0005	U	1.1202	0.003	U	0.9322	0.0143	u
ef0555	512833	513240	+		PTS system IIA component	29.1831	4.7493	-0.1927	0.6174	-	0.0909	0.6417	-		0.2115	0.3036	-	-0.0384	0.6528	-	0.1736	0.4113	-
ef0556	513345	514652	+	xylA	xylose isomerase	134.5063	6.4269	0.319	0.2399	-	0.6545	0.0015	u		0.8121	0	u	0.9118	0	u	0.7206	0.0002	u
ef0557	514714	516204	+	xylB	D-xylulose kinase	5651.4497	13.0725	-1.9201	0.0639	-	-1.0529	0.2981	-		-2.1284	0.0107	D	-1.175	0.2201	-	-1.5798	0.0693	-
ef0559	517088	518671	-		polysaccharide biosynthesis family protein	101.3859	6.4958	0.2408	0.3462	-	0.4622	0.0183	-		0.2546	0.1265	-	0.0866	0.5567	-	0.2098	0.2324	-
ef0561	519118	520101	+			128.7374	7.0268	0.2026	0.6915	-	0.3515	0.5069	-		0.2474	0.3776	-	0.5435	0.3147	-	0.1313	0.5155	-
ef0562	520795	521085	+		hypothetical protein	39.8772	4.8754	0.4658	0.2089	-	0.1741	0.5507	-		0.4931	0.063	-	0.612	0.0362	u	0.7109	0.0106	u
ef0563	521552	521845	+		hypothetical protein	41.8273	5.4953	0.006	0.7753	-	-0.0633	0.6733	-		-0.0704	0.4609	-	0.1611	0.5548	-	-0.262	0.3596	-
ef0564	521855	522007	+		hypothetical protein	20.5191	3.6321	0.71	0.3559	-	1.0022	0.1062	-		0.6177	0.1946	-	0.7467	0.2195	-	0.9878	0.0733	-
ef0566	522174	522419	+	kdpF	hypothetical protein	17.0372	3.9181	0.377	0.4701	-	0.1841	0.591	-		-0.0411	0.487	-	0.2627	0.4725	-	0.6225	0.0932	-
ef0567	522905	524581	+	kdpA	potassium-transporting ATPase subunit A	131.5656	7.1722	-0.1495	0.5613	-	-0.1871	0.3994	-		-0.5777	0.0016	-	-0.1223	0.4924	-	-0.2413	0.1937	-
ef0568	524597	526627	+	kdpB	potassium-transporting ATPase subunit B	105.7248	6.6823	0.3137	0.4267	-	0.1619	0.5583	-		-0.1233	0.3946	-	-0.0837	0.6105	-	-0.0332	0.5552	-
ef0569	526641	527171	+	kdpC	potassium-transporting ATPase subunit C	53.4695	6.1133	-0.3694	0.556	-	-0.2255	0.5864	-		-0.661	0.1222	-	-0.5775	0.2592	-	-0.7488	0.1084	-
ef0570	527258	529810	+	kdpD	sensor histidine kinase KdpD	216.7355	7.7216	0.0687	0.6933	-	-0.0876	0.5817	-		0.0107	0.4983	-	0.1919	0.3019	-	0.2157	0.1933	-
ef0571	529822	530511	+	kdpE	DNA-binding response regulator	51.7887	5.6523	-0.1611	0.6226	-	0.2114	0.4542	-		-0.189	0.3029	-	0.2445	0.3566	-	0.3703	0.1345	-
ref61	531796	532081	+	ref61	sRNA	397.1235	8.7141	0.0963	0.7473	-	-0.6222	0.3449	-		-0.4486	0.288	-	-0.606	0.3207	-	-0.0027	0.5818	-
eftRNAMet6	532143	532216	+	eftRNAMet6	tRNA-Met	62.1489	6.4875	-0.5105	0.3233	-	-0.6917	0.1059	-		-1.2618	0.0005	D	-0.6137	0.1332	-	-1.1814	0.0016	D
ref60	532310	532603	-	ref60	sRNA	64.2238	6.0089	0.1726	0.6317	-	-0.0425	0.6818	-		0.1013	0.4183	-	0.1525	0.5351	-	0.1176	0.4717	-
eftRNAPseudo1	532899	532973	+	eftRNAPseudo1	tRNA-Trp	3.1135	1.7621	0.57	0.6196	-	-0.2276	0.6609	-		-1.0353	0.2251	-	-0.1462	0.6471	-	0.109	0.5553	-
ref62C	533180	533369	-	ref62C	sRNA	99.4171	6.9491	0.1138	0.7209	-	0.1977	0.5803	-		-0.6577	0.0778	-	-0.2217	0.523	-	-0.871	0.029	d
ref62B	533460	533578	-	ref62B	sRNA	70.8156	6.1849	0.1674	0.679	-	0.1651	0.6013	-		0.2219	0.3475	-	0.0673	0.6407	-	0.1221	0.4964	-
ref62A	533633	533767	-	ref62A	sRNA	437.3677	8.5209	-0.0526	0.7404	-	-0.0655	0.6552	-		0.5614	0.0223	-	0.4856	0.0755	-	0.5059	0.0488	-
ef0573	535599	537209	+		hypothetical protein	14.6501	3.8787	0.0663	0.7471	-	0.1331	0.6314	-		0.2684	0.3084	-	-0.0533	0.6511	-	0.0919	0.5229	-
ef0574	537292	537396	+		hypothetical protein	10.0405	3.4794	-0.0945	0.7398	-	-0.7387	0.208	-		-0.4467	0.2368	-	-0.5469	0.2924	-	0.4176	0.2905	-
ef0575	537810	538529	+		cationic ABC transporter ATP-binding protein	403.667	6.8971	1.3073	0.0001	U	1.902	0	U		2.2481	0	U	2.2446	0	U	2.3614	0	U
ef0576	538531	539373	+		cation ABC transporter permease protein	458.1822	6.7512	1.2767	0.0085	U	1.9619	0	U		2.508	0	U	2.4305	0	U	2.6881	0	U
ef0577	539370	540320	+		adhesion lipoprotein	893.8028	7.0735	1.6643	0	U	2.436	0	U		3.6038	0	U	3.5079	0	U	3.5722	0	U
ef0578	540335	540568	+		helix-turn-helix protein iron-dependent repressor family	89.7293	4.1125	1.2991	0.0018	U	2.0144	0	U		3.229	0	U	2.7101	0	U	3.3741	0	U
ef0579	540965	541483	+		transcriptional regulator putative	247.1018	5.9875	0.8915	0.0825	-	1.7511	0	U		2.6031	0	U	2.5152	0	U	2.6852	0	U
ef0580	541613	542281	+		conserved hypothetical protein	54.3402	5.231	0.2188	0.5197	-	0.5574	0.0344	-		0.7551	0.0006	u	0.9479	0	u	0.6537	0.0057	u
ef0581	542283	543707	+		ABC transporter ATP-binding protein	123.3384	6.6496	0.0283	0.7558	-	0.2219	0.3862	-		0.3157	0.1149	-	0.35	0.1393	-	0.4275	0.0506	-
ef0582	543725	544294	+		membrane protein putative	70.9548	6.177	-0.2662	0.4751	-	0.1645	0.5395	-		-0.0702	0.4438	-	-0.0905	0.5968	-	-0.0388	0.5477	-
ef0583	544404	546158	+		ABC transporter ATP-binding protein/permease protein	134.4683	6.6003	0.2863	0.3599	-	0.4845	0.0488	-		0.7373	0.0004	u	0.9152	0	u	0.8235	0.0001	u
ef0584	546142	547884	+		ABC transporter ATP-binding/permease protein	139.7988	6.7017	-0.1082	0.6764	-	0.279	0.3089	-		0.7606	0.0004	u	0.758	0.0007	u	0.6546	0.0037	u
ef0585	548407	548676	+	rpsN-2	ribosomal protein S14	57.4242	6.1346	-0.2736	0.6158	-	0.1875	0.6005	-		-1.348	0.0012	D	-0.2744	0.4924	-	-0.7395	0.0877	-
ef0586	548691	548870	+	rpmF-2	ribosomal protein L32	10.7074	3.4259	-0.8679	0.1735	-	-0.2386	0.5806	-		0.0563	0.4821	-	-0.0979	0.6319	-	-0.4472	0.2971	-
ef0587	548902	549279	+		hypothetical protein	18.0606	3.9538	-0.0784	0.7382	-	0.2202	0.5428	-		0.1568	0.3905	-	0.1387	0.5817	-	0.1298	0.4863	-
ef0588	549300	549449	+	rpmG-1	ribosomal protein L33	18.6659	4.0676	0.212	0.6643	-	0.731	0.1199	-		0.4472	0.2037	-	-0.0126	0.6753	-	0.1197	0.5113	-
ef0589	549473	549637	+		conserved domain protein	10.5961	3.5063	-0.5296	0.4549	-	-0.2324	0.5942	-		-0.5851	0.1816	-	-0.1409	0.6116	-	-0.114	0.5244	-
ef0590	549976	551526	+		polysaccharide deacetylase family protein	86.3952	6.5443	0.0843	0.7041	-	0.0884	0.6224	-		-0.3719	0.095	-	-0.1221	0.5402	-	-0.1627	0.3822	-
ef0592	551891	558252	+			244.9291	7.9282	0.0949	0.6817	-	0.1291	0.548	-		-0.1577	0.3078	-	0.2551	0.279	-	-0.0772	0.4875	-
ef0594	559056	559430	+		hypothetical protein	44.9942	5.4375	0.1285	0.6782	-	-0.1082	0.6231	-		-0.1501	0.3684	-	0.1669	0.5128	-	-0.0808	0.5108	-
ef0595	559459	560637	-		ISEf1 transposase	NA	NA	NA	NA	NA	NA	NA	NA		NA	NA	NA	NA	NA	NA	NA	NA	NA
ref63	560878	560995	+	ref63	sRNA	18.1232	4.4322	-0.3212	0.5111	-	-0.1622	0.5962	-		-0.4939	0.1267	-	-0.2556	0.4586	-	-0.4369	0.2086	-
ref64	561032	561100	-	ref64	sRNA	160.2417	6.9171	0.4743	0.517	-	-0.2064	0.6185	-		-0.139	0.4458	-	-0.4502	0.4138	-	0.7001	0.1767	-
ef0598	561144	562663	+			91.4198	6.5431	-0.1283	0.6175	-	0.0511	0.6551	-		-0.2259	0.1911	-	-0.0966	0.551	-	-0.1785	0.3137	-
ef0599	562902	563132	+		conserved domain protein	27.9196	4.9156	0.0573	0.7481	-	-0.003	0.7102	-		-0.2515	0.3072	-	-0.6152	0.111	-	-0.2959	0.3286	-
ef0600	563269	563892	-		transcriptional regulator TetR family	76.389	6.1923	0.1914	0.5022	-	0.0094	0.7032	-		0.1534	0.3011	-	-0.1332	0.4973	-	0.1637	0.3465	-
ef0601	563900	564544	-		transcriptional regulator TetR family	71.3216	6.0196	0.3624	0.2479	-	0.1483	0.5415	-		0.0385	0.4727	-	0.0195	0.664	-	0.024	0.5595	-
ef0602	565072	566251	-			100.3113	6.8094	-0.0934	0.7142	-	0.0805	0.6498	-		-0.3932	0.142	-	-0.2996	0.3426	-	-0.1184	0.4727	-
ef0603	566493	566978	-		conserved domain protein	30.6264	4.9063	0.0908	0.7217	-	-0.1011	0.64	-		-0.2009	0.337	-	0.0824	0.6192	-	-0.4705	0.1525	-
ef0604	567357	567935	-	gls24-like	gls24 protein	30.448	4.5295	-0.0909	0.7289	-	0.0312	0.6943	-		0.2715	0.2871	-	0.056	0.6455	-	0.8232	0.0136	u
ef0605	568182	568742	-		conserved hypothetical protein	45.8279	5.2295	0.3506	0.4612	-	0.4698	0.2392	-		0.1221	0.4172	-	0.0994	0.6119	-	0.5238	0.1212	-
ref25C	569154	569369	+	ref25C	sRNA	298.4942	7.7425	0.1931	0.676	-	-0.1102	0.6533	-		0.4742	0.1929	-	0.6479	0.1579	-	1.0895	0.0083	U
ef0606	569460	569927	-	dps-1	Dps family protein	39.8769	5.1429	-0.0623	0.7401	-	0.1072	0.6278	-		0.5034	0.064	-	0.5306	0.0855	-	0.4909	0.0929	-
ef0607	570062	570595	-		ParB-like nuclease domain protein	57.2856	5.5699	0.0727	0.7336	-	0.3473	0.3341	-		0.5551	0.0514	-	0.4051	0.2251	-	0.2549	0.3307	-
ef0608	570582	571007	-		hypothetical protein	61.6799	5.5851	0.1422	0.696	-	0.6931	0.0852	-		0.4791	0.1429	-	0.3349	0.3796	-	0.3523	0.2851	-
ef0609	571004	572275	-		conserved hypothetical protein	142.8379	6.3973	0.4246	0.1792	-	1.0628	0	U		1.1005	0	U	0.7636	0.0015	u	1.147	0	U
ef0610	572918	573031	-		hypothetical protein	24.7674	4.1367	0.093	0.7319	-	0.8097	0.0412	u		1.0942	0.001	U	1.0897	0.0018	U	0.646	0.0792	-
ef0611	573245	573640	-		hypothetical protein	19.1487	4.2711	0.1647	0.696	-	-0.073	0.6765	-		-0.1052	0.4491	-	0.0235	0.6697	-	-0.3296	0.3599	-
ef0612	573915	574190	-		hypothetical protein	22.4908	4.4494	0.2569	0.6455	-	-0.0364	0.6966	-		0.4525	0.2276	-	0.1966	0.57	-	-0.0238	0.5713	-
ef0613	574384	574554	-		hypothetical protein	8.249	2.837	0.4087	0.6022	-	0.2096	0.6323	-		0.2539	0.3971	-	0.7046	0.2732	-	0.2799	0.4545	-
ef0615	575151	575549	+		transposase IS200 family	32.6721	4.9566	0.2403	0.5834	-	0.3459	0.3699	-		-0.0838	0.4477	-	0.0846	0.6211	-	0.0216	0.568	-
ef0616	575675	576655	-		ornithine cyclodeaminase putative	134.145	7.1355	0.0924	0.6567	-	-0.2781	0.1898	-		-0.0174	0.4891	-	-0.1443	0.426	-	0.0182	0.5587	-
ef0617	576668	577546	-		membrane protein putative	86.4016	6.56	-0.185	0.474	-	-0.2836	0.2008	-		-0.421	0.0186	-	-0.124	0.482	-	-0.1461	0.3481	-
ef0618	577561	578361	-		conserved hypothetical protein	105.8296	6.5376	0.1712	0.6277	-	0.1219	0.6044	-		0.0465	0.4717	-	0.2118	0.4482	-	0.1253	0.4589	-
ef0619	578689	578784	-		hypothetical protein	5.9406	2.9427	-0.1761	0.719	-	-0.2927	0.5885	-		-0.5802	0.2366	-	-0.4394	0.4585	-	-0.1954	0.4961	-
ef0621	579321	579491	+		hypothetical protein	10.5303	2.5822	0.9265	0.2506	-	0.4428	0.5069	-		0.5201	0.2712	-	0.2705	0.5682	-	0.2644	0.4678	-
ef0622	579550	579714	+		hypothetical protein	15.5042	2.5797	0.7046	0.6635	-	0.7824	0.5628	-		3.2353	0.0147	U	0.3176	0.6294	-	1.4407	0.2634	-
ef0623	579689	580385	+			25.6785	4.5185	0.4266	0.3491	-	0.3679	0.347	-		-0.0235	0.4964	-	0.1123	0.5983	-	-0.0717	0.5311	-
ef0624	580458	580724	+		hypothetical protein	15.0952	3.9808	-0.1204	0.7238	-	0.0638	0.6811	-		-0.419	0.2376	-	-0.3857	0.398	-	-0.3572	0.3406	-
ef0625	581066	581752	+		hypothetical protein	56.9522	5.9424	-0.3705	0.4783	-	0.1883	0.5805	-		-0.7399	0.0414	d	-0.4274	0.2987	-	-0.2473	0.3902	-
ef0626	581815	581988	+		hypothetical protein	7.713	2.7436	0.1947	0.7041	-	0.3014	0.5643	-		-0.3245	0.3528	-	0.0945	0.6424	-	0.4809	0.3069	-
ef0627	582072	582326	+		hypothetical protein	15.4692	3.821	0.4218	0.445	-	0.0948	0.6615	-		-0.1327	0.4261	-	0.0939	0.6272	-	-0.1132	0.5133	-
ef0628	582370	582786	+		PTS system IIA component putative	41.8262	5.6643	0.0309	0.7635	-	0.0349	0.6924	-		-0.5579	0.1005	-	-0.2418	0.4832	-	-0.6198	0.0948	-
ef0629	583783	584622	+		oxidoreductase aldo/keto reductase family	193.0547	7.7005	-0.335	0.6921	-	-0.829	0.3892	-		-0.3652	0.3933	-	-0.44	0.5359	-	0.5051	0.4057	-
ef0630	584645	585127	+		glyoxalase family protein	61.9063	5.9913	0.0037	0.7764	-	0.1322	0.6159	-		0.2474	0.3016	-	-0.2683	0.4323	-	0.191	0.4171	-
ef0631	585293	586738	+		cardiolipin synthetase putative	221.1785	8.3356	-0.7049	0	d	-0.6862	0	d		-0.7649	0	d	-0.6807	0	d	-0.9229	0	d
ef0633	587436	588692	+	tryS-1	tyrosyl-tRNA synthetase	2972.1016	10.687	0.4888	0.0003	-	0.614	0	u		1.2609	0	U	1.1088	0	U	1.4892	0	U
ef0634	588943	590853	+	tdc / tyrDC	decarboxylase putative	897.6204	10.5862	-0.5909	0	d	-1.3478	0	D		-1.5111	0	D	-1.4366	0	D	-1.2197	0	D
ef0635	591056	592474	+	tyrP	amino acid permease family protein	709.7289	10.346	-0.8953	0.0019	d	-1.6617	0	D		-1.8884	0	D	-1.5933	0	D	-1.5897	0	D
ef0636	592599	594005	+	nhaC-2	Na+/H+ antiporter	162.1296	8.0052	-0.5001	0.0001	-	-1.0098	0	D		-1.3934	0	D	-1.197	0	D	-0.8834	0	d
ef0637	594362	595279	+		hypothetical protein	286.2156	7.7528	0.082	0.7044	-	0.2306	0.3864	-		0.7767	0.0003	u	0.6831	0.0025	u	0.9936	0	u
ef0638	595331	595780	-		conserved hypothetical protein	29.1237	4.8425	0.1384	0.7074	-	-0.2745	0.5235	-		-0.3239	0.2865	-	-0.0876	0.6313	-	0.2596	0.3921	-
ef0639	595919	596425	-		low temperature requirement C protein putative	72.0143	5.5211	0.3289	0.2497	-	0.4228	0.0784	-		0.5357	0.0072	-	0.6064	0.0037	u	0.7608	0.0002	u
ef0640	596453	596560	+		hypothetical protein	25.5952	4.5892	0.1887	0.6647	-	0.3819	0.3848	-		0.2457	0.3296	-	0.3657	0.358	-	-0.427	0.2525	-
ef0641	596557	597510	-	ldh-2	L-lactate dehydrogenase	118.2837	7.0508	-0.0523	0.7428	-	0.0355	0.685	-		-0.5474	0.0364	-	-0.1756	0.4919	-	-0.4062	0.1358	-
ef0642	597678	598040	+		hypothetical protein	23.8472	4.6769	0.1144	0.7171	-	0.134	0.6274	-		-0.1407	0.4115	-	0.1342	0.5903	-	0.1553	0.4686	-
ef0643	598056	598466	+		hypothetical protein	20.2613	4.1694	0.0362	0.7626	-	-0.054	0.6844	-		0.2159	0.3591	-	-0.2246	0.5252	-	0.1003	0.5185	-
ef0644	598513	599340	-		transcriptional regulator LysR family	65.8291	5.8333	0.3127	0.3855	-	0.1604	0.5431	-		0.3128	0.1687	-	0.4738	0.0818	-	0.0829	0.4999	-
ef0645	599482	600450	+		exfoliative toxin A putative	66.2774	5.9778	0.0484	0.7447	-	0.0992	0.622	-		0.0035	0.5101	-	0.0698	0.6182	-	-0.0771	0.5077	-
ef0646	600474	601433	+		NAD-dependent epimerase/dehydratase family protein	45.8948	5.5622	0.0656	0.7297	-	-0.325	0.3069	-		-0.0108	0.5032	-	-0.083	0.6033	-	-0.1876	0.3736	-
ef0647	601447	601776	-		conserved hypothetical protein	42.4015	5.5316	-0.4871	0.3662	-	-0.2673	0.5117	-		-0.2444	0.3339	-	-0.0116	0.675	-	0.0524	0.5495	-
ef0648	601906	602523	+		nitroreductase family protein	47.515	5.772	-0.0525	0.7412	-	0.1311	0.5817	-		0.0126	0.5016	-	0.2354	0.3801	-	-0.2627	0.2818	-
ef0650	602711	603724	+	lplA-1	lipoate-protein ligase A	109.0758	6.7095	-0.2441	0.4108	-	0.0836	0.6149	-		0.0899	0.3938	-	0.2168	0.3294	-	0.1957	0.2942	-
ef0651	603795	604644	-			159.0317	7.6331	-0.3371	0.1852	-	-0.3354	0.1425	-		-0.5588	0.0031	-	-0.5444	0.0068	-	-0.6291	0.0013	d
ef0652	604833	605159	-		hypothetical protein	33.3982	4.7468	0.2461	0.5688	-	0.1521	0.5942	-		0.1244	0.4075	-	0.569	0.0891	-	0.8083	0.0084	u
ef0653	605289	605567	+		hypothetical protein	22.4017	4.659	-0.0356	0.7633	-	0.2568	0.5344	-		-0.5525	0.1439	-	-0.1075	0.6189	-	-0.399	0.2924	-
ef0654	605572	606507	+		sugar-binding transcriptional regulator LacI family	42.8247	5.2331	0.1111	0.7074	-	-0.086	0.6533	-		0.1755	0.3606	-	0.2574	0.4259	-	-0.0133	0.5735	-
ef0655	606679	607275	+		nitroreductase family protein putative	84.2217	6.742	-0.2182	0.6388	-	-0.2153	0.5585	-		-0.6304	0.0785	-	0.0104	0.6756	-	-0.7104	0.065	-
ef0656	607318	608163	+		glyoxalase family protein	41.4493	5.1592	0.1508	0.677	-	0.2762	0.4536	-		-0.0963	0.4367	-	0.2064	0.4987	-	0.2377	0.3687	-
ef0657	608293	609054	+		transcriptional regulator DeoR family	85.9427	6.6984	-0.6269	0.0044	d	-0.3838	0.0859	-		-0.3213	0.0784	-	-0.4952	0.0143	-	-0.3668	0.066	-
ef0658	609067	610467	+		conserved hypothetical protein	122.4901	7.152	-0.1373	0.5589	-	-0.2452	0.2342	-		-0.2187	0.1575	-	-0.3112	0.0969	-	-0.2557	0.1419	-
ef0659	610555	611205	+		phage SPO1 DNA polymerase-related protein putative	66.2666	6.155	-0.0462	0.7386	-	-0.5614	0.0233	-		-0.1389	0.3333	-	0.0527	0.6237	-	-0.1356	0.4033	-
ref65	611263	611320	+	ref65	sRNA	343.8122	8.9336	0.1668	0.7382	-	-0.9283	0.3082	-		-0.4435	0.3564	-	-0.555	0.4664	-	-0.1721	0.5272	-
ef0660	611380	612720	+		MATE efflux family protein	119.8108	7.0035	0.1158	0.6887	-	-0.0453	0.678	-		-0.1511	0.3644	-	0.0125	0.672	-	-0.1179	0.4671	-
ef0661	612745	614553	-		oligoendopeptidase F putative	550.333	8.553	0.27	0.1766	-	0.3734	0.0266	-		0.7602	0	u	0.7439	0	u	0.8902	0	u
ef0662	614699	615208	+		conserved hypothetical protein	76.1387	6.5479	-0.3874	0.3397	-	-0.1386	0.5907	-		-0.5336	0.055	-	-0.7043	0.0206	d	-0.5598	0.0598	-
ef0663	615339	616067	+		conserved hypothetical protein TIGR01033	143.0852	6.5247	0.4488	0.2333	-	0.7392	0.0142	u		0.9448	0.0004	u	0.7818	0.006	u	1.0435	0.0001	U
ef0664	616120	616590	+		hypothetical protein	124.4923	6.7593	0.2458	0.3481	-	0.3433	0.1086	-		0.2804	0.1056	-	0.409	0.0354	-	-0.155	0.3428	-
ef0665	616666	616839	-		hypothetical protein	205.7541	6.8483	0.1705	0.5274	-	0.4138	0.0545	-		1.0231	0	U	1.0272	0	U	1.635	0	U
ef0666	616952	617926	-		glyoxalase family protein	156.6582	7.0366	0.0427	0.7336	-	0.0184	0.6916	-		0.3772	0.0255	-	0.5269	0.0027	-	0.6116	0.0003	u
ef0667	617957	618529	+		conserved hypothetical protein	60.4612	5.5554	-0.1634	0.6568	-	-0.053	0.6763	-		0.3965	0.1478	-	0.6714	0.0317	u	0.566	0.0633	-
ef0668	618596	620122	-	murE	UDP-N-acetylmuramoylalanyl-D-glutamate-2 6-diaminopimelate ligase putative	349.3708	8.5577	-0.0183	0.7606	-	-0.1379	0.4823	-		0.011	0.4985	-	0.1055	0.5127	-	-0.1632	0.305	-
ef0669	620326	621975	+		polysaccharide biosynthesis family protein	903.6871	9.893	-0.7129	0.0536	-	-0.6557	0.0547	-		0.037	0.4841	-	-0.9698	0.0017	d	-0.53	0.0884	-
ef0670	622084	622818	+			73.505	6.1322	0.2187	0.4521	-	0.047	0.6639	-		-0.0908	0.3946	-	-0.1951	0.3838	-	-0.2991	0.163	-
ef0671	622952	624367	+		xaa-his dipeptidase	1265.2819	10.0153	-0.0725	0.6892	-	0.1808	0.3743	-		0.5428	0.0011	-	0.488	0.0055	-	0.6021	0.0003	u
ef0672	624512	624745	+		hypothetical protein	44.7852	6.1386	-0.6373	0.225	-	0.3068	0.4726	-		-1.1023	0.0043	D	-0.9076	0.03	d	-0.9132	0.024	d
ef0673	624910	625929	-		membrane protein putative	68.3392	5.944	-0.0265	0.7594	-	0.3039	0.2832	-		0.3327	0.1254	-	0.2939	0.2628	-	0.4321	0.0716	-
ef0674	626166	627119	+		glycine betaine/carnitine/choline ABC transporter ATP-binding protein	64.5888	5.4065	0.4714	0.1404	-	0.3082	0.3136	-		0.4704	0.0504	-	0.5788	0.0272	-	0.7278	0.0033	u
ef0675	627120	628637	+	opuAC	glycine betaine/carnitine/choline ABC transporter glycine betaine/carnitine/choline-binding protein	166.7992	7.0136	0.268	0.3614	-	0.1847	0.4411	-		0.5288	0.0079	-	0.4026	0.0709	-	0.7487	0.0002	u
ef0676	628779	629234	+	argR3	arginine repressor	110.7115	6.542	0.193	0.5316	-	0.2898	0.2723	-		0.2677	0.1743	-	0.0009	0.6805	-	0.0984	0.4625	-
ef0677	629268	630776	+	algC	phosphoglucomutase/phosphomannomutase family protein	345.976	8.2609	0.219	0.6229	-	0.0485	0.6834	-		-0.0454	0.4816	-	0.0642	0.6402	-	-0.0343	0.5599	-
ef0678	630800	631354	+		acetyltransferase GNAT family	111.031	6.4075	0.7242	0.0158	u	0.5952	0.0407	u		0.4986	0.0486	-	0.3587	0.224	-	0.2633	0.2822	-
ef0679	631480	632343	-			112.1504	6.8492	-0.086	0.6873	-	-0.1477	0.5036	-		-0.1131	0.3592	-	0.0709	0.5938	-	0.0612	0.5044	-
ef0680	632686	634872	+		penicillin-binding protein 2A	367.7813	8.2654	0.1909	0.2039	-	0.482	0	-		0.5185	0	-	0.2585	0.03	-	0.1841	0.1113	-
ef0681	634935	635276	+		conserved hypothetical protein	330.5487	8.1642	-0.0391	0.736	-	0.0278	0.6785	-		0.6366	0.0001	u	0.3552	0.05	-	0.5395	0.0012	-
ef0682	635432	636667	+		DNA repair exonuclease family protein	234.1303	7.9689	-0.2114	0.3765	-	0.0854	0.5818	-		-0.0855	0.3746	-	0.1776	0.3283	-	-0.0952	0.4223	-
ef0683	636664	639375	+		conserved hypothetical protein	812.7461	10.0393	-0.1119	0.7306	-	-0.0805	0.6737	-		-0.3137	0.3179	-	-0.308	0.4773	-	-0.3403	0.3559	-
ef0684	639372	640316	+		cmp-binding protein putative	270.1071	7.9266	-0.1248	0.6209	-	0.1205	0.5436	-		0.3317	0.0725	-	0.3731	0.0734	-	0.0875	0.4595	-
ef0685	640356	641384	-		rotamase family protein	587.7175	7.8318	1.484	0	U	1.2136	0	U		1.6436	0	U	0.8618	0.0028	u	1.4958	0	U
ef0686	641548	641892	-		hypothetical protein	30.833	4.3958	0.5106	0.2315	-	0.455	0.2361	-		1.1504	0.0001	U	0.6158	0.0692	-	0.9359	0.0024	u
ef0687	641893	642318	-		HIT family protein	67.7554	5.3371	0.3952	0.2398	-	0.769	0.0028	u		0.8964	0.0001	u	0.5666	0.0287	-	1.1295	0	U
ef0688	642534	643271	+	pptA	ABC transporter ATP-binding protein	123.8029	7.1055	-0.0893	0.6704	-	-0.0769	0.6116	-		-0.2563	0.1321	-	-0.0318	0.6428	-	-0.3463	0.0703	-
ef0689	643273	644484	+	pptB	membrane protein putative	253.6036	7.8505	0.1777	0.4384	-	0.0633	0.6198	-		-0.005	0.5061	-	-0.0569	0.5956	-	-0.0568	0.4917	-
ef0690	644613	645392	+		conserved hypothetical protein	307.6822	8.3808	-0.2902	0.445	-	-0.0187	0.6982	-		-0.3952	0.1162	-	-0.2212	0.4246	-	-0.3191	0.219	-
ef0691	645465	646109	+		methyltransferase putative	112.6091	7.144	-0.4757	0.0332	-	-0.8113	0	d		-0.4835	0.0079	-	-0.7401	0.0001	d	-0.6307	0.0009	d
ef0692	646169	646915	-		phosphosugar-binding transcriptional regulator RpiR family putative	117.4685	7.413	-0.2942	0.5736	-	-0.1388	0.6274	-		-0.7704	0.0401	d	-0.98	0.0152	d	-1.0367	0.0079	D
ef0693	647094	648020	+	fruK-1	1-phosphofructokinase	42.2007	5.4038	-0.2096	0.6524	-	0.1546	0.6145	-		-0.2625	0.324	-	0.0674	0.642	-	-0.0785	0.5328	-
ef0694	648025	649443	+		PTS system fructose-specific family IIBC components	221.1327	7.8316	-0.1056	0.7114	-	0.2275	0.5036	-		-0.3528	0.2005	-	0.1598	0.5457	-	-0.1021	0.4989	-
ef0695	649470	649931	+		PTS system IIA component	21.2896	4.3871	0.2268	0.6055	-	0.1618	0.5925	-		-0.2843	0.2799	-	0.058	0.6431	-	0.3272	0.2848	-
ef0696	649928	650905	+	lacD-1	tagatose 1 6-diphosphate aldolase	61.5238	6.1333	-0.0938	0.6762	-	-0.0084	0.7039	-		-0.2505	0.1661	-	0.1629	0.4215	-	-0.3999	0.0612	-
ef0697	651094	651627	+		conserved hypothetical protein	749.8317	9.2446	0.3076	0.4397	-	0.1609	0.5597	-		0.3603	0.1598	-	0.2898	0.3434	-	0.4807	0.0915	-
ef0698	651715	652146	-		acetyltransferase GNAT family	107.6666	6.9982	-0.17	0.6367	-	-0.3183	0.3546	-		-0.1038	0.4169	-	-0.2215	0.4466	-	-0.4982	0.0912	-
ef0699	652292	653437	+		conserved hypothetical protein	182.4325	7.6257	-0.3106	0.1424	-	-0.5549	0.0017	-		-0.1065	0.3343	-	-0.2087	0.2579	-	0.0944	0.419	-
ef0700	653612	654991	+		hemolysin	805.4062	10.1002	-0.5971	0.0293	d	-0.9093	0.0001	d		-0.7527	0.0009	d	-0.7863	0.0008	d	-0.4961	0.0368	-
ef0701	655165	656739	+	prfC	peptide chain release factor 3	279.9488	8.3819	-0.1241	0.5515	-	-0.5228	0.001	-		-0.5394	0.0002	-	-0.6855	0	d	-0.41	0.0074	-
ef0702	656915	657358	+		conserved hypothetical protein	155.0792	6.2961	-0.9929	0.5502	-	1.3415	0.3448	-		2.6097	0.0252	U	-0.6392	0.5377	-	0.4942	0.4715	-
ef0703	657374	658021	+		conserved hypothetical protein	78.0217	6.2362	0.1198	0.711	-	0.3056	0.4487	-		-0.0301	0.4932	-	0.0101	0.6755	-	0.08	0.5274	-
ef0704	658088	659158	+		lipoprotein putative	98.5582	6.4898	0.1086	0.6708	-	0.0394	0.6757	-		0.2968	0.1442	-	0.074	0.6012	-	0.1002	0.461	-
ef0705	659201	659515	-		conserved hypothetical protein	59.8875	6.2318	-0.4908	0.3881	-	-0.1033	0.6549	-		-0.4744	0.1821	-	-0.135	0.5984	-	-0.2574	0.397	-
ef0706	659709	661961	-	clpE	ATP-dependent Clp protease ATP-binding subunit ClpE	1655.8256	9.2201	0.9984	0	u	1.7954	0	U		2.5063	0	U	1.9887	0	U	1.3648	0	U
ef0707	662075	662251	-		hypothetical protein	74.5889	4.5972	1.1633	0.063	-	1.8804	0.0003	U		2.3803	0	U	2.1815	0	U	1.5154	0.0029	U
ef0708	662251	662442	+		conserved hypothetical protein	224.8419	7.6365	-0.4502	0.3842	-	0.9214	0.0181	u		0.3198	0.2657	-	0.5054	0.212	-	0.3854	0.2584	-
ef0709	662613	662879	+	ptsH	phosphocarrier protein HPr	1183.2014	9.8702	0.1498	0.5766	-	0.2357	0.3164	-		0.6014	0.0016	u	0.1884	0.3749	-	0.1624	0.3386	-
ef0710	662879	664606	+	ptsI	phosphoenolpyruvate-protein phosphotransferase enzyme I	11903.4107	13.5912	0.0868	0.6957	-	-0.1361	0.5422	-		0.037	0.4718	-	-0.1504	0.4814	-	-0.2782	0.1954	-
ef0711	664651	665595	-		conserved hypothetical protein	64.6825	5.9758	0.0443	0.7431	-	0.2658	0.3248	-		-0.2245	0.2363	-	0.1153	0.5441	-	0.3197	0.1548	-
ef0713	665766	666503	-		conserved hypothetical protein	74.6523	6.4357	-0.5933	0.046	d	-0.3225	0.2707	-		-0.5435	0.0221	-	-0.2965	0.2735	-	-0.3151	0.1907	-
ef0714	666558	668849	-		hypothetical protein	120.3601	6.9369	-0.1073	0.6641	-	0.0941	0.6023	-		-0.1621	0.2985	-	-0.0013	0.68	-	-0.1189	0.4242	-
ef0715	669197	670480	+	tig	trigger factor	1188.0869	9.6354	0.7571	0.0001	u	0.4481	0.0325	-		0.6253	0.0007	u	0.1939	0.3508	-	0.8805	0	u
ef0716	670591	671253	+		conserved hypothetical protein	69.8378	6.0594	0.1911	0.5655	-	0.138	0.5642	-		0.0215	0.4922	-	-0.0872	0.5942	-	0.2637	0.2522	-
ef0717	671298	673220	-		PTS system fructose-specific family IIABC components	520.0575	8.4061	-0.0481	0.7642	-	-0.9162	0.1778	-		-1.5285	0.0069	D	-1.7033	0.004	D	-1.703	0.0032	D
ef0718	673244	674161	-	fruK-2	1-phosphofructokinase	102.6769	6.1463	0.1105	0.7474	-	-0.6192	0.4094	-		-1.3354	0.0342	D	-1.0607	0.1385	-	-1.0603	0.1061	-
ef0719	674158	674910	-		transcriptional regulator DeoR family	82.4797	5.6751	0.2309	0.7037	-	-0.3199	0.5839	-		-1.3509	0.031	D	-0.8017	0.2624	-	-1.1897	0.071	-
ef0720	675049	676608	-		voltage-gated chloride channel family protein	122.1127	7.3126	-0.5983	0.0036	d	-0.5826	0.0031	-		-0.6318	0.0003	d	-0.5546	0.003	-	-0.24	0.1841	-
ef0721	676773	679031	+	pcrA	ATP-dependent DNA helicase PcrA	598.4656	9.378	-0.0372	0.7437	-	-0.0369	0.672	-		-0.1416	0.3117	-	-0.1275	0.4927	-	-0.2888	0.1407	-
ef0722	679157	681187	+	ligA	DNA ligase NAD-dependent	458.4862	8.7741	0.1183	0.4063	-	-0.0799	0.4808	-		-0.0504	0.3772	-	-0.1277	0.259	-	0.0367	0.4869	-
ef0723	681335	681451	+		hypothetical protein	24.449	4.0641	0.6034	0.1051	-	-0.0599	0.673	-		-0.2937	0.2536	-	0.0935	0.6096	-	0.1944	0.4041	-
ref66	681449	681566	-	ref66	sRNA	55.3666	5.3352	0.2223	0.6524	-	0.4712	0.3307	-		0.8539	0.028	u	0.2539	0.5043	-	1.2494	0.0015	U
ef0724	681769	682074	+	gatC	glutamyl-tRNA(Gln) amidotransferase C subunit	78.8777	6.0313	0.0877	0.7073	-	0.2835	0.339	-		0.4083	0.0793	-	0.2789	0.3043	-	0.538	0.0303	-
ef0725	682074	683543	+	gatA	glutamyl-tRNA(Gln) amidotransferase A subunit	796.976	9.6481	0.0879	0.6531	-	-0.1379	0.4536	-		0.0674	0.402	-	0.0753	0.5602	-	-0.1688	0.2678	-
ef0726	683543	684973	+	gatB	glutamyl-tRNA(Gln) amidotransferase B subunit	691.2772	9.3691	0.1209	0.482	-	-0.1131	0.4286	-		0.1939	0.0948	-	0.1102	0.3955	-	-0.0017	0.5798	-
ef0727	684992	686080	+		diacylglycerol kinase catalytic domain protein	546.6086	8.9715	0.082	0.6464	-	-0.0041	0.7066	-		0.3494	0.0132	-	0.0349	0.6264	-	0.2124	0.1455	-
ef0728	686280	687653	+		RNA methyltransferase TrmA family	299.0555	8.5387	-0.7877	0.0183	d	-0.6325	0.0488	d		-0.8037	0.0041	d	-0.7068	0.0188	d	-0.6031	0.0394	d
ef0730	687922	688239	+		conserved hypothetical protein	44.5262	5.0923	-0.196	0.6041	-	0.0064	0.7076	-		0.4802	0.0632	-	0.6208	0.028	u	0.5239	0.0594	-
ef0731	688282	689127	-		transcriptional regulator luxR family	59.1309	6.0396	-0.0862	0.7139	-	-0.1701	0.5389	-		-0.1373	0.372	-	-0.0783	0.611	-	-0.3154	0.2263	-
ef0732	689526	690545	+	argF-2 (agcB)	ornithine carbamoyltransferase	52.3931	5.9813	-0.2422	0.4791	-	-0.3004	0.3092	-		-0.4666	0.0476	-	-0.2948	0.2765	-	-0.2702	0.2476	-
ef0733	690612	691988	+	agcD	amino acid permease family protein	179.4348	7.2267	-0.1281	0.7245	-	0.2577	0.5625	-		-0.0471	0.4886	-	0.6208	0.2241	-	0.3533	0.354	-
ef0734	692065	693078	+	agcA	conserved hypothetical protein	68.0425	6.2892	-0.4251	0.3577	-	0.0784	0.6591	-		-0.3948	0.1755	-	-0.1276	0.582	-	-0.1902	0.4161	-
ef0735	693090	694019	+	arcC-3 (agcC)	carbamate kinase	91.3913	6.5317	-0.1179	0.6654	-	0.2448	0.3731	-		-0.2724	0.188	-	-0.1492	0.4992	-	0.0351	0.5471	-
ef0737	694216	695802	+		amidase putative	159.6605	7.5851	-0.3326	0.2959	-	-0.1581	0.5178	-		-0.2828	0.1705	-	-0.3509	0.1696	-	-0.4501	0.0564	-
ef0738	695994	696137	-		hypothetical protein	4.631	2.1073	0.2355	0.7053	-	0.178	0.6533	-		0.101	0.4751	-	-0.5824	0.43	-	-0.4051	0.4221	-
ef0739	696376	697056	+		nicotinamide mononucleotide transporter PnuC putative	81.5086	6.4688	-0.0041	0.7758	-	-0.0763	0.6516	-		-0.1323	0.3843	-	-0.0443	0.6464	-	-0.3342	0.2209	-
ef0740	697065	697709	+		deoxynucleoside kinase	542.2186	9.6267	-0.2408	0.6348	-	-0.4009	0.3953	-		-0.4137	0.225	-	0.0449	0.6576	-	-0.8372	0.0411	d
ef0741	698059	698490	+		conserved domain protein	47.5741	6.0859	-0.628	0.4806	-	-1.263	0.0835	-		-1.2527	0.0435	D	-0.7869	0.2682	-	-0.4232	0.3896	-
ef0742	698603	698989	+		conserved hypothetical protein	84.3033	6.2729	0.006	0.775	-	0.2013	0.5237	-		0.1219	0.4034	-	-0.0189	0.6683	-	-0.0465	0.546	-
ef0743	699036	699371	-		hypothetical protein	99.1638	5.5459	0.7969	0.062	-	1.2367	0.0005	U		1.6515	0	U	1.4474	0	U	1.1783	0.0006	U
ef0744	699669	701060	+		sodium/dicarboxylate symporter family protein	873.1603	8.7238	0.861	0.0007	u	1.2304	0	U		1.5078	0	U	1.1469	0	U	0.3842	0.1116	-
ef0745	701193	701573	+		glyoxalase family protein	102.0349	6.8491	-0.1391	0.6197	-	-0.2647	0.3124	-		-0.2902	0.1449	-	-0.3933	0.0989	-	-0.0141	0.568	-
ef0746	701726	702892	+	pbp5	penicillin-binding protein putative	89.714	6.1295	0.0754	0.7075	-	0.613	0.0055	u		0.8454	0	u	0.7868	0.0001	u	0.4619	0.0304	-
ef0747	702992	703702	+		conserved hypothetical protein	120.1374	6.5939	0.0846	0.681	-	0.3125	0.1535	-		0.6478	0.0002	u	0.6251	0.0005	u	0.529	0.0039	-
ef0748	704291	705241	+		rhodanese family protein	246.8534	7.7964	-0.0804	0.6832	-	0.0158	0.6949	-		0.129	0.315	-	0.0756	0.575	-	0.4946	0.0058	-
ef0750	705465	705803	+		cell wall surface anchor family protein	20.1105	4.2712	-0.183	0.6635	-	-0.1194	0.6365	-		-0.4207	0.1864	-	-0.038	0.6584	-	0.2024	0.4181	-
ef0751	705803	706534	+		conserved hypothetical protein	26.5026	4.7239	-0.1027	0.7085	-	0.0191	0.6994	-		0.006	0.5084	-	-0.0414	0.6506	-	0.0892	0.5045	-
ef0752	706551	707330	+		conserved hypothetical protein	56.3676	5.8645	0.0922	0.7116	-	0.2012	0.5024	-		-0.3994	0.1262	-	-0.1155	0.5757	-	0.127	0.4564	-
ef0753	707350	709449	+		hypothetical protein	266.5657	7.9711	-0.0326	0.7518	-	0.2089	0.4061	-		-0.2726	0.1652	-	-0.1382	0.4989	-	-0.1336	0.4064	-
ef0754	709472	710212	+		conserved hypothetical protein	32.3758	4.8676	0.1128	0.7059	-	0.2201	0.5155	-		0.0177	0.4999	-	0.0094	0.6753	-	-0.0314	0.5602	-
ef0755	710288	711382	+		conserved hypothetical protein	57.4432	5.9421	0.0499	0.7447	-	-0.0137	0.7021	-		-0.4621	0.0762	-	0.0641	0.6261	-	-0.1957	0.3733	-
ef0756	711584	712033	+		hypothetical protein	27.7457	4.8481	-0.091	0.7383	-	-0.2282	0.5725	-		-0.3339	0.2906	-	-0.3907	0.3856	-	0.4299	0.2638	-
ef0757	712037	713485	+		hypothetical protein	59.7071	5.7736	0.2434	0.4348	-	0.2228	0.394	-		0.1465	0.3278	-	0.244	0.3096	-	-0.0116	0.5712	-
ef0758	713595	715499	+		cadmium-translocating P-type ATPase	132.391	6.9794	0.1153	0.6248	-	0.0436	0.6613	-		-0.0162	0.4921	-	0.272	0.1791	-	0.1302	0.3769	-
ef0759	715535	716254	+		sapB protein putative	46.1004	5.2448	0.1453	0.6451	-	0.3043	0.3185	-		0.2484	0.2332	-	0.5053	0.0576	-	0.4912	0.0546	-
ef0760	716302	717039	-		amino acid ABC transporter ATP-binding protein	151.2424	7.5693	0.1199	0.6078	-	-0.5924	0.002	d		-0.9642	0	d	-1.2296	0	D	-0.9465	0	d
ef0761	717041	719209	-		amino acid ABC transporter amino acid-binding/permease protein	605.0255	9.6072	-0.0391	0.7087	-	-0.677	0	d		-0.8307	0	d	-0.9949	0	d	-0.9066	0	d
ef0762	719488	721485	+	uvrB	excinuclease ABC subunit B	328.4207	8.1572	0.1351	0.4193	-	0.2175	0.1085	-		0.5433	0	-	0.3212	0.0069	-	0.5642	0	-
ef0763	721603	724422	+	uvrA	excinuclease ABC subunit A	539.8983	8.9659	0.0707	0.5998	-	0.0406	0.6172	-		0.2681	0.0056	-	0.3677	0.0002	-	0.3673	0.0002	-
ef0764	724593	725159	+		hypothetical protein	53.7124	5.3887	0.6556	0.1687	-	0.6043	0.1649	-		0.6303	0.0737	-	0.3138	0.4174	-	-0.0658	0.541	-
ef0765	725232	725387	+		hypothetical protein	16.1337	3.7984	0.6825	0.2657	-	0.8201	0.1128	-		0.1468	0.4295	-	-0.0999	0.6335	-	-0.3283	0.3883	-
ef0766	725553	726440	+		conserved hypothetical protein	204.961	7.7963	0.0259	0.7503	-	-0.0847	0.5811	-		0.0639	0.4082	-	-0.002	0.6789	-	-0.0915	0.4256	-
ef0767	726440	727435	+		conserved hypothetical protein	281.8854	8.2745	-0.0605	0.7169	-	-0.1637	0.4565	-		-0.405	0.0322	-	-0.0243	0.6544	-	-0.2678	0.1676	-
ef0768	727469	728404	+		conserved hypothetical protein	388.3851	8.5737	0.1891	0.5092	-	-0.1823	0.4402	-		-0.0723	0.4203	-	-0.2631	0.2546	-	0.3562	0.0868	-
ef0769	728638	729561	+		conserved hypothetical protein	86.4719	6.5181	0.3113	0.4458	-	0.0035	0.7097	-		-0.1303	0.3921	-	-0.3913	0.2346	-	-0.6607	0.0293	d
ef0770	729674	730192	+		conserved hypothetical protein	128.5107	6.7275	-0.0777	0.6879	-	-0.2383	0.2848	-		0.332	0.0512	-	0.676	0.0001	u	0.7301	0	u
ef0771	730237	730830	-	clpP	ATP-dependent Clp protease proteolytic subunit ClpP	1208.1593	9.2819	0.7277	0	u	1.2931	0	U		1.6969	0	U	1.2487	0	U	0.749	0	u
ef0773	731026	731544	+		conserved hypothetical protein	97.5918	6.6965	-0.4514	0.2154	-	-0.1358	0.5854	-		-0.1827	0.327	-	-0.0984	0.5915	-	-0.1023	0.4827	-
ef0774	731565	731969	-		conserved hypothetical protein	56.8309	5.865	0.0146	0.7701	-	0.075	0.6562	-		0.0562	0.4651	-	-0.0622	0.6334	-	-0.1078	0.4868	-
ef0775	732434	735322	+		gram positive anchor protein putative	128.4321	7.1331	-0.1988	0.4927	-	-0.0557	0.6524	-		-0.2993	0.1202	-	-0.2372	0.2987	-	-0.1842	0.3156	-
ef0776	735347	735730	+		hypothetical protein	30.4551	5.44	-0.7663	0.0878	-	-0.3725	0.3788	-		-0.9904	0.005	d	-0.3482	0.3604	-	-0.7669	0.0391	d
ef0778	735904	736413	+		hypothetical protein	73.4784	6.4107	-0.2916	0.5044	-	-0.3064	0.4039	-		-0.3431	0.2033	-	-0.2332	0.4554	-	-0.4568	0.1481	-
ef0779	736443	738230	+		glycerophosphoryl diester phosphodiesterase family protein	235.0909	7.99	-0.2056	0.5068	-	-0.2486	0.3472	-		-0.1694	0.2994	-	-0.2582	0.2928	-	0.0462	0.5314	-
ef0780	738256	738663	+		MutT/nudix family protein	52.5579	6.0139	-0.524	0.1303	-	-0.5694	0.0691	-		-0.4908	0.059	-	-0.3965	0.1891	-	-0.2892	0.2585	-
ef0781	738897	739097	+		cold shock domain family protein	53.3058	5.9793	-0.2868	0.4718	-	-0.3707	0.2777	-		-0.0775	0.4411	-	-0.3585	0.257	-	-0.2265	0.3458	-
eftRNAArg2	739754	739825	-		tRNA-Arg	429.2248	8.3122	0.5443	0.2853	-	-0.4036	0.3606	-		-0.0065	0.5092	-	-0.0559	0.6486	-	0.4947	0.1772	-
ef0782	739902	741215	+	rpoN	RNA polymerase sigma-54 factor	156.3146	7.4786	-0.2836	0.4294	-	-0.2919	0.3339	-		-0.5011	0.041	-	-0.4393	0.1139	-	-0.5772	0.0255	-
ef0783	741416	743293	+		acyltransferase putative	628.3071	8.8825	0.2605	0.1102	-	0.669	0	u		0.8295	0	u	0.5376	0	-	0.4804	0.0001	-
ef0784	743509	744693	+	metK	S-adenosylmethionine synthetase	485.6124	8.9538	-0.2048	0.4503	-	-0.3865	0.0754	-		-0.0701	0.4159	-	0.112	0.5176	-	0.0326	0.5417	-
ef0785	744866	746332	+		drug resistance transporter EmrB/QacA family protein	351.4201	8.7462	-0.0272	0.7602	-	-0.3781	0.2161	-		-0.4935	0.0489	-	-0.4173	0.1455	-	-0.1904	0.3666	-
ef0786	746371	747162	+		tributyrin esterase putative	506.2601	9.5349	-0.5851	0.1795	-	-0.4942	0.2117	-		-1.14	0.0004	D	-0.6369	0.0806	-	-0.7613	0.0251	d
ef0787	747243	747905	-		transcriptional regulator TetR family	67.3942	6.4871	-0.4255	0.2372	-	-0.1566	0.5548	-		-0.6958	0.0077	d	-0.3765	0.2062	-	-0.6009	0.0291	d
ef0789	748159	749874	+	efrC	ABC transporter ATP-binding/permease protein	224.7311	8.1889	-0.2508	0.2639	-	-0.7804	0	d		-0.6923	0	d	-0.6862	0	d	-0.6483	0.0001	d
ef0790	749874	751643	+	efrD	ABC transporter ATP-binding/permease protein	317.1594	8.6313	-0.199	0.1661	-	-0.5046	0	-		-0.7602	0	d	-0.6829	0	d	-0.402	0.0003	-
ef0791	752054	752659	+	fhtR	transcriptional regulator TetR family	127.6414	6.8309	0.2038	0.5271	-	0.0399	0.6765	-		0.2112	0.2554	-	-0.0912	0.5833	-	0.2402	0.2676	-
ef0792	752797	753876	+	hrtB	permease domain protein	149.6112	6.6927	0.8524	0.0002	u	0.7664	0.0005	u		0.7483	0.0003	u	0.6327	0.004	u	0.3963	0.0766	-
ef0793	753881	754549	+	hrtA	ABC transporter ATP-binding protein	175.821	7.1036	0.7708	0.206	-	0.2963	0.5358	-		0.6892	0.113	-	1.0152	0.0382	U	0.6482	0.16	-
ef0794	754606	755169	-		conserved hypothetical protein	54.3929	6.1403	-0.2576	0.4126	-	-0.5423	0.0325	-		-0.4042	0.0564	-	-0.4075	0.0925	-	-0.3179	0.1562	-
ef0795	755169	756137	-		conserved hypothetical protein TIGR01212	152.3971	7.5479	-0.2384	0.3875	-	-0.2067	0.3718	-		-0.482	0.0111	-	-0.3831	0.0688	-	-0.3837	0.0551	-
ef0796	756153	756803	-		type 2 phosphatidic acid phosphatase family protein	61.4159	6.2175	-0.1576	0.6069	-	-0.2048	0.446	-		-0.4515	0.0458	-	-0.3272	0.2115	-	-0.377	0.1162	-
ef0797	756975	758000	-		conserved domain protein	235.8838	7.6657	0.4797	0.0219	-	0.4586	0.0197	-		0.1217	0.3285	-	0.1266	0.4765	-	-0.1322	0.3733	-
ef0798	758000	758659	-		hypothetical protein	108.0716	6.4098	0.946	0	u	0.527	0.0258	-		0.3394	0.0959	-	0.3008	0.2146	-	0.0922	0.4697	-
ef0799	758976	761189	+	atlA (atn)	autolysin	391.1373	8.5102	-0.2137	0.458	-	-0.0554	0.6515	-		0.3013	0.112	-	0.2496	0.2683	-	0.1001	0.4448	-
ef0801	761593	764007	+	leuS	leucyl-tRNA synthetase	4222.5593	11.6855	-0.3436	0.6829	-	-1.059	0.248	-		-0.8992	0.1907	-	-0.5364	0.4795	-	0.1015	0.552	-
ef0802	764063	764353	-		hypothetical protein	21.1994	4.2885	0.0899	0.7298	-	0.0361	0.6919	-		0.5227	0.097	-	0.2782	0.4297	-	-0.0473	0.5516	-
ef0803	764384	764827	-		conserved hypothetical protein	49.8526	5.0536	0.7364	0.2535	-	0.9335	0.0833	-		-0.2746	0.3599	-	0.3605	0.455	-	0.2965	0.4066	-
ef0804	765003	765833	-		amino acid ABC transporter amino acid-binding protein	75.1607	6.1865	-0.0414	0.7509	-	-0.0003	0.7117	-		0.1191	0.3904	-	-0.0584	0.6313	-	0.4439	0.0935	-
ef0805	765847	766482	-		amino acid ABC transporter ATP-binding protein	42.1955	5.351	0.1972	0.6431	-	-0.3856	0.3647	-		0.0382	0.4865	-	0.0501	0.6498	-	0.3252	0.2965	-
ef0806	766495	767136	-		amino acid ABC transporter permease protein	31.3561	5.1133	0.2077	0.6092	-	-0.2169	0.5245	-		-0.3607	0.1944	-	0.1314	0.5727	-	-0.0682	0.5299	-
ref67	767656	767822	-	ref67	sRNA	91.2805	6.3284	0.2243	0.538	-	0.2264	0.4496	-		0.2633	0.2285	-	0.2149	0.4267	-	0.1466	0.4253	-
ef0807	767972	769603	+		pheromone binding protein putative	201.1931	7.5729	-0.0289	0.7562	-	0.2189	0.406	-		0.1454	0.3359	-	0.3004	0.2324	-	0.2244	0.2812	-
ef0808	769605	769700	+		hypothetical protein	14.1858	4.0606	-0.8123	0.1629	-	-0.1638	0.6207	-		-0.1827	0.393	-	0.5449	0.2149	-	0.2533	0.4039	-
ef0809	769710	769958	+		membrane protein putative	64.268	5.981	-0.2482	0.514	-	-0.263	0.4116	-		0.1925	0.31	-	0.3882	0.1839	-	0.5728	0.0307	-
ef0810	770351	772075	+		conserved hypothetical protein	103.6333	6.5499	0.09	0.6538	-	0.403	0.0247	-		0.0531	0.4285	-	0.2196	0.2312	-	0.136	0.341	-
ef0811	772079	772906	+		hypothetical protein	92.4123	6.4705	0.0561	0.7509	-	0.0858	0.6605	-		0.0763	0.4602	-	-0.0024	0.6799	-	0.1891	0.4351	-
ef0812	773289	774452	+		glucuronyl hydrolase putative	100.4012	6.9709	-0.4572	0.1137	-	-0.4892	0.0614	-		-0.639	0.0042	d	-0.2387	0.3369	-	-0.3984	0.0898	-
ef0813	774465	776243	+		glycosyl hydrolase family 35	113.1388	6.8805	-0.0911	0.6796	-	0.0859	0.6073	-		-0.116	0.3543	-	-0.0425	0.6331	-	-0.1507	0.3637	-
ef0814	776268	776975	-		transcriptional regulator GntR family	94.7952	6.6439	-0.1313	0.6188	-	-0.127	0.5441	-		-0.1082	0.3671	-	0.108	0.5344	-	-0.1319	0.3972	-
ef0815	777203	778129	+		PTS system IIAB components	48.5846	5.6134	-0.2798	0.3975	-	-0.145	0.5428	-		-0.0884	0.4083	-	-0.1733	0.4529	-	-0.2324	0.282	-
ef0816	778178	778969	+		PTS system IIC component	46.7387	5.8183	-0.3823	0.258	-	0.1061	0.6045	-		-0.3608	0.1143	-	-0.1922	0.4391	-	-0.4772	0.0647	-
ef0817	778953	779762	+		PTS system IID component	95.124	6.8038	-0.0601	0.7457	-	-0.2378	0.5078	-		-0.0824	0.4497	-	-0.2063	0.5048	-	-0.2653	0.3466	-
ef0818	779877	782891	+	hylB	polysaccharide lyase family 8	168.2415	7.4318	-0.0271	0.7532	-	0.1619	0.4486	-		-0.1486	0.2925	-	-0.0328	0.6428	-	-0.2185	0.2325	-
ef0819	782960	783283	-		conserved hypothetical protein	78.9776	5.9536	0.4413	0.1606	-	0.4601	0.1024	-		0.214	0.2684	-	0.3212	0.2424	-	0.531	0.0324	-
ef0820	783535	784143	-	rplY	ribosomal protein L25	644.7627	7.3347	0.7673	0.0032	u	1.3053	0	U		2.4244	0	U	2.764	0	U	3.1093	0	U
ef0821	784474	785256	+			90.1689	6.6765	-0.1794	0.5759	-	-0.4298	0.1232	-		-0.2023	0.2714	-	-0.2751	0.2936	-	-0.0169	0.5665	-
ef0822	785253	785933	+		hydrolase haloacid dehalogenase-like family	152.5846	7.2759	-0.0942	0.6973	-	-0.3101	0.2865	-		-0.1188	0.38	-	0.0646	0.6186	-	-0.0167	0.5671	-
ef0823	785913	786053	-		hypothetical protein	3.4971	2.2574	-0.0572	0.7664	-	-0.0612	0.6973	-		-0.2489	0.4326	-	-0.9195	0.3358	-	-0.9824	0.2516	-
ef0824	786110	786565	-		acetyltransferase GNAT family	32.4126	5.2604	0.0751	0.7363	-	-0.0901	0.6531	-		-0.3514	0.2183	-	-0.2485	0.4599	-	-0.3436	0.2787	-
ef0825	786740	787369	+	udk	uridine kinase	202.4039	8.1313	-0.4845	0.0183	-	-0.96	0	d		-0.9408	0	d	-0.9745	0	d	-0.5416	0.0022	-
ef0826	787538	787879	+		transcriptional regulator PemK family	25.646	4.6343	-0.0826	0.7333	-	-0.1283	0.6257	-		0.1394	0.4006	-	-0.0578	0.6439	-	0.2764	0.338	-
ef0827	787981	788946	+		oxidoreductase Gfo/Idh/MocA family	140.0153	6.8254	0.221	0.4448	-	0.3239	0.1778	-		0.4687	0.0165	-	0.4935	0.0184	-	0.3674	0.0761	-
ref68	788993	789148	+	ref68	sRNA	298.8466	8.3519	-0.5158	0.1256	-	-0.2805	0.3736	-		-0.0323	0.4839	-	-0.2396	0.395	-	-0.1096	0.4716	-
ef0828	789317	791236	+		conserved hypothetical protein	223.9982	7.9287	-0.1479	0.5384	-	0.0092	0.7016	-		-0.1237	0.3141	-	0.0564	0.6018	-	-0.4024	0.0234	-
ef0829	791190	791525	+		conserved hypothetical protein	16.7244	3.7739	0.1033	0.7257	-	0.4945	0.2544	-		0.4763	0.1438	-	0.7996	0.0293	u	0.1309	0.4922	-
ef0830	791540	791896	+		conserved hypothetical protein	44.7518	5.2853	0.3924	0.4277	-	0.5247	0.2024	-		0.1833	0.3708	-	0.464	0.2319	-	-0.1406	0.478	-
ef0831	791927	792283	+		conserved hypothetical protein	22.8962	4.3614	-0.2049	0.6387	-	0.5177	0.1838	-		0.1925	0.3539	-	0.3617	0.3164	-	0.2041	0.4102	-
ef0832	792299	793078	+		conserved hypothetical protein	43.787	5.4347	0.0351	0.7586	-	-0.0152	0.7024	-		-0.0056	0.5089	-	-0.0665	0.6323	-	-0.3499	0.2447	-
ef0833	793098	793793	+		conserved hypothetical protein	72.3888	6.8751	-0.8629	0.0222	d	-0.3778	0.3231	-		-1.1899	0.0001	D	-0.7203	0.0346	d	-1.1588	0.0003	D
ef0834	793924	795237	+		PTS system IIC component	96.3405	6.6901	-0.0092	0.7713	-	0.1652	0.4885	-		0.0042	0.5087	-	0.1614	0.454	-	-0.1243	0.4219	-
ef0835	795314	795562	+		hypothetical protein	35.8283	5.5791	-0.3363	0.6151	-	-0.3258	0.5388	-		-0.2447	0.3838	-	0.2985	0.5165	-	-0.5504	0.2596	-
ef0836	795571	796659	+		conserved hypothetical protein	76.8592	6.2571	0.0211	0.7675	-	0.3175	0.4004	-		-0.1722	0.3695	-	-0.0731	0.6301	-	0.1263	0.4786	-
ef0837	796668	797777	+		conserved hypothetical protein	93.3352	6.4382	-0.0251	0.763	-	0.243	0.4418	-		0.0047	0.5093	-	0.0051	0.6776	-	0.3755	0.1692	-
ef0838	797767	798873	+		pyridoxal phosphate-dependent enzyme putative	NA	NA	NA	NA	NA	NA	NA	NA		NA	NA	NA	NA	NA	NA	NA	NA	NA
ef0839	798877	799620	+		conserved hypothetical protein	NA	NA	NA	NA	NA	NA	NA	NA		NA	NA	NA	NA	NA	NA	NA	NA	NA
ef0840	799630	800640	+		carbohydrate kinase pfkB family	116.3343	6.9312	0.1444	0.5225	-	0.0405	0.6584	-		-0.16	0.2365	-	0.0536	0.6012	-	-0.2397	0.1537	-
ef0841	800734	801762	+		conserved domain protein	118.2543	6.6997	0.0636	0.711	-	0.1789	0.4157	-		0.3929	0.0276	-	0.2667	0.1996	-	0.2382	0.1956	-
ef0842	801759	802205	+		YaiI/YqxD family protein	184.1026	7.3438	0.1702	0.522	-	0.2792	0.2155	-		-0.1304	0.3254	-	0.2494	0.2402	-	0.0374	0.5353	-
ef0843	802346	803392	+		D-alanine--D-alanine ligase	471.9108	9.0047	-0.1267	0.5962	-	-0.2831	0.1822	-		-0.2871	0.0927	-	-0.2845	0.1534	-	-0.2662	0.1409	-
ef0844	803369	803461	-		hypothetical protein	3.0715	1.6837	-0.0822	0.7624	-	0.0666	0.697	-		-1.0342	0.2092	-	0.3461	0.5755	-	0.4284	0.4393	-
ef0845	803495	804868	+	murF	UDP-N-acetylmuramoylalanyl-D-glutamyl-2 6-diaminopimelate--D-alanyl-D-alanyl ligase	330.0292	8.574	-0.1805	0.3922	-	-0.4472	0.0049	-		-0.3728	0.0101	-	-0.4208	0.0059	-	-0.2089	0.1606	-
ef0846	805108	806718	+		ATP-dependent RNA helicase DEAD/DEAH box family	658.7083	9.5626	-0.0957	0.6416	-	-0.7814	0	d		-0.6568	0	d	-0.7463	0	d	-0.1261	0.3589	-
ef0847	806779	807045	-		hypothetical protein	31.1023	5.2488	-0.1246	0.7317	-	-0.1674	0.6359	-		-0.5041	0.2327	-	-0.8384	0.1401	-	-0.2074	0.472	-
ef0848	807350	807703	+	acpS	holo-(acyl-carrier-protein) synthase	129.363	7.2815	-0.472	0.0757	-	-0.1846	0.4507	-		-0.1517	0.3161	-	-0.2503	0.2923	-	-0.4405	0.0466	-
ef0849	807733	808848	+	alr	alanine racemase	377.8561	8.6551	-0.165	0.4923	-	-0.1072	0.5417	-		-0.1044	0.3464	-	-0.0333	0.6377	-	-0.0155	0.5619	-
ef0850	808864	809241	+		transcriptional regulator PemK family	99.1225	6.6576	-0.2262	0.4238	-	-0.23	0.3369	-		-0.0758	0.4095	-	-0.4201	0.05	-	-0.0432	0.5289	-
ef0851	809561	810256	+		hypothetical protein	63.6073	6.9843	-0.9619	0.0451	d	-1.1455	0.0077	D		-1.0879	0.0051	D	-1.0561	0.0107	D	-1.1305	0.005	D
ef0852	810281	811576	+		hypothetical protein	55.2685	5.6896	-0.095	0.7083	-	0.2619	0.4061	-		-0.1916	0.3181	-	0.3266	0.2709	-	0.0351	0.5525	-
ef0853	811557	811883	+		hypothetical protein	20.2464	4.6328	-0.2788	0.5443	-	-0.2605	0.4842	-		-0.3719	0.1948	-	-0.239	0.4639	-	-0.5459	0.1173	-
ef0854	811965	812690	+		signal peptidase I	69.7197	6.4426	-0.2226	0.6639	-	-0.0117	0.7068	-		-0.548	0.169	-	0.0383	0.6629	-	-0.1016	0.5252	-
ef0855	812745	814223	-		conserved domain protein	134.2389	6.9213	0.0274	0.7635	-	0.3225	0.3815	-		-0.0514	0.473	-	0.3681	0.2875	-	-0.2257	0.3742	-
ef0856	814397	815149	+		aldo/keto reductase family protein	107.6417	6.4302	0.1762	0.6524	-	0.5022	0.186	-		0.5477	0.0746	-	0.3664	0.3027	-	0.2392	0.3662	-
ef0857	815228	815458	+		conserved hypothetical protein	189.8485	7.7912	-0.4071	0.0553	-	-0.4161	0.0323	-		-0.2125	0.1725	-	-0.3628	0.0527	-	-0.5292	0.0026	-
ef0858	815579	818245	+	pip	phage infection protein	353.0392	8.408	0.1617	0.4354	-	-0.1898	0.2829	-		0.0344	0.4536	-	-0.1402	0.374	-	0.1212	0.3363	-
ef0859	818466	819635	+		cation efflux family protein	70.7428	6.124	-0.0841	0.7003	-	0.3021	0.2439	-		-0.2958	0.1473	-	-0.0082	0.6737	-	-0.2524	0.2426	-
ef0860	819933	821756	+		membrane protein putative	489.7885	9.6094	-0.8199	0	d	-0.861	0	d		-1.1669	0	D	-1.0609	0	D	-0.9498	0	d
ef0861	821793	822257	-		acetyltransferase GNAT family	23.0722	4.3639	0.0346	0.7631	-	0.1467	0.6217	-		0.2829	0.3012	-	0.3096	0.4239	-	0.3357	0.3152	-
ef0862	822329	822991	-		glycine betaine/carnitine/choline ABC transporter permease protein	207.2989	7.2442	-0.162	0.5908	-	0.1662	0.4957	-		0.6032	0.0045	u	0.656	0.0031	u	1.0468	0	U
ef0863	822995	823918	-		glycine betaine/carnitine/choline ABC transporter glycine betaine/carnitine/choline-binding protein	553.8676	8.8202	-0.0436	0.7196	-	-0.0354	0.659	-		0.4244	0.0021	-	0.6024	0	u	0.6019	0	u
ef0864	823918	824553	-		glycine betaine/carnitine/choline ABC transporter permease protein	210.7256	7.5004	-0.1788	0.4626	-	-0.1854	0.3679	-		0.1768	0.2177	-	0.5446	0.0011	-	0.5023	0.0026	-
ef0865	824557	825750	-		glycine betaine/carnitine/choline transporter ATP-binding protein	512.1913	8.699	-0.1089	0.4602	-	-0.0201	0.6716	-		0.4308	0	-	0.6596	0	u	0.6427	0	u
ref27C	826028	826359	+	ref27C	sRNA	265.2279	8.0032	-0.0648	0.7451	-	-0.3638	0.3811	-		-0.0176	0.5015	-	-0.0051	0.6784	-	0.0994	0.5107	-
ref69	826116	826610	-	ref69	sRNA	629.8375	9.0719	0.367	0.4212	-	-0.1361	0.6091	-		0.3656	0.1954	-	0.1577	0.5518	-	0.5606	0.0862	-
ef0867	826377	827267	-		glyoxalase family protein	34.4551	5.1807	-0.3428	0.5089	-	-0.0557	0.6809	-		-0.3098	0.276	-	-0.1461	0.5806	-	0.1063	0.5081	-
ef0868	827433	828464	+	queA	S-adenosylmethionine:tRNA ribosyltransferase-isomerase	213.3093	7.6655	-0.1658	0.3696	-	-0.1597	0.31	-		-0.0709	0.3627	-	0.145	0.3024	-	-0.0297	0.5263	-
ef0869	828808	829056	-		transcriptional regulator Cro/CI family	107.24	6.2966	0.382	0.145	-	0.3932	0.096	-		0.6658	0.0006	u	0.6118	0.0028	u	0.7416	0.0002	u
ref19C	829210	829523	-	ref19C	sRNA	656.7129	6.9532	2.4717	0	U	2.4938	0	U		3.0809	0	U	2.7907	0	U	2.6461	0	U
ef0871	829936	832581	+		cation-transporting ATPase E1-E2 family	299.1423	8.6313	-0.3571	0.0155	-	-0.5093	0.0001	-		-0.6773	0	d	-0.8066	0	d	-0.9414	0	d
ef0872	832915	834921	+		potassium uptake protein	671.2025	9.1419	0.1933	0.5481	-	0.0021	0.7102	-		0.2916	0.1672	-	0.1889	0.4313	-	0.4002	0.0904	-
ef0873	834991	835689	-		transcriptional regulator Cro/CI family	31.9907	4.8129	0.0985	0.7261	-	0.1213	0.6354	-		-0.137	0.4124	-	0.3683	0.3393	-	0.7215	0.0426	u
ef0875	835853	837958	+		copper-translocating P-type ATPase	505.573	8.6757	-0.1094	0.7006	-	0.2149	0.496	-		0.2707	0.251	-	0.5823	0.0614	-	0.5511	0.0613	-
ef0876	838082	839506	+	eicR	hypothetical protein	77.949	6.4941	-0.1671	0.6042	-	-0.0899	0.6258	-		-0.286	0.1847	-	-0.3002	0.2711	-	-0.1612	0.3927	-
ef0877	839575	840486	+		oxidoreductase aldo/keto reductase 2 family	276.5743	7.4026	0.5443	0.1817	-	0.608	0.0873	-		0.8724	0.004	u	0.7887	0.0152	u	1.1899	0.0001	U
ef0878	840674	843322	+	polA	DNA polymerase I	540.1133	8.6274	0.3416	0.1001	-	0.4632	0.0094	-		0.666	0	u	0.4416	0.0103	-	0.7689	0	u
ef0879	843422	844264	+	fpg	formamidopyrimidine-DNA glycosylase	146.3299	6.9167	0.233	0.4182	-	0.3879	0.0921	-		0.3432	0.0738	-	0.4857	0.0199	-	0.2371	0.2261	-
ef0880	844261	844860	+		dephospho-CoA kinase putative	54.9825	5.1064	0.5228	0.0763	-	0.5297	0.0512	-		0.705	0.0018	u	0.8437	0.0003	u	0.8267	0.0004	u
ef0881	845040	845522	+		conserved hypothetical protein TIGR00244	183.4013	6.9003	0.5991	0.0625	-	0.7609	0.0066	u		0.7998	0.0016	u	0.5564	0.0495	-	0.7252	0.0061	u
ef0882	845538	846947	+		replication initiation and membrane attachment protein DnaB putative	390.3817	8.1201	0.4322	0.1062	-	0.3494	0.1665	-		0.7885	0.0001	u	0.2533	0.2892	-	0.5463	0.0113	-
ef0883	846944	847876	+	dnaI	primosomal protein DnaI	255.7791	7.4529	0.4721	0.0133	-	0.5262	0.0026	-		0.7764	0	u	0.6495	0.0001	u	0.8385	0	u
ef0884	848093	849166	+		conserved hypothetical protein	82.2499	6.2976	0.1394	0.6197	-	0.0437	0.6701	-		0.0612	0.4399	-	0.0141	0.6679	-	0.1859	0.327	-
ef0885	849180	850700	+		conserved hypothetical protein	235.1205	7.8388	0.0408	0.7557	-	0.1187	0.6223	-		-0.0695	0.4576	-	-0.0097	0.675	-	0.3178	0.2743	-
ef0886	850690	852273	+		hypothetical protein	155.5372	7.4543	-0.0643	0.7176	-	-0.1065	0.5818	-		-0.3223	0.1016	-	-0.2135	0.3454	-	-0.1874	0.3132	-
ef0887	852270	853532	+		glycosyl transferase group 2 family protein	121.9671	7.0315	-0.2231	0.4524	-	-0.0905	0.6066	-		-0.2039	0.2369	-	-0.2228	0.3295	-	-0.2067	0.2852	-
ef0888	853547	855613	+		conserved hypothetical protein	153.856	7.0293	0.5395	0.0513	-	0.3479	0.2044	-		0.0869	0.4136	-	0.2225	0.3708	-	0.406	0.0844	-
ef0889	855615	856463	+		conserved hypothetical protein	98.0624	6.5333	0.0186	0.768	-	0.1685	0.5637	-		0.0771	0.4472	-	0.2251	0.4531	-	0.0081	0.5768	-
ef0890	856479	856790	+		hypothetical protein	23.778	4.5743	0.0203	0.7684	-	-0.1128	0.6382	-		-0.1514	0.3931	-	-0.3657	0.3377	-	-0.1925	0.4269	-
ef0891	856838	857992	-		aspartate aminotransferase putative	125.294	7.6709	-0.7891	0.0166	d	-0.6627	0.0352	d		-1.139	0	D	-1.2801	0	D	-1.0312	0.0003	D
ef0892	858008	858730	-		amino acid ABC transporter ATP-binding protein	55.885	6.4413	-0.6228	0.1719	-	-0.6908	0.0874	-		-0.5258	0.1089	-	-0.0458	0.6527	-	-0.5581	0.1165	-
ef0893	858723	860186	-		amino acid ABC transporter amino acid-binding/permease protein	125.198	7.5105	-0.7567	0.0003	d	-0.5762	0.0065	-		-0.7106	0.0002	d	-0.4905	0.0164	-	-0.8531	0	d
ef0895	860375	861463	+	gldA2	glycerol dehydrogenase putative	107.6901	7.1995	-0.4274	0.1548	-	-0.5191	0.0493	-		-0.8764	0.0001	d	-0.6608	0.0062	d	-0.5557	0.0202	-
ef0896	861622	862767	+	tgt	queuine tRNA-ribosyltransferase	398.3084	9.0131	-0.4899	0.0001	-	-0.7575	0	d		-0.6163	0	d	-0.518	0	-	-0.5982	0	d
ef0897	862849	863226	+		preprotein translocase YajC subunit putative	1494.9543	10.4485	-0.1136	0.6349	-	-0.0981	0.5791	-		0.345	0.0596	-	0.2304	0.2764	-	0.2601	0.1678	-
ef0898	863241	863480	-		hypothetical protein	7.2829	2.5228	-0.2448	0.6965	-	0.603	0.3828	-		-0.0976	0.4734	-	0.0106	0.6777	-	-0.0138	0.5779	-
ef0899	863657	863944	+		conserved hypothetical protein	84.3517	6.2903	0.0191	0.7725	-	0.305	0.5646	-		1.1942	0.0235	U	-0.257	0.5589	-	-0.2007	0.4862	-
ef0900	864152	866698	+	adhE (aad)	aldehyde-alcohol dehydrogenase	7114.7883	11.8676	0.9874	0	u	1.1152	0	U		1.4965	0	U	0.9156	0	u	1.0707	0	U
ef0901	866743	867786	-		isopentenyl diphosphate delta isomerase putative	170.3485	7.7394	-0.3901	0.0401	-	-0.4838	0.0046	-		-0.4881	0.0014	-	-0.2919	0.0894	-	-0.5222	0.001	-
ef0902	867770	868876	-		phosphomevalonate kinase	305.6661	8.5195	-0.2935	0.2045	-	-0.4549	0.0177	-		-0.2489	0.1259	-	-0.4058	0.028	-	-0.2454	0.1609	-
ef0903	868879	869874	-	mvaD	mevalonate diphosphate decarboxylase	170.8873	7.597	-0.2478	0.2569	-	-0.3936	0.0283	-		-0.263	0.0839	-	-0.3414	0.0472	-	-0.3173	0.0552	-
ef0904	869874	870818	-	mvk	mevalonate kinase	515.5297	9.1734	0.484	0.5403	-	-0.4553	0.4733	-		-0.3501	0.3464	-	-0.5001	0.405	-	-0.4875	0.3272	-
ef0905	871088	871723	-		pentapeptide repeat family protein	68.9879	5.932	0.1195	0.649	-	0.3375	0.1807	-		0.1906	0.2593	-	0.2089	0.3618	-	0.2792	0.1849	-
ef0906	871720	872793	-		conserved hypothetical protein	223.9551	7.9552	-0.6164	0.3569	-	-0.1984	0.6101	-		-0.6569	0.136	-	-0.2629	0.5293	-	-0.3924	0.336	-
ef0907	873037	874707	+	opp1A	peptide ABC transporter peptide-binding protein	1220.1111	8.3353	1.2555	0	U	2.283	0	U		3.0041	0	U	2.1997	0	U	1.51	0	U
ef0908	874786	875136	-		conserved hypothetical protein	95.7458	6.8781	-0.2231	0.5096	-	-0.6516	0.0153	d		-0.7244	0.0022	d	-0.4039	0.1318	-	-0.3875	0.116	-
ef0909	875227	876168	+	opp1B	peptide ABC transporter permease protein	641.7615	9.1131	-0.1899	0.5648	-	0.165	0.518	-		0.5546	0.0179	-	0.3241	0.2291	-	-0.2482	0.2706	-
ef0910	876168	877220	+	opp1C	peptide ABC transporter permease protein	836.1762	9.4553	-0.2847	0.071	-	0.1331	0.3798	-		0.7182	0	u	0.4796	0.0001	-	-0.0205	0.5446	-
ef0911	877230	878288	+	opp1D	peptide ABC transporter ATP-binding protein	749.7227	9.2133	-0.1567	0.4445	-	0.2798	0.0855	-		0.9401	0	u	0.5712	0	-	0.1075	0.3633	-
ef0912	878288	879244	+	opp1F	peptide ABC transporter ATP-binding protein	620.9828	8.7107	0.083	0.7153	-	0.3374	0.274	-		1.2101	0	U	0.699	0.0088	u	0.6025	0.0216	u
ef0913	879285	880355	+		transposase putative	128.9347	6.3413	0.2993	0.1808	-	0.4751	0.0096	-		1.2113	0	U	0.8592	0	u	0.5965	0.0003	u
ref70	880359	880468	+	ref70	sRNA	29.6889	4.2405	-0.1044	0.7432	-	-0.2937	0.5725	-		0.8685	0.0811	-	0.8912	0.1204	-	-0.5319	0.2912	-
ef0914	880755	881276	+	infC	translation initiation factor IF-3	633.3542	9.5129	-0.1303	0.7111	-	-0.8244	0.0576	-		-0.8416	0.0262	d	-1.0806	0.0068	D	-0.0943	0.5221	-
ef0915	881390	881590	+	rpmI	ribosomal protein L35	535.2732	9.9579	-0.6564	0.0029	d	-1.5026	0	D		-1.9456	0	D	-1.3426	0	D	-1.4981	0	D
ef0916	881651	882010	+	rplT	ribosomal protein L20	564.4335	9.6557	-0.0534	0.7207	-	-0.9371	0	d		-1.3994	0	D	-1.3869	0	D	-0.9506	0	d
ef0917	882056	882406	-		conserved hypothetical protein	30.4428	5.1427	-0.6348	0.3279	-	-0.0589	0.6857	-		-0.155	0.4227	-	-0.214	0.5578	-	-0.6396	0.167	-
ef0918	882504	882863	+		membrane protein putative	36.3268	5.4628	-0.4566	0.197	-	-0.4465	0.1645	-		-0.2506	0.2403	-	0.0662	0.621	-	-0.1672	0.4008	-
ef0919	882991	883425	+		acetyltransferase GNAT family	70.6058	6.1276	0.0154	0.7659	-	0.0538	0.656	-		-0.0953	0.3889	-	0.0045	0.6769	-	-0.0874	0.4715	-
ef0920	883443	883958	+		conserved hypothetical protein	82.1762	6.4992	-0.1213	0.6467	-	-0.1825	0.4591	-		-0.0187	0.4922	-	-0.2775	0.2523	-	-0.0991	0.4568	-
ef0921	883974	885149	-		sulfate transporter family protein	64.9205	6.1918	-0.4861	0.099	-	-0.3579	0.2026	-		-0.5569	0.0149	-	-0.2607	0.3086	-	-0.3619	0.1289	-
ef0922	885379	886407	-		membrane protein putative	144.2509	7.3716	-0.3926	0.4549	-	-0.464	0.2948	-		-0.2416	0.3344	-	-0.2287	0.5068	-	-0.3034	0.3397	-
ef0923	886520	887350	+		transcriptional regulator LysR family	64.5687	5.7134	0.2653	0.5151	-	0.1916	0.5321	-		0.1405	0.3827	-	0.6488	0.0319	u	0.2586	0.317	-
ef0924	887415	888287	+		conserved hypothetical protein	66.0853	5.5124	0.4839	0.0665	-	0.4625	0.0605	-		0.7536	0.0002	u	0.6992	0.0009	u	1.0435	0	U
ef0925	888561	888785	+		hypothetical protein	78.8783	6.1158	-0.5131	0.5827	-	0.623	0.4291	-		0.9476	0.136	-	-0.1857	0.6185	-	0.4772	0.3803	-
ef0926	888874	889548	+	err09 (bceR_like)	DNA-binding response regulator	127.6973	6.8731	0.1536	0.5609	-	0.1263	0.5323	-		0.1586	0.2802	-	0.0634	0.6017	-	0.3278	0.0919	-
ef0927	889562	890587	+	ehk09 (bceS_like)	sensor histidine kinase	165.8918	7.5743	-0.2052	0.3657	-	-0.3203	0.0831	-		-0.2947	0.0552	-	-0.3177	0.0667	-	-0.2588	0.1128	-
ef0928	890735	891598	+		glucose uptake protein	90.5422	7.0128	-0.8273	0.0002	d	-0.9479	0	d		-1.0619	0	D	-0.9184	0	d	-0.7595	0.0003	d
ef0929	891639	893030	+		amino acid permease family protein	327.9732	8.7545	-0.4703	0.0181	-	-0.4679	0.0116	-		-0.9058	0	d	-0.6243	0.0002	d	-0.5325	0.0018	-
ef0930	893218	895227	+	metG	methionyl-tRNA synthetase	873.008	9.8424	-0.0748	0.6725	-	-0.3059	0.0853	-		-0.1774	0.1954	-	-0.4325	0.0072	-	-0.1274	0.3405	-
ef0931	895327	895602	+		hypothetical protein	29.1672	4.9006	-0.3951	0.3328	-	0.1453	0.5784	-		-0.3379	0.1799	-	-0.069	0.6244	-	-0.1824	0.4001	-
ef0932	895661	896266	-		hypothetical protein	86.6003	6.0177	0.7541	0.0095	u	0.5585	0.0545	-		0.4174	0.0894	-	0.5324	0.0544	-	0.1777	0.3877	-
ef0933	896387	898585	-		conserved hypothetical protein	354.0885	7.9593	0.2511	0.1635	-	0.5074	0.0003	-		0.8371	0	u	0.8267	0	u	0.6114	0	u
ef0934	898744	899514	+		hydrolase TatD family	179.3003	7.596	-0.0565	0.7233	-	-0.1134	0.5619	-		-0.1757	0.2642	-	0.0379	0.6384	-	-0.0961	0.4485	-
ef0935	899523	900095	+		primase-related protein	71.1384	6.0826	0.0503	0.7414	-	-0.0238	0.6932	-		0.1871	0.3	-	-0.1991	0.4377	-	0.1377	0.4256	-
ef0936	900114	901001	+	ksgA	dimethyladenosine transferase	138.5028	7.1481	-0.1174	0.6369	-	0.0074	0.7048	-		0.027	0.4797	-	-0.2426	0.2735	-	-0.0103	0.5711	-
ef0937	901129	901746	+		conserved hypothetical protein	51.5239	5.8974	-0.284	0.444	-	0.0936	0.6268	-		-0.3097	0.179	-	0.0159	0.6684	-	-0.3851	0.1477	-
ef0938	901796	902899	-		ABC transporter ATP-binding/TOBE domain protein	369.8794	8.222	0.9111	0.0044	u	0.6481	0.0427	u		0.2788	0.2433	-	-0.057	0.6375	-	-0.4682	0.113	-
ef0939	903085	903507	+	mgsA	methylglyoxal synthase	70.3118	6.1157	-0.2767	0.3304	-	-0.0297	0.6817	-		-0.0641	0.4271	-	0.1183	0.5106	-	-0.122	0.4098	-
ef0940	903781	904320	+		conserved hypothetical protein	373.9781	9.0754	-0.3624	0.134	-	-0.7594	0.0001	d		-0.9707	0	d	-1.0734	0	D	-1.1631	0	D
ef0941	904372	906138	-		ABC transporter ATP-binding/permease protein	399.1439	8.8704	-0.1735	0.5828	-	-0.1022	0.6049	-		-0.8291	0.0002	d	-0.4339	0.0892	-	-0.4773	0.0459	-
ef0942	906128	907855	-		ABC transporter ATP-binding/permease protein	167.2063	7.625	-0.3584	0.0963	-	-0.2601	0.2068	-		-0.3912	0.0197	-	-0.3444	0.0646	-	-0.269	0.1245	-
ef0943	907963	908748	+		conserved hypothetical protein	89.1379	6.4664	0.0179	0.7688	-	0.0557	0.6749	-		-0.1094	0.4207	-	0.4187	0.2265	-	0.0618	0.5346	-
ef0944	909009	910217	+		extracellular protein putative	263.3046	8.4979	-1.145	0	D	-1.0423	0	D		-0.6122	0	d	-0.8748	0	d	-0.3741	0.0185	-
ef0945	910314	910877	+		acetyltransferase GNAT family	81.0414	6.7357	-0.281	0.2753	-	-0.8302	0	d		-0.6409	0.0004	d	-1.0292	0	D	-0.7791	0	d
ef0946	910923	911447	-		conserved hypothetical protein	156.1717	7.3134	-0.0471	0.7408	-	0.0438	0.6718	-		-0.194	0.2762	-	-0.1229	0.5361	-	-0.2494	0.2545	-
ef0947	911499	912368	-		hydrolase haloacid dehalogenase-like family	163.6778	7.3556	-0.0222	0.7516	-	0.1222	0.4582	-		0.082	0.3576	-	-0.0933	0.4986	-	-0.0731	0.4445	-
ef0948	912502	913182	+	ung	uracil-DNA glycosylase	170.1915	7.4907	-0.2545	0.3968	-	0.0463	0.6648	-		-0.178	0.276	-	0.0462	0.6312	-	-0.3145	0.1412	-
ef0949	913338	914321	+	pta	phosphotransacetylase	768.868	9.6552	-0.2023	0.5785	-	-0.5533	0.0677	-		-0.2897	0.2113	-	-0.1762	0.4929	-	-0.1928	0.3733	-
ef0950	914478	914957	+		conserved hypothetical protein TIGR00150	152.5447	6.635	0.2994	0.4052	-	0.5335	0.0594	-		0.9364	0.0001	u	0.8524	0.0006	u	0.7401	0.003	u
ef0951	914950	915471	+		acetyltransferase GNAT family	128.1603	6.5827	0.5313	0.0275	-	0.565	0.0109	-		0.5069	0.0111	-	0.4213	0.0577	-	0.4067	0.0551	-
ef0953	915641	915850	+		hypothetical protein	32.9315	5.2811	-0.2787	0.4586	-	-0.4443	0.169	-		-0.3595	0.1381	-	-0.149	0.5232	-	-0.5976	0.034	d
ef0954	915924	916934	-	bopD / malR	sugar-binding transcriptional regulator LacI family	159.1519	6.8671	0.4384	0.0688	-	0.4841	0.0255	-		0.6621	0.0004	u	0.4053	0.0557	-	0.3531	0.0815	-
ef0955	916958	917965	-	bopC / malM	aldose 1-epimerase putative	143.6724	6.7383	0.3956	0.0882	-	0.7233	0.0001	u		0.7309	0	u	0.5487	0.0037	-	0.2097	0.2475	-
ef0956	917955	918623	-	pgmB / bopB / pgcM	beta-phosphoglucomutase	99.6338	5.0378	1.6029	0	U	1.8509	0	U		1.9723	0	U	1.7547	0	U	1.1659	0.0004	U
ef0957	918616	920910	-	bopA / malM	glycosyl hydrolase family 65	528.3418	7.3882	1.7915	0	U	1.8201	0	U		1.9783	0	U	1.9556	0	U	1.1168	0.0003	U
ef0958	921191	923359	+		PTS system IIABC components	593.6002	8.1026	1.4724	0	U	1.2757	0	U		1.3309	0	U	1.4095	0	U	0.5193	0.0483	-
ef0959	923425	923559	+		hypothetical protein	11.4314	1.2314	2.5345	0.0005	U	2.7164	0.0001	U		2.4954	0.0001	U	2.5851	0.0001	U	2.1325	0.0021	U
ef0960	923574	924398	+		endonuclease/exonuclease/phosphatase family protein	192.7846	6.4535	1.378	0	U	1.2812	0	U		1.4059	0	U	1.2137	0.0001	U	0.7555	0.017	u
ef0961	924458	925273	-		pyrroline-5-carboxylate reductase putative	47.9142	5.7147	-0.09	0.7134	-	-0.1311	0.5947	-		-0.0787	0.4384	-	-0.0159	0.6693	-	-0.3932	0.1636	-
ef0962	925400	926362	+		transcriptional regulator AraC family	70.6495	6.0777	0.123	0.6203	-	0.123	0.5392	-		-0.0752	0.4084	-	0.1533	0.4329	-	0.3274	0.0901	-
ef0963	926343	926642	+		hypothetical protein	23.8594	4.1867	0.3104	0.615	-	0.6007	0.2833	-		-0.0356	0.4956	-	0.3476	0.4606	-	0.343	0.3715	-
ef0964	926659	926949	+		conserved hypothetical protein	38.5373	5.1608	-0.3467	0.5388	-	-0.2703	0.5275	-		-0.1496	0.4137	-	-0.0728	0.641	-	0.3755	0.2963	-
ef0965	927109	927822	-		conserved hypothetical protein	48.846	5.7491	-0.0912	0.7031	-	-0.0167	0.6989	-		-0.273	0.2028	-	-0.399	0.1536	-	-0.1825	0.3702	-
ef0966	927976	928752	+		transcriptional regulator MerR family	70.943	5.9822	0.3249	0.389	-	0.1225	0.6002	-		0.4709	0.0622	-	0.1983	0.458	-	0.439	0.1025	-
ef0967	928993	930885	+		conserved domain protein	555.054	9.5464	-0.2368	0.6612	-	0.2756	0.5494	-		-1.5964	0.0003	D	-0.519	0.3062	-	-0.8876	0.0582	-
eftRNAArg3	930973	931046	-		tRNA-Arg	2200.7091	11.1717	0.0301	0.7675	-	-1.2102	0.0154	D		-0.7106	0.1055	-	-0.3797	0.4283	-	-0.2526	0.4285	-
ef0968	931315	931623	+	rplU	ribosomal protein L21	758.3055	10.0636	-0.2244	0.3275	-	-1.3574	0	D		-1.0664	0	D	-1.0239	0	D	-1.0254	0	D
ef0969	931656	932000	+		conserved hypothetical protein	732.7763	9.9491	-0.1607	0.5731	-	-0.9676	0	d		-1.0929	0	D	-1.1275	0	D	-0.691	0.0009	d
ef0970	932013	932300	+	rpmA	ribosomal protein L27	1273.3447	11.2782	-0.7145	0.006	d	-1.4685	0	D		-1.756	0	D	-1.3979	0	D	-1.6986	0	D
ef0971	932500	932952	+		conserved hypothetical protein	756.6446	10.1365	-0.4611	0.4712	-	-0.4112	0.4305	-		-0.8008	0.0677	-	0.0026	0.6801	-	-0.7994	0.0842	-
ef0972	933023	933838	-		DNA repair exonuclease family protein	122.4027	6.6585	-0.1453	0.6306	-	0.4014	0.1398	-		0.856	0.0001	u	0.3514	0.1743	-	0.2154	0.3064	-
ef0973	934010	935074	+	pepQ-1	proline dipeptidase	527.5489	8.7224	0.1007	0.6462	-	0.1075	0.5501	-		0.3542	0.0399	-	0.58	0.0011	-	0.5593	0.0014	-
ef0974	935088	935408	+		conserved hypothetical protein	196.8364	7.2361	0.1739	0.5182	-	0.0596	0.6428	-		0.5084	0.0057	-	0.482	0.0145	-	0.7135	0.0001	u
ef0976	935741	936172	+		conserved hypothetical protein	264.323	7.9381	0.0746	0.7115	-	-0.1101	0.588	-		0.0745	0.4254	-	-0.0323	0.65	-	0.1054	0.4522	-
ef0977	936153	936617	+	nusB	N utilization substance protein B	254.4416	7.7806	0.4562	0.0282	-	-0.0418	0.6622	-		0.1794	0.2303	-	-0.0618	0.5978	-	0.3319	0.0689	-
ef0978	936721	937566	+	folD	methylenetetrahydrofolate dehydrogenase/methenyltetrahydrofolate cyclohydrolase	205.0783	7.1263	0.4521	0.103	-	0.2663	0.3205	-		0.5741	0.0077	-	0.5006	0.0331	-	0.8729	0	u
ef0979	937576	938922	+	xseA	exodeoxyribonuclease VII large subunit	143.8683	6.7968	0.2843	0.3893	-	0.2701	0.3329	-		0.6087	0.0064	u	0.0918	0.5829	-	0.734	0.0012	u
ef0980	938924	939154	+	xseB	exodeoxyribonuclease VII small subunit	69.3315	6.1632	-0.2946	0.5557	-	0.074	0.6683	-		0.327	0.2553	-	0.1742	0.5525	-	-0.1358	0.4832	-
ef0981	939154	940035	+	ispA	geranyltranstransferase	164.499	7.3041	-0.0131	0.7649	-	-0.0424	0.6559	-		0.1958	0.1744	-	-0.0485	0.6109	-	0.3942	0.0152	-
ef0982	940049	940864	+	tlyA	hemolysin A	306.5425	8.356	-0.2039	0.3182	-	-0.2354	0.1748	-		-0.2045	0.1304	-	-0.0174	0.6557	-	-0.1376	0.2993	-
ef0983	941003	941452	+	ahrC	transcriptional regulator ArgR family	44.2009	5.3658	0.0584	0.7309	-	0.5573	0.0228	-		0.0241	0.4878	-	-0.0679	0.6123	-	-0.1235	0.4372	-
ef0984	941470	943143	+	recN	DNA repair protein RecN	204.877	7.6507	0.0696	0.6797	-	0.0324	0.6673	-		0.1087	0.315	-	-0.1615	0.3378	-	-0.0775	0.4431	-
ef0985	943234	943404	-		hypothetical protein	53.116	5.454	-0.0622	0.7234	-	0.0221	0.6919	-		0.3116	0.1095	-	0.1042	0.5519	-	0.5451	0.009	-
ef0986	943412	944377	-		cation transporter	115.4165	6.7069	0.0672	0.7173	-	-0.0243	0.6898	-		0.0518	0.4519	-	0.1862	0.4067	-	0.5891	0.0054	u
ef0987	944622	945014	+		lipoprotein putative	82.2816	6.4037	-0.3636	0.3121	-	-0.3406	0.2707	-		0.0188	0.4955	-	0.0885	0.5953	-	-0.14	0.4282	-
ef0988	945302	945733	+		conserved hypothetical protein TIGR00242	225.4397	7.7574	-0.0304	0.7481	-	0.0098	0.7013	-		0.3096	0.067	-	0.1068	0.5125	-	0.0725	0.4735	-
ef0989	945745	946704	+	mraW	conserved hypothetical protein TIGR00006	642.2973	9.2036	0.0349	0.7376	-	0.1746	0.3533	-		0.3296	0.0314	-	0.1986	0.2609	-	0.2268	0.1518	-
ef0990	946721	947128	+		cell division protein	78.7401	5.4425	0.5644	0.2459	-	0.9109	0.0192	u		1.3663	0	U	0.4392	0.2753	-	1.1793	0.0007	U
ef0991	947128	949356	+	pbpC	penicillin-binding protein C	677.1278	9.2949	-0.2969	0.659	-	-0.4495	0.4756	-		-0.4094	0.3143	-	0.1124	0.6371	-	0.1617	0.5102	-
ef0992	949383	950348	+	mraY	phospho-N-acetylmuramoyl-pentapeptide- transferase	312.3549	8.3514	-0.0809	0.6904	-	-0.1997	0.3864	-		-0.1106	0.3585	-	-0.2155	0.3148	-	0.1235	0.3997	-
ef0993	950371	951741	+	murD	UDP-N-acetylmuramoylalanine--D-glutamate ligase	233.4025	7.9323	0.0052	0.7729	-	-0.1059	0.53	-		0.0196	0.4834	-	-0.118	0.4603	-	-0.0081	0.5714	-
ef0994	951746	952837	+	murG	UDP-N-acetylglucosamine--N-acetylmuramyl- (pentapeptide) pyrophosphoryl-undecaprenol N-acetylglucosamine transferase	194.5722	7.4162	0.0692	0.6841	-	0.0902	0.5618	-		0.125	0.2892	-	0.1099	0.475	-	0.2292	0.146	-
ef0995	952846	953970	+	ftsQ	cell division protein FtsQ	212.7192	7.2026	0.4815	0.0243	-	0.4017	0.0517	-		0.7	0	u	0.5167	0.0057	-	0.6495	0.0003	u
ef0996	954144	955466	+	ftsA	cell division protein FtsA	877.2728	9.439	0.3865	0.0462	-	0.1059	0.5314	-		0.4449	0.0046	-	0.1864	0.299	-	0.4408	0.0064	-
ef0997	955493	956725	+	ftsZ	cell division protein FtsZ	1044.3471	9.879	0.1867	0.5235	-	0.1047	0.585	-		0.1958	0.2519	-	0.1471	0.4755	-	0.1133	0.4303	-
ef0998	956742	957419	+		conserved hypothetical protein TIGR00044	629.4613	9.048	0.3904	0.3048	-	-0.026	0.6932	-		0.2097	0.3011	-	0.0595	0.6324	-	0.3767	0.1674	-
ef0999	957433	958077	+	sepF	conserved hypothetical protein	263.895	7.8947	0.2233	0.3758	-	0.0652	0.6271	-		0.3643	0.0338	-	0.0325	0.641	-	0.2844	0.1137	-
ef1000	958154	958363	+		conserved hypothetical protein	292.7006	8.159	0.2219	0.6084	-	-0.0295	0.6943	-		-0.0851	0.4476	-	-0.1184	0.5934	-	0.0029	0.581	-
ef1001	958390	959172	+		S4 domain protein	345.5512	7.7651	0.4142	0.1611	-	0.4413	0.0917	-		0.8676	0.0001	u	0.5508	0.0217	-	0.9936	0	u
ef1002	959324	960025	+	divIVA	cell division protein DivIVA	480.1769	8.4127	0.3941	0.0133	-	0.4216	0.004	-		0.8487	0	u	0.3733	0.0091	-	0.6939	0	u
ef1003	960336	963116	+	ileS	isoleucyl-tRNA synthetase	1336.3086	10.4531	-0.1217	0.5646	-	-0.1372	0.4377	-		-0.0617	0.4066	-	-0.0128	0.664	-	-0.1704	0.2465	-
ef1004	963168	964691	-	zwf (gdh)	glucose-6-phosphate 1-dehydrogenase	540.4263	9.3681	-0.4242	0.2412	-	-0.1965	0.5004	-		-0.6984	0.0078	d	-0.5377	0.0642	-	-0.5862	0.032	d
ef1005	964691	965359	-		iron-dependent repressor	182.0946	7.6235	-0.4714	0.1154	-	-0.2754	0.3323	-		-0.2421	0.2251	-	0.0376	0.6464	-	-0.0615	0.5173	-
ef1006	965531	965899	-		conserved hypothetical protein	68.1356	5.5524	0.3149	0.4712	-	0.7497	0.0249	u		1.0727	0.0002	U	0.8082	0.0096	u	0.7602	0.0134	u
ef1007	966098	966834	+			67.1596	6.036	0.0546	0.7339	-	0.017	0.6976	-		0.306	0.1385	-	-0.0523	0.6295	-	-0.1578	0.3875	-
ef1008	966940	967938	+		oxidoreductase Gfo/Idh/MocA family	162.5158	6.8636	0.3776	0.2838	-	0.4691	0.1109	-		0.7027	0.0043	u	0.7459	0.0038	u	0.442	0.0896	-
ef1009	967965	969266	+		ATP-dependent RNA helicase DEAD/DEAH box family	130.3465	6.5485	0.3536	0.139	-	0.3843	0.0725	-		0.8264	0	u	0.5627	0.0027	-	0.7459	0	u
ef1010	969311	972016	+		sigma-54 interaction domain protein	304.4383	8.0865	0.0143	0.7632	-	0.2815	0.1267	-		0.2361	0.1123	-	0.2418	0.1706	-	0.1721	0.2546	-
ef1012	972246	972563	+		PTS system IIB component	6.3323	2.4614	0.4004	0.6047	-	0.3569	0.5507	-		-0.518	0.282	-	0.3798	0.4938	-	-0.2023	0.4993	-
ef1013	972705	974168	+		PTS system IIC component	166.9386	7.6796	-0.4171	0.3391	-	-0.0125	0.7041	-		-0.4813	0.1014	-	-0.4423	0.2034	-	-0.8822	0.0049	d
ef1014	974212	974430	+		hypothetical protein	12.051	3.8163	0.0005	0.778	-	-0.0905	0.6735	-		-0.3653	0.3051	-	-0.0473	0.6606	-	-0.4732	0.3013	-
ef1015	974450	974644	+		hypothetical protein	7.7201	2.6721	-0.0854	0.7503	-	0.1021	0.6718	-		-0.1564	0.4365	-	0.4903	0.3657	-	0.6587	0.1839	-
ef1016	974644	975054	+		conserved hypothetical protein	17.171	3.9229	0.2127	0.659	-	0.3658	0.4333	-		0.3065	0.2982	-	0.2287	0.5249	-	-0.2428	0.421	-
ef1017	975330	975656	+		PTS system IIB component	141.352	7.4503	0.2575	0.6596	-	-0.0777	0.6796	-		-0.1828	0.4155	-	-0.9809	0.0689	-	-2.1331	0	D
ef1018	975679	975999	+		PTS system IIA component	162.371	7.4014	0.6692	0.2976	-	0.3888	0.4578	-		0.3112	0.33	-	-0.937	0.0652	-	-1.1053	0.0208	D
ef1019	976065	977342	+		PTS system IIC component	577.6019	9.7002	0.1199	0.7338	-	-0.358	0.5081	-		-0.7637	0.1086	-	-1.2332	0.0193	D	-1.6397	0.001	D
ef1020	977426	978820	+		glycosyl hydrolase family 1	309.4891	8.5963	0.3809	0.36	-	0.0231	0.6966	-		-0.6288	0.0296	d	-0.8409	0.0058	d	-1.34	0	D
ef1021	978878	980071	+		conserved hypothetical protein	403.3174	8.7684	0.4501	0.3274	-	0.2901	0.4396	-		-0.2025	0.346	-	-0.4408	0.2342	-	-0.8042	0.0162	d
ef1022	980154	980273	+		hypothetical protein	107.7504	6.1686	0.5891	0.1029	-	0.1564	0.5754	-		0.7045	0.0123	u	0.9473	0.001	u	0.8134	0.0048	u
eftRNAArg4	980392	980465	+	eftRNAArg4	tRNA-Arg	412.2111	8.8481	0.3387	0.5549	-	-0.5635	0.2549	-		-0.7032	0.0795	-	-0.1949	0.5596	-	-0.0898	0.5298	-
ef1023	980499	980831	+		conserved hypothetical protein	49.8344	5.7814	-0.6129	0.0798	-	-0.338	0.3154	-		-0.171	0.3417	-	0.0049	0.6777	-	0.165	0.4093	-
ef1024	980945	983590	-	ppdK	pyruvate phosphate dikinase	358.9916	8.6278	-0.1111	0.6556	-	-0.0629	0.6437	-		-0.3334	0.0926	-	-0.2575	0.2684	-	-0.5404	0.0103	-
ef1025	983760	984389	+		CBS domain protein	76.6615	6.4351	0.1368	0.6236	-	-0.0132	0.7004	-		-0.2549	0.1879	-	-0.4626	0.0539	-	-0.3679	0.1061	-
ef1026	984402	985214	+		conserved hypothetical protein	89.308	6.5693	0.2081	0.5432	-	0.0485	0.6711	-		-0.1725	0.3221	-	-0.4743	0.0847	-	-0.4998	0.0553	-
ef1027	985285	987816	-			277.6853	8.4941	-0.4391	0.0045	-	-0.517	0.0003	-		-0.6917	0	d	-0.4473	0.0013	-	-0.4824	0.0004	-
ef1028	987813	988547	-		hydrolase alpha/beta hydrolase fold family	47.6165	5.9385	-0.4368	0.1333	-	-0.222	0.4056	-		-0.6194	0.0052	d	-0.5214	0.0316	-	-0.684	0.0039	d
ef1029	988724	989308	+		conserved hypothetical protein	37.6806	5.2023	0.0033	0.7761	-	0.1294	0.5861	-		0.0558	0.4579	-	0.187	0.461	-	0.0245	0.5612	-
ef1030	989331	990386	+		endonuclease/exonuclease/phosphatase family protein	83.816	6.4638	-0.098	0.6849	-	-0.1958	0.4502	-		-0.0795	0.4185	-	-0.1527	0.483	-	0.124	0.4252	-
ef1031	990403	991059	+		phosphorylase family protein	71.0381	6.3	-0.1515	0.5988	-	-0.0775	0.6289	-		-0.194	0.2584	-	-0.0457	0.633	-	-0.2204	0.2778	-
ef1032	991163	993400	-	drrC	daunorubicin resistance protein	227.2512	7.5819	0.1048	0.5947	-	0.2892	0.0831	-		0.2921	0.0375	-	0.3677	0.0145	-	0.3793	0.0096	-
ef1033	993634	995823	+		6-aminohexanoate-cyclic-dimer hydrolase putative	159.039	6.9717	0.1958	0.4962	-	0.26	0.2887	-		0.422	0.0319	-	0.257	0.2606	-	0.4417	0.0329	-
ef1034	995918	996847	+		conserved domain protein	88.0239	6.5348	-0.2416	0.3762	-	-0.0087	0.7032	-		-0.0148	0.4944	-	0.0894	0.5556	-	-0.2715	0.1617	-
ef1035	996890	997543	+		lipoprotein putative	122.4316	6.5187	0.6038	0.0027	u	0.5519	0.0048	-		0.6554	0.0002	u	0.4504	0.0192	-	0.3062	0.107	-
ef1036	997662	998063	+	ndk	nucleoside diphosphate kinase	110.5544	5.6144	0.9065	0.0057	u	1.5927	0	U		1.7315	0	U	1.5589	0	U	0.8293	0.0049	u
ef1037	998223	999833	+		L-aspartate beta-decarboxylase putative	207.0713	7.3431	0.1406	0.5586	-	0.3903	0.0431	-		0.5579	0.0007	-	0.472	0.0075	-	0.3976	0.0235	-
ef1038	999976	1001061	+		lipoprotein putative	97.2519	6.6991	0.0216	0.7629	-	0.1442	0.5478	-		-0.2989	0.1662	-	-0.2979	0.2658	-	-0.31	0.1915	-
ef1039	1001177	1001980	-		hydrolase haloacid dehalogenase-like family	243.0186	7.7645	-0.1191	0.5685	-	0.2277	0.2032	-		0.5005	0.0004	-	0.2555	0.1208	-	0.1107	0.3692	-
ef1040	1002132	1002761	+		conserved hypothetical protein	230.5477	7.9266	-0.0031	0.777	-	0.2648	0.551	-		-0.2782	0.3426	-	-0.2046	0.5616	-	-0.0997	0.5273	-
ef1041	1002913	1004319	+		xanthine/uracil permease family protein	86.6246	6.6679	-0.2133	0.4778	-	-0.0876	0.6136	-		-0.2933	0.1357	-	-0.0802	0.5867	-	-0.1556	0.3701	-
ef1042	1004528	1005724	+		multidrug resistance protein putative	112.3127	6.7022	-0.0378	0.7532	-	0.0795	0.644	-		-0.0142	0.5005	-	0.4137	0.1507	-	0.1025	0.4787	-
ef1043	1005779	1005964	-		conserved hypothetical protein	107.0611	6.7357	-0.448	0.1085	-	-0.4124	0.1105	-		0.0284	0.4814	-	0.0067	0.675	-	0.1512	0.3808	-
ef1044	1006081	1009410	+	dnaE	DNA polymerase III alpha subunit	495.5034	8.9564	0.1717	0.3723	-	-0.0448	0.6373	-		-0.0161	0.4847	-	0.005	0.6738	-	0.1495	0.2484	-
ef1045	1009583	1010545	+	pfk	6-phosphofructokinase	1166.5019	10.3221	-0.1707	0.4717	-	-0.5558	0.0014	-		-0.3435	0.0362	-	-0.2381	0.2075	-	0.1646	0.2864	-
ef1046	1010610	1012367	+	pyk	pyruvate kinase	2381.9993	11.3294	-0.1563	0.4234	-	-0.6202	0	d		-0.3951	0.0031	-	-0.4877	0.0003	-	0.0668	0.4474	-
ef1047	1012741	1013310	+		conserved hypothetical protein	775.298	10.2842	-0.6917	0	d	-1.124	0	D		-1.3353	0	D	-1.4686	0	D	-1.3036	0	D
ef1048	1013367	1013546	+	rpmF-3	ribosomal protein L32	955.2685	10.6177	-0.9082	0.0007	d	-0.9603	0.0001	d		-1.0125	0	D	-1.1793	0	D	-1.5445	0	D
ef1049	1013751	1015172	+	gnd	6-phosphogluconate dehydrogenase decarboxylating	1180.2373	9.9692	0.1584	0.3575	-	-0.0831	0.5218	-		0.3411	0.0038	-	0.285	0.0258	-	0.3918	0.0011	-
ef1050	1015330	1016016	+	etaR / grvR	DNA-binding response regulator	428.6405	8.8415	-0.0759	0.6032	-	-0.2113	0.0979	-		-0.2378	0.0262	-	-0.1324	0.2807	-	-0.1941	0.0869	-
ef1051	1016027	1017535	+	etaS / grvS	sensor histidine kinase	262.2421	8.0962	-0.0977	0.6827	-	-0.4668	0.0618	-		-0.4018	0.0594	-	-0.4397	0.0658	-	-0.0489	0.528	-
ef1052	1017791	1017955	-		hypothetical protein	9.7717	3.0387	0.2338	0.6693	-	0.0907	0.6733	-		0.2059	0.3948	-	0.1406	0.6117	-	-0.0424	0.5631	-
eftRNAAla2	1019820	1019892	+	eftRNAAla2	tRNA-Ala	NA	NA	NA	NA	NA	NA	NA	NA		NA	NA	NA	NA	NA	NA	NA	NA	NA
eftRNAAsn1	1023200	1023273	+	eftRNAAsn1	tRNA-Asn	178.4159	6.9033	0.4127	0.66	-	-1.0024	0.2907	-		0.4488	0.3602	-	-0.3022	0.587	-	-0.6929	0.322	-
eftRNASer4	1023317	1023405	+	eftRNASer4	tRNA-Ser	541.8941	9.0315	0.6278	0.2028	-	-0.6436	0.1406	-		-0.1726	0.3894	-	-0.5484	0.1923	-	-0.0439	0.5554	-
eftRNAGlu3	1023423	1023494	+	eftRNAGlu3	tRNA-Glu	62.5218	6.2153	0.1953	0.705	-	-1.217	0.0492	D		-1.5177	0.0049	D	-1.3574	0.019	D	-0.7219	0.1825	-
eftRNAVal2	1023522	1023594	+	eftRNAVal2	tRNA-Val	8.6221	4.051	-0.5313	0.5822	-	-2.9595	0.0021	D		-1.6997	0.0213	D	-1.3512	0.0972	-	-0.896	0.2092	-
eftRNAAsp3	1023605	1023680	+	eftRNAAsp3	tRNA-Asp	8158.0309	13.0258	0.3519	0.6289	-	-1.0971	0.0905	-		-0.4492	0.2952	-	-0.4276	0.4573	-	-0.2739	0.45	-
eftRNAPhe2	1023726	1023798	+	eftRNAPhe2	tRNA-Phe	6730.0929	12.6301	0.2465	0.6808	-	-1.0245	0.1004	-		-0.531	0.2419	-	-0.476	0.4079	-	-0.1151	0.5312	-
eftRNATyr1	1023804	1023884	+	eftRNATyr1	tRNA-Tyr	1.6657	-0.9085	0.3668	0.7234	-	-0.2851	0.6676	-		0.9785	0.2905	-	-0.3687	0.618	-	0.8226	0.3941	-
eftRNATrp1	1023889	1023962	+	eftRNATrp1	tRNA-Trp	5467.4237	12.3898	0.2079	0.7003	-	-0.8139	0.2084	-		-0.561	0.2269	-	-0.4164	0.4532	-	-0.25	0.4578	-
eftRNAHis1	1023999	1024071	+	eftRNAHis1	tRNA-His	330.7916	8.2138	0.3644	0.5712	-	-0.4398	0.4222	-		0.6547	0.136	-	-0.0539	0.6571	-	0.7054	0.1373	-
eftRNAGln1	1024086	1024157	+	eftRNAGln1	tRNA-Gln	39.7782	5.9263	-0.5019	0.5625	-	-1.9603	0.0045	D		-1.896	0.0024	D	-2.0676	0.0016	D	-1.0367	0.1084	-
eftRNACys1	1024183	1024253	+	eftRNACys1	tRNA-Cys	361.628	8.3302	0.4888	0.3939	-	-0.5728	0.2335	-		-0.1394	0.4228	-	0.0076	0.6775	-	0.109	0.5148	-
eftRNALeu3	1024267	1024350	+	eftRNALeu3	tRNA-Leu	504.8316	8.8189	0.1577	0.7098	-	-0.4286	0.4227	-		0.2997	0.3361	-	-0.2523	0.5331	-	0.3013	0.3948	-
ref71	1024429	1024859	-	ref71	sRNA	68.2069	5.3132	0.4104	0.338	-	0.3076	0.3961	-		0.9095	0.0015	u	1.0671	0.0003	U	1.2284	0	U
ef1053	1024927	1025736	-		ABC transporter ATP-binding protein	47.0664	5.2535	0.1532	0.6261	-	0.3701	0.1994	-		0.2786	0.1876	-	0.5276	0.0356	-	0.1274	0.4385	-
ef1054	1025795	1027552	-		ABC transporter permease protein	106.517	6.8871	-0.0882	0.6549	-	-0.062	0.6238	-		-0.3133	0.0483	-	-0.3817	0.0302	-	-0.1741	0.2652	-
ef1055	1028097	1028609	+		tunicamycin resistance protein putative	80.2268	6.7521	0.14	0.698	-	-0.4863	0.2662	-		-0.3574	0.2374	-	-0.4226	0.2964	-	-0.2155	0.4143	-
ef1056	1028673	1028768	-		hypothetical protein	6.3306	2.2762	-0.0031	0.7774	-	-0.7498	0.377	-		0.7328	0.1769	-	-0.0868	0.6525	-	0.0819	0.5531	-
ef1057	1028878	1030476	+	mntH2	Mn2+/Fe2+ transporter NRAMP family	720.3489	8.0981	0.5443	0.0017	-	1.3478	0	U		1.7913	0	U	2.0699	0	U	2.1959	0	U
ef1058	1030476	1030901	+		universal stress protein family	138.1106	5.6924	0.4705	0.1034	-	1.0795	0	U		1.7816	0	U	1.9816	0	U	2.3161	0	U
ef1059	1030956	1032626	-		conserved hypothetical protein	137.3281	7.0023	0.0814	0.6872	-	0.2628	0.2436	-		0.0683	0.4175	-	0.1003	0.5383	-	-0.0939	0.4476	-
ef1060	1033007	1034668	+		pheromone binding protein	115.7428	7.0123	0.1136	0.6603	-	-0.1071	0.5908	-		-0.4321	0.0444	-	-0.1459	0.49	-	-0.2628	0.2228	-
ef1061	1034696	1035919	+		N-acyl-D-amino-acid deacylase family protein	112.3154	7.041	-0.5514	0.4081	-	-0.7606	0.1696	-		-1.0467	0.0228	D	-0.8737	0.0884	-	-0.4157	0.3164	-
ef1062	1035916	1037133	+		N-acyl-D-amino-acid deacylase family protein	72.7538	6.0426	-0.0269	0.7619	-	-0.1236	0.6042	-		-0.2214	0.2908	-	0.0432	0.6471	-	0.3216	0.225	-
ef1063	1037368	1037847	+		conserved hypothetical protein	137.7152	7.2779	-0.3115	0.4181	-	-0.3649	0.2588	-		-0.0435	0.4734	-	0.1409	0.5392	-	-0.3208	0.2214	-
ef1064	1037914	1038344	+			68.6406	5.7271	0.0324	0.7584	-	0.1412	0.5841	-		0.3538	0.1565	-	0.6581	0.02	u	0.9188	0.0005	u
ef1065	1038304	1038411	+		hypothetical protein	3.0375	1.2524	0.4488	0.684	-	0.4599	0.6025	-		0.3712	0.4158	-	0.6845	0.4813	-	0.4049	0.4779	-
ef1066	1038386	1039024	-	maa	hexapeptide-repeat containing-acetyltransferase	82.7842	6.0887	0.3377	0.3764	-	0.2216	0.4679	-		0.2475	0.2544	-	0.7058	0.0098	u	0.4968	0.0697	-
ef1067	1039145	1039348	-		hypothetical protein	27.2957	3.8979	0.8438	0.0552	-	1.2255	0.0008	U		1.3872	0	U	1.68	0	U	0.9099	0.0132	u
ef1068	1039422	1040459	-	galM	aldose 1-epimerase	97.5804	6.2577	0.1448	0.6236	-	0.5027	0.0462	-		0.5859	0.0068	u	0.6173	0.0071	u	0.2024	0.3178	-
ef1069	1040679	1041842	+	galK	galactokinase	130.5618	6.8291	0.0616	0.7035	-	0.3757	0.0414	-		0.362	0.0223	-	0.6161	0.0001	u	0.2267	0.1721	-
ef1070	1041858	1042847	+	galE-1	UDP-glucose 4-epimerase	43.6009	5.3908	-0.1525	0.6473	-	0.2468	0.4237	-		0.0629	0.4527	-	0.1043	0.5826	-	0.0327	0.5544	-
ef1071	1042859	1044352	+	galT	galactose-1-phosphate uridylyltransferase	212.4988	7.7282	-0.1927	0.4502	-	0.0446	0.6577	-		0.0174	0.4898	-	0.0942	0.538	-	0.1264	0.3761	-
ef1072	1044359	1045363	+	galR	galactose operon repressor galR	167.5612	7.1243	0.2234	0.392	-	0.2312	0.2942	-		0.5533	0.0014	-	0.4707	0.0121	-	0.3605	0.0537	-
ef1073	1045445	1045939	+		conserved hypothetical protein	27.882	4.8529	-0.2999	0.4725	-	0.0962	0.6354	-		-0.1682	0.3526	-	-0.036	0.6543	-	0.0858	0.5062	-
ef1074	1046003	1046275	+		hypothetical protein	36.3172	4.9265	0.3046	0.4559	-	0.1191	0.6157	-		0.1302	0.391	-	0.1703	0.5175	-	0.6515	0.023	u
ef1075	1046338	1046844	+		acetyltransferase GNAT family	36.83	4.5863	0.629	0.0616	-	0.522	0.1076	-		0.7644	0.0035	u	0.569	0.0554	-	0.7623	0.0057	u
ef1076	1046848	1047633	+		streptomycin 3''-adenylyltransferase putative	95.1431	6.2211	-0.3079	0.5749	-	-0.5483	0.2572	-		-0.0688	0.471	-	-0.5979	0.1877	-	-0.1768	0.4634	-
ef1077	1047648	1048097	+		acetyltransferase GNAT family	70.316	6.3787	-0.0787	0.7464	-	-0.1908	0.6071	-		-0.2057	0.3878	-	-0.0982	0.6309	-	-0.05	0.5564	-
ef1078	1048290	1049444	+	emeA	multidrug resistance protein putative	117.1902	6.9835	-0.0591	0.7159	-	-0.1338	0.5106	-		-0.377	0.0385	-	-0.2576	0.2216	-	-0.206	0.2514	-
ef1080	1050218	1051534	+		ImpB/MucB/SamB family protein	69.5333	6.0119	0.1604	0.5643	-	0.1341	0.5322	-		0.1668	0.2791	-	0.3209	0.146	-	0.3452	0.0917	-
ef1081	1051539	1051928	+		conserved hypothetical protein	33.6611	4.9606	0.1296	0.6809	-	0.7478	0.0122	u		-0.0829	0.4388	-	0.1422	0.5491	-	0.2304	0.3455	-
ef1082	1052015	1052197	+		hypothetical protein	17.1918	3.6781	0.461	0.4459	-	0.7562	0.1196	-		0.7616	0.0546	-	0.3284	0.4487	-	1.0644	0.0098	U
ef1083	1052215	1052520	+		hypothetical protein	48.8198	5.516	0.5688	0.3144	-	0.3974	0.4057	-		0.1868	0.3898	-	0.0375	0.6622	-	-0.0156	0.5744	-
ef1084	1052573	1053004	+		universal stress protein family	49.8851	5.6675	-0.2654	0.6692	-	0.2836	0.5753	-		0.228	0.399	-	0.0813	0.6484	-	0.0402	0.5658	-
ef1085	1053075	1053317	+		conserved domain protein	11.745	3.3035	0.193	0.7028	-	0.4849	0.4187	-		0.5142	0.2257	-	0.1845	0.5942	-	0.6294	0.2052	-
ef1086	1053687	1054133	+		spermine/spermidine acetyltransferase putative	49.0815	5.6051	0.0209	0.766	-	-0.1186	0.6143	-		0.185	0.3321	-	-0.2129	0.4608	-	0.4171	0.1399	-
ef1088	1054273	1054986	+		conserved hypothetical protein	74.225	6.1259	-0.157	0.7141	-	0.0203	0.7039	-		0.0075	0.5096	-	0.5636	0.2899	-	0.2635	0.4279	-
ef1089	1055057	1055452	+		conserved hypothetical protein	865.6476	10.2446	-0.8857	0.0157	d	-1.2022	0.0002	D		-0.8957	0.0038	d	-0.322	0.3516	-	-0.4915	0.1257	-
ef1090	1055638	1057059	-	ebpR	hypothetical protein	69.6687	6.1551	-0.0471	0.7449	-	-0.1574	0.5461	-		-0.2407	0.246	-	-0.0207	0.6642	-	-0.1365	0.432	-
ef1091	1057387	1060698	+	ebpA	von Willebrand factor type A domain protein	334.2094	7.9151	0.4255	0.0337	-	0.5252	0.0031	-		0.6808	0	u	0.5359	0.0016	-	0.481	0.0045	-
ef1092	1060702	1062132	+	ebpB	cell wall surface anchor family protein	192.6021	7.2122	0.2944	0.1862	-	0.498	0.0056	-		0.5401	0.0008	-	0.3282	0.0741	-	0.3176	0.0689	-
ef1093	1062129	1064006	+	ebpC	cell wall surface anchor family protein	204.6804	6.9966	0.7192	0.0004	u	0.7624	0.0001	u		1.0111	0	U	0.5209	0.0082	-	0.666	0.0004	u
ef1094	1064100	1064954	+	strC	sortase family protein	141.3978	7.5503	-0.3702	0.4708	-	-0.4919	0.2566	-		-0.6486	0.0652	-	-0.5881	0.1465	-	-0.5187	0.156	-
ef1095	1065022	1065315	-		hypothetical protein	55.4389	5.8149	-0.4121	0.4851	-	-0.2683	0.537	-		-0.1732	0.4018	-	0.0063	0.6782	-	0.2521	0.4088	-
ef1096	1065511	1065714	+		conserved hypothetical protein	37.4662	4.8115	0.4163	0.3538	-	0.3303	0.386	-		0.3444	0.2065	-	0.3651	0.2985	-	0.8473	0.0066	u
ef1097	1066074	1066586	+	entV	hypothetical protein	43.1125	4.9573	0.1611	0.6434	-	0.0478	0.6775	-		0.0039	0.51	-	0.5034	0.0899	-	1.3708	0	U
ssrA (tmRNA)	1066894	1067257	-	ssrA (tmRNA)	sRNA	14573.071	13.6352	-0.1112	0.7126	-	0.0859	0.6559	-		0.5279	0.0996	-	0.1225	0.592	-	0.3069	0.3086	-
ef1098	1067396	1067701	-		conserved hypothetical protein	49.8637	5.7982	-0.3278	0.4581	-	0.0845	0.6511	-		-0.3064	0.2336	-	-0.1854	0.5128	-	-0.2536	0.3416	-
ef1099	1068036	1070060	+	ace	collagen adhesin protein	112.2805	6.8969	-0.0341	0.7543	-	-0.0905	0.6271	-		-0.2542	0.2247	-	-0.1822	0.4621	-	0.0741	0.506	-
ef1100	1070185	1071780	+		ABC transporter ATP-binding/permease protein	144.393	7.1346	-0.1186	0.6611	-	0.2756	0.3093	-		0.005	0.5081	-	0.2066	0.3904	-	-0.1558	0.3869	-
ef1101	1071850	1072584	+		conserved hypothetical protein	80.9861	6.5958	-0.3405	0.3663	-	-0.1173	0.6035	-		-0.18	0.3244	-	-0.2399	0.3919	-	-0.3468	0.1875	-
ef1102	1072581	1072982	-		conserved hypothetical protein TIGR01655	23.095	4.4348	0.374	0.538	-	0.3082	0.514	-		-0.4599	0.226	-	-0.1227	0.6168	-	-0.5635	0.2108	-
ef1103	1073093	1074445	-		amino acid permease family protein	105.1464	7.1405	-0.4636	0.0644	-	-0.3951	0.0937	-		-0.6309	0.0014	d	-0.0592	0.6116	-	-0.7202	0.0005	d
ef1104	1074617	1074802	-		conserved domain protein	25.5476	4.6998	-0.7139	0.1103	-	-0.1478	0.6073	-		-0.297	0.2669	-	-0.2521	0.4596	-	0.0195	0.5698	-
ef1105	1075288	1075593	-		hypothetical protein	55.0221	5.3866	0.0967	0.696	-	0.3964	0.1624	-		0.557	0.0145	-	0.5679	0.0208	-	0.485	0.0463	-
ef1106	1075596	1075724	+		hypothetical protein	5.7213	2.9049	-0.4426	0.5937	-	0.2602	0.6024	-		-0.6619	0.212	-	-0.3134	0.5421	-	-0.2182	0.4887	-
ef1107	1075884	1076039	+		hypothetical protein	17.6651	2.949	0.6337	0.3497	-	1.0452	0.0459	U		1.4082	0.0012	U	1.4216	0.0019	U	2.0268	0	U
ef1108	1075945	1076706	+	lutA	oxidoreductase putative	126.4227	5.7263	0.7088	0.0182	u	1.124	0	U		1.4402	0	U	1.6803	0	U	2.2905	0	U
ef1109	1076719	1078191	+	lutB	iron-sulfur cluster binding protein	287.3124	7.0133	0.6686	0.0002	u	0.8217	0	u		1.2911	0	U	1.5445	0	U	2.151	0	U
ef1110	1078184	1078903	+	lutC	YkgG family protein	308.5156	8.0006	0.054	0.7216	-	0.2986	0.1668	-		0.2115	0.1906	-	0.3494	0.0779	-	0.6302	0.0004	u
ef1111	1079124	1079672	+		signal peptidase I	217.2935	7.7194	-0.169	0.425	-	-0.0971	0.5328	-		0.1378	0.2466	-	0.2889	0.0647	-	0.195	0.1788	-
ef1112	1079783	1083373	+	rexB	exonuclease RexB	477.2178	8.892	0.0691	0.6699	-	0.1362	0.4102	-		0.082	0.3554	-	0.1574	0.3113	-	0.0537	0.4824	-
ef1113	1083366	1087160	+	rexA	exonuclease RexA	472.2288	8.5603	0.3188	0.0428	-	0.3348	0.0199	-		0.6364	0	u	0.3539	0.0088	-	0.5902	0	u
ef1114	1087230	1087574	+		conserved hypothetical protein	137.4065	7.0887	0.2083	0.4545	-	-0.08	0.6168	-		0.1386	0.3175	-	0.1826	0.3831	-	0.0867	0.4638	-
ef1115	1087895	1088941	+	pheS	phenylalanyl-tRNA synthetase alpha subunit	344.0303	8.3561	-0.099	0.6252	-	-0.0467	0.6457	-		0.2309	0.1148	-	0.0187	0.6559	-	-0.027	0.5417	-
ef1116	1088949	1091372	+	pheT	phenylalanyl-tRNA synthetase beta subunit	670.3017	9.3115	0.1253	0.5346	-	0.0105	0.6978	-		0.2469	0.0751	-	-0.0257	0.6423	-	0.0166	0.5562	-
ef1117	1091568	1092233	-	glnP	amino acid ABC transporter permease protein	42.4543	5.2449	-0.3681	0.6177	-	0.2093	0.6242	-		-0.2147	0.4121	-	-0.1471	0.6208	-	0.5958	0.2578	-
ef1118	1092245	1092958	-	glnM	amino acid ABC transporter permease protein	42.0203	5.3451	-0.0609	0.74	-	0.0106	0.705	-		-0.3129	0.2117	-	-0.077	0.6195	-	-0.1354	0.4562	-
ef1119	1093004	1093831	-	glnH	amino acid ABC transporter amino acid-binding protein	46.8698	5.4632	0.2475	0.5236	-	0.3354	0.3136	-		0.2209	0.2891	-	-0.2025	0.471	-	-0.3326	0.2342	-
ef1120	1093866	1094597	-	glnQ	amino acid ABC transporter ATP-binding protein	41.2784	5.3158	-0.001	0.7776	-	0.4128	0.22	-		0.1796	0.3391	-	0.0864	0.6096	-	0.0595	0.5326	-
ef1121	1094868	1095689	+	murI	glutamate racemase	317.6239	8.5701	-0.0883	0.6884	-	-0.4899	0.0349	-		-0.3786	0.0609	-	-0.0083	0.6732	-	-0.2914	0.1637	-
ef1122	1095682	1097037	+	rph	ribonuclease PH/Ham1 protein	392.5716	8.6425	-0.1566	0.4986	-	-0.2214	0.2618	-		0.0767	0.3871	-	0.0703	0.5718	-	0.1952	0.2191	-
ef1123	1097050	1097562	+		conserved hypothetical protein	100.2859	6.5317	0.0337	0.7439	-	-0.1798	0.3996	-		-0.0393	0.4566	-	0.0817	0.5594	-	0.2361	0.1741	-
ef1124	1097656	1098420	-		transcriptional regulator DeoR family	51.5773	5.2377	0.2161	0.5385	-	0.3142	0.2989	-		0.3748	0.1067	-	0.639	0.0115	u	0.3487	0.165	-
ef1125	1098614	1099681	+		conserved hypothetical protein	95.8721	6.5529	-0.1193	0.6656	-	0.4148	0.1238	-		-0.045	0.4656	-	0.1514	0.4955	-	-0.0407	0.5416	-
ef1126	1099699	1100157	+		PTS system IIA component	13.285	3.125	0.478	0.4562	-	0.6927	0.1928	-		0.5779	0.1535	-	0.4383	0.3673	-	0.355	0.3561	-
ef1127	1100170	1101657	+	sagT (ulaA-1)	putative transport protein SgaT protein	170.6657	7.2717	0.1651	0.6227	-	0.2552	0.4026	-		-0.0223	0.4929	-	0.3013	0.2948	-	0.5246	0.0464	-
ef1128	1101672	1101971	+	sgaB	phosphotransferase enzyme II B compnent SgaB	30.1189	4.9317	0.2506	0.6579	-	0.1424	0.6451	-		-0.1071	0.4569	-	0.1268	0.6193	-	-0.3992	0.3402	-
ef1129	1101985	1102623	+		hexulose-6-phosphate synthase putative	27.8665	4.3615	0.3873	0.4704	-	0.3855	0.3933	-		0.4753	0.1625	-	0.6533	0.1104	-	0.3538	0.3047	-
ef1130	1102628	1103488	+		hexulose-6-phosphate isomerase SgbU putative	44.9843	5.4523	-0.2763	0.4744	-	0.1316	0.5885	-		-0.1227	0.3892	-	-0.1669	0.5067	-	0.0307	0.5562	-
ef1131	1103478	1104188	+	araD	L-ribulose-5-phosphate 4-epimerase	42.7924	5.4007	0.1904	0.6165	-	0.1353	0.5988	-		-0.0825	0.4408	-	0.0344	0.6564	-	0.0471	0.5449	-
ef1132	1104445	1104933	+		CBS domain protein	156.5269	6.6177	0.699	0.0111	u	1.0418	0	U		1.0358	0	U	0.5915	0.0192	u	0.377	0.1267	-
ef1133	1105014	1105715	+	dapD	2 3 4 5-tetrahydropyridine-2-carboxylate N-succinyltransferase	501.9829	7.7936	0.5314	0.0254	-	1.4086	0	U		1.7815	0	U	1.3801	0	U	1.0498	0	U
ef1134	1105752	1106921	+		peptidase M20/M25/M40 family	268.7453	6.877	0.8349	0	u	1.3462	0	U		1.7493	0	U	1.6348	0	U	1.1611	0	U
ef1135	1106966	1107886	-		conserved hypothetical protein	96.6807	6.8913	-0.4696	0.0444	-	-0.3489	0.1225	-		-0.3891	0.0361	-	-0.4238	0.039	-	-0.3342	0.0908	-
ef1136	1108026	1108172	-		hypothetical protein	8.7448	3.5045	-0.3024	0.6228	-	-0.0478	0.6918	-		-0.7336	0.1098	-	-0.624	0.2561	-	-0.1618	0.4937	-
ef1137	1108144	1108419	+		hypothetical protein	55.7598	5.6315	0.2548	0.6578	-	0.0452	0.6936	-		0.4741	0.236	-	0.4965	0.3431	-	0.1557	0.4997	-
ef1138	1108496	1109320	+		oxidoreductase aldo/keto reductase family	204.4629	7.3903	-0.0033	0.7745	-	0.0868	0.5504	-		0.2722	0.0447	-	0.3818	0.008	-	0.6281	0	u
ef1139	1109371	1110093	-		glutamine amidotransferase class I	89.491	6.4011	-0.0939	0.6693	-	-0.1785	0.4286	-		0.1328	0.3154	-	0.1069	0.524	-	0.1466	0.3543	-
ef1140	1110236	1110610	-	gloA	lactoylglutathione lyase	140.7916	6.5086	0.1231	0.6541	-	0.3278	0.2228	-		0.7584	0.0003	u	0.7064	0.0015	u	1.3785	0	U
ef1141	1110759	1111205	+		MutT/nudix family protein	403.0835	8.63	-0.0319	0.7655	-	-0.3681	0.4404	-		0.0815	0.4648	-	0.0768	0.6406	-	0.3635	0.3211	-
ef1142	1111269	1112081	-		hydrolase haloacid dehalogenase-like family	296.8256	8.2998	-0.0566	0.7188	-	-0.2756	0.2142	-		-0.2126	0.1934	-	-0.1211	0.4941	-	-0.1007	0.4301	-
ef1143	1112100	1113470	-		HD domain protein	355.6303	8.5218	-0.0261	0.75	-	0.0233	0.6829	-		-0.0766	0.3861	-	0.1787	0.3152	-	-0.0177	0.5575	-
ef1144	1113467	1114318	-		lipoate-protein ligase A family protein putative	148.9476	7.2057	-0.2258	0.3556	-	-0.0572	0.636	-		0.1868	0.2003	-	0.0844	0.5487	-	0.2149	0.1957	-
ef1145	1114614	1115051	+		conserved hypothetical protein	96.4349	6.5951	-0.0579	0.7346	-	-0.2567	0.3855	-		-0.007	0.5065	-	-0.3545	0.2037	-	0.2664	0.2504	-
ef1146	1115119	1115745	+		DNA-directed RNA polymerase delta subunit putative	538.6314	9.66	-0.5644	0.0001	-	-0.9724	0	d		-0.9272	0	d	-1.085	0	D	-0.8971	0	d
ref72	1115883	1115931	+	ref72	sRNA	95.8	6.2097	0.5673	0.3283	-	-0.3696	0.4437	-		0.5922	0.1256	-	-0.0572	0.6518	-	0.8279	0.0491	u
ef1147	1116053	1117663	+	pyrG	CTP synthase	824.6784	10.183	0.086	0.6484	-	-0.8824	0	d		-1.2335	0	D	-1.4031	0	D	-1.1249	0	D
ef1148	1117747	1120083	-		penicillin-binding protein 1A	388.8961	8.4293	0.0714	0.6762	-	0.1532	0.3946	-		0.3434	0.0199	-	-0.1112	0.4658	-	0.2471	0.1091	-
ef1149	1120125	1120742	-	recU	recombination protein U	102.7024	6.4839	-0.0113	0.7683	-	0.2013	0.3635	-		0.226	0.1697	-	-0.2244	0.2859	-	0.1363	0.369	-
ef1150	1120805	1121347	+		conserved hypothetical protein	79.9293	6.3866	-0.1054	0.6872	-	-0.1562	0.5409	-		-0.1812	0.308	-	0.0556	0.6294	-	-0.1343	0.4296	-
ef1151	1121441	1121851	+		cell division protein DivIVA putative	266.9385	8.0152	0.0623	0.7066	-	-0.2243	0.2912	-		0.1589	0.2583	-	-0.0685	0.5841	-	-0.0212	0.5547	-
rnpB	1121939	1122379	+	rnpB	sRNA	2928.0601	11.1698	0.4	0.4405	-	0.0183	0.7023	-		0.5682	0.1016	-	-0.1706	0.5598	-	0.7687	0.0382	u
ef1152	1122565	1123728	+		conserved hypothetical protein	204.577	7.5219	0.136	0.5709	-	0.044	0.6581	-		0.1838	0.2171	-	0.0307	0.6429	-	0.1909	0.2526	-
ef1153	1123747	1125243	+		thermostable carboxypeptidase 1	251.9542	7.7467	0.2748	0.168	-	0.2416	0.188	-		0.2478	0.0899	-	0.2886	0.084	-	0.3649	0.0193	-
ef1154	1125276	1125992	+		DNA replication protein DnaD putative	140.8412	6.9527	0.1587	0.5773	-	0.0231	0.6902	-		0.1468	0.3189	-	0.1847	0.4014	-	0.2212	0.2626	-
ef1155	1126007	1126654	+	nth	endonuclease III	170.6639	7.4093	-0.0264	0.7506	-	-0.1824	0.368	-		0.1113	0.3282	-	0.1284	0.4465	-	0.0805	0.4498	-
ef1156	1126828	1127592	+		transcriptional regulator GntR family	77.6291	5.8616	0.561	0.0618	-	0.62	0.0219	u		0.5966	0.0124	u	0.4489	0.0963	-	0.2422	0.2929	-
ef1157	1127589	1128887	+		peptidase M20/M25/M40 family	194.6095	7.3446	0.3837	0.123	-	0.4604	0.0345	-		0.3576	0.0595	-	0.2084	0.3356	-	-0.0378	0.5372	-
ef1158	1129087	1130010	+		N4-(beta-N-acetylglucosaminyl)-L-asparaginase putative	79.4108	6.2749	0.0779	0.7212	-	0.4258	0.167	-		-0.0765	0.4383	-	-0.1106	0.5756	-	-0.2102	0.3521	-
ef1159	1130030	1130359	+	celA-2	PTS system cellobiose-specific IIB component	121.4334	7.0706	0.277	0.6329	-	0.1314	0.648	-		-0.6602	0.1265	-	-0.1069	0.6283	-	-0.9376	0.048	d
ef1160	1130378	1131733	+		PTS system cellobiose-specific IIC component	776.7385	9.9435	-0.0113	0.7765	-	-2.0392	0.0933	-		-1.4983	0.1334	-	-1.1157	0.3402	-	0.3317	0.5029	-
ef1161	1131751	1132269	+		conserved domain protein	46.3644	5.3046	0.4724	0.2168	-	0.5238	0.1156	-		0.3266	0.1943	-	0.1561	0.5361	-	0.1961	0.3899	-
ef1162	1132387	1134768	+		helicase putative	769.7528	10.0079	-1.2521	0.0789	-	-0.4249	0.5001	-		-0.4114	0.3184	-	-0.7751	0.2352	-	-1.0366	0.0802	-
ef1163	1134765	1135730	+		L-asparaginase putative	147.6852	7.2112	0	0.7781	-	-0.1552	0.4791	-		-0.2344	0.1789	-	-0.2459	0.2621	-	-0.1702	0.3236	-
ef1164	1135752	1136435	+		HD domain protein	74.2315	6.2717	-0.0703	0.6976	-	-0.2506	0.2586	-		-0.2969	0.0844	-	-0.284	0.1617	-	0.2145	0.2128	-
ef1165	1136452	1136946	-		conserved hypothetical protein	91.5456	6.3741	0.0568	0.7343	-	0.001	0.7111	-		0.2844	0.1786	-	-0.0491	0.6355	-	0.2443	0.273	-
ef1166	1137181	1138137	+		YitT family protein	101.0269	7.2099	-0.6891	0.0001	d	-0.5068	0.0056	-		-0.727	0	d	-0.6794	0.0001	d	-0.8676	0	d
ef1167	1138340	1139209	+	fba	fructose-bisphosphate aldolase class-II	3388.2985	12.2206	-0.7105	0	d	-0.9826	0	d		-0.8177	0	d	-0.7939	0	d	-0.6341	0	d
ef1168	1139178	1139333	+		hypothetical protein	3.9895	2.5603	-0.2142	0.7174	-	-0.9766	0.2935	-		-0.9417	0.158	-	-0.6777	0.3796	-	-0.2905	0.4712	-
ef1169	1139383	1140675	+	murA-1	UDP-N-acetylglucosamine 1-carboxyvinyltransferase 2	223.4616	7.9392	-0.2681	0.3112	-	-0.3014	0.1812	-		-0.3217	0.0763	-	-0.3952	0.053	-	-0.2293	0.2145	-
ef1170	1140672	1141964	+	rho	transcription termination factor Rho	339.4109	8.8415	-0.3719	0.0071	-	-0.7402	0	d		-0.5355	0	-	-0.7933	0	d	-0.6096	0	d
ef1171	1142064	1142333	+	rpmE	ribosomal protein L31	388.5374	8.6864	0.1045	0.7078	-	-0.3065	0.3857	-		-0.1473	0.3807	-	-0.8499	0.0059	d	-0.2171	0.3712	-
ef1172	1142650	1143762	+		teichoic acid biosynthesis protein B putative	142.9493	7.3134	-0.0198	0.7583	-	-0.0233	0.6845	-		-0.1447	0.2746	-	-0.1364	0.4362	-	-0.017	0.5599	-
ef1173	1143752	1144498	+		glycosyl transferase WecB/TagA/CpsF family	63.0814	5.7199	0.2715	0.4408	-	0.1496	0.5533	-		0.2628	0.212	-	0.2697	0.3199	-	0.4852	0.053	-
ef1174	1144499	1145092	+		hypothetical protein	45.6354	5.51	-0.3764	0.3819	-	-0.0133	0.7034	-		-0.3844	0.1591	-	0.122	0.5758	-	-0.2806	0.3039	-
ef1175	1145158	1145556	+	gct	glycerol-3-phosphate cytidylyltransferase	30.1654	5.1746	-0.0272	0.7644	-	-0.4799	0.2388	-		-0.5983	0.0645	-	-0.7109	0.0536	-	-0.0992	0.5062	-
ef1176	1145695	1146759	+		conserved hypothetical protein	82.0605	6.4615	0.2168	0.5994	-	0.0082	0.7069	-		-0.2602	0.2808	-	-0.3911	0.2674	-	-0.1067	0.4941	-
ef1177	1146752	1146964	+		hypothetical protein	10.0297	3.9812	-0.9384	0.0991	-	-0.2627	0.5454	-		-1.055	0.0159	D	-0.1516	0.5902	-	-1.0944	0.0231	D
ef1179	1147190	1148068	+	cscK	fructokinase	180.2623	7.0561	0.7191	0.0273	u	0.7697	0.0098	u		0.5296	0.0501	-	0.2154	0.4494	-	0.1518	0.4307	-
ef1180	1148159	1148407	+		conserved hypothetical protein	347.5534	7.3065	0.4594	0.209	-	0.8218	0.0045	u		1.6147	0	U	1.3228	0	U	1.9852	0	U
ef1181	1148465	1149199	-		nitroreductase family protein	70.4949	6.0559	-0.0152	0.7675	-	-0.1312	0.5679	-		0.3048	0.1452	-	0.1535	0.4883	-	0.0822	0.4904	-
ef1182	1149283	1149741	-	luxS	autoinducer-2 production protein LuxS	547.0027	9.008	-0.1264	0.5992	-	-0.2167	0.3167	-		0.194	0.2107	-	0.2155	0.2822	-	0.1897	0.2629	-
ef1183	1149948	1151015	+	asd	aspartate-semialdehyde dehydrogenase	284.3692	8.1473	-0.104	0.5774	-	0	0.7118	-		0.0362	0.4448	-	-0.021	0.6479	-	0.0507	0.4848	-
ef1184	1151049	1151921	+	dapA	dihydrodipicolinate synthase	203.2037	7.6865	-0.0529	0.705	-	-0.0445	0.6441	-		-0.0819	0.3601	-	-0.1818	0.2682	-	-0.116	0.3511	-
ef1185	1151952	1153640	+	rnjB	metallo-beta-lactamase superfamily protein	777.2666	9.7823	-0.351	0.0096	-	-0.2316	0.088	-		-0.1635	0.1371	-	-0.2048	0.1171	-	-0.2021	0.0948	-
ef1186	1153765	1155147	+		Ser/Thr protein phosphatase family protein	311.148	8.5172	-0.2246	0.4965	-	-0.3048	0.2782	-		-0.0913	0.4099	-	-0.1371	0.5196	-	-0.3325	0.1591	-
ef1187	1155182	1155811	+		conserved hypothetical protein	224.6473	7.7427	0.3979	0.5361	-	0.1545	0.6351	-		0.0565	0.4839	-	-0.117	0.6232	-	0.1007	0.5293	-
ef1188	1155817	1156587	+		hydrolase haloacid dehalogenase family	201.463	7.6092	-0.1717	0.5625	-	-0.242	0.3499	-		-0.11	0.3749	-	-0.2282	0.3342	-	-0.1224	0.4222	-
ef1189	1156575	1157228	+		conserved hypothetical protein	189.0655	7.792	-0.045	0.7541	-	-0.2237	0.5175	-		-0.2728	0.2782	-	-0.1485	0.5623	-	-0.4445	0.1699	-
ef1190	1157355	1157924	+		conserved hypothetical protein	75.1429	6.7622	-0.3959	0.1673	-	-0.5702	0.0211	-		-0.6324	0.0033	d	-0.8715	0.0001	d	-0.801	0.0004	d
ef1191	1157917	1158777	+		DegV family protein	192.3167	8.2128	-0.581	0.012	-	-0.7719	0.0002	d		-0.8631	0	d	-0.9647	0	d	-1.2614	0	D
ef1192	1158931	1159596	+		aquaporin Z	98.446	7.285	-0.7685	0.0788	-	-0.9841	0.0106	d		-1.1502	0.0009	D	-0.9795	0.0077	d	-1.1066	0.0019	D
ef1193	1159770	1160474	+	vicR (err07)	DNA-binding response regulator VicR	139.4125	6.8928	0.1976	0.4588	-	0.3213	0.1442	-		0.2675	0.1239	-	0.3494	0.0844	-	0.1648	0.322	-
ef1194	1160481	1162310	+	vicK (ehk07)	sensory box histidine kinase VicK	391.1523	8.2756	0.4147	0.0168	-	0.2736	0.1174	-		0.3842	0.0084	-	0.3769	0.0158	-	0.5084	0.0006	-
ef1195	1162307	1163617	+		hypothetical protein	1541.5301	11.1372	-1.4059	0.3461	-	-2.2135	0.0621	-		-2.0247	0.0492	D	-1.3384	0.2602	-	-0.7405	0.3795	-
ef1196	1163617	1164471	+		conserved hypothetical protein	252.052	7.0013	0.5356	0.4995	-	0.1773	0.6409	-		0.3485	0.3459	-	1.2146	0.0442	U	1.1726	0.0412	U
ef1197	1164528	1165334	+		metallo-beta-lactamase YycJ	255.7099	7.8969	0.1163	0.5627	-	-0.1226	0.4649	-		0.1753	0.1774	-	0.0594	0.5789	-	0.1061	0.3719	-
ef1198	1165545	1166459	+		conserved hypothetical protein	70.9759	6.0055	0.0495	0.7292	-	0.3882	0.0658	-		0.2139	0.1891	-	0.1636	0.4056	-	0.3004	0.1136	-
ef1199	1166478	1167344	+		conserved hypothetical protein	174.087	7.1468	0.3508	0.2493	-	0.1161	0.5818	-		0.2908	0.1569	-	0.2794	0.2671	-	0.3943	0.0858	-
ef1200	1167396	1167887	-		membrane protein putative	44.7615	5.4195	0.1451	0.6455	-	-0.0249	0.6932	-		-0.2062	0.2906	-	0.2141	0.417	-	-0.1926	0.3706	-
ef1201	1167902	1168654	-		conserved hypothetical protein	61.4752	6.0295	-0.081	0.7009	-	-0.2171	0.4006	-		-0.2968	0.136	-	-0.0428	0.6363	-	-0.1592	0.3691	-
ef1202	1169090	1169359	+		conserved hypothetical protein	379.5193	8.1325	0.2942	0.1249	-	0.5763	0.0001	-		0.841	0	u	0.56	0.0002	-	0.5858	0.0001	u
ef1203	1169356	1169778	+		conserved hypothetical protein TIGR00250	357.1615	7.9154	0.1704	0.6528	-	0.4695	0.2036	-		1.1215	0.0002	U	0.7514	0.0214	u	0.6872	0.0301	u
ef1204	1169816	1170121	+		conserved hypothetical protein	283.5515	7.5719	0.39	0.2197	-	0.4841	0.0723	-		1.0353	0	U	0.4041	0.1241	-	0.7772	0.0009	u
ref32C	1170242	1170546	-	ref32C	sRNA	116.9779	6.6089	0.001	0.7773	-	-0.1048	0.5761	-		0.3622	0.0481	-	0.2053	0.329	-	0.8099	0	u
ef1205	1170622	1171469	+			220.5541	7.8537	0.0351	0.7638	-	-0.0093	0.7076	-		-0.1681	0.4034	-	-0.2487	0.5106	-	-0.5209	0.1956	-
ef1206	1171541	1172710	-	maeE	malate dehydrogenase decarboxylating	93.3098	6.4164	0.5734	0.0954	-	0.4158	0.209	-		-0.0011	0.5123	-	0.2861	0.3461	-	-0.025	0.5626	-
ef1207	1172742	1174067	-	maeP	citrate carrier protein CCS family	186.7529	7.9049	-0.2545	0.4968	-	-0.0165	0.6999	-		-0.589	0.0241	d	-0.3888	0.1943	-	-0.678	0.0127	d
ef1209	1174215	1175765	+	maeK (HK14)	sensory box histidine kinase	104.4293	6.5146	0.2404	0.3646	-	0.3738	0.0784	-		-0.0202	0.4874	-	0.2433	0.2442	-	0.1678	0.3163	-
ef1210	1175746	1176438	+	maeR(RR14)	response regulator	57.6617	5.8328	0.2098	0.6707	-	-0.1152	0.654	-		-0.1434	0.4267	-	0.2204	0.5449	-	0.0864	0.5343	-
ef1211	1176624	1177967	+	npr	NADH peroxidase	2140.1902	9.2587	1.0158	0	U	1.5502	0	U		2.3285	0	U	2.4757	0	U	2.5986	0	U
ef1212	1178020	1178931	-		transcriptional regulator	129.5251	6.9852	-0.1368	0.625	-	0.0921	0.6091	-		-0.0215	0.4895	-	-0.0011	0.6803	-	-0.1634	0.364	-
ef1213	1179209	1180861	+	alsS	acetolactate synthase	319.7362	7.8708	0.1274	0.5793	-	0.0205	0.6879	-		0.3233	0.0467	-	0.4946	0.0036	-	0.9787	0	u
ef1214	1180873	1181577	+	budA	alpha-acetolactate decarboxylase	120.9808	6.7043	-0.1224	0.6492	-	-0.1532	0.5183	-		0.1474	0.3253	-	0.3931	0.0927	-	1.0145	0	U
ef1215	1181735	1182817	+		hypothetical protein	98.7717	6.3251	-0.0286	0.7515	-	0.1655	0.4398	-		0.1918	0.2171	-	0.3687	0.0593	-	0.4081	0.0279	-
ef1216	1182931	1183650	-		hypothetical protein	45.8191	5.4312	0.4177	0.3593	-	0.1782	0.5705	-		-0.4837	0.1205	-	-0.0762	0.6284	-	-0.1981	0.4133	-
ef1217	1183899	1184303	+		lipoprotein putative	39.8448	5.387	-0.4595	0.3058	-	0.1094	0.6311	-		-0.1156	0.4148	-	0.0065	0.6771	-	0.1113	0.4892	-
ef1218	1184511	1185347	+		spermidine/putrescine ABC transporter permease protein	53.8466	5.8066	0	0.7781	-	-0.1113	0.6081	-		-0.3788	0.1182	-	-0.4078	0.1605	-	-0.5339	0.0501	-
ef1219	1185340	1186119	+		spermidine/putrescine ABC transporter permease protein	42.3208	5.5066	-0.0074	0.7733	-	-0.1022	0.6147	-		-0.0323	0.4809	-	0.1215	0.5475	-	-0.1323	0.4347	-
ef1220	1186158	1187198	+	ireB	spermidine/putrescine ABC transporter ATP-binding protein	49.4154	5.6754	0.1292	0.6487	-	0.0176	0.6974	-		-0.1348	0.3557	-	0	0.6812	-	-0.261	0.2548	-
ef1221	1187225	1188289	+		spermidine/putrescine ABC transporter spermidine/putrescine-binding protein	45.0788	5.44	0.1611	0.6142	-	0.0279	0.6897	-		0.1277	0.3699	-	0.105	0.5713	-	-0.1779	0.3793	-
ef1222	1188310	1190049	+	ade	adenine deaminase	152.6318	7.466	-0.1158	0.6945	-	-0.2113	0.5022	-		-0.2488	0.2724	-	-0.172	0.5151	-	-0.1996	0.3828	-
ef1223	1190033	1191361	+		chlorohydrolase family protein	67.4301	6.3538	-0.0505	0.737	-	-0.0057	0.7072	-		-0.2892	0.1595	-	-0.2729	0.281	-	-0.2925	0.1958	-
ef1224	1191552	1192436	+		transcriptional regulator Cro/CI family	232.0051	8.1015	-0.1405	0.7062	-	-0.1971	0.5851	-		-0.4317	0.2075	-	0.3397	0.4101	-	-0.5635	0.1555	-
ef1225	1192656	1193591	+		thiamin biosynthesis ApbE putative	256.2904	6.9881	1.0846	0	U	1.1403	0	U		1.4104	0	U	1.3199	0	U	1.701	0	U
ef1226	1193618	1194226	+		oxidoreductase putative	178.4221	6.452	1.1796	0	U	1.1775	0	U		1.3597	0	U	1.1903	0	U	1.7705	0	U
ef1227	1194245	1195501	+	mtaD1	conserved hypothetical protein	517.8772	7.9703	0.8651	0	u	1.0327	0	U		1.4709	0	U	1.3515	0	U	1.799	0	U
ef1228	1195913	1197403	+		hypothetical protein	194.3149	7.4595	0.2206	0.2958	-	0.1575	0.3864	-		0.1007	0.3312	-	0.1789	0.2897	-	0.2017	0.1823	-
ef1229	1197345	1198028	+		conserved hypothetical protein	84.6174	6.947	-0.7091	0.0848	-	-0.5109	0.1944	-		-0.6846	0.034	d	-0.601	0.0975	-	-0.6938	0.0413	d
ef1230	1198040	1198144	+		hypothetical protein	19.9889	4.5565	-0.3234	0.567	-	-0.2092	0.5834	-		-0.3757	0.255	-	-0.5451	0.2437	-	-0.4427	0.2621	-
ef1231	1198352	1199176	+		conserved hypothetical protein	68.295	6.1264	-0.0886	0.7272	-	0.1629	0.5863	-		0.1449	0.3933	-	0.1963	0.5126	-	0.1807	0.4266	-
ef1232	1199468	1200379	+		ABC transporter permease protein	74.3943	6.0664	0.1332	0.6854	-	0.297	0.4065	-		0.2309	0.3019	-	0.1946	0.4994	-	0.4437	0.1461	-
ef1233	1200394	1201275	+		ABC transporter permease protein	77.936	6.1041	0.3201	0.3555	-	0.1731	0.5153	-		-0.0194	0.4946	-	0.1913	0.4444	-	0.3651	0.1394	-
ef1234	1201293	1202891	+		ABC transporter substrate-binding protein putative	228.2221	8.1321	0.0796	0.7398	-	0.195	0.5796	-		-0.8787	0.0184	d	-0.3344	0.4032	-	-0.5491	0.1504	-
ef1235	1202948	1203541	+		hypothetical protein	32.4509	5.1352	0.2892	0.5284	-	0.0552	0.6781	-		-0.3971	0.186	-	0.028	0.6637	-	-0.3575	0.2687	-
ef1236	1203534	1204451	+		acetyl xylan esterase putative	49.0914	5.5108	-0.0164	0.77	-	0.3838	0.3197	-		-0.002	0.5118	-	0.3004	0.3819	-	0.1045	0.5001	-
ef1237	1204432	1205196	+		conserved hypothetical protein	61.0211	5.9009	-0.1252	0.723	-	0.2413	0.566	-		0.3931	0.2575	-	0.2355	0.5331	-	0.2844	0.3933	-
ef1238	1205201	1207351	+	bglX	glycosyl hydrolase family 3	127.8422	6.9109	0.0789	0.733	-	0.0969	0.6452	-		0.1168	0.4183	-	0.2321	0.4699	-	0.2047	0.4024	-
ef1239	1207369	1210644	+		conserved hypothetical protein	407.0014	8.6755	-0.1466	0.6989	-	0.1818	0.592	-		-0.1651	0.3972	-	0.028	0.6661	-	-0.0117	0.576	-
ef1240	1210660	1211625	+		sugar-binding transcriptional regulator LacI family	152.1992	7.0588	0.0024	0.7764	-	0.1287	0.5543	-		0.1236	0.3578	-	0.1987	0.3876	-	0.1992	0.3066	-
ef1241	1211658	1212188	-		hypothetical protein	73.5676	6.5475	-0.2533	0.3154	-	-0.3853	0.0658	-		-0.4521	0.01	-	-0.5167	0.0061	-	-0.606	0.0012	d
ef1242	1212459	1213172	-		transcriptional regulator GntR family	80.7689	6.2893	-0.0226	0.7641	-	0.0004	0.7116	-		0.1823	0.322	-	0.3958	0.1749	-	0.0783	0.5078	-
ef1243	1213415	1214848	+		glycosyl hydrolase family 1	291.6556	8.2455	-0.0354	0.7297	-	-0.1453	0.3788	-		-0.1676	0.1749	-	-0.006	0.6724	-	0.0805	0.4163	-
ef1244	1214873	1215922	+		oxidoreductase Gfo/Idh/MocA family	268.3266	8.3811	-0.434	0.1264	-	-0.4875	0.0533	-		-0.4244	0.0507	-	-0.1905	0.4147	-	-0.3286	0.1455	-
ref73	1216052	1216181	-	ref73	sRNA	198.9512	8.1961	-0.1669	0.7256	-	-0.828	0.2493	-		-1.1033	0.0605	-	-1.1791	0.0738	-	-0.6165	0.2749	-
ef1246	1216396	1216854	+		conserved hypothetical protein	42.5268	5.3873	-0.0258	0.7611	-	0.0694	0.6524	-		0.0816	0.4275	-	-0.1125	0.5684	-	0.0506	0.5347	-
ef1247	1216893	1217234	-		conserved hypothetical protein	166.3117	7.6631	-0.4668	0.0669	-	-0.4271	0.0716	-		-0.4611	0.0225	-	-0.0581	0.6149	-	-0.1293	0.4037	-
ef1248	1217308	1217571	-		hypothetical protein	93.4661	6.8458	-0.5605	0.1493	-	-0.8359	0.0119	d		-0.4706	0.0997	-	-0.3551	0.289	-	0.276	0.3033	-
ef1249	1217727	1219439	-	efbA	fibronectin/fibrinogen-binding protein putative	287.1712	8.0796	-0.0215	0.756	-	0.0375	0.664	-		0.2919	0.0659	-	0.1382	0.4222	-	0.0116	0.5671	-
ef1250	1219647	1220318	+		hypothetical protein	73.0962	6.2723	-0.1412	0.5979	-	-0.1537	0.4922	-		-0.037	0.4665	-	-0.2961	0.19	-	0.0616	0.5031	-
ef1251	1220382	1220489	+		hypothetical protein	55.459	5.7256	-0.5853	0.071	-	-0.15	0.5583	-		0.2371	0.2438	-	0.2462	0.3598	-	0.3484	0.162	-
ref74A	1220621	1220710	+	ref74A	sRNA	142.0485	6.996	0.1797	0.7136	-	-0.1388	0.657	-		-0.1502	0.4436	-	0.0384	0.6669	-	0.048	0.5628	-
ref74B	1220730	1220813	+	ref74B	sRNA	152.13	6.9408	0.3449	0.4799	-	-0.0159	0.7032	-		0.5241	0.1088	-	0.4562	0.2414	-	0.7619	0.03	u
ef1253	1221358	1222347	+		conserved hypothetical protein	138.8821	6.9986	0.3371	0.5196	-	0.3608	0.409	-		0.0388	0.4885	-	0.14	0.5891	-	0.5327	0.1548	-
ef1254	1222372	1223259	+		ABC transporter permease protein	61.6401	6.3524	-0.2833	0.3985	-	-0.4553	0.0996	-		-0.8701	0.0002	d	-0.516	0.0423	-	-0.4428	0.0712	-
ef1255	1223256	1224023	+		ABC transporter ATP-binding protein	54.3002	6.1586	-0.0927	0.6869	-	-0.164	0.4963	-		-0.4365	0.0391	-	-0.5321	0.0228	-	-0.5483	0.0171	-
ef1257	1224055	1225304	-			141.6128	7.5557	-0.7141	0.023	d	-0.2617	0.4028	-		-0.5789	0.0261	-	-0.2815	0.3337	-	-0.5369	0.05	-
ef1258	1225536	1225742	+		hypothetical protein	83.6591	6.9815	-1.0231	0.0019	D	-0.9263	0.0035	d		-0.7945	0.0059	d	-0.6577	0.0366	d	-0.5268	0.0818	-
ef1259	1225760	1226539	-		hydrolase haloacid dehalogenase-like family	148.2366	7.2897	-0.0323	0.7384	-	-0.0704	0.5957	-		-0.1769	0.1806	-	-0.1637	0.3185	-	-0.2072	0.1696	-
ef1260	1226754	1227473	+	err06	DNA-binding response regulator	90.6772	5.9691	0.4244	0.0499	-	0.5871	0.0016	u		0.8176	0	u	0.4924	0.0068	-	0.9372	0	u
ef1261	1227473	1228942	+	ehl06	sensor histidine kinase	228.0881	7.6275	-0.0319	0.7434	-	0.1592	0.4088	-		0.3585	0.023	-	0.1658	0.3506	-	0.2008	0.2097	-
ef1262	1228981	1229532	-		hypothetical protein	34.984	5.2762	0.3305	0.3692	-	-0.2573	0.4224	-		-0.6182	0.0214	d	-0.318	0.2922	-	-0.2717	0.2845	-
ef1263	1229547	1230248	-		hypothetical protein	101.9131	6.997	0.0342	0.7587	-	-0.3931	0.2769	-		-0.7044	0.0175	d	-0.7431	0.0196	d	-0.3198	0.2616	-
ef1264	1230354	1232462	-		sulfatase domain protein	759.702	9.4602	0.0301	0.7351	-	0.0724	0.5654	-		0.2542	0.0419	-	0.1396	0.3249	-	0.1203	0.3029	-
ef1265	1232720	1233892	+		conserved hypothetical protein	153.1795	7.3299	-0.1066	0.5934	-	-0.1818	0.3149	-		-0.1069	0.312	-	-0.237	0.1533	-	-0.1388	0.3048	-
ef1266	1233882	1233983	+		hypothetical protein	59.5389	6.4489	-0.21	0.72	-	-0.0459	0.6992	-		-1.1648	0.0852	-	-0.8776	0.2666	-	-1.5415	0.0334	D
ef1267	1233959	1234876	-	rnhC	ribonuclease HIII	110.0112	7.482	-1.2696	0.0244	D	-1.1549	0.0292	D		-0.8488	0.0669	-	-1.2406	0.0133	D	-1.0119	0.039	D
ef1268	1235095	1237515	+		cation-transporting ATPase E1-E2 family	1037.8385	9.9971	0.0365	0.7391	-	0.382	0.0426	-		0.1232	0.3137	-	0.0296	0.6431	-	-0.0961	0.4234	-
ef1269	1237657	1239543	+		cell wall surface anchor family protein	153.5086	7.0206	0.0447	0.7342	-	0.2746	0.2167	-		0.1723	0.2533	-	0.3032	0.1406	-	0.4234	0.0246	-
ef1270	1239749	1240222	+		conserved hypothetical protein	93.8567	6.1753	0.3308	0.3704	-	0.2497	0.4145	-		0.3019	0.1883	-	-0.072	0.6176	-	0.4483	0.0904	-
ef1271	1240366	1241565	+	nusA	N utilization substance protein A	214.1793	7.2998	0.5657	0.0733	-	0.3188	0.3037	-		0.4144	0.0925	-	0.199	0.4497	-	0.485	0.0667	-
ef1272	1241586	1241885	+		conserved hypothetical protein	53.9784	5.3332	0.445	0.2744	-	0.3383	0.3457	-		0.5365	0.058	-	0.2682	0.396	-	0.8081	0.0059	u
ef1273	1241875	1242180	+		ribosomal protein L7A family	67.2353	5.9438	-0.0479	0.7492	-	0.1036	0.6293	-		0.0774	0.4444	-	0.0788	0.6177	-	0.1952	0.3879	-
ef1274	1242193	1244589	+	infB	translation initiation factor IF-2	629.1813	9.049	0.4271	0.0456	-	0.2917	0.1642	-		0.2132	0.1815	-	-0.1982	0.3164	-	0.2665	0.1384	-
ef1275	1244614	1244964	+	rbfA	ribosome-binding factor A	162.6163	7.5451	-0.0954	0.7092	-	-0.276	0.3986	-		-0.4339	0.1	-	-0.5384	0.0752	-	-0.389	0.1627	-
ref75A	1245035	1245090	+	ref75A	sRNA	12.4958	3.6713	0.3436	0.5758	-	-0.8509	0.1621	-		0.1055	0.4543	-	-0.7796	0.1587	-	0.3802	0.3328	-
ref75B	1245300	1245325	+	ref75B	sRNA	5.6988	2.1023	0.1634	0.7354	-	-0.1887	0.6563	-		0.6045	0.2616	-	-0.2637	0.5923	-	0.5778	0.3324	-
ef1276	1245337	1245810	-		conserved hypothetical protein	71.5464	6.2738	-0.2534	0.4743	-	0.0943	0.6223	-		-0.0781	0.4305	-	-0.2262	0.393	-	-0.0966	0.48	-
ef1277	1245857	1246339	-		transcriptional regulator Cro/CI family	135.4185	6.6257	0.2866	0.5486	-	0.6048	0.1293	-		0.4531	0.1518	-	0.3044	0.4025	-	0.6635	0.0584	-
ef1278	1246509	1246691	+		hypothetical protein	24.5961	5.2825	-0.4324	0.5181	-	-0.073	0.6804	-		-1.0188	0.0313	D	-0.9555	0.0703	-	-0.8687	0.0823	-
ef1279	1246722	1247492	+		DNA replication protein putative	44.4211	5.5633	-0.3796	0.399	-	-0.109	0.6317	-		-0.0971	0.4312	-	-0.2915	0.3838	-	-0.2593	0.3392	-
ef1280	1247511	1248353	+		DNA replication protein putative	49.58	5.7627	-0.1378	0.6587	-	-0.1058	0.6164	-		-0.1446	0.3614	-	0.1243	0.5535	-	-0.0806	0.504	-
ef1281	1248356	1248448	+		hypothetical protein	2.4762	1.4854	-0.2127	0.7358	-	-1.0214	0.4004	-		-0.848	0.2677	-	-0.0497	0.67	-	0.0807	0.5624	-
ef1282	1248441	1248812	+		hypothetical protein	13.9633	3.7666	0.1396	0.7038	-	-0.1998	0.5868	-		0.1209	0.4286	-	0.0647	0.644	-	0.0754	0.5355	-
ef1283	1248832	1249239	+		transcriptional regulator RinA family	32.0382	4.6128	0.1711	0.6732	-	0.632	0.1192	-		0.4125	0.1839	-	0.4402	0.2622	-	0.6883	0.0532	-
ef1284	1249485	1249877	+		structural protein putative	18.5401	4.4261	-0.8141	0.1339	-	-0.5329	0.2909	-		-0.3002	0.3072	-	-0.4378	0.3318	-	-0.0828	0.5331	-
ef1285	1249890	1250402	+		major tail protein	84.849	6.852	-0.1497	0.6886	-	-0.3063	0.4496	-		-0.639	0.0634	-	-0.5647	0.1547	-	-0.5367	0.1368	-
ef1286	1250435	1250794	+		conserved hypothetical protein	18.0546	4.1151	0.0616	0.7555	-	0.0184	0.7045	-		0.0361	0.4948	-	0.212	0.562	-	-0.0818	0.5413	-
ef1287	1250812	1251180	+		conserved hypothetical protein	13.7893	3.2428	0.4968	0.4037	-	0.5299	0.294	-		0.7868	0.0432	u	0.0299	0.6671	-	0.6314	0.1331	-
ef1288	1251170	1254103	+		conserved hypothetical protein	211.2387	7.8378	-0.0276	0.7551	-	-0.1077	0.5785	-		-0.402	0.0453	-	0.0988	0.5545	-	-0.2852	0.1684	-
ef1289	1254105	1255031	+		tail protein putative	52.0655	5.6957	-0.2338	0.4996	-	0.1286	0.575	-		0.0598	0.4491	-	-0.146	0.5132	-	0.1887	0.3508	-
ef1290	1255044	1256501	+		structural protein putative	220.5106	8.1289	-0.5775	0.3273	-	-0.0614	0.6819	-		-1.1394	0.0056	D	-0.029	0.667	-	-1.0485	0.014	D
ef1291	1256534	1258303	+		hypothetical protein	139.8728	7.1264	0.3538	0.348	-	0.2615	0.4051	-		-0.1603	0.3516	-	0.0921	0.5979	-	0.0381	0.5494	-
ef1292	1258327	1258722	+		holin putative	18.2061	4.2194	-0.3083	0.5637	-	0.2398	0.5371	-		-0.3475	0.2585	-	-0.1986	0.5419	-	-0.2151	0.4263	-
ef1293	1258868	1259965	+	ply-1	endolysin	104.5843	6.9774	-0.2711	0.4394	-	-0.1462	0.5535	-		-0.4426	0.0625	-	-0.3075	0.2645	-	-0.4569	0.0729	-
ef1295	1261059	1262015	+	ribF	riboflavin biosynthesis protein RibF	130.8987	7.3024	-0.1957	0.4423	-	-0.5397	0.0058	-		-0.4715	0.007	-	-0.4391	0.02	-	-0.2253	0.2015	-
ef1296	1262015	1262611	+		acetyltransferase GNAT family	124.6685	7.2012	-0.2859	0.4291	-	-0.4916	0.0937	-		-0.3469	0.1395	-	-0.4311	0.125	-	-0.1253	0.4451	-
ef1297	1262761	1263102	+		transcriptional regulator PadR family	25.2729	4.3348	-0.0513	0.7499	-	0.4617	0.2055	-		0.2254	0.308	-	0.1339	0.5712	-	0.5594	0.0716	-
ef1298	1263089	1263430	+		conserved hypothetical protein	39.9022	5.475	-0.4036	0.4812	-	0.0224	0.7012	-		-0.6676	0.0872	-	-0.1287	0.6046	-	-0.545	0.1807	-
ef1299	1263456	1263716	+		conserved hypothetical protein	19.6795	4.4544	-0.1368	0.7109	-	0.0658	0.6783	-		-0.356	0.2672	-	-0.2422	0.5146	-	-0.1569	0.4805	-
ef1300	1263875	1265050	+		cell division protein FtsW/RodA/SpovE family	467.6245	9.1579	-0.0118	0.7729	-	0.0888	0.6583	-		-0.5579	0.1042	-	-0.2396	0.4906	-	-0.7753	0.0355	d
ef1301	1265016	1266164	+		cell division protein FtsW/RodA/SpovE family	102.9831	6.5741	0.2645	0.6048	-	-0.2874	0.5	-		-0.1166	0.4354	-	-0.2995	0.4489	-	0.1672	0.4656	-
ef1302	1266226	1267113	-		transcriptional regulator putative	64.3974	5.7412	0.2882	0.4266	-	0.6149	0.0259	u		0.4835	0.0458	-	0.1859	0.4644	-	0.1373	0.433	-
ef1303	1267137	1268012	-		transcriptional regulator LysR family	74.6213	5.7132	0.4195	0.1293	-	0.7079	0.0016	u		0.9572	0	u	0.6193	0.0046	u	0.6269	0.0037	u
ref76	1268258	1268340	+	ref76	sRNA	4.8322	2.2899	0.7024	0.4587	-	0.301	0.6074	-		0.1383	0.4631	-	-0.1002	0.6509	-	-0.4244	0.4234	-
ef1304	1268549	1271209	+		magnesium-translocating P-type ATPase	423.0397	8.8126	0.05	0.7578	-	-0.4507	0.3663	-		-0.2183	0.3734	-	0.7396	0.1084	-	-0.2307	0.4278	-
ef1305	1271417	1272601	+		oxygen-independent coproporphyrinogen III oxidase putative	86.6344	6.6064	-0.121	0.6477	-	-0.106	0.5895	-		-0.3109	0.1233	-	-0.2216	0.3463	-	-0.1653	0.3597	-
ef1306	1272827	1273870	+	hrcA	heat-inducible transcription repressor HrcA	3303.1311	9.1684	3.1945	0	U	3.282	0	U		3.341	0	U	2.1465	0	U	1.1133	0	U
ef1307	1273925	1274464	+	grpE	heat shock protein GrpE	1874.4758	8.5435	2.4826	0	U	3.2353	0	U		3.2081	0	U	2.4024	0	U	0.9449	0	u
ef1308	1274524	1276353	+	dnaK	dnak protein	7855.7715	10.5729	2.3062	0	U	2.9981	0	U		3.4453	0	U	2.4699	0	U	1.2615	0	U
ef1309	1276468	1276590	+		hypothetical protein	149.1707	5.9096	1.0099	0.0111	U	1.7479	0	U		2.3537	0	U	1.2013	0.0005	U	0.6963	0.0522	-
ef1310	1276645	1277814	+	dnaJ	dnaJ protein	2642.8869	9.7967	1.164	0	U	1.8882	0	U		2.4814	0	U	1.8763	0	U	0.6608	0.0001	u
ef1311	1278053	1278787	+		conserved hypothetical protein	60.4742	5.7152	0.1503	0.6595	-	0.171	0.5542	-		0.328	0.1895	-	0.3795	0.233	-	0.3215	0.2404	-
ef1312	1278885	1281077	+		S1 RNA binding domain protein	521.7749	9.1556	-0.0349	0.7369	-	-0.3119	0.0791	-		-0.3088	0.0413	-	-0.4357	0.0067	-	-0.1023	0.3935	-
ef1313	1281104	1281565	+		conserved hypothetical protein	139.4879	7.0856	0.0447	0.7373	-	-0.1966	0.4096	-		-0.4	0.042	-	-0.3704	0.0957	-	-0.1943	0.295	-
eftRNALeu4	1281634	1281720	+	eftRNALeu4	tRNA-Leu	275.7259	7.3486	0.8212	0.3274	-	0.0558	0.6935	-		0.7859	0.1535	-	-0.6218	0.3439	-	1.4301	0.018	U
ef1314	1281964	1283181	+		aspartate aminotransferase putative	477.6585	8.7123	0.0444	0.7372	-	0.3514	0.1259	-		0.4739	0.0143	-	0.032	0.6462	-	0.0822	0.4717	-
ef1315	1283247	1283423	-		hypothetical protein	56.7852	5.5578	0.0578	0.737	-	0.1339	0.5798	-		0.3149	0.1667	-	0.0883	0.5974	-	0.349	0.1688	-
ef1316	1283601	1284428	+		transcriptional regulator Cro/CI family	73.7573	6.2867	0.1217	0.622	-	0.0353	0.6741	-		-0.3497	0.0624	-	-0.414	0.0517	-	-0.1472	0.3634	-
ef1317	1284529	1285677	+	nagA-1	N-acetylglucosamine-6-phosphate deacetylase	394.236	8.6818	-0.2017	0.3597	-	-0.1567	0.3935	-		0.0693	0.392	-	0.081	0.5399	-	-0.0072	0.5725	-
ef1318	1285720	1286106	-		hypothetical protein	35.1666	5.3967	-0.0564	0.7425	-	-0.8831	0.0077	d		-0.5689	0.0439	-	-0.3819	0.2409	-	-0.457	0.1263	-
ef1319	1286120	1286779	-		conserved domain protein	77.3415	6.4977	-0.4404	0.0941	-	-0.4693	0.0504	-		-0.4924	0.0161	-	-0.5172	0.0194	-	-0.5105	0.0186	-
ef1320	1286940	1287641	+		ABC transporter ATP-binding protein	110.376	6.5993	-0.0007	0.7777	-	0.2638	0.3531	-		0.4846	0.0332	-	0.3767	0.1495	-	0.5595	0.0187	-
ef1321	1287651	1290287	+		permease domain protein	411.5047	8.6611	-0.0574	0.6766	-	0.055	0.6026	-		-0.1531	0.1685	-	0.0466	0.5867	-	0.0363	0.5077	-
ef1322	1290480	1291004	+		conserved hypothetical protein	166.5065	7.0659	0.5184	0.0938	-	0.3305	0.2693	-		0.5828	0.0164	-	0.4426	0.1056	-	0.3995	0.1148	-
ef1323	1291021	1292490	+			382.6485	8.1829	0.2653	0.3916	-	0.489	0.0428	-		0.4862	0.0217	-	0.4309	0.0668	-	0.4117	0.0642	-
ef1324	1292637	1292870	+		conserved hypothetical protein	109.8829	7.2681	-0.7514	0.0013	d	-0.432	0.0742	-		-0.6994	0.0006	d	-0.8113	0.0001	d	-0.8036	0.0002	d
eftRNATyr2	1292967	1293047	+	eftRNATyr2	tRNA-Tyr	1.3389	0.5438	-0.2315	0.7451	-	-0.7121	0.5725	-		-1.4535	0.2185	-	0.1292	0.6586	-	0.0699	0.57	-
eftRNAGln2	1293057	1293128	+	eftRNAGln2	tRNA-Gln	3.5695	1.9597	-0.383	0.695	-	-2.0879	0.1062	-		-0.309	0.4274	-	-1.4496	0.2115	-	-0.2881	0.5058	-
ef1325	1293283	1293462	+		hypothetical protein	49.8355	5.5833	-0.37	0.3815	-	-0.1746	0.5552	-		0.1997	0.3203	-	0.0853	0.6113	-	0.1794	0.4055	-
ef1326	1293518	1294126	-		transcriptional regulator TetR family	88.3653	6.2806	0.234	0.4367	-	0.3298	0.1883	-		0.3327	0.0929	-	0.2158	0.3465	-	0.1954	0.3069	-
ef1327	1294305	1298552	+		BadF/BadG/BcrA/BcrD ATPase family protein	1608.8017	9.9756	0.4772	0.005	-	0.6713	0	u		0.9076	0	u	0.8396	0	u	0.9883	0	u
ef1328	1298759	1299466	+		transcriptional regulator GntR family	170.9595	7.4559	-0.0242	0.7587	-	-0.0864	0.6142	-		-0.0104	0.5016	-	-0.136	0.497	-	-0.2146	0.2775	-
ef1329	1300129	1301262	+		HesA/MoeB/ThiF family protein	35.2704	5.352	-0.1421	0.6609	-	-0.2198	0.4799	-		-0.3314	0.1766	-	-0.1576	0.5214	-	-0.2858	0.2735	-
ef1330	1301226	1302026	+		hypothetical protein	82.9003	6.6212	-0.0415	0.7599	-	-0.0002	0.7118	-		-0.7819	0.039	d	-0.4385	0.3057	-	-0.5114	0.1834	-
ef1331	1302049	1302993	+		ABC transporter ATP-binding protein	69.4757	6.7703	-0.58	0.0512	-	-0.6283	0.021	d		-0.8941	0.0002	d	-0.6908	0.0063	d	-1.0356	0	D
ef1332	1303137	1303730	+		membrane protein putative	27.299	4.5477	0.2338	0.6198	-	0.2925	0.4738	-		0.1119	0.4327	-	0.0221	0.6689	-	0.2789	0.3577	-
ef1333	1303739	1304452	+		ABC transporter ATP-binding protein	51.3176	5.7986	0.0453	0.7412	-	-0.0471	0.6678	-		-0.384	0.0757	-	-0.1299	0.5202	-	-0.2424	0.2618	-
ef1334	1304427	1305158	+		AgrC domain protein	44.9563	5.7212	-0.3053	0.4113	-	-0.0689	0.6535	-		-0.6451	0.012	d	-0.2019	0.4426	-	-0.7169	0.0087	d
ef1335	1305180	1306490	-	ehk16	sensor histidine kinase putative	88.0945	6.4336	0.0714	0.7342	-	0.2615	0.446	-		-0.1323	0.3953	-	0.0664	0.6313	-	0.37	0.2056	-
ef1336	1306490	1307194	-	err16	response regulator	123.5736	6.7966	0.4474	0.3803	-	0.4586	0.2841	-		-0.056	0.4755	-	-0.1419	0.5835	-	0.3506	0.2888	-
ef1337	1307771	1308202	+		conserved hypothetical protein	60.6679	6.0653	0.5766	0.5379	-	-0.1715	0.6567	-		-0.4454	0.334	-	-0.3565	0.5402	-	0.4857	0.3725	-
ef1338	1308371	1309285	+	trxB	thioredoxin reductase	340.317	7.9099	0.3622	0.0557	-	0.3608	0.0376	-		0.7087	0	u	0.6647	0	u	0.9709	0	u
ef1339	1309328	1309789	-		conserved hypothetical protein	45.6137	5.289	0.2371	0.5243	-	0.4383	0.1598	-		-0.1836	0.3265	-	0.0063	0.6765	-	0.3368	0.1972	-
ef1340	1309986	1310486	-		pheromone cAM373 precursor lipoprotein	94.5315	6.733	-0.2215	0.3776	-	-0.2786	0.1903	-		-0.4245	0.0137	-	-0.4409	0.018	-	-0.2403	0.1747	-
ef1341	1310605	1312944	-		ABC transporter ATP-binding/permease protein	580.5605	8.0677	1.3268	0	U	1.4941	0	U		1.6376	0	U	1.2469	0	U	1.0797	0	U
ef1342	1313090	1313578	+		transcriptional regulator Mar family	69.808	5.7335	0.6385	0.0425	u	0.2322	0.4505	-		0.4872	0.0551	-	0.5347	0.0597	-	0.4506	0.096	-
ef1343	1313616	1314479	-	mdxG	sugar ABC transporter permease protein	137.1226	5.7718	1.0985	0.0001	U	1.5439	0	U		1.6239	0	U	1.6391	0	U	1.4495	0	U
ef1344	1314483	1315826	-	mdxF	sugar ABC transporter permease protein	224.4044	6.622	1.3774	0	U	1.3452	0	U		1.4014	0	U	1.4545	0	U	0.9939	0.001	u
ef1345	1315912	1317162	-	mdxE	sugar ABC transporter sugar-binding protein	678.213	7.4421	1.5613	0	U	2.0582	0	U		2.4685	0	U	2.1361	0	U	2.0431	0	U
ef1346	1317308	1317421	+		hypothetical protein	31.7622	3.8439	0.9218	0.1004	-	1.3455	0.0041	U		1.3292	0.0018	U	1.7865	0	U	1.1924	0.0078	U
ef1347	1317422	1319188	+	nplT /mmdH	glycosyl hydrolase family 13	513.7495	8.1378	0.8085	0.0256	u	1.0776	0.0006	U		1.0679	0.0003	U	1.2132	0.0001	U	0.7551	0.016	u
ef1348	1319216	1320841	+	dexB / gmdH	glucan 1 6-alpha-glucosidase putative	515.7624	8.1126	0.6839	0.0339	u	0.985	0.0004	u		1.158	0	U	1.2668	0	U	0.8088	0.0029	u
ef1349	1320843	1322456	+	malL-2 / mmgT	glycosyl hydrolase family 13	371.7294	6.7884	1.2378	0.0006	U	1.9299	0	U		2.1919	0	U	2.2239	0	U	2.0635	0	U
ef1350	1322627	1323208	+		conserved hypothetical protein	53.0841	5.6766	-0.0607	0.7414	-	0.2294	0.4844	-		0.0498	0.4716	-	0.1107	0.5882	-	-0.1686	0.4247	-
ref77	1323281	1323502	+	ref77	sRNA	120.0165	6.9358	-0.2708	0.5458	-	0.3	0.4193	-		-0.2118	0.3331	-	0.149	0.5601	-	0.141	0.4631	-
ef1351	1323565	1323657	+		hypothetical protein	20.7034	3.4811	0.4335	0.4837	-	0.6382	0.2191	-		1.4315	0.0003	U	1.4517	0.0003	U	1.4695	0.0003	U
ef1352	1323681	1326293	+		magnesium-translocating P-type ATPase	590.5646	8.4462	0.6712	0.0002	u	0.784	0	u		1.1583	0	U	0.9968	0	u	0.9665	0	u
ef1353	1326892	1328007	+	pdhA	pyruvate dehydrogenase complex E1 component alpha subunit	1109.8365	9.2437	0.469	0.0375	-	0.3965	0.0635	-		1.0669	0	U	1.0279	0	U	1.6285	0	U
ef1354	1328010	1328987	+	pdhB	pyruvate dehydrogenase complex E1 component beta subunit	1090.1558	9.1554	0.6078	0.0203	u	0.627	0.0092	u		1.0516	0	U	1.1516	0	U	1.7273	0	U
ef1355	1329130	1330749	+	aceF	pyruvate dehydrogenase complex E2 component dihydrolipoamide acetyltransferase	966.1713	9.0376	0.4724	0.0525	-	0.7389	0.0003	u		1.1389	0	U	1.2144	0	U	1.6149	0	U
ef1356	1330757	1332163	+	lpdA	pyruvate dehydrogenase complex E3 component dihydrolipoamide dehydrogenase	4020.8303	12.4839	-0.5076	0.3568	-	-0.3046	0.4802	-		-1.2082	0.0014	D	-0.4277	0.3196	-	-0.5277	0.173	-
ef1357	1332276	1333262	-		transcriptional regulator AraC family	91.1656	6.3558	0.2145	0.5577	-	0.1969	0.4994	-		0.339	0.1581	-	0.5579	0.0461	-	0.2153	0.3432	-
ef1358	1333423	1334562	+	gldA1	glycerol dehydrogenase putative	688.0828	8.0248	1.0517	0.0008	U	1.2989	0	U		1.8339	0	U	1.8335	0	U	2.0188	0	U
ef1359	1334575	1334973	+	dhaM	conserved hypothetical protein	178.6069	5.911	1.2285	0.0066	U	1.4897	0.0002	U		1.9294	0	U	2.0324	0	U	2.1328	0	U
ef1360	1334974	1335957	+	dhaK	dihydroxyacetone kinase family protein	653.2286	7.8772	1.0102	0.0253	U	1.4118	0.0003	U		1.9774	0	U	1.9793	0	U	2.027	0	U
ef1361	1335970	1336572	+	dhaL	dihydroxyacetone kinase family protein	328.378	6.827	0.972	0.0033	u	1.331	0	U		2.0082	0	U	2.0548	0	U	2.2361	0	U
ef1362	1336711	1337478	+		conserved domain protein	79.0172	5.9531	0.1151	0.6909	-	0.4674	0.1457	-		0.5064	0.0536	-	0.4903	0.0997	-	0.6474	0.0188	u
ef1363	1337551	1338702	-		hydroxymethylglutaryl-CoA synthase	414.3995	8.3281	0.0717	0.6732	-	0.4725	0.0023	-		0.8644	0	u	0.5753	0.0001	-	0.4294	0.0038	-
ef1364	1338888	1341299	+	yqiL	acetyl-CoA acetyltransferase/hydroxymethylglutaryl-CoA reductase degradative	608.076	9.1275	0.0219	0.7365	-	0.0682	0.5132	-		0.3252	0.0004	-	0.1117	0.2946	-	0.0747	0.3557	-
ef1365	1341319	1342371	-		conserved hypothetical protein	88.7932	6.6291	-0.3549	0.1428	-	-0.3407	0.1261	-		-0.3391	0.0595	-	-0.1717	0.3868	-	-0.0993	0.4337	-
ef1366	1342388	1343467	-		conserved hypothetical protein	96.5941	6.6689	-0.003	0.7756	-	-0.3044	0.1902	-		-0.326	0.0756	-	-0.0084	0.6722	-	0.0362	0.5367	-
ef1367	1343749	1343949	-		cold-shock domain family protein	595.5001	9.1064	-0.0936	0.7186	-	-0.3251	0.3708	-		0.2037	0.3312	-	-0.3707	0.2795	-	-0.1651	0.4307	-
ef1368	1344247	1345368	-		conserved hypothetical protein	220.7687	6.9515	0.4279	0.0483	-	0.6975	0.0001	u		1.2496	0	U	1.3875	0	U	1.2923	0	U
ref78	1345555	1345648	+	ref78	sRNA	76.7591	6.6405	-0.0216	0.7676	-	-0.8122	0.0332	d		-0.5162	0.1074	-	-0.7398	0.0431	d	-0.3907	0.233	-
ef1369	1345707	1346057	-		transcriptional regulator Cro/CI family	40.4523	5.4953	-0.2842	0.5421	-	-0.2323	0.5182	-		-0.1934	0.3542	-	0.017	0.6707	-	-0.2741	0.3415	-
ef1370	1346249	1347682	+		drug resistance transporter EmrB/QacA family protein	209.9792	7.8267	-0.1014	0.5639	-	-0.1215	0.4195	-		-0.2932	0.0186	-	-0.2269	0.1067	-	-0.0267	0.5317	-
ef1371	1347887	1348561	+		conserved hypothetical protein	105.4805	6.6153	0.1905	0.4818	-	0.1777	0.4292	-		0.0447	0.4546	-	0.176	0.3892	-	0.0556	0.5105	-
ef1372	1348571	1349890	+		CBS domain protein	298.988	8.2166	0.1208	0.5988	-	0.1647	0.4131	-		0.0105	0.4989	-	-0.0694	0.5805	-	-0.1509	0.3236	-
ef1373	1349904	1350857	+		DHH family protein	255.5494	7.9241	-0.0102	0.7703	-	0.0629	0.6455	-		-0.1988	0.2508	-	-0.0828	0.5837	-	-0.0298	0.5497	-
ef1374	1350971	1351309	+	phnA	phnA protein	368.57	8.7776	-0.2476	0.3056	-	-0.4433	0.0201	-		-0.4825	0.0043	-	-0.7376	0	d	-0.5907	0.0006	d
ef1375	1351370	1351681	-		hypothetical protein	56.9715	5.9035	-0.1579	0.6026	-	-0.2201	0.4179	-		0.0824	0.4138	-	0.4381	0.0604	-	0.419	0.0614	-
ef1376	1351824	1353005	+		conserved hypothetical protein	97.8469	6.7284	-0.1629	0.523	-	-0.0434	0.6607	-		-0.3533	0.0451	-	-0.0131	0.6662	-	-0.0633	0.492	-
ef1377	1353068	1354417	+		ATP-dependent RNA helicase DEAD/DEAH box family	274.6677	7.903	0.2416	0.3847	-	-0.008	0.7041	-		0.1353	0.323	-	-0.0564	0.6139	-	0.351	0.0787	-
ef1378	1354964	1355647	+		transcriptional regulator putative	48.2951	5.3869	0.1604	0.6453	-	0.319	0.3436	-		-0.0137	0.5019	-	0.656	0.0223	u	0.06	0.5314	-
ef1379	1355993	1358635	+	alaS	alanyl-tRNA synthetase	1460.4718	10.5043	-0.2005	0.4556	-	-0.1452	0.487	-		-0.0154	0.494	-	0.033	0.6429	-	-0.0953	0.4423	-
ef1380	1358838	1359554	+		conserved hypothetical protein	181.9725	7.2329	0.2056	0.4044	-	0.1134	0.5342	-		0.5198	0.0015	-	0.3528	0.0562	-	0.4649	0.007	-
ef1381	1359538	1360656	+		conserved hypothetical protein TIGR00486	284.8758	7.8236	0.3794	0.0151	-	0.1601	0.332	-		0.4643	0.0003	-	0.2874	0.048	-	0.4493	0.0008	-
ef1382	1360686	1361915	+	pepT-1	peptidase T	430.6703	8.5513	0.2309	0.4428	-	-0.0321	0.6811	-		0.1705	0.2889	-	0.0462	0.6321	-	0.4187	0.0521	-
ef1383	1362061	1362327	+		membrane protein putative	41.9268	6.1835	-1.0755	0	D	-1.0748	0	D		-1.0934	0	D	-1.1229	0	D	-1.0002	0	D
ef1384	1362347	1363375	+		membrane protein putative	201.5548	7.8208	-0.4499	0.2235	-	-0.6186	0.0458	d		-0.7153	0.0081	d	-0.3522	0.2551	-	-0.4579	0.1032	-
ef1385	1363546	1364091	+		molybdopterin-guanine dinucleotide biosynthesis protein A putative	39.2252	5.5125	-0.5833	0.3019	-	-0.3884	0.412	-		-0.9326	0.0194	d	-0.1831	0.5625	-	-0.7642	0.0693	-
ef1386	1364107	1364931	+		formate/nitrite transporter family protein	74.0908	6.3482	-0.2228	0.5706	-	0.3144	0.3515	-		-0.2754	0.2431	-	-0.1571	0.5316	-	-0.3399	0.2255	-
ef1387	1364921	1365502	+		conserved hypothetical protein	51.2249	5.6986	0.2445	0.5695	-	0.0257	0.6962	-		0.1241	0.4079	-	0.0566	0.6418	-	-0.2386	0.3669	-
ef1388	1365490	1365978	+		NAD-dependent formate dehydrogenase gamma subunit putative	19.9438	4.2374	0.3271	0.5491	-	-0.2079	0.5848	-		-0.1832	0.3904	-	-0.0874	0.6323	-	-0.2192	0.4332	-
ef1389	1366035	1367288	+		NAD-dependent formate dehydrogenase beta subunit putative	67.161	6.0724	0.1718	0.6215	-	-0.0929	0.6343	-		-0.3572	0.1541	-	-0.1214	0.5662	-	-0.1134	0.4714	-
ef1390	1367291	1370011	+	fdhA	NAD-dependent formate dehydrogenase alpha subunit	385.6821	8.6646	-0.2134	0.5479	-	-0.1135	0.6033	-		-0.133	0.3732	-	-0.0678	0.6198	-	-0.0266	0.5587	-
ef1391	1370059	1371231	+		molybdenum cofactor biosynthesis family protein	66.0533	6.0141	0.0336	0.7513	-	0.2404	0.3547	-		0.2177	0.2261	-	0.0854	0.5826	-	-0.1487	0.3911	-
ref12A	1371651	1372045	-	ref12A	sRNA	9.8234	3.0292	-0.0541	0.762	-	0.4942	0.4299	-		-0.0057	0.5108	-	0.0278	0.671	-	0.4243	0.3523	-
ef1392	1372064	1372573	+	moaC	molybdenum cofactor biosynthesis protein MoaC	46.4806	5.0757	1.1167	0.0059	U	0.5333	0.2248	-		0.4021	0.2071	-	0.2793	0.4553	-	-0.029	0.5654	-
ef1393	1372570	1373544	+		molybdopterin cofactor biosynthesis protein A putative	76.5833	5.5621	1.143	0	U	0.9862	0	u		0.6807	0.0003	u	0.4919	0.02	-	0.3329	0.1136	-
ef1394	1373547	1373981	+		conserved hypothetical protein	46.931	4.9958	0.5932	0.1731	-	0.7771	0.0355	u		0.7761	0.0164	u	0.2193	0.4969	-	0.0745	0.5298	-
ef1395	1373974	1374456	+		molybdenum cofactor biosynthesis family protein	30.7687	4.1274	1.2376	0.0011	U	1.3324	0.0002	U		1.3135	0.0001	U	0.7128	0.0666	-	0.2363	0.4036	-
ef1396	1374460	1375431	+		molybdenum cofactor biosynthesis family protein putative	136.719	6.5872	0.2546	0.5339	-	0.6162	0.0603	-		0.6364	0.0246	u	0.3164	0.3255	-	0.411	0.1609	-
ef1397	1375450	1376250	+		molybdenum ABC transporter molybdenum-binding protein	43.6478	5.0136	0.5953	0.0974	-	0.8353	0.0061	u		0.2958	0.2269	-	0.5926	0.0555	-	-0.0411	0.5509	-
ef1398	1376259	1376930	+		molybdenum ABC transporter permease protein	50.4046	5.6123	0.1218	0.6866	-	0.0752	0.6543	-		0.1175	0.4008	-	0.2285	0.4296	-	-0.1404	0.448	-
ef1399	1376927	1377931	+		molybdenum ABC transporter ATP-binding protein putative	291.9621	8.5833	-0.2937	0.6747	-	0.241	0.6197	-		-0.3366	0.3674	-	0.0646	0.6594	-	-0.6881	0.2466	-
ef1400	1378053	1380155	+		cadmium-translocating P-type ATPase	436.3792	8.7444	0.0869	0.6968	-	0.2702	0.3052	-		0.0156	0.4967	-	0.1257	0.525	-	-0.1843	0.3362	-
ef1401	1380152	1380244	-		hypothetical protein	6.7139	2.212	0.9918	0.3233	-	-0.5628	0.515	-		-0.2982	0.4091	-	0.341	0.5611	-	0.8431	0.2278	-
ef1402	1380424	1380867	+		conserved domain protein	120.363	6.8235	0.0215	0.7605	-	-0.1007	0.5906	-		0.0727	0.4188	-	0.0303	0.6492	-	0.1579	0.3559	-
ef1403	1380887	1381435	+		conserved hypothetical protein	143.2229	7.0597	-0.0155	0.7647	-	-0.0078	0.7042	-		0.2546	0.1424	-	0.1117	0.5174	-	0.0816	0.4673	-
ef1404	1381546	1383912	+		MutS2 family protein	368.0699	8.3223	0.2126	0.2125	-	0.2518	0.0859	-		0.2568	0.0379	-	0.0645	0.5481	-	0.2744	0.0356	-
ef1405	1384010	1384324	+	trx	thioredoxin	390.3906	8.5918	-0.0282	0.7644	-	-0.3677	0.3641	-		-0.0288	0.4932	-	0.0966	0.6147	-	-0.0111	0.5756	-
ef1406	1384489	1386285	+	uvrC	excinuclease ABC subunit C	321.8292	8.4362	-0.2484	0.5938	-	-0.2141	0.545	-		-0.0742	0.4599	-	-0.0268	0.6653	-	0.1646	0.4517	-
ef1407	1386437	1386694	+		hypothetical protein	22.3733	4.8054	-0.192	0.6586	-	-0.2265	0.5468	-		-0.4958	0.1436	-	-0.2	0.531	-	-0.8278	0.0366	d
ef1408	1386799	1387698	+		ABC transporter ATP-binding protein	144.2682	7.2446	0.0308	0.749	-	-0.097	0.5807	-		-0.1287	0.3228	-	-0.2042	0.3221	-	-0.3179	0.1	-
ef1409	1387691	1388953	+		conserved hypothetical protein	395.1471	8.948	-0.4043	0.2402	-	-0.5934	0.0357	d		-0.4345	0.0766	-	-0.3729	0.1927	-	-0.5334	0.0406	-
ef1410	1388989	1389987	-		sugar-binding transcriptional regulator LacI family	75.2968	5.9279	0.1483	0.6377	-	0.4068	0.1655	-		0.2157	0.2695	-	0.4384	0.1041	-	0.566	0.0235	-
ef1411	1390129	1391523	+		glycosyl hydrolase family 4	86.292	6.602	-0.1411	0.6276	-	-0.1115	0.5893	-		-0.5575	0.0129	-	-0.2042	0.3959	-	-0.6787	0.0039	d
ef1412	1391549	1391983	-		conserved domain protein	44.2988	5.6685	0.0627	0.7265	-	-0.1174	0.5876	-		-0.0666	0.438	-	-0.0544	0.6276	-	-0.141	0.4138	-
ref79	1392104	1392258	+	ref79	sRNA	53.783	5.7624	-0.3043	0.5517	-	-0.0932	0.6568	-		-0.0268	0.4959	-	0.1444	0.5816	-	-0.0502	0.5506	-
ef1413	1392319	1393767	+		msrC protein putative	243.9708	8.2076	-0.052	0.7541	-	-0.2056	0.5689	-		-0.2198	0.3545	-	0.0466	0.6547	-	-0.8283	0.0309	d
ef1414	1393808	1394971	-		conserved hypothetical protein	320.075	8.3279	0.0252	0.76	-	0.0633	0.6526	-		0.031	0.4813	-	0.1623	0.4793	-	0.0261	0.5569	-
ef1415	1395109	1396455	+	gdhA	glutamate dehydrogenase	510.839	8.7902	-0.0665	0.6485	-	0.2637	0.0453	-		0.5228	0	-	0.2262	0.0763	-	0.1064	0.3139	-
ef1416	1396637	1397986	+	pgi	glucose-6-phosphate isomerase	2187.686	11.2495	-0.2348	0.2252	-	-0.3493	0.0276	-		-0.2214	0.1063	-	-0.2366	0.141	-	-0.1527	0.2627	-
ef1417	1398097	1399323	-		site-specific recombinase phage integrase family	107.4798	6.6656	-0.1395	0.5806	-	0.2419	0.2679	-		0.0523	0.4389	-	0.1597	0.4037	-	0.1104	0.4119	-
ef1418	1399323	1399604	-		hypothetical protein	80.5741	6.0942	-0.1429	0.7339	-	0.2506	0.6103	-		-0.0813	0.4804	-	0.4601	0.4478	-	0.3029	0.441	-
ef1419	1399760	1400353	-		conserved hypothetical protein	225.8539	7.8455	0.3137	0.5601	-	0.3795	0.4062	-		-0.3179	0.2883	-	-0.0075	0.6774	-	-0.1401	0.4892	-
ef1420	1400412	1401164	-		hypothetical protein	259.2011	7.527	0.5078	0.017	-	0.6778	0.0003	u		0.7257	0	u	0.418	0.0321	-	0.7377	0	u
ef1421	1401182	1401646	-		conserved hypothetical protein	219.4479	7.242	0.4394	0.1351	-	0.7662	0.0013	u		0.8489	0.0001	u	0.4985	0.0434	-	0.8608	0.0001	u
ef1422	1401667	1401990	-		transcriptional regulator Cro/CI family	81.8925	5.9243	0.5344	0.0272	-	0.5987	0.0067	u		0.7831	0	u	0.4283	0.0542	-	0.5708	0.006	-
ef1423	1402156	1402341	+		transcriptional regulator Cro/CI family	21.4907	5.042	-0.5218	0.3388	-	-0.2926	0.4905	-		-0.8961	0.019	d	-0.5347	0.2164	-	-0.8455	0.0381	d
ef1424	1402387	1402533	+		hypothetical protein	25.2689	4.9768	-0.8767	0.3806	-	-0.5671	0.47	-		-0.0794	0.4857	-	-0.0644	0.6617	-	-0.836	0.2208	-
ef1425	1402596	1403156	+		hypothetical protein	16.2535	4.2326	0.0855	0.7368	-	0.1108	0.6478	-		-0.4424	0.1965	-	-0.1902	0.5515	-	-0.2044	0.4377	-
ef1426	1403137	1403367	+		vrlI protein putative	4.7603	2.0477	0.5037	0.5822	-	0.7206	0.3668	-		-0.0295	0.5034	-	0.9217	0.2037	-	-0.1235	0.5428	-
ef1427	1403379	1403546	+		hypothetical protein	18.3107	4.9674	-0.543	0.4074	-	-0.719	0.1991	-		-0.4817	0.2142	-	-0.0273	0.6686	-	-0.5266	0.2357	-
ef1428	1403547	1403762	+		hypothetical protein	41.426	5.565	0.1912	0.7225	-	0.1749	0.6539	-		-0.8186	0.1755	-	-0.4931	0.4611	-	0.0601	0.562	-
ref80	1403738	1403780	-	ref80	sRNA	22.2806	4.8632	-0.3078	0.724	-	-0.903	0.4642	-		-0.5482	0.3779	-	-1.1949	0.3233	-	-0.3811	0.4913	-
ef1429	1403818	1404108	+		hypothetical protein	11.3029	4.0332	-0.8236	0.1984	-	-0.2612	0.5652	-		-0.9793	0.0363	d	-0.4722	0.3506	-	-0.9269	0.0677	-
ef1430	1404113	1406236	+		conserved hypothetical protein	95.1294	6.5342	0.1566	0.6487	-	0.1895	0.5244	-		-0.0554	0.4643	-	0.1527	0.5333	-	0.0615	0.5292	-
ef1431	1406237	1406491	+		hypothetical protein	189.3774	7.5598	0.5951	0.3798	-	0.2998	0.5407	-		-1.0819	0.0218	D	0.1929	0.58	-	-1.051	0.0326	D
ef1432	1406481	1407668	+		hypothetical protein	146.4804	7.2259	-0.5728	0.3701	-	-0.5377	0.3179	-		-0.523	0.1897	-	0.1012	0.63	-	0.1178	0.5167	-
ef1433	1407668	1408369	+		conserved hypothetical protein	43.1637	5.7286	-0.1625	0.6581	-	-0.4295	0.2533	-		-0.3476	0.1969	-	0.0661	0.6321	-	-0.3432	0.2492	-
ef1434	1408381	1409145	+		DnaD domain protein	86.4698	6.7637	-0.1864	0.6967	-	-0.178	0.6236	-		-0.485	0.2271	-	-0.2012	0.5734	-	-0.5171	0.2533	-
ef1435	1409158	1409658	+		recombination protein U putative	58.1823	5.8031	-0.0314	0.7666	-	-0.172	0.6217	-		0.1119	0.4494	-	-0.2259	0.5475	-	-0.1199	0.5155	-
ef1436	1409679	1409993	+		hypothetical protein	14.6772	3.6843	-0.0917	0.7432	-	0.1387	0.6456	-		0.8781	0.0382	u	0.0727	0.647	-	0.2878	0.4037	-
ef1437	1410077	1410826	+		hypothetical protein	47.8622	5.7152	-0.0947	0.6937	-	-0.0776	0.6371	-		-0.4504	0.0492	-	-0.0948	0.5785	-	-0.1399	0.4147	-
ef1438	1410851	1411078	+		hypothetical protein	9.0868	3.1411	0.0843	0.7486	-	0.0357	0.6984	-		0.1555	0.4305	-	0.2212	0.5656	-	-0.0463	0.5621	-
ef1439	1411099	1411326	+		hypothetical protein	10.019	3.3633	-0.1162	0.7372	-	0.2432	0.5928	-		0.1099	0.458	-	0.0017	0.6806	-	0.0962	0.5375	-
ef1440	1411741	1412178	+		conserved hypothetical protein TIGR01671	21.1397	4.2837	-0.0601	0.7476	-	0.2884	0.4569	-		-0.3182	0.2581	-	0.1859	0.5321	-	-0.241	0.3881	-
ef1441	1412179	1412517	+		hypothetical protein	59.2418	5.273	1.0061	0.3768	-	0.1996	0.6581	-		-0.0051	0.5118	-	0.578	0.469	-	0.4898	0.4092	-
ef1442	1412514	1412867	+		DNA topoisomerase domain protein	19.7973	4.1004	0.3502	0.4889	-	0.2832	0.4855	-		0.2983	0.2788	-	0.1386	0.5867	-	-0.193	0.4418	-
ef1443	1412864	1413451	+		conserved hypothetical protein	26.5268	4.8846	-0.3849	0.4037	-	-0.0029	0.7101	-		-0.5839	0.0609	-	-0.1145	0.5917	-	-0.2152	0.3897	-
ef1444	1413448	1413933	+		conserved hypothetical protein	13.9304	3.8854	-0.3251	0.5571	-	0.231	0.5507	-		-0.1705	0.394	-	-0.4158	0.3427	-	-0.0393	0.5596	-
ef1445	1413934	1414251	+		replicase domain protein	16.2029	3.5005	0.2388	0.6438	-	0.6654	0.1655	-		0.4437	0.2053	-	0.1923	0.5611	-	0.2822	0.3881	-
ef1446	1414245	1414451	+		hypothetical protein	7.3509	3.2075	-0.4567	0.5819	-	-0.2214	0.6269	-		-0.8704	0.1323	-	-0.2286	0.5863	-	-0.9018	0.161	-
ef1447	1414452	1414631	+		conserved hypothetical protein	11.379	3.6245	-0.2942	0.6465	-	0.2714	0.573	-		-0.7339	0.1363	-	-0.3258	0.5034	-	-0.1684	0.499	-
ef1448	1414646	1414756	+		hypothetical protein	3.6114	1.2935	0.4461	0.6652	-	0.9743	0.3388	-		0.9097	0.2073	-	1.5787	0.071	-	0.2589	0.5106	-
ef1449	1414772	1414951	+		conserved hypothetical protein	15.0835	3.9504	0.2296	0.6517	-	-0.0253	0.7006	-		-0.0477	0.486	-	-0.3248	0.4582	-	-0.1649	0.4827	-
ef1450	1415052	1415636	+		positive control factor putative	27.0849	4.7696	-0.2953	0.5342	-	0.0247	0.6976	-		-0.0323	0.4898	-	0.1885	0.5216	-	-0.0568	0.5423	-
eftRNALys3	1415796	1415880	+	eftRNALys3	tRNA-Lys	6.5047	2.5621	0.2552	0.7054	-	0.429	0.5488	-		0.2036	0.4383	-	-0.0518	0.6664	-	0.3383	0.4508	-
ef1451	1416376	1416645	+		conserved domain protein	12.6084	3.2915	0.0827	0.7486	-	0.438	0.4337	-		0.4836	0.2253	-	0.4424	0.3854	-	0.5582	0.2275	-
ef1452	1416690	1417958	+		adenine methyltransferase putative	92.2944	6.6407	0.0293	0.7585	-	-0.0272	0.6907	-		-0.4062	0.0953	-	-0.136	0.5369	-	-0.3411	0.182	-
ref81	1417965	1418066	-	ref81	sRNA	629.8169	9.0399	0.8117	0.103	-	0.2103	0.5763	-		0.3189	0.292	-	-0.1726	0.5715	-	0.5581	0.1624	-
ef1453	1418084	1418314	+		conserved hypothetical protein	58.0005	5.8944	0.4411	0.6102	-	0.3843	0.5567	-		-0.0955	0.4782	-	-0.1072	0.646	-	-0.2361	0.4895	-
ef1454	1418329	1419054	+		terminase small subunit internal deletion	32.6881	5.1321	0.2167	0.5991	-	-0.1441	0.6016	-		-0.1771	0.3598	-	-0.1246	0.5822	-	-0.2087	0.3959	-
ef1455	1419035	1420471	+		terminase large subunit putative	74.6599	6.3082	-0.0285	0.7538	-	-0.1419	0.5186	-		-0.5434	0.0069	-	-0.149	0.4624	-	-0.361	0.0899	-
ef1456	1420494	1421888	+		conserved hypothetical protein TIGR01555	73.421	6.3796	-0.2584	0.4796	-	-0.202	0.4848	-		-0.3833	0.1151	-	-0.3054	0.2898	-	-0.4444	0.097	-
ef1457	1421878	1423122	+		minor head protein	53.9298	5.6829	0.0037	0.7756	-	0.0857	0.6257	-		-0.1385	0.3494	-	0.0917	0.5805	-	0.114	0.4456	-
ef1458	1423115	1423279	+		hypothetical protein	9.3099	2.9837	0.4525	0.5102	-	0.6245	0.2841	-		-0.0126	0.5074	-	0.3	0.5107	-	0.5917	0.2126	-
ef1459	1423336	1423623	+		conserved hypothetical protein	15.0956	4.1316	-0.1183	0.7171	-	-0.3706	0.4201	-		-0.4031	0.2157	-	0.0022	0.6801	-	-0.516	0.1899	-
ef1460	1423616	1423825	+		LysM domain protein	4.4462	2.5523	-0.3229	0.6834	-	-0.0109	0.709	-		-0.9499	0.166	-	-1.0416	0.2313	-	-1.7375	0.0498	D
ef1461	1423838	1424938	+		conserved hypothetical protein	45.7331	5.576	-0.1612	0.6667	-	-0.0332	0.6915	-		0.026	0.4938	-	-0.033	0.6595	-	-0.1589	0.4465	-
ef1462	1424941	1425411	+		conserved hypothetical protein	22.9985	4.3716	0.2955	0.5266	-	0.3585	0.3698	-		0.1303	0.4088	-	0.1851	0.5304	-	0.446	0.1761	-
ef1463	1425432	1426313	+		hypothetical protein	357.9769	8.9157	-0.1991	0.6726	-	-0.2657	0.5361	-		-0.639	0.1054	-	-0.006	0.6784	-	-0.6839	0.1054	-
ef1464	1426333	1426719	+		conserved hypothetical protein	39.3118	5.6614	-0.5567	0.3587	-	0.1355	0.6382	-		-0.072	0.4709	-	0.1422	0.5984	-	-0.605	0.1603	-
ef1465	1426731	1427072	+		conserved hypothetical protein	11.0655	3.6569	-0.2827	0.6274	-	-0.0577	0.6861	-		-0.4241	0.2484	-	0.5115	0.2726	-	-0.4035	0.3244	-
ef1466	1427069	1427674	+		conserved hypothetical protein	22.8839	4.7893	-0.1893	0.6827	-	0.0605	0.6828	-		-0.4465	0.2194	-	-0.1426	0.5996	-	-0.3988	0.3065	-
ef1467	1427674	1428033	+		conserved hypothetical protein	21.5684	4.9256	-0.6336	0.4701	-	-0.5195	0.4593	-		-0.3585	0.3547	-	-0.6884	0.3145	-	-0.968	0.1286	-
ef1468	1428020	1428496	+		conserved hypothetical protein	14.9504	3.6541	0.0469	0.7584	-	0.07	0.6765	-		0.6515	0.0728	-	0.0806	0.6361	-	-0.1346	0.4989	-
ef1469	1428493	1429530	+		conserved hypothetical protein	57.0715	5.9125	0.0497	0.7372	-	-0.0163	0.6979	-		-0.1881	0.2774	-	0.0166	0.6658	-	-0.1836	0.3453	-
ef1470	1429546	1429944	+		conserved hypothetical protein	11.8619	3.4847	0.3409	0.5873	-	0.4088	0.4456	-		0.0491	0.4882	-	0.287	0.5071	-	0.1402	0.5081	-
ef1471	1429997	1430329	+		conserved hypothetical protein	8.0308	2.6557	0.3781	0.5985	-	0.3161	0.5592	-		-0.3626	0.3373	-	0.1513	0.6163	-	0.0911	0.5436	-
ef1472	1430310	1430510	+		conserved hypothetical protein	3.8254	1.9118	-0.4904	0.6328	-	0.8804	0.3014	-		-0.1421	0.4666	-	-0.103	0.6523	-	0.0711	0.5614	-
ef1473	1430513	1435678	+		conserved hypothetical protein	474.2278	9.0671	-0.0092	0.7721	-	-0.0883	0.6274	-		-0.4096	0.0812	-	0.0579	0.6272	-	-0.3824	0.1226	-
ef1474	1435678	1436235	+		LysM domain protein	38.6092	5.4512	-0.2051	0.6565	-	-0.1581	0.6138	-		-0.198	0.3732	-	-0.4796	0.2698	-	-0.0153	0.5739	-
ef1475	1436245	1436607	+		conserved hypothetical protein	30.3538	4.834	-0.302	0.6201	-	0.389	0.4546	-		0.2316	0.3765	-	0.3537	0.4464	-	0.1542	0.4962	-
ef1476	1436608	1437438	+		conserved hypothetical protein	37.995	5.7457	-0.3885	0.3384	-	-0.2488	0.4488	-		-0.6768	0.0166	d	-0.1613	0.5234	-	-0.4419	0.1327	-
ef1477	1437438	1437770	+		conserved hypothetical protein	14.155	3.8172	0.0879	0.7378	-	0.1875	0.5956	-		-0.4884	0.1838	-	-0.1953	0.5552	-	0.032	0.5647	-
ef1478	1437770	1438117	+		conserved hypothetical protein	30.4121	5.3938	-0.6137	0.4294	-	-0.5836	0.3695	-		-0.6855	0.1655	-	-0.5255	0.3691	-	-0.0051	0.5808	-
ef1479	1438110	1439264	+		conserved hypothetical protein	57.2595	5.7247	0.0144	0.7707	-	0.3123	0.3942	-		-0.0129	0.5036	-	-0.0437	0.6512	-	-0.1783	0.4239	-
ef1480	1439248	1439877	+		conserved hypothetical protein	24.2404	4.5379	0.1744	0.6808	-	0.2392	0.5453	-		-0.1759	0.3917	-	-0.1418	0.5925	-	0.1484	0.4815	-
ef1481	1439896	1441539	+		hypothetical protein	93.5999	6.4605	0.0319	0.7613	-	0.2357	0.4975	-		-0.0817	0.4478	-	-0.0639	0.6365	-	0.2341	0.367	-
ef1482	1441561	1441995	+		hypothetical protein	21.988	4.5532	-0.03	0.7624	-	-0.0065	0.7081	-		-0.301	0.2504	-	-0.3874	0.2901	-	0.0713	0.5278	-
ef1483	1441995	1442123	+		conserved hypothetical protein	2.5613	0.828	0.6847	0.5643	-	0.4639	0.5797	-		0.366	0.4011	-	0.5337	0.5091	-	0.4574	0.4394	-
ef1484	1442128	1442484	+		conserved hypothetical protein	13.5416	3.9213	-0.2445	0.6163	-	0.0774	0.6671	-		-0.3203	0.2691	-	-0.0387	0.6587	-	-0.379	0.2861	-
ef1485	1442481	1442678	+		conserved hypothetical protein	5.0447	1.6014	0.2716	0.7012	-	1.1961	0.1212	-		-0.0856	0.4852	-	1.0658	0.1478	-	1.0063	0.1393	-
ef1486	1442737	1443843	+	ply-2	endolysin	83.1451	6.5151	-0.0234	0.7635	-	0.1452	0.5704	-		-0.2773	0.2222	-	-0.1983	0.4604	-	-0.4487	0.1053	-
eftRNAMet7	1443937	1444010	+	eftRNAMet7	tRNA-Met	5.3983	1.7448	1.4651	0.0586	-	0.4368	0.5448	-		0.7017	0.2165	-	0.5942	0.4056	-	0.1639	0.5271	-
ef1487	1444146	1444550	+		hypothetical protein	98.4569	6.6655	0.0423	0.7397	-	-0.0244	0.6878	-		0.0392	0.4641	-	-0.0663	0.6015	-	-0.0372	0.5383	-
ef1488	1444543	1445706	+		hypothetical protein	230.9616	7.9626	0.0535	0.7289	-	-0.1066	0.5799	-		-0.2146	0.2201	-	-0.302	0.1916	-	-0.1995	0.2917	-
ef1489	1445810	1446058	-		hypothetical protein	17.8889	4.4628	-0.2353	0.6203	-	-0.0738	0.6694	-		-0.1604	0.3919	-	0.0425	0.6558	-	-0.2808	0.3612	-
ef1490	1446424	1446603	-		hypothetical protein	99.5487	5.9159	0.4049	0.1917	-	0.3942	0.1591	-		1.0132	0	U	0.9944	0	u	1.3345	0	U
ef1491	1446662	1447105	-		nrdI family protein	47.1829	5.6996	-0.0169	0.7656	-	-0.0912	0.6162	-		-0.0977	0.3933	-	-0.0035	0.6781	-	-0.1998	0.3211	-
ef1492	1447477	1447800	+	ntpF	V-type ATPase subunit F	201.4163	5.9149	1.4065	0	U	1.8284	0	U		2.4036	0	U	2.3559	0	U	2.2698	0	U
ef1493	1447790	1449769	+	ntpI	V-type ATPase subunit I	978.3796	8.1855	1.5791	0	U	1.8907	0	U		2.3331	0	U	2.1808	0	U	2.3575	0	U
ef1494	1449797	1450270	+	ntpK	V-type ATPase subunit K	325.8912	6.3819	1.652	0	U	1.8708	0	U		2.626	0	U	2.2207	0	U	2.6272	0	U
ef1495	1450287	1450868	+	ntpE	V-type ATPase subunit E	300.3311	6.1844	1.5277	0	U	2.0732	0	U		2.7981	0	U	2.3118	0	U	2.7723	0	U
ef1496	1450885	1451886	+	ntpC	V-type ATPase subunit C	453.883	7.0088	1.2597	0	U	1.9063	0	U		2.5637	0	U	2.2698	0	U	2.4877	0	U
ef1497	1451876	1452187	+	ntpG	V-type ATPase subunit G	147.864	5.6457	0.8344	0.0641	-	1.7328	0	U		2.2655	0	U	2.1255	0	U	2.1971	0	U
ef1498	1452199	1453986	+	ntpA	V-type ATPase subunit A	1222.0329	8.796	0.759	0.0009	u	1.5164	0	U		2.1685	0	U	1.8993	0	U	2.204	0	U
ef1499	1453979	1455355	+	ntpB	V-type ATPase subunit B	917.836	8.7366	0.3819	0.1788	-	0.971	0	u		1.6629	0	U	1.5242	0	U	1.8295	0	U
ef1500	1455360	1455995	+	ntpD	V-type ATPase subunit D	387.1245	7.3355	0.3598	0.2613	-	1.0005	0	U		1.9105	0	U	1.5845	0	U	1.819	0	U
ef1501	1456070	1456390	+		hypothetical protein	124.602	6.2347	-0.2929	0.5262	-	0.5005	0.1914	-		1.3733	0	U	1.019	0.0015	U	1.1911	0.0001	U
ef1502	1456539	1457480	-		beta-lactamase putative	149.6687	7.2693	0.2504	0.5327	-	-0.1774	0.5475	-		-0.3716	0.1612	-	-0.3825	0.2423	-	-0.1619	0.4252	-
ef1503	1457575	1459455	-		fructose-1 6-bisphosphatase putative	190.7457	7.2856	0.7018	0.0002	u	0.1667	0.4306	-		0.0861	0.3854	-	-0.0923	0.5476	-	0.3679	0.0464	-
ef1504	1459671	1460963	+	lysA	diaminopimelate decarboxylase	158.7539	7.2025	-0.0517	0.7077	-	0.2457	0.1503	-		0.2185	0.1054	-	0.2614	0.0955	-	-0.0274	0.538	-
ef1505	1461103	1462101	+		conserved hypothetical protein	97.349	6.455	0.1354	0.579	-	0.0526	0.648	-		0.2143	0.1757	-	0.2787	0.1564	-	0.2946	0.1044	-
ef1506	1462117	1462650	-		hypothetical protein	29.4923	5.1866	-0.1573	0.6654	-	0.1064	0.6326	-		-0.3319	0.2136	-	-0.2397	0.4489	-	-0.7074	0.0355	d
ef1507	1462937	1463320	+		hypothetical protein	14.9692	4.0146	-0.4584	0.4293	-	0.1236	0.6397	-		0.1185	0.4311	-	-0.5193	0.2542	-	0.0416	0.558	-
ef1508	1463289	1463771	+		hypothetical protein	19.1477	4.1088	0.0221	0.768	-	-0.3615	0.4107	-		0.1846	0.368	-	0.0698	0.6369	-	0.106	0.5066	-
ef1509	1463984	1464523	+		conserved hypothetical protein	31.8722	4.9115	-0.1902	0.6358	-	0.0522	0.6779	-		0.042	0.4802	-	0.0064	0.6771	-	0.3036	0.2864	-
ef1510	1464621	1464965	-		conserved hypothetical protein	235.7973	8.176	-0.3532	0.2719	-	-0.3952	0.1518	-		-0.1573	0.3284	-	-0.2246	0.3723	-	-0.3772	0.113	-
ef1511	1465241	1466305	+		mandelate racemase/muconate lactonizing enzyme family protein	51.7092	5.8122	-0.2888	0.3428	-	0.0821	0.6196	-		-0.2004	0.2442	-	-0.1109	0.5393	-	-0.1292	0.4108	-
ef1512	1466322	1467698	+		conserved hypothetical protein	80.3549	6.4274	-0.0278	0.7633	-	0.2833	0.4306	-		-0.1977	0.3411	-	-0.1725	0.5317	-	-0.1669	0.434	-
ef1513	1467716	1469368	+		pheromone binding protein	92.6959	6.486	0.0907	0.7288	-	0.1504	0.6064	-		-0.0415	0.4845	-	0.1872	0.5345	-	0.1116	0.4998	-
ef1515	1469678	1470511	+		transcription antiterminator bglG family	70.3617	6.9208	-0.7815	0.0571	-	-1.352	0.0001	D		-1.5832	0	D	-1.0591	0.0021	D	-1.0771	0.0015	D
ef1516	1470548	1472545	+		PTS system IIABC components	275.849	8.5963	-0.4377	0.3381	-	-0.5438	0.1529	-		-1.226	0.0001	D	-0.9912	0.0027	d	-1.1522	0.0003	D
ef1517	1472638	1472784	+		hypothetical protein	2.3576	0.8227	-0.3444	0.7117	-	-0.5589	0.5776	-		0.3006	0.4305	-	0.7996	0.4092	-	-0.6199	0.4191	-
ef1518	1472760	1473389	+		conserved hypothetical protein	114.1485	6.2424	0.4641	0.1752	-	0.992	0.0001	u		1.2452	0	U	0.7091	0.0083	u	0.647	0.0147	u
ef1519	1473518	1475854	+		cation-transporting ATPase E1-E2 family	1203.7287	10.6098	-0.2651	0.4352	-	-0.4384	0.11	-		-0.5171	0.0267	-	-0.0984	0.5774	-	-0.6076	0.0117	d
ef1521	1476171	1478057	+	dnaG	DNA primase	604.5422	9.622	-0.2633	0.2069	-	-0.5901	0.0002	d		-0.6938	0	d	-0.6826	0	d	-0.5992	0.0001	d
ef1522	1478166	1479272	+	sigA	RNA polymerase sigma-43 factor	450.3641	9.1528	-0.0999	0.5745	-	-0.6567	0	d		-0.5705	0	-	-0.7364	0	d	-0.6805	0	d
ef1523	1479424	1481499	+		conserved domainl protein	406.8304	8.2957	0.2772	0.2151	-	0.3853	0.0382	-		0.726	0	u	0.4791	0.005	-	0.6741	0	u
ef1524	1481573	1482454	+		conserved hypothetical protein	137.3989	6.8871	0.167	0.5508	-	0.1238	0.5488	-		0.4262	0.0277	-	0.0958	0.5574	-	0.4587	0.0241	-
ef1525	1482570	1483019	+	fur	transcriptional regulator Fur family	312.3189	8.3769	0.0195	0.7567	-	-0.1503	0.4127	-		0.132	0.2747	-	-0.257	0.1392	-	-0.4023	0.0118	-
ef1526	1483070	1484080	-	gap-1	glyceraldehyde 3-phosphate dehydrogenase	278.4035	7.8499	-0.0571	0.7295	-	0.0933	0.6095	-		0.3964	0.0603	-	0.5555	0.0142	-	0.9394	0	u
ef1527	1484368	1485684	+	obgE	GTP-binding protein	391.2245	8.7273	-0.1997	0.2502	-	-0.3328	0.0184	-		-0.2578	0.0376	-	-0.2598	0.06	-	-0.015	0.5554	-
ef1528	1485823	1486125	+		hypothetical protein	15.9685	3.8097	-0.2684	0.6154	-	0.1495	0.6239	-		-0.1537	0.4102	-	0.2329	0.5142	-	-0.2477	0.4115	-
ef1529	1486152	1487450	+		PTS system IIC component putative	105.6695	6.7517	-0.0344	0.7452	-	-0.0752	0.617	-		-0.16	0.272	-	0.0903	0.552	-	0.0801	0.4661	-
ef1531	1487675	1488214	+		transcriptional regulator TetR family	22.6159	4.363	0.2423	0.5861	-	0.278	0.4599	-		0.0021	0.5118	-	0.4994	0.1618	-	-0.067	0.5353	-
ef1532	1488214	1488357	+		hypothetical protein	12.303	3.3266	0.7627	0.2266	-	0.7875	0.1574	-		0.3957	0.2807	-	0.4496	0.38	-	-1.2103	0.0434	D
ef1533	1488354	1488731	+		conserved hypothetical protein	44.2827	5.0519	0.6767	0.1125	-	0.8728	0.0179	u		0.1223	0.4197	-	-0.1249	0.5943	-	0.3266	0.2989	-
ef1534	1488775	1489524	-		peptidyl-prolyl cis-trans isomerase cyclophilin-type	252.5237	7.6095	0.138	0.6052	-	0.3741	0.105	-		0.7381	0.0001	u	0.4019	0.0629	-	0.337	0.0989	-
ef1535	1489706	1490797	+		conserved hypothetical protein	221.9984	7.6495	0.2174	0.4073	-	0.4029	0.05	-		0.3139	0.0743	-	0.235	0.2547	-	-0.3333	0.0837	-
ef1536	1490992	1491921	+		conserved hypothetical protein	137.2078	7.2839	-0.3512	0.108	-	-0.1211	0.5152	-		-0.262	0.106	-	-0.0997	0.52	-	-0.3271	0.0681	-
ef1537	1492090	1492980	+		integrase/recombinase XerD putative	85.8431	6.2282	-0.0474	0.7433	-	0.157	0.5347	-		0.381	0.0922	-	0.1021	0.5737	-	0.399	0.1013	-
ef1538	1493045	1493839	+	scpA	conserved hypothetical protein	115.6548	6.9517	-0.3319	0.4544	-	-0.3836	0.3065	-		-0.2401	0.2987	-	0.0254	0.6643	-	-0.1351	0.4651	-
ef1539	1493836	1494441	+		conserved hypothetical protein TIGR00281	55.1176	5.8231	0.1143	0.6726	-	-0.259	0.379	-		0.0151	0.4982	-	-0.2136	0.4033	-	0.1178	0.4461	-
ef1540	1494445	1495161	+	rluB		106.003	6.8459	-0.2111	0.4454	-	-0.5493	0.011	-		-0.161	0.2787	-	-0.4477	0.031	-	-0.1103	0.422	-
ref82	1495292	1495421	+	ref82	sRNA	62.7801	6.414	-0.5111	0.2189	-	-0.3628	0.3297	-		-0.7896	0.0096	d	-0.4851	0.16	-	-0.6624	0.0386	d
ef1541	1495564	1496169	+		conserved hypothetical protein	79.429	7.0036	-1.0719	0	D	-1.2287	0	D		-1.1405	0	D	-1.0331	0	D	-0.7279	0.0001	d
ef1542	1496350	1497756	+		conserved hypothetical protein	186.5949	7.6851	-0.3057	0.4918	-	-0.0743	0.6611	-		-0.1081	0.4232	-	-0.1533	0.5537	-	-0.0125	0.574	-
ef1543	1497779	1498009	-	fer	ferredoxin	64.1492	6.0855	-0.4302	0.4757	-	0.1521	0.6281	-		-0.2105	0.3795	-	0.17	0.58	-	0.0413	0.5603	-
ef1544	1498033	1499067	+		conserved hypothetical protein	105.3433	7.2192	-0.6109	0.2301	-	-0.763	0.0777	-		-0.9088	0.0147	d	-0.3914	0.3427	-	-0.4671	0.2069	-
ef1545	1499068	1500510	+	recQ-1	ATP-dependent DNA helicase RecQ	173.7596	7.3278	-0.1858	0.4299	-	0.1233	0.4932	-		0.1221	0.3025	-	0.2411	0.18	-	0.3037	0.0661	-
ef1546	1500586	1501212	+		LysM domain protein	449.976	8.3034	0.2492	0.311	-	0.4942	0.0084	-		0.866	0	u	0.638	0.0002	u	0.7174	0	u
ef1547	1501449	1502129	+	cmk	cytidylate kinase	185.5172	7.2369	0.3279	0.0697	-	0.3876	0.0163	-		0.4524	0.0013	-	0.3385	0.0294	-	0.3515	0.0194	-
ef1548	1502243	1503454	+	rpsA	ribosomal protein S1	1577.4061	10.4793	0.1959	0.5277	-	0.1504	0.5222	-		0.3435	0.1035	-	0.1858	0.4219	-	0.2319	0.2665	-
ef1549	1503628	1504938	+	engA, yfgK, yphC	GTPase putative	368.4657	8.7715	0.0086	0.7681	-	-0.5333	0.0002	-		-0.5466	0.0001	-	-0.651	0	d	-0.4471	0.0015	-
ef1550	1505186	1505461	+	hup	DNA-binding protein HU	2969.1729	11.2657	0.0835	0.7235	-	0.0226	0.6968	-		0.5426	0.0563	-	0.3416	0.2947	-	0.4042	0.1665	-
ef1551	1505576	1505686	+		hypothetical protein	9.8284	3.5788	-0.4598	0.5468	-	-0.1154	0.6665	-		0.2545	0.3792	-	-0.5903	0.3299	-	-0.1957	0.4876	-
ef1552	1505768	1506808	+		hypothetical protein	153.9588	7.1694	-0.1551	0.5779	-	0.0355	0.6759	-		0.1694	0.2779	-	0.4006	0.0639	-	0.378	0.0663	-
ef1553	1506881	1508074	+		TPR domain protein	183.5785	7.4116	-0.0589	0.7089	-	-0.2494	0.2253	-		0.179	0.2127	-	0.302	0.098	-	0.2604	0.1257	-
ef1554	1508084	1508623	+		conserved hypothetical protein	78.0991	6.1478	0.1161	0.6439	-	-0.156	0.4976	-		0.1401	0.3195	-	0.2802	0.2102	-	0.5337	0.0072	-
ef1555	1508661	1509545	-		YitT family protein	217.1848	8.1689	-0.3577	0.4284	-	-0.1682	0.5748	-		-0.5758	0.061	-	-0.243	0.4497	-	-0.3634	0.2339	-
ef1556	1509669	1510019	+		conserved hypothetical protein	96.5882	6.8751	-0.1847	0.5206	-	-0.4787	0.0412	-		-0.2282	0.1996	-	-0.2752	0.2332	-	-0.4788	0.0247	-
ef1557	1510012	1510791	+	dapB	dihydrodipicolinate reductase	80.3286	6.3174	0.2501	0.4342	-	-0.0685	0.6454	-		-0.0635	0.441	-	-0.2354	0.3464	-	-0.0301	0.5519	-
ef1558	1510788	1512008	+	papS	poly A polymerase	340.6044	8.3337	-0.01	0.7727	-	0.0577	0.6706	-		-0.0816	0.4423	-	0.2171	0.461	-	0.2676	0.309	-
ef1559	1512008	1512382	+		conserved hypothetical protein	149.8472	7.4858	0.0535	0.7277	-	-0.2081	0.3872	-		-0.6797	0.0006	d	-0.4374	0.0446	-	-0.6688	0.0011	d
ef1560	1512472	1512927	+		hypothetical protein	414.0709	8.5244	-0.0282	0.7383	-	-0.0836	0.5366	-		0.2283	0.0638	-	0.2825	0.0376	-	0.3631	0.0046	-
ref34B	1513072	1513340	+	ref34B	sRNA	198.3375	7.9482	-0.132	0.7286	-	-0.5819	0.333	-		-0.3598	0.3165	-	-0.8406	0.133	-	-0.2893	0.4197	-
ef1561	1513416	1514282	+	aroE	shikimate 5-dehydrogenase	124.8159	6.968	-0.3109	0.1396	-	-0.0709	0.6068	-		0.0859	0.3665	-	-0.2069	0.2572	-	0.0566	0.4912	-
ef1562	1514319	1515344	+		phospho-2-dehydro-3-deoxyheptonate aldolase putative	197.2782	7.5327	0.1218	0.6148	-	0.2009	0.363	-		0.2609	0.1276	-	0.0016	0.6795	-	0.341	0.0703	-
ef1563	1515367	1516443	+	aroB	3-dehydroquinate synthase	267.3586	8.3152	-0.2715	0.4791	-	-0.1662	0.5472	-		-0.3727	0.1407	-	-0.5305	0.0738	-	-0.3806	0.1634	-
ef1564	1516445	1517611	+	aroC	chorismate synthase	371.3311	8.488	0.242	0.5732	-	0.4031	0.2822	-		0.1537	0.3822	-	0.0492	0.6475	-	-0.0221	0.5669	-
ef1565	1517645	1518739	+		prephenate dehydrogenase	284.0009	8.0879	0.1634	0.6029	-	0.0604	0.6564	-		0.4729	0.0391	-	-0.1258	0.5388	-	0.1305	0.4272	-
ef1566	1518746	1520032	+	aroA	3-phosphoshikimate 1-carboxyvinyltransferase	310.7115	8.3554	0.0364	0.7248	-	-0.1553	0.3268	-		0.1234	0.2448	-	-0.0649	0.5494	-	-0.0052	0.5739	-
ef1567	1520052	1520558	+	aroK	shikimate kinase	110.2419	6.9162	-0.0476	0.7423	-	-0.359	0.2143	-		0.1085	0.3897	-	-0.0186	0.6651	-	-0.2853	0.2236	-
ef1568	1520566	1521414	+		prephenate dehydratase	129.525	7.1882	0.0045	0.7737	-	-0.2101	0.2873	-		-0.0386	0.452	-	-0.2421	0.1841	-	-0.265	0.1133	-
ef1569	1521558	1522730	+	psr	transcriptional regulator PSR protein	210.3369	7.8386	-0.3193	0.3492	-	-0.1227	0.5822	-		-0.301	0.168	-	-0.1529	0.5005	-	-0.4303	0.0822	-
ef1570	1522806	1523654	+		DegV family protein	276.8105	8.3336	-0.3343	0.0683	-	-0.5483	0.0004	-		-0.5451	0.0001	-	-0.6787	0	d	-0.4533	0.0026	-
ef1571	1523848	1524042	+		hypothetical protein	20.0722	4.2147	-0.1481	0.71	-	0.1048	0.6592	-		0.3137	0.3042	-	-0.0304	0.6666	-	0.2961	0.3798	-
ef1572	1524054	1524530	+		hypothetical protein	79.5641	6.204	0.1362	0.6371	-	0.0865	0.6245	-		0.0889	0.4095	-	0.3868	0.1204	-	-0.082	0.491	-
ef1573	1524608	1524940	+		hypothetical protein	65.2484	6.1431	-0.3767	0.2584	-	-0.3743	0.2019	-		-0.2839	0.1841	-	-0.1867	0.4458	-	-0.0824	0.4938	-
ef1574	1524976	1527030	+		Na+/H+ antiporter putaive	363.677	8.8844	-0.3722	0.318	-	-0.7186	0.0128	d		-0.7069	0.0067	d	-0.454	0.1234	-	-0.469	0.0851	-
ef1575	1527135	1529030	+		ABC transporter ATP-binding protein	429.5301	8.7708	0.1305	0.6007	-	0.0584	0.6417	-		0.0832	0.3939	-	0.1395	0.4587	-	-0.0357	0.5368	-
ef1576	1529048	1529995	+	thyA	thymidylate synthase	168.4579	7.2421	0.1483	0.5561	-	0.1175	0.5371	-		0.2984	0.0836	-	0.1224	0.4869	-	0.18	0.2859	-
ef1577	1530013	1530507	+	folA	dihydrofolate reductase	117.4642	6.8514	0.0807	0.7293	-	-0.1785	0.5622	-		-0.2169	0.3223	-	-0.2051	0.4931	-	-0.0101	0.5756	-
ef1578	1530531	1531700	+		iron-sulfur cluster-binding protein putative	238.7062	8.0058	-0.0375	0.7278	-	-0.2358	0.1629	-		-0.0308	0.458	-	-0.16	0.3055	-	-0.274	0.0615	-
ef1579	1531714	1532343	-	lexA	transcriptional repressor LexA	172.8608	7.5736	0.0185	0.7588	-	-0.0054	0.7057	-		0.0241	0.4767	-	-0.045	0.6162	-	-0.1189	0.3711	-
ef1580	1532485	1532727	+		conserved hypothetical protein	101.6898	6.696	-0.1848	0.5104	-	-0.0568	0.649	-		0.1853	0.2455	-	0.1935	0.3596	-	-0.1678	0.3346	-
ef1581	1532790	1534794	+	tkt		1792.2547	10.697	0.0411	0.7092	-	-0.0118	0.6922	-		0.2926	0.0119	-	0.1147	0.3716	-	0.1597	0.1767	-
ef1582	1534846	1536036	-		major facilitator family transporter	231.8243	8.3231	-0.5877	0.1356	-	-0.1906	0.5447	-		-0.7574	0.0127	d	-0.2198	0.4718	-	-0.857	0.0061	d
ef1583	1536391	1537251	+		N-acetylmuramoyl-L-alanine amidase family 4	395.9556	8.8714	-0.7312	0.0001	d	-0.6153	0.0006	d		-0.3248	0.0518	-	-0.443	0.0137	-	-0.1587	0.3061	-
ef1584	1537480	1538412	+	cysK	cysteine synthase A	244.2648	7.7346	-0.1667	0.6736	-	-0.2694	0.487	-		0.0177	0.5014	-	0.4533	0.2468	-	0.7503	0.0337	u
ef1585	1538551	1538994	+	perR	transcriptional regulator Fur family	282.3371	8.7044	-0.665	0.0038	d	-0.0776	0.6229	-		-0.5712	0.0044	-	-0.5119	0.0176	-	-0.8894	0	d
ef1586	1539292	1540632	+	nox	NADH oxidase	442.7378	8.4081	-0.2139	0.2256	-	-0.2018	0.1988	-		0.2857	0.0227	-	0.5167	0	-	0.9199	0	u
ef1587	1540680	1541252	-		MutT/nudix family protein	36.5785	4.8862	0.0062	0.7747	-	0.3407	0.3019	-		0.6863	0.0073	u	0.4846	0.0987	-	0.2527	0.3087	-
ef1589	1541465	1541965	+		acetyltransferase GNAT family	42.7347	5.2932	0.2715	0.5934	-	0.6095	0.1694	-		-0.2933	0.3016	-	-0.0891	0.6284	-	-0.0366	0.5609	-
ef1590	1541985	1542512	+		protease synthase and sporulation negative regulatory protein pai 1 putative	71.3076	6.029	0.3159	0.3428	-	0.1018	0.6099	-		-0.0402	0.4717	-	0.2059	0.4071	-	0.1207	0.4423	-
ef1591	1542567	1543385	-		transcriptional regulator AraC family	73.3233	6.1403	0.0754	0.7094	-	0.252	0.3351	-		0.0398	0.4678	-	0.1261	0.5207	-	-0.1836	0.3405	-
ef1592	1543522	1545270	+		ABC transporter ATP-binding/permease protein	119.2671	7.0124	-0.1516	0.6136	-	-0.0417	0.6741	-		-0.3908	0.0764	-	-0.0993	0.5699	-	-0.0945	0.4721	-
ef1593	1545263	1547041	+		ABC transporter ATP-binding/permease protein	121.0441	7.0884	-0.156	0.5566	-	-0.1215	0.5411	-		-0.4134	0.0276	-	-0.1076	0.5268	-	-0.1442	0.3642	-
ef1594	1547042	1547146	+		hypothetical protein	1.1633	0.6112	0.3419	0.7202	-	-1.2256	0.4301	-		-1.6028	0.1836	-	-0.8819	0.4779	-	-0.9711	0.3646	-
ef1595	1547130	1547555	+		MutT/nudix family protein	49.1079	5.0267	0.1719	0.6636	-	0.3825	0.3403	-		0.4206	0.1626	-	0.5486	0.1337	-	0.4066	0.2121	-
ef1596	1547695	1548705	+		lipoprotein putative	158.4884	7.2151	0.2565	0.2671	-	0.1328	0.4843	-		0.1904	0.1965	-	-0.2534	0.1905	-	0.0143	0.5637	-
ef1597	1549008	1550444	+	katA	catalase/peroxidase	425.6145	9.2205	-0.3117	0.4628	-	-0.1113	0.6245	-		-1.0795	0.0002	D	-0.506	0.1277	-	-0.9172	0.0022	d
ef1598	1550657	1552090	-	phrB	deoxyribodipyrimidine photolyase	92.9389	6.5985	-0.1458	0.6198	-	-0.1087	0.5928	-		-0.131	0.3546	-	0.1154	0.5426	-	-0.0108	0.5721	-
ef1599	1552223	1553068	-		TPR domain transcriptional regulator Cro/CI family	102.1731	6.5048	-0.0622	0.7128	-	0.0601	0.6396	-		0.0898	0.3817	-	0.0771	0.5761	-	0.1966	0.2628	-
ref83	1553125	1553336	+	ref83	sRNA	216.4928	7.4539	0.2018	0.5576	-	-0.063	0.6574	-		0.3658	0.1173	-	0.2914	0.2927	-	0.7362	0.0028	u
ef1601	1553377	1555305	-		PTS system IIABC components	142.7924	7.0568	0.0056	0.7724	-	0.009	0.7009	-		-0.0259	0.472	-	0.407	0.0091	-	0.3987	0.0095	-
ef1602	1555322	1556995	-		glycosyl hydrolase family 13	105.7597	6.3278	0.073	0.6967	-	0.2665	0.2241	-		0.3178	0.0665	-	0.6251	0.0004	u	0.6816	0.0001	u
ef1603	1557238	1558698	+	scrB-1	sucrose-6-phosphate dehydrogenase	130.175	7.2816	-0.3176	0.3944	-	-0.4134	0.1854	-		-0.3009	0.1917	-	-0.3249	0.2677	-	-0.3065	0.227	-
ef1604	1558717	1559697	+	scrR-1	sucrose operon repressor ScrR	112.4928	6.7006	-0.0903	0.6894	-	0.1188	0.567	-		0.0098	0.5025	-	0.3959	0.082	-	0.298	0.1594	-
ef1605	1559757	1559918	-		hypothetical protein	8.1238	3.1654	-0.7015	0.4624	-	-0.2875	0.6056	-		-0.2341	0.4165	-	0.2469	0.583	-	-0.3436	0.4364	-
ef1606	1560028	1561437	-		glycosyl hydrolase family 1	114.2416	6.9667	0.0183	0.7667	-	-0.2071	0.4827	-		-0.384	0.1216	-	-0.229	0.4087	-	-0.0347	0.5518	-
ef1607	1561437	1563316	-			186.079	7.656	-0.042	0.7493	-	0.0368	0.6827	-		-0.2506	0.2394	-	-0.1077	0.5746	-	-0.0628	0.5218	-
ef1608	1563599	1565059	-		cardiolipin synthetase putative	268.3883	8.0164	-0.2188	0.1966	-	-0.166	0.2826	-		-0.0168	0.4808	-	0.2524	0.0609	-	0.2892	0.0231	-
ef1609	1565240	1565791	+		conserved hypothetical protein	111.0405	7.2156	-0.4946	0.5326	-	-0.4427	0.4822	-		-0.5222	0.2566	-	-0.8089	0.2066	-	-0.0653	0.5559	-
ef1610	1565850	1566734	-		conserved domain protein	98.8902	6.9131	-0.3855	0.2145	-	-0.3318	0.2331	-		-0.2995	0.1561	-	-0.5694	0.0202	-	-0.4076	0.0881	-
ef1611	1566806	1567732	-	ppaC	inorganic pyrophosphatase manganese-dependent	504.7735	9.1913	-0.4002	0.0513	-	-0.5263	0.0033	-		-0.1579	0.2517	-	-0.1846	0.3217	-	-0.1866	0.2479	-
ef1612	1567828	1568592	-	pflA	pyruvate formate-lyase activating enzyme	735.921	8.8268	0.7303	0.0006	u	0.5995	0.0042	u		0.9357	0	u	0.8383	0	u	0.9201	0	u
ef1613	1568669	1570915	-	pflB	formate acetyltransferase	5809.334	11.292	0.9742	0	u	1.0335	0	U		1.7301	0	U	1.3753	0	U	1.7825	0	U
ef1614	1571205	1573667	-	parC	DNA topoisomerase IV A subunit	1319.9727	10.0231	0.4009	0.0167	-	0.2322	0.1752	-		0.5345	0.0001	-	0.3539	0.0198	-	0.3924	0.007	-
ef1615	1573680	1575737	-	parE	DNA topoisomerase IV B subunit	654.6394	9.0225	0.4412	0.001	-	0.2565	0.0692	-		0.4565	0.0001	-	0.3237	0.0119	-	0.4475	0.0002	-
ef1616	1575942	1576370	-		CoA-binding domain protein	194.0038	7.2465	0.1162	0.6551	-	0.2194	0.3901	-		0.5855	0.0047	u	0.4676	0.04	-	0.4368	0.046	-
ef1617	1576458	1576901	-		conserved hypothetical protein	18.881	4.2016	-0.0863	0.7324	-	0.1949	0.5643	-		0.0964	0.4398	-	0.1518	0.5664	-	-0.2267	0.4029	-
ef1618	1576914	1578014	-	eutH	ethanolamine utilization protein EutH	68.3992	6.0518	-0.0694	0.717	-	-0.023	0.6915	-		-0.2396	0.2093	-	0.1812	0.4219	-	0.2311	0.2623	-
ef1619	1578027	1578290	-		carbon dioxide concentrating mechanism protein CcmL putative	16.787	4.4836	-0.2303	0.6733	-	-0.2542	0.5783	-		-0.8634	0.0703	-	-0.3157	0.4933	-	-0.0358	0.5658	-
ef1620	1578303	1578902	-		hypothetical protein	63.405	5.8359	-0.0397	0.757	-	0.3309	0.3805	-		-0.3768	0.1883	-	0.0939	0.6118	-	-0.4506	0.1686	-
ef1621	1578917	1579552	-		conserved hypothetical protein	81.4071	6.1529	0.1834	0.6453	-	0.4225	0.2703	-		0.17	0.3705	-	0.1044	0.6037	-	0.5394	0.0973	-
ef1622	1579556	1580098	-		conserved domain protein	1055.0199	10.2658	-0.463	0.363	-	-0.4834	0.2567	-		-1.135	0.0011	D	-0.3344	0.3846	-	-0.3494	0.2895	-
ef1623	1580187	1580477	-		microcompartment protein	28.7666	4.9648	0.1829	0.6833	-	-0.0139	0.7056	-		-0.357	0.2754	-	-0.2551	0.5109	-	-0.3458	0.3421	-
ef1624	1580601	1582079	-		aldehyde dehydrogenase putative	126.2645	6.5121	0.2116	0.6737	-	0.7666	0.1359	-		0.402	0.2599	-	0.4704	0.3331	-	0.6986	0.1183	-
ef1625	1582070	1582588	-		microcompartment protein family	12.1002	3.3846	0.2322	0.6559	-	0.3239	0.4971	-		0.0215	0.5016	-	-0.0623	0.6509	-	-0.3599	0.3546	-
ef1626	1582602	1583255	-	eutL	ethanolamine utilization protein EutL	97.9514	6.7039	-0.1967	0.7136	-	0.1276	0.6667	-		-0.8927	0.1174	-	-0.1499	0.6241	-	-0.9966	0.1059	-
ef1627	1583269	1584180	-	eutC	ethanolamine ammonia-lyase small subunit	44.8142	5.6045	-0.1085	0.6909	-	0.0858	0.6367	-		-0.4078	0.1015	-	-0.1665	0.4996	-	-0.3567	0.1796	-
ef1629	1584198	1585562	-	eutB	ethanolamine ammonia-lyase large subunit	80.0924	6.3346	0.0637	0.7415	-	0.2285	0.5026	-		-0.3316	0.2186	-	-0.1011	0.6042	-	-0.0354	0.5567	-
ef1630	1585580	1587004	-	eutA		53.332	5.5501	0.1923	0.5528	-	0.3842	0.1615	-		0.0367	0.4747	-	0.1231	0.5398	-	0.2175	0.3049	-
ef1632	1587095	1588528	-	eutW	sensor histidine kinase	139.4496	7.1021	0.1973	0.4804	-	0.0717	0.6291	-		0.114	0.3571	-	-0.0249	0.6547	-	0.1063	0.4334	-
ef1633	1588529	1589101	-	eutV	response regulator	59.0675	6.0052	-0.0408	0.7418	-	-0.1005	0.5902	-		-0.0952	0.3847	-	0.1666	0.4184	-	-0.1551	0.3633	-
ef1634	1589129	1589476	-	eutS	propanediol utilization protein PduU	60.1945	5.9404	0.0187	0.7658	-	-0.0618	0.6592	-		0.3717	0.105	-	0.2047	0.4229	-	-0.1183	0.4545	-
ef1635	1589636	1590766	-	eutG	propanol dehydrogenase PduQ putative	49.2047	5.7842	-0.0601	0.743	-	-0.0109	0.7052	-		-0.1433	0.387	-	-0.0981	0.6046	-	-0.3851	0.2093	-
ef1637	1591253	1591834	-	eutT	ATP:cob(I)alamin adenosyltransferase putative	52.7962	5.5149	0.3432	0.5767	-	0.3298	0.5032	-		0.5858	0.1551	-	0.3061	0.4848	-	-0.0189	0.5736	-
ef1638	1591831	1592274	-	eutP	propanediol utilization protein PduV	35.8476	5.5366	-0.6175	0.0843	-	-0.0765	0.6517	-		-0.6098	0.0272	d	-0.1878	0.4852	-	-0.4624	0.1128	-
ef1639	1592416	1593183	-		iron compound ABC transporter ATP-binding protein	81.0658	6.5547	0.1661	0.5726	-	-0.1699	0.4884	-		-0.2787	0.1617	-	-0.3209	0.1948	-	-0.272	0.2101	-
ef1640	1593180	1594187	-		iron compound ABC transporter permease protein	126.5182	7.0952	0.2037	0.5573	-	-0.1124	0.6042	-		-0.3085	0.177	-	-0.2949	0.2972	-	-0.3192	0.2035	-
ef1641	1594180	1595139	-		iron compound ABC transporter iron compound-binding protein	186.6856	7.6738	-0.0261	0.7609	-	-0.0478	0.6729	-		-0.0342	0.4808	-	-0.2431	0.3766	-	-0.5407	0.0401	-
ef1643	1595692	1596345	+		conserved hypothetical protein TIGR00023	94.1168	7.1221	-0.5111	0.0313	-	-1.0071	0	D		-0.8027	0	d	-0.7798	0.0001	d	-0.4335	0.0345	-
ef1644	1596364	1597239	-		lacX protein putative	235.7285	7.5957	0.091	0.6302	-	0.156	0.377	-		0.6166	0	u	0.2737	0.086	-	0.4464	0.0021	-
ef1645	1597273	1598055	-	codY	transcriptional regulator CodY	190.3225	7.2083	0.2375	0.4456	-	0.3055	0.2409	-		0.6205	0.0031	u	0.2572	0.2901	-	0.5907	0.0067	u
ef1646	1598076	1599479	-	hslU	heat shock protein HslVU ATPase subunit HslU	371.5292	8.0123	0.6781	0.011	u	0.6833	0.0058	u		0.7815	0.0005	u	0.3798	0.1449	-	0.7179	0.002	u
ef1647	1599494	1600042	-	hslV	heat shock protein HslV	78.6058	5.5345	0.8006	0.0089	u	0.9428	0.0006	u		1.2866	0	U	0.5762	0.0477	-	1.1688	0	U
ef1648	1600071	1600970	-		site-specific recombinase phage integrase family	148.1541	6.3844	0.6773	0.002	u	1.0099	0	U		1.2658	0	U	0.758	0.0001	u	1.1386	0	U
ef1649	1601182	1602489	-	gid	glucose-inhibited division protein	248.0305	8.1445	-0.1603	0.4529	-	-0.2957	0.0884	-		-0.3908	0.0077	-	-0.3829	0.015	-	-0.3113	0.0444	-
ef1650	1602597	1604675	-	topA	DNA topoisomerase I	441.2965	8.8175	-0.0642	0.6522	-	-0.1752	0.2129	-		-0.0628	0.3677	-	-0.1474	0.2627	-	-0.1168	0.284	-
ef1651	1604860	1605513	-		abortive infection protein	66.8945	5.7201	0.3565	0.3569	-	0.3936	0.2271	-		0.4485	0.0828	-	0.2867	0.3374	-	0.3	0.2514	-
ef1652	1605604	1606467	-		DNA processing protein DprA putative	52.222	5.9053	-0.1247	0.6782	-	0.0635	0.6613	-		-0.5425	0.0414	-	-0.1275	0.5575	-	-0.2991	0.2526	-
ef1653	1606528	1607295	-	rnhB	ribonuclease HII	105.7691	7.004	-0.1092	0.6838	-	-0.635	0.0224	d		-0.6	0.0142	d	-0.7053	0.0065	d	-0.5519	0.0317	-
ef1654	1607297	1608148	-		GTPase of unknown function	88.315	6.7173	-0.1342	0.5986	-	-0.4957	0.0223	-		-0.6971	0.0002	d	-0.4952	0.0145	-	-0.5009	0.0119	-
ef1655	1608424	1609365	-		2-dehydropantoate 2-reductase putative	67.199	6.1307	-0.0851	0.6943	-	-0.071	0.6359	-		-0.1109	0.3694	-	-0.258	0.2777	-	-0.1677	0.3521	-
ef1656	1609542	1610432	+		transcriptional regulator LysR family	NA	NA	NA	NA	NA	NA	NA	NA		NA	NA	NA	NA	NA	NA	NA	NA	NA
ef1657	1610441	1611493	-		membrane protein putative	61.3533	6.1837	-0.2363	0.5508	-	-0.1549	0.5721	-		-0.4124	0.1233	-	-0.3052	0.3306	-	-0.6224	0.037	d
ef1658	1611637	1612935	-	bkdC	branched-chain alpha-keto acid E2 component dihydrolipoamide acetyltransferase	165.3381	7.4307	0.0704	0.7364	-	0.1321	0.6086	-		-0.157	0.3771	-	-0.0358	0.6568	-	-0.1229	0.4775	-
ef1659	1612959	1613945	-	bkdB	branched-chain alpha-keto acid dehydrogenase E1 component beta subunit	81.9434	6.3593	-0.0547	0.7355	-	0.0539	0.6633	-		-0.2437	0.2241	-	-0.077	0.6029	-	-0.1397	0.4169	-
ef1660	1613967	1614959	-	bkdA	branched-chain alpha-keto acid dehydrogenase E1 component alpha subunit	55.519	5.7065	0.2293	0.5339	-	0.234	0.443	-		-0.1635	0.3465	-	0.1406	0.5379	-	0.1298	0.4481	-
ef1661	1614970	1616379	-	bkdD	branched-chain alpha-keto acid dehydrogenase E3 component dihydrolipoamide dehydrogenase	124.3552	7.2885	-0.1067	0.6673	-	-0.3176	0.2183	-		-0.7116	0.0007	d	-0.1879	0.4053	-	-0.5407	0.0147	-
ef1662	1616385	1617467	-	buk	butyrate kinase	77.1071	6.2106	0.0409	0.743	-	-0.0048	0.7076	-		-0.2079	0.2344	-	0.19	0.3869	-	-0.1056	0.4444	-
ef1663	1617486	1618307	-	ptb	branched-chain phosphotransacylase	31.3948	4.6443	0.3063	0.5169	-	0.4935	0.2157	-		0.0653	0.4653	-	0.6169	0.0855	-	0.2833	0.3349	-
ef1664	1618590	1619624	+		conserved hypothetical protein	112.8623	6.9666	-0.0698	0.7357	-	-0.14	0.5983	-		-0.0605	0.4634	-	-0.2824	0.3852	-	0.1559	0.4382	-
ef1665	1619684	1620406	-		conserved hypothetical protein	67.3774	6.4706	-0.4354	0.3821	-	-0.4708	0.262	-		-0.5436	0.1014	-	-0.304	0.4067	-	-0.6036	0.0933	-
ef1666	1620511	1621209	-		hypothetical protein	34.0029	5.1213	0.0038	0.7765	-	0.2738	0.4942	-		-0.2646	0.3149	-	0.0692	0.6391	-	0.0205	0.5703	-
ef1667	1621460	1622254	+		short chain dehydrogenase family protein	107.9192	6.8177	0.0702	0.7209	-	0.0386	0.6787	-		-0.1731	0.3117	-	0.0564	0.6267	-	0.1792	0.3606	-
ef1668	1622383	1622811	+		transcriptional regulator MarR family	24.369	4.7231	-0.1097	0.7111	-	-0.0281	0.6951	-		-0.1184	0.4149	-	-0.1733	0.5373	-	0.2324	0.3695	-
ef1669	1622822	1623784	+		glyoxylase family protein	126.7778	6.5405	0.5242	0.3467	-	0.5588	0.2325	-		-0.0001	0.5132	-	0.7733	0.0697	-	0.6529	0.1029	-
ef1670	1623797	1624399	+		phospholipase/carboxylesterase family protein	28.9262	4.7667	-0.0187	0.7677	-	0.1612	0.5684	-		0.0308	0.4876	-	0.0788	0.6177	-	-0.0644	0.5297	-
ef1671	1624479	1625420	-		oxidoreductase zinc-binding	184.7127	7.1804	0.2747	0.2714	-	0.4885	0.0126	-		0.3812	0.0298	-	0.708	0.0001	u	0.6047	0.0007	u
ef1672	1625538	1626821	-		permease protein putative	205.9615	7.6144	0.2463	0.5448	-	0.4013	0.248	-		0.2018	0.3242	-	0.167	0.5248	-	-0.1853	0.4033	-
ef1673	1626822	1627502	-		ABC transporter ATP-binding protein	46.1508	4.8854	0.7808	0.0033	u	0.8397	0.0007	u		0.5946	0.0112	u	0.684	0.0056	u	0.6341	0.0102	u
ef1674	1627695	1628426	-		hypothetical protein	57.548	5.7927	0.1399	0.6239	-	-0.1198	0.5772	-		-0.3617	0.0927	-	-0.3307	0.1956	-	-0.2163	0.2984	-
ef1675	1628428	1629282	-		ABC transporter ATP-binding protein	103.1737	7.0539	-0.308	0.3955	-	-0.247	0.4085	-		-0.3821	0.1104	-	-0.0444	0.6425	-	-0.7744	0.0029	d
ef1676	1629279	1629647	-		transcriptional regulator GntR family	19.0563	4.3046	-0.3093	0.5933	-	-0.2768	0.5385	-		0.0154	0.5046	-	0.3223	0.4434	-	-0.0233	0.5705	-
ef1677	1629796	1630239	-		lipoprotein putative	37.4631	5.2827	-0.2406	0.5486	-	-0.0699	0.6596	-		-0.1534	0.3661	-	0.2699	0.3664	-	0.0772	0.5142	-
ef1678	1630360	1630914	-		signal peptidase I	112.3649	6.545	0.2271	0.4993	-	0.4219	0.1279	-		0.2077	0.2693	-	0.2861	0.2816	-	0.2465	0.2717	-
ef1679	1630932	1632365	-		carboxyl-terminal protease	187.6821	7.3273	0.2288	0.5012	-	0.3764	0.1884	-		0.1944	0.2894	-	0.2845	0.2902	-	0.2648	0.2508	-
ef1680	1632462	1632680	-		conserved hypothetical protein	95.4855	6.5335	0.0961	0.7006	-	-0.1125	0.6056	-		0.1345	0.3689	-	0.2927	0.2945	-	0.1193	0.4537	-
ef1681	1632686	1633201	-	msrA	peptide methionine sulfoxide reductase	73.1324	5.8239	0.1329	0.6345	-	0.4978	0.0391	-		0.8513	0	u	0.5002	0.0269	-	0.3949	0.0768	-
ef1682	1633218	1633862	-		conserved hypothetical protein	58.7086	5.3483	0.667	0.0111	u	0.3732	0.1842	-		0.6573	0.0029	u	0.3335	0.2046	-	0.5882	0.0122	u
ef1683	1633864	1634691	-		Lipase/Acylhydrolase putative	78.8387	6.0325	-0.0003	0.778	-	0.3113	0.3683	-		0.3724	0.1572	-	0.0981	0.5997	-	0.3937	0.1719	-
ef1684	1634867	1635709	-		DegV family protein putative	285.633	8.1214	-0.0381	0.7167	-	-0.0154	0.6865	-		0.084	0.3187	-	-0.0801	0.4902	-	0.272	0.0248	-
ef1685	1635832	1636494	+	hlyIII	hemolysin III	69.2537	5.9817	0.2579	0.4653	-	0.1714	0.5226	-		0.3791	0.103	-	0.5265	0.0444	-	0.1396	0.4266	-
ef1686	1636688	1636885	+		hypothetical protein	29.4504	5.4233	-0.479	0.4158	-	-0.2151	0.5774	-		-0.3739	0.2557	-	0.2615	0.4923	-	-0.2446	0.4128	-
ef1687	1636991	1637503	-	apt	adenine phosphoribosyltransferase	186.8373	7.97	-0.022	0.7587	-	-0.54	0.0105	-		-0.6501	0.0005	d	-0.9047	0	d	-0.4499	0.0231	-
ef1688	1637506	1639818	-	recJ	single-stranded-DNA-specific exonuclease RecJ	378.5193	9.0518	-0.2895	0.0804	-	-0.6112	0	d		-0.6258	0	d	-0.6281	0	d	-0.6158	0	d
ef1689	1639973	1640440	-		hypothetical protein	169.3178	7.6313	-0.2771	0.542	-	-0.3669	0.3481	-		-0.2635	0.2888	-	-0.1591	0.553	-	-0.4903	0.1387	-
ef1690	1640457	1641245	-		oxidoreductase short-chain dehydrogenase/reductase family	115.6564	7.0272	-0.3809	0.188	-	-0.3294	0.2106	-		-0.372	0.0765	-	-0.1458	0.4879	-	-0.1679	0.3582	-
ef1691	1641246	1642187	-		metallo-beta-lactamase AtsA/ElaC family	111.2909	7.0168	-0.2044	0.4326	-	-0.38	0.0729	-		-0.1867	0.2225	-	-0.1981	0.3221	-	-0.1453	0.3486	-
ef1692	1642402	1642968	-		conserved hypothetical protein	242.9589	7.8772	0.2125	0.2981	-	0.1322	0.4388	-		0.2015	0.1374	-	0.1296	0.4035	-	-0.0184	0.5539	-
ef1693	1643089	1643325	-		KH domain protein	791.3509	9.9511	0.1437	0.6521	-	-0.281	0.3682	-		-0.546	0.0338	-	-1.4792	0	D	-1.3844	0	D
ef1694	1643346	1643621	-	rpsP	ribosomal protein S16	1353.7041	10.8665	-0.0942	0.6732	-	-0.6187	0.0027	d		-0.6168	0.0013	d	-1.6334	0	D	-1.6313	0	D
ef1695	1643768	1644493	-		acetyltransferase GNAT family	77.7555	6.5825	-0.1	0.6476	-	-0.1551	0.4525	-		-0.3153	0.0659	-	-0.542	0.0039	-	-0.0472	0.5164	-
ef1698	1644784	1645266	+		NADPH-dependent FMN reductase domain protein	133.9935	6.7057	0.2069	0.3883	-	0.2155	0.2891	-		0.4283	0.0074	-	0.3933	0.024	-	0.863	0	u
ef1699	1645387	1646139	+		transcriptional regulator MerR family	187.0119	7.7636	-0.1015	0.7137	-	-0.0201	0.6993	-		-0.1392	0.3929	-	0.2814	0.3926	-	-0.5225	0.1009	-
ef1700	1646214	1647632	-	ffh	signal recognition particle protein	354.0009	8.6374	-0.2736	0.3697	-	-0.4129	0.0935	-		-0.1935	0.261	-	-0.4768	0.0375	-	-0.149	0.3816	-
ef1701	1647637	1647975	-		conserved hypothetical protein	74.0762	6.3423	-0.3298	0.5074	-	-0.523	0.2181	-		-0.2855	0.2878	-	-0.554	0.1625	-	-0.2665	0.3626	-
ef1702	1648059	1648523	-		conserved hypothetical protein	48.5347	5.4397	0.3619	0.4172	-	0.4203	0.2615	-		0.1134	0.4177	-	0.1164	0.5904	-	0.3378	0.2568	-
ef1703	1648686	1649396	+	phoP	alkaline phosphatase synthesis transcriptional regulatory protein PhoP	74.5123	6.4254	-0.2468	0.4906	-	-0.4334	0.155	-		-0.2646	0.2188	-	-0.3384	0.2372	-	0.0606	0.523	-
ef1704	1649393	1651168	+	phoR	sensory box histidine kinase	133.8248	7.1347	-0.2049	0.4899	-	-0.1286	0.5487	-		-0.0944	0.3913	-	0.0241	0.6567	-	0.3433	0.1023	-
ef1705	1651210	1652100	-		phosphate-binding protein	192.4058	7.6284	-0.1602	0.6295	-	0.1694	0.5313	-		0.0852	0.4271	-	-0.0318	0.6552	-	0.0046	0.579	-
ef1706	1652211	1653389	-		aminotransferase class I	192.5361	7.3777	0.2796	0.3496	-	0.4307	0.0716	-		0.6366	0.0016	u	0.1667	0.4416	-	0.1323	0.4052	-
ef1707	1653551	1656241	-		glycosyl hydrolase family 38	260.4416	7.6987	0.4348	0.0073	-	0.5078	0.0006	-		0.5845	0	-	0.3121	0.0423	-	0.2548	0.0861	-
ef1708	1656253	1657542	-		conserved hypothetical protein	162.7896	7.1244	0.3249	0.1257	-	0.2782	0.1628	-		0.1556	0.2532	-	0.2864	0.121	-	-0.09	0.4363	-
ef1709	1657699	1658745	+		sugar-binding transcriptional regulator GntR family	129.2031	7.0033	0.3501	0.4739	-	0.1751	0.5842	-		0.3991	0.1918	-	0.3061	0.4027	-	0.0892	0.5187	-
ef1710	1658934	1659863	-		transcriptional regulator LysR family	168.2733	7.2016	-0.1492	0.6067	-	-0.2706	0.3073	-		0.0282	0.4818	-	0.4561	0.0475	-	0.687	0.0012	u
ef1711	1659882	1660580	-		carbonic anhydrase putative	75.5161	6.1058	0.0122	0.7675	-	0.0465	0.6592	-		0.1513	0.2825	-	0.2268	0.2708	-	0.4493	0.0153	-
ef1712	1660778	1661410	-	pyrE	orotate phosphoribosyltransferase	107.6545	7.0388	-0.0206	0.758	-	-0.2444	0.2479	-		-0.7149	0	d	-0.6299	0.0004	d	-0.7168	0.0001	d
ef1713	1661412	1662125	-	pyrF	orotidine 5`-phosphate decarboxylase	108.3375	7.3406	-0.3195	0.1406	-	-0.6281	0.0005	d		-0.8061	0	d	-0.6443	0.0002	d	-0.7834	0	d
ef1714	1662115	1663053	-	pyrD-2	dihydroorotate dehydrogenase	132.6401	7.4919	-0.2192	0.3462	-	-0.4372	0.017	-		-0.8484	0	d	-0.6598	0.0001	d	-0.8151	0	d
ef1715	1663050	1663841	-	pyrDII	dihydroorotate dehydrogenase electron transfer subunit	87.5785	6.9184	-0.2106	0.4576	-	-0.6954	0.0012	d		-0.9588	0	d	-0.772	0.0001	d	-0.9671	0	d
ef1716	1663949	1667131	-	pyraB	carbamoyl-phosphate synthase large subunit	441.4806	9.249	-0.0106	0.765	-	-0.6874	0	d		-0.9418	0	d	-0.6132	0	d	-0.9173	0	d
ef1717	1667131	1668210	-	pyraA	carbamoyl-phosphate synthase small subunit	116.9863	7.2696	-0.1484	0.587	-	-0.6438	0.0035	d		-0.7334	0.0002	d	-0.4021	0.0687	-	-0.6723	0.0011	d
ef1718	1668213	1669496	-	pyrC	dihydroorotase	203.6295	8.1747	-0.4311	0.0149	-	-0.8912	0	d		-0.8935	0	d	-0.5329	0.0005	-	-0.8066	0	d
ef1719	1669505	1670431	-	pyrB	aspartate carbamoyltransferase	105.6415	7.0302	-0.2441	0.3262	-	-0.5868	0.0022	d		-0.6155	0.0003	d	-0.3327	0.0845	-	-0.8059	0	d
ef1720	1670445	1671725	-		uracil permease	232.0911	8.2829	-0.3752	0.19	-	-0.4685	0.0571	-		-0.5179	0.0153	-	-0.1385	0.4996	-	-0.6917	0.0015	d
ef1721	1671742	1672278	-	pyrR	pyrimidine operon regulatory protein PyrR	86.3283	6.5506	-0.0495	0.7498	-	-0.3624	0.3302	-		-0.4741	0.105	-	-0.2612	0.4166	-	-0.2711	0.3206	-
ef1722	1672620	1673525	-	rluD		234.9347	7.8694	0.0032	0.7747	-	-0.0971	0.5367	-		0.0931	0.3419	-	-0.1432	0.3755	-	-0.1184	0.3525	-
ef1723	1673512	1673997	-	lspA	lipoprotein signal peptidase	57.4233	5.8598	-0.0533	0.7388	-	-0.2826	0.3521	-		-0.0917	0.4139	-	0.0234	0.6612	-	0.0117	0.5722	-
ef1724	1673994	1674698	-		CBS domain protein	173.6593	7.4136	-0.1811	0.4822	-	-0.2509	0.2547	-		-0.0421	0.4546	-	-0.2033	0.3136	-	-0.1211	0.3927	-
ef1725	1674803	1676473	-	fhs	formate--tetrahydrofolate ligase	681.2432	10.0761	-0.6476	0.1862	-	-0.3625	0.4068	-		-1.494	0	D	-0.8626	0.0298	d	-1.0355	0.0059	D
ef1726	1676652	1676858	+		cold-shock domain family protein	81.0228	6.1954	0.047	0.7358	-	0.2692	0.2661	-		0.2241	0.1983	-	0.0592	0.6124	-	0.1726	0.3301	-
ef1727	1676963	1677424	-	ebsa	ebsA protein	83.476	6.5913	-0.1112	0.6823	-	-0.2851	0.3456	-		-0.0138	0.5002	-	-0.1737	0.4769	-	-0.1996	0.3482	-
ef1728	1677525	1677932	+	ebsB	EbsB protein	38.2586	5.3232	-0.0333	0.7554	-	0.1896	0.4914	-		-0.0407	0.4729	-	-0.15	0.5161	-	-0.4313	0.1089	-
ef1730	1678062	1678556	-		EbsC protein	57.789	5.5224	0.0061	0.7752	-	0.003	0.7102	-		0.5046	0.1004	-	0.2739	0.4208	-	0.4377	0.1771	-
ef1731	1678574	1679335	-	aroD	3-dehydroquinate dehydratase type I	123.1888	6.9857	0.0405	0.7508	-	-0.1689	0.5347	-		0.1652	0.3377	-	0.0061	0.6765	-	-0.0076	0.5763	-
ef1732	1679491	1681275	-		ABC transporter ATP-binding/permease protein MDR family	124.1914	7.1894	-0.1158	0.6053	-	-0.1682	0.4033	-		-0.2801	0.0829	-	-0.3104	0.0956	-	-0.3374	0.056	-
ef1733	1681275	1683026	-		ABC transporter ATP-binding/permease protein MDR family	286.9963	8.26	0.1182	0.6416	-	-0.0759	0.6253	-		-0.172	0.2787	-	-0.0081	0.6732	-	-0.2062	0.2799	-
ef1734	1683224	1683442	-		conserved hypothetical protein	98.8518	6.4662	0.2337	0.4998	-	-0.0111	0.7035	-		0.3169	0.1569	-	-0.1942	0.4458	-	0.1268	0.4401	-
ef1735	1683491	1683586	-		hypothetical protein	7.4705	2.1164	0.7474	0.3261	-	-0.1853	0.6446	-		0.5987	0.2023	-	1.0214	0.0737	-	0.7606	0.1635	-
ef1736	1683636	1684529	-	nfo	endonuclease IV	162.7009	7.286	0.1574	0.5691	-	-0.1071	0.5781	-		0.0005	0.5127	-	-0.0837	0.5773	-	0.234	0.2296	-
ef1737	1684540	1685007	-		hypothetical protein	73.5589	6.1752	-0.0433	0.7463	-	-0.276	0.3506	-		0.1988	0.2776	-	0.3713	0.1556	-	0.3915	0.1032	-
ef1738	1685007	1685669	-		conserved hypothetical protein	109.2232	6.4913	0.1448	0.561	-	0.0172	0.6936	-		0.4142	0.0158	-	0.3143	0.1073	-	0.7035	0	u
ef1739	1685850	1687112	-	tryS-2	tyrosyl-tRNA synthetase	288.0124	8.3104	0.0087	0.7687	-	-0.3932	0.0178	-		-0.3219	0.0276	-	-0.5242	0.0005	-	-0.1656	0.2486	-
ef1740	1687297	1689708	+	pbp1B	penicillin-binding protein 1B putative	1391.2062	10.5994	-0.7407	0.389	-	-0.269	0.6024	-		-0.119	0.4646	-	-0.3035	0.5485	-	-0.0419	0.5671	-
ef1741	1689813	1690814	-	ccpA	catabolite control protein A	432.6749	8.7195	0.0362	0.7475	-	-0.2491	0.321	-		-0.154	0.3097	-	-0.341	0.1434	-	0.4501	0.0333	-
ef1743	1691029	1692132	+	pepQ-2	proline dipeptidase	215.2663	7.7195	-0.2128	0.2769	-	-0.1627	0.3418	-		-0.0569	0.4043	-	0.0903	0.4959	-	0.1972	0.1586	-
ef1744	1692253	1692840	-		general stress protein putative	957.332	9.7411	-0.7372	0.3762	-	-0.9341	0.1762	-		-0.7556	0.1601	-	-0.1457	0.6243	-	0.408	0.3809	-
ef1745	1692856	1693287	-		conserved hypothetical protein	174.2792	7.095	0.2142	0.4759	-	0.2322	0.3624	-		0.6478	0.0014	u	0.4523	0.0448	-	1.0623	0	U
ef1746	1693465	1694361	-	gtaB (or galU)	UTP-glucose-1-phosphate uridylyltransferase	311.2587	7.8111	0.4329	0.0019	-	0.5188	0.0001	-		0.6177	0	u	0.2591	0.0617	-	0.6907	0	u
ef1747	1694373	1695395	-	glpD (or gpsA)	glycerol-3-phosphate dehydrogenase (NAD(P)+)	454.8209	8.4775	0.4298	0.0013	-	0.313	0.0212	-		0.6922	0	u	0.4942	0	-	0.5813	0	-
ef1748	1695464	1696300	-	lgt	prolipoprotein diacylglyceryl transferase	206.6555	7.6117	0.4195	0.1434	-	0.038	0.6774	-		-0.0055	0.5076	-	0.0837	0.5899	-	0.2051	0.3105	-
ef1749	1696315	1697250	-	hprK	HPr(Ser) serine kinase/phosphatase	301.711	7.8441	-0.1418	0.7289	-	-0.1053	0.6711	-		0.368	0.3276	-	0.1155	0.6335	-	1.1689	0.0338	U
ef1750	1697460	1698422	+		endo/excinuclease amino terminal domain protein	104.4007	6.7834	-0.394	0.4732	-	0.1921	0.5858	-		-0.1112	0.4393	-	-0.0241	0.6685	-	-0.1015	0.5171	-
ef1751	1698458	1698814	-	liaZ	membrane protein putative	170.6901	6.7545	0.7285	0.0105	u	1.0472	0	U		1.0129	0	U	0.7497	0.0031	u	0.8217	0.0008	u
ef1752	1698814	1699137	-	liaY	conserved hypothetical protein	225.7046	7.2299	0.7676	0.0074	u	0.9325	0.0003	u		1.0456	0	U	0.6417	0.0156	u	0.6005	0.0204	u
ef1753	1699212	1700813	-	liaX	conserved hypothetical protein	577.6179	8.3422	1.0502	0	U	1.2904	0	U		1.3553	0	U	0.8538	0	u	0.7684	0.0002	u
ef1754	1701023	1701700	-		PhoU family protein	283.5001	8.0305	0.2726	0.1234	-	0.2383	0.1494	-		0.1585	0.1962	-	-0.0556	0.5832	-	0.0985	0.3811	-
ef1755	1701715	1702473	-		phosphate ABC transporter ATP-binding protein	278.6301	8.3649	-0.0043	0.7752	-	-0.2253	0.4108	-		-0.3139	0.1468	-	-0.1587	0.4845	-	-0.4854	0.0433	-
ef1756	1702484	1703293	-		phosphate ABC transporter ATP-binding protein	214.012	7.652	0.2225	0.4539	-	0.0313	0.6817	-		-0.0259	0.4835	-	0.0572	0.6178	-	0.2027	0.2915	-
ef1757	1703310	1704194	-		phosphate ABC transporter permease protein	208.781	7.7071	0.2539	0.3843	-	-0.0987	0.5935	-		-0.1109	0.368	-	-0.106	0.5445	-	-0.1143	0.4273	-
ef1758	1704194	1705114	-		phosphate ABC transporter permease protein	177.0008	7.6053	-0.1086	0.7029	-	-0.3059	0.3814	-		-0.3778	0.1604	-	-0.3792	0.2522	-	-0.046	0.5455	-
ef1759	1705237	1706091	-		phosphate ABC transporter phosphate-binding protein	141.9848	7.4199	-0.2984	0.321	-	-0.522	0.0293	-		-0.4131	0.0468	-	-0.5045	0.0265	-	-0.2469	0.2326	-
ef1760	1706267	1707151	-		cell division ABC transporter permease protein FtsX putative	229.5204	8.2613	-0.4459	0.0368	-	-0.8201	0	d		-0.5344	0.0021	-	-0.4576	0.0142	-	-0.448	0.0139	-
ef1761	1707144	1707830	-	ftsE	cell division ATP-binding protein FtsE	190.0968	8.0493	-0.7345	0.0006	d	-0.6348	0.0026	d		-0.4551	0.0188	-	-0.689	0.0005	d	-0.4808	0.0176	-
ef1762	1707936	1709037	-	prfB		137.4129	7.2173	0.0615	0.7146	-	-0.284	0.2198	-		-0.12	0.3414	-	-0.319	0.1361	-	-0.127	0.3933	-
ef1763	1709114	1711651	-	secA	preprotein translocase SecA subunit	983.7863	10.0348	-0.2579	0.5204	-	-0.4148	0.2216	-		-0.1578	0.3648	-	-0.0279	0.6609	-	-0.1079	0.4832	-
ef1764	1711907	1712458	-	yfiA	ribosomal subunit interface protein	2022.7958	10.5331	0.2673	0.3309	-	0.6025	0.0032	u		0.8147	0	u	0.7976	0	u	0.6441	0.0008	u
ef1765	1712597	1713283	-	comFC	competence protein F	34.5514	5.4317	-0.0957	0.7039	-	-0.052	0.6705	-		-0.5577	0.0319	-	-0.7376	0.0097	d	-0.4526	0.1027	-
ef1767	1713273	1714589	-	comFA	competence protein F	81.9276	6.1296	0.3192	0.2796	-	0.1766	0.4706	-		0.01	0.5024	-	0.1464	0.4842	-	0.1103	0.4418	-
ef1768	1714861	1715577	+		ABC transporter ATP-binding protein	42.5592	5.3611	0.2333	0.486	-	0.2028	0.4586	-		-0.1007	0.4011	-	-0.0823	0.5993	-	-0.0195	0.5647	-
ef1769	1715901	1716236	-	celA-1	PTS system IIB component putative	124.4316	6.7366	0.2835	0.3019	-	0.1433	0.5083	-		0.3129	0.0933	-	0.2462	0.265	-	0.0073	0.5748	-
ef1770	1716357	1716644	-		hypothetical protein	35.9331	5.2504	-0.0701	0.7296	-	0.219	0.4676	-		-0.1042	0.4095	-	0.0128	0.6716	-	-0.3244	0.2301	-
ef1771	1716786	1717448	+		conserved hypothetical protein TIGR00257	75.6517	6.4236	-0.2076	0.4672	-	-0.3186	0.1919	-		-0.2388	0.18	-	-0.1846	0.3872	-	-0.1813	0.3145	-
ef1772	1717438	1717671	+		conserved hypothetical protein	77.3311	6.3886	-0.0954	0.7491	-	-0.9293	0.1794	-		-0.0921	0.4744	-	-0.5097	0.4053	-	-0.3586	0.4065	-
ef1773	1717756	1718520	+		short chain dehydrogenase	161.8464	7.74	-0.7888	0.0844	-	-0.2605	0.5108	-		-0.3607	0.2388	-	-0.3499	0.3766	-	-0.36	0.2883	-
ef1774	1718666	1719187	+		conserved hypothetical protein	93.9299	6.7262	-0.2813	0.371	-	0.0179	0.6959	-		-0.2516	0.1924	-	-0.259	0.2905	-	-0.4405	0.0549	-
ef1775	1719227	1719961	-		hypothetical protein	59.6143	6.1125	-0.3918	0.1798	-	-0.1414	0.5379	-		-0.2481	0.1947	-	-0.0847	0.5841	-	-0.3574	0.1165	-
ef1776	1719982	1720311	-		conserved domain protein	19.4751	3.665	0.2934	0.6136	-	0.5977	0.2519	-		0.688	0.0913	-	0.6332	0.1903	-	0.7911	0.0732	-
ef1777	1720440	1721687	-	purD	phosphoribosylamine--glycine ligase	87.8531	6.5924	-0.1745	0.621	-	-0.1691	0.5452	-		-0.2753	0.2287	-	-0.0778	0.6137	-	-0.0525	0.536	-
ef1778	1721706	1723247	-	purH	phosphoribosylaminoimidazolecarboxamide formyltransferase/IMP cyclohydrolase	95.142	6.7688	-0.0486	0.7426	-	-0.0236	0.6931	-		-0.3545	0.1255	-	-0.0996	0.5794	-	-0.1048	0.4684	-
ef1779	1723244	1723816	-	purN	phosphoribosylglycinamide formyltransferase	31.9163	4.7482	0.3561	0.4062	-	0.0012	0.7112	-		0.207	0.3233	-	0.2348	0.4454	-	0.1246	0.4746	-
ef1780	1723813	1724844	-	purM	phosphoribosylformylglycinamidine cyclo-ligase	113.8652	6.8591	0.1091	0.7015	-	0.1014	0.6316	-		-0.2076	0.3174	-	0.0427	0.6496	-	-0.32	0.2533	-
ef1781	1724846	1726285	-	purF	amidophosphoribosyltransferase	195.587	7.7812	-0.4129	0.4861	-	-0.2401	0.5615	-		-0.8472	0.0399	d	-0.2929	0.4785	-	-0.3831	0.3103	-
ef1782	1726261	1728480	-	purL	phosphoribosylformylglycinamidine synthase II	180.7562	7.6326	-0.1172	0.6579	-	0.1238	0.5652	-		-0.477	0.0282	-	-0.3115	0.213	-	-0.1996	0.314	-
ef1783	1728477	1729151	-	purQ	phosphoribosylformylglycinamidine synthetase I	43.8444	5.5677	-0.1005	0.6876	-	-0.2784	0.3371	-		-0.2675	0.1937	-	0.0092	0.6732	-	-0.4147	0.0954	-
ef1784	1729152	1729403	-	purS	phosphoribosylformylglycinamidine synthase PurS protein	28.6386	5.2172	0.0453	0.7567	-	-0.0579	0.6796	-		-0.5571	0.1107	-	-0.7397	0.0721	-	-0.2911	0.352	-
ef1785	1729417	1730130	-	purC	phosphoribosylaminoimidazole-succinocarboxamide synthase	32.0629	4.951	0.318	0.5145	-	0.0443	0.687	-		-0.4146	0.1912	-	0.206	0.517	-	0.2632	0.363	-
ef1786	1730282	1731406	-	purK-1	phosphoribosylaminoimidazole carboxylase ATPase subunit	64.7767	6.0223	-0.1317	0.6277	-	0.2559	0.3033	-		-0.1052	0.3767	-	-0.0327	0.6473	-	-0.1907	0.3167	-
ef1787	1731399	1731887	-	purE	phosphoribosylaminoimidazole carboxylase catalytic subunit	47.85	5.8364	-0.1586	0.6257	-	0.0384	0.6808	-		-0.2211	0.266	-	-0.4842	0.0844	-	-0.406	0.1225	-
ef1789	1732060	1732926	-		SPFH domain/Band 7 family protein	72.7166	6.3118	-0.475	0.1023	-	-0.4054	0.1384	-		-0.2926	0.1585	-	0.0313	0.6512	-	0.1641	0.3698	-
ef1790	1733076	1733951	+		YjeF-related protein	118.4397	6.876	-0.1283	0.6138	-	0.0552	0.6486	-		-0.0779	0.4047	-	0.2327	0.2731	-	-0.33	0.1004	-
ef1791	1734049	1735689	-		pheromone binding protein	143.6697	7.0596	-0.2013	0.4998	-	0.2196	0.3774	-		0.1374	0.3326	-	0.0263	0.6545	-	0.1063	0.4417	-
ef1792	1735752	1735994	-		conserved hypothetical protein	50.1282	5.3543	-0.3258	0.5983	-	-0.3848	0.4642	-		0.665	0.1173	-	-0.2377	0.5436	-	0.4265	0.3009	-
ef1793	1736206	1737225	-	ilvE	branched-chain amino acid aminotransferase	289.3121	7.8858	0.1223	0.51	-	0.3633	0.0101	-		0.4851	0.0001	-	0.3204	0.0188	-	0.3994	0.0021	-
ef1794	1737416	1737868	-		conserved hypothetical protein	68.2215	6.17	-0.5915	0.4002	-	-0.1407	0.6481	-		0.1543	0.4308	-	0.0601	0.655	-	0.4666	0.2934	-
ef1796	1738047	1738658	+		lipoprotein putative	154.59	7.1452	0.0774	0.7281	-	-0.0147	0.7023	-		0.0473	0.4736	-	0.614	0.0475	u	0.5203	0.0792	-
ef1797	1738705	1739349	-	drmA	conserved hypothetical protein	81.3401	6.3697	-0.3833	0.2787	-	-0.1186	0.597	-		-0.5391	0.0308	-	-0.0086	0.6743	-	-0.0299	0.5553	-
ef1798	1739470	1740624	-		hypothetical protein	116.2038	7.0866	-0.2696	0.446	-	-0.3601	0.2265	-		-0.2154	0.2694	-	-0.4475	0.1017	-	-0.0853	0.493	-
ef1800	1740865	1744839	-		conserved hypothetical protein	260.788	7.8109	0.0612	0.7049	-	0.2654	0.1834	-		0.0315	0.467	-	0.0761	0.565	-	0.213	0.1984	-
ef1801	1744989	1745396	-		PTS system IIA component	56.0714	6.0636	0.114	0.7406	-	-0.1549	0.6499	-		-0.1985	0.4185	-	0.3235	0.5178	-	-0.7575	0.1738	-
ef1802	1745416	1746225	-		PTS system IID component	47.3761	5.4728	-0.0123	0.7722	-	0.0437	0.6857	-		0.2712	0.2828	-	0.0924	0.6162	-	-0.1411	0.4704	-
ef1803	1746212	1747111	-		PTS system IIC component	47.4489	5.302	0.6276	0.0666	-	0.2764	0.4123	-		0.3951	0.1309	-	0.3881	0.2218	-	0.2598	0.3119	-
ef1804	1747125	1747604	-	levE	PTS system IIB component	42.3627	5.3489	-0.5284	0.5617	-	-0.0149	0.7076	-		0.4367	0.33	-	-0.1554	0.6274	-	-0.0787	0.5548	-
ef1805	1747601	1749385	-		glycosyl hydrolase family 35	120.682	6.723	0.3274	0.2415	-	0.3519	0.1488	-		0.1159	0.3618	-	0.2195	0.3338	-	0.0663	0.5017	-
ef1806	1749448	1750389	-	lacC	tagatose-6-phosphate kinase	68.5818	6.0459	0.1803	0.5289	-	0.2707	0.2699	-		0.0795	0.4091	-	-0.1499	0.4691	-	-0.1267	0.4123	-
ef1807	1750405	1751400	-	lacD-2	tagatose 1 6-diphosphate aldolase	99.2933	6.53	0.3086	0.4276	-	0.1412	0.5814	-		-0.1625	0.3532	-	-0.0333	0.6556	-	-0.023	0.5638	-
ef1808	1751423	1752595	-		agaS protein	121.3386	7.0661	-0.1322	0.6273	-	0.138	0.5317	-		-0.2231	0.2172	-	-0.1939	0.3906	-	-0.0886	0.4706	-
ef1809	1752607	1753338	-	ebrA	transcriptional regulator GntR family	32.6491	4.7414	0.4139	0.3234	-	0.5949	0.0788	-		0.1974	0.3323	-	0.2103	0.4771	-	0.0705	0.5266	-
ef1810	1753724	1754626	-	gspA-1	general stress protein A	32.6835	4.9665	0.2227	0.6218	-	0.2467	0.5133	-		-0.0285	0.494	-	-0.0082	0.6766	-	0.1209	0.4934	-
ef1811	1754616	1755461	-	gspA-2	general stress protein A	66.0552	6.398	-0.6682	0.0583	-	-0.2121	0.4977	-		-0.5798	0.0373	-	-0.1565	0.5302	-	-0.4286	0.1398	-
ef1812	1755766	1756005	-		hypothetical protein	4.2865	2.4881	-0.6792	0.4885	-	-1.032	0.2483	-		-0.1488	0.4546	-	-0.1889	0.6131	-	-0.5611	0.344	-
ef1813	1755962	1758022	-		sulfatase domain protein	116.133	6.7779	-0.0153	0.7661	-	0.3287	0.1795	-		-0.022	0.4879	-	0.0712	0.598	-	-0.0259	0.5539	-
ef1814	1758064	1759473	-		drug resistance transporter EmrB/QacA family protein	65.3789	6.1458	-0.1718	0.6372	-	-0.0925	0.6397	-		-0.2789	0.2421	-	0.0153	0.6704	-	-0.1039	0.4886	-
ef1815	1759834	1760688	-		transcriptional regulator LysR family putative	840.3418	9.8939	-0.0427	0.7633	-	-0.19	0.6175	-		-1.0591	0.0244	D	-0.818	0.1244	-	-0.0277	0.5698	-
ef1816	1761080	1761910	+		conserved hypothetical protein	203.3572	8.3706	-0.0098	0.7762	-	-0.0804	0.6922	-		-0.9601	0.1849	-	-0.5679	0.4761	-	-0.9219	0.2362	-
ef1817	1762058	1762912	-	sprE	serine proteinase V8 family	256.0079	7.4865	0.0897	0.6593	-	0.0956	0.5669	-		0.5469	0.0007	-	0.7436	0	u	1.669	0	U
ef1818	1762961	1764493	-	gelE	coccolysin	532.1675	8.5687	0.0875	0.6902	-	0.0931	0.6031	-		0.3626	0.0712	-	0.681	0.0011	u	1.4674	0	U
ef1820	1764728	1766071	-	fsrC	histidine kinase putative	293.1293	7.5436	0.2251	0.5671	-	0.4957	0.1371	-		0.6766	0.0154	u	0.9319	0.0011	u	1.3845	0	U
ef1821	1766068	1766796	-	fsrB/D(agrB/D fs)	agrBfs protein	184.0159	6.7492	0.3913	0.1471	-	0.6368	0.004	u		1.0465	0	U	1.1118	0	U	1.5457	0	U
ef1822	1766885	1767616	-	fsrA	response regulator	92.711	6.1549	0.1525	0.6374	-	0.4372	0.1437	-		0.5534	0.0241	-	0.4731	0.0864	-	0.6936	0.0061	u
ef1823	1768035	1769993	-		N-acetylmuramoyl-L-alanine amidase family 4	105.9239	6.8536	-0.0334	0.7447	-	0.0945	0.5758	-		-0.2482	0.1347	-	-0.2584	0.2012	-	-0.3322	0.0768	-
ef1824	1770075	1775675	-		glycosyl hydrolase family 31/fibronectin type III domain protein	398.4298	8.7244	-0.0764	0.6904	-	0.1039	0.5623	-		-0.3992	0.026	-	-0.2083	0.3052	-	-0.1872	0.2749	-
ef1825	1776206	1776592	-		conserved domain protein	101.5782	6.4459	-0.1604	0.6666	-	0.0319	0.6922	-		0.0398	0.4831	-	0.1804	0.5253	-	-0.0282	0.5626	-
ef1826	1776649	1777665	-	adhA	alcohol dehydrogenase zinc-containing	92.8938	6.2044	0.4882	0.0199	-	0.3789	0.0682	-		0.236	0.1545	-	0.1579	0.4118	-	0.6674	0.0001	u
ef1827	1778180	1779160	+		conserved hypothetical protein	47.5463	5.5248	-0.0995	0.6907	-	0.0733	0.6428	-		-0.4832	0.0402	-	-0.0893	0.5882	-	-0.0065	0.5769	-
ef1828	1779175	1779885	+	glpF	glycerol uptake facilitator protein putative	86.2782	6.924	0.5728	0.4744	-	-0.8975	0.1885	-		-1.2571	0.026	D	0.1731	0.6092	-	-0.283	0.4452	-
ef1829	1780089	1780931	-		PTS system IID component	60.969	6.0397	-0.2691	0.5205	-	0.161	0.5701	-		-0.2926	0.2363	-	-0.0016	0.6802	-	-0.0625	0.5313	-
ef1830	1780933	1781784	-		PTS system IIC component	44.018	5.792	-0.2309	0.5728	-	-0.1715	0.5623	-		-0.4841	0.0913	-	-0.1882	0.5019	-	-0.3318	0.2504	-
ef1831	1781818	1782761	-			58.2678	5.8422	-0.0322	0.7567	-	-0.0812	0.6414	-		-0.0079	0.506	-	-0.2017	0.444	-	0.2788	0.2483	-
ef1833	1783342	1783629	+		hypothetical protein	18.9838	4.4549	0.0819	0.7358	-	0.1251	0.6317	-		-0.1687	0.386	-	-0.1788	0.5509	-	-0.291	0.3535	-
ef1834	1783875	1784390	-	lacB	galactose-6-phosphate isomerase LacB subunit	27.107	4.7517	-0.0524	0.7476	-	-0.0993	0.6388	-		0.0701	0.4529	-	0.0597	0.6365	-	-0.145	0.4532	-
ef1835	1784416	1784844	-	lacA	galactose-6-phosphate isomerase LacA subunit	35.2331	5.0705	0.084	0.7365	-	0.5164	0.2345	-		0.0171	0.5024	-	-0.2814	0.4574	-	-0.2465	0.3962	-
ef1836	1785067	1785561	+		PTS system IIA component putative	29.4414	4.941	0.3183	0.4738	-	-0.1047	0.6402	-		-0.0206	0.498	-	0.0168	0.6706	-	0.4462	0.1561	-
ef1837	1785563	1785865	+		PTS system IIB component putative	9.4387	3.0329	0.2648	0.6798	-	-0.1263	0.6679	-		0.3032	0.3701	-	-0.1133	0.639	-	0.45	0.3535	-
ef1838	1785960	1787363	+		PTS system IIC component	116.9547	6.7596	0.0417	0.745	-	0.4299	0.0901	-		0.0685	0.4335	-	0.0196	0.663	-	0.1723	0.357	-
ef1839	1787404	1788156	-	lacR	lactose phosphotransferase system repressor LacR	80.1796	6.1895	0.1258	0.6576	-	0.0447	0.6732	-		0.131	0.3624	-	0.1555	0.492	-	0.3295	0.1626	-
ef1840	1788492	1789482	-			68.7819	5.9196	0.0228	0.7608	-	0.28	0.2852	-		0.3347	0.0993	-	0.1297	0.5159	-	0.2149	0.2877	-
ef1841	1789573	1790157	-		HD domain protein	84.6248	6.5769	-0.0282	0.766	-	-0.0447	0.6885	-		-0.1848	0.3831	-	0.347	0.39	-	-0.5043	0.1862	-
ef1843	1790375	1791280	+	pgdA-like	polysaccharide deacetylase family protein	49.6308	5.521	0.1502	0.6517	-	0.2158	0.4808	-		0.0871	0.4295	-	0.0489	0.6419	-	0.0674	0.5222	-
ef1844	1791454	1791870	-		hypothetical protein	22.2338	4.5047	0.3847	0.3815	-	0.1529	0.5923	-		-0.2745	0.2743	-	-0.2294	0.4732	-	-0.4431	0.1852	-
ef1846	1792785	1792886	+		hypothetical protein	5.7639	2.5541	0.004	0.7772	-	0.2011	0.6429	-		-0.4058	0.3483	-	0.307	0.5553	-	-1.0285	0.1687	-
ef1847	1793028	1794206	-		site-specific recombinase phage integrase family	139.256	7.0306	-0.0692	0.7305	-	-0.0433	0.6794	-		-0.2244	0.2836	-	0.1216	0.5656	-	-0.0917	0.4956	-
ef1848	1794309	1794620	-		hypothetical protein	12.6563	3.2205	0.4946	0.4582	-	0.0475	0.6929	-		0.245	0.3728	-	-0.1035	0.6337	-	0.2792	0.4179	-
ef1849	1794969	1795214	-		conserved hypothetical protein	9.1248	3.0897	-0.2096	0.6881	-	0.3986	0.4544	-		-0.3693	0.3035	-	-0.4792	0.3757	-	0.1391	0.5089	-
ef1850	1795208	1795609	-		conserved hypothetical protein	21.2701	4.0958	0.1634	0.6834	-	0.1982	0.5748	-		0.1651	0.3907	-	0.1815	0.5501	-	0.3903	0.2583	-
ef1851	1796177	1798012	-		glycosyl hydrolase family 35	136.6821	7.222	0.0827	0.6972	-	-0.0647	0.6439	-		-0.3255	0.1062	-	-0.0776	0.5913	-	-0.3129	0.1485	-
ef1852	1798090	1799446	-			74.3528	6.1286	0.218	0.5305	-	0.2908	0.3301	-		-0.267	0.2163	-	0.0291	0.6566	-	0.0381	0.547	-
ef1853	1799584	1799808	+		hypothetical protein	13.8495	3.6085	0.1757	0.6712	-	0.1168	0.6405	-		-0.0836	0.4553	-	-0.0394	0.6587	-	-0.4629	0.2266	-
ef1855	1800063	1801355	-		transposase IS256 family	107.7076	6.8329	-0.1464	0.6309	-	0.0985	0.6125	-		-0.2931	0.1737	-	-0.1435	0.5133	-	-0.2274	0.2989	-
ef1856	1802455	1803656	+			83.0212	6.4742	-0.0403	0.7504	-	-0.0489	0.6718	-		-0.3316	0.156	-	-0.0805	0.6053	-	-0.3318	0.1923	-
ef1857	1803938	1804051	+			5.5654	2.2936	0.2298	0.7033	-	0.197	0.642	-		-0.2789	0.3965	-	0.3178	0.5429	-	0.0556	0.5629	-
ef1858	1804204	1804599	-	panD	aspartate 1-decarboxylase	135.7898	6.8659	0.1799	0.5508	-	0.4354	0.0765	-		0.4053	0.0514	-	0.0354	0.6459	-	0.6336	0.0031	u
ef1859	1804612	1805460	-	panC	pantoate--beta-alanine ligase	153.8097	6.7506	0.3433	0.35	-	0.5772	0.0455	-		0.6407	0.0108	u	0.0922	0.5951	-	0.9527	0.0001	u
ef1860	1805475	1806302	-	panB	3-methyl-2-oxobutanoate hydroxymethyltransferase	289.3883	7.4018	0.82	0.0029	u	0.7535	0.0043	u		1.0683	0	U	0.6942	0.007	u	1.2934	0	U
ef1861	1806314	1807159	-		conserved domain protein	233.7253	7.3388	0.5031	0.2114	-	0.5881	0.0882	-		0.6234	0.0345	u	0.4249	0.2128	-	0.8292	0.0062	u
ef1862	1807412	1808581	+			125.9671	7.1171	-0.5117	0.3983	-	-0.1301	0.6427	-		-0.5416	0.163	-	0.7415	0.1087	-	-0.3936	0.3048	-
ef1863	1808906	1810225	-	ehk08	sensor histidine kinase	198.8201	7.8254	0.1079	0.7119	-	0.0137	0.7038	-		-0.2701	0.2811	-	0.1987	0.5082	-	-0.2076	0.3995	-
ef1864	1810222	1810875	-	err08	DNA-binding response regulator	60.7878	5.3854	0.5651	0.068	-	0.378	0.2178	-		0.4038	0.0935	-	0.6451	0.0134	u	0.6431	0.0119	u
ef1866	1811270	1812315	+			66.207	6.2087	0.0267	0.7576	-	-0.1849	0.4689	-		-0.3035	0.1418	-	-0.135	0.5115	-	-0.266	0.2265	-
ef1867	1812446	1813822	-		permease putative	160.2277	7.4744	-0.2651	0.5607	-	-0.4468	0.259	-		-0.4529	0.1409	-	-0.439	0.2394	-	0.1465	0.4616	-
ef1868	1813822	1814478	-		ABC transporter ATP-binding protein	24.8536	4.75	-0.1153	0.7028	-	-0.0989	0.641	-		-0.3433	0.2043	-	-0.3396	0.3271	-	-0.1228	0.4787	-
ef1869	1814488	1815765	-		permease putative	91.5259	6.4308	0.1681	0.5966	-	0.242	0.3895	-		-0.2133	0.2641	-	-0.0346	0.65	-	0.1427	0.4126	-
ef1870	1815784	1816369	-			35.5761	5.2493	0.0941	0.725	-	0.209	0.5448	-		-0.3251	0.2466	-	-0.1864	0.533	-	0.0618	0.5389	-
ef1871	1816673	1817158	-		thioredoxin family protein	31.6328	5.3056	-0.722	0.0698	-	-0.4119	0.2829	-		-0.5608	0.0658	-	-0.8285	0.0145	d	-0.3227	0.2759	-
ef1872	1817314	1817724	-		conserved domain protein	34.1096	4.5389	0.4051	0.4763	-	0.6449	0.1738	-		0.1819	0.392	-	0.5886	0.1883	-	0.1549	0.4827	-
ef1873	1817969	1818256	+			139.8958	7.5697	-0.562	0.4577	-	-0.5759	0.3638	-		-0.5691	0.2147	-	0.158	0.6111	-	-0.6766	0.1972	-
ef1874	1818555	1819745	+		transposase IS256 family	54.4027	5.8819	0.1306	0.6596	-	0.1914	0.4896	-		-0.3275	0.1578	-	-0.2142	0.4184	-	-0.3899	0.1382	-
ef1875	1819850	1820761	-		conserved hypothetical protein	65.7289	6.2022	-0.0778	0.7221	-	0.0249	0.6935	-		-0.4077	0.1078	-	-0.0263	0.6604	-	-0.2223	0.3386	-
ef1876	1820780	1821784	-		lipoprotein NLP/P60 family	445.137	9.6052	-0.5084	0.5489	-	-0.1919	0.6407	-		-2.0801	0.0004	D	-0.9458	0.1672	-	-1.413	0.0232	D
ef1877	1821781	1823904	-		membrane protein putative	127.4654	6.8467	0.0328	0.7495	-	0.0957	0.594	-		-0.1487	0.3086	-	0.0126	0.6684	-	0.0609	0.5055	-
ef1878	1823909	1826356	-		ATP/GTP-binding protein putative	97.8419	6.8787	-0.4042	0.4891	-	-0.2943	0.5108	-		-1.0084	0.014	D	-0.034	0.6642	-	-0.7919	0.065	-
ef1879	1826343	1826732	-		conserved hypothetical protein	24.6795	4.6665	-0.3553	0.4993	-	0.2952	0.4672	-		-0.3699	0.2311	-	-0.0051	0.6784	-	-0.089	0.5228	-
ef1880	1826796	1827524	+		hypothetical protein	67.3154	6.1008	-0.1776	0.5926	-	0.0183	0.6975	-		-0.2541	0.2223	-	-0.2327	0.3793	-	-0.2577	0.2704	-
ef1881	1827531	1828358	-		conserved domain protein	58.1918	5.9135	0.1607	0.6783	-	0.0541	0.6805	-		-0.0785	0.4569	-	0.0451	0.6537	-	-0.0384	0.5575	-
ef1882	1828432	1828935	-		conserved hypothetical protein	17.4767	4.2308	-0.103	0.7265	-	-0.089	0.662	-		-0.443	0.1899	-	-0.1262	0.6002	-	-0.1264	0.4971	-
ef1883	1828948	1829169	-		conserved hypothetical protein	8.3421	3.3117	-0.8001	0.2412	-	-0.3332	0.5192	-		-0.4556	0.2424	-	-0.1757	0.5878	-	-0.6847	0.1719	-
ef1884	1829566	1830816	+		transposase IS116/IS110/IS902 family	68.4479	6.3728	-0.1962	0.5708	-	0.0542	0.6661	-		-0.7455	0.0029	d	-0.2134	0.4175	-	-0.4346	0.0975	-
ef1885	1830948	1831082	-		hypothetical protein	10.0759	3.499	-0.552	0.4457	-	0.2284	0.5923	-		0.2049	0.3946	-	-0.2343	0.5552	-	-0.689	0.1827	-
ef1886	1831079	1832263	-		transcriptional regulator Cro/CI family	33.9164	5.268	0.0354	0.7632	-	0.2969	0.4922	-		-0.6249	0.1026	-	-0.137	0.5973	-	-0.0807	0.5335	-
ef1887	1832612	1832779	-		conserved hypothetical protein	15.9847	4.0616	0.049	0.7541	-	-0.3978	0.3765	-		-0.1713	0.3819	-	-0.1991	0.5297	-	0.2536	0.3699	-
ef1888	1832772	1832903	-		hypothetical protein	19.5717	4.5056	-0.2037	0.6289	-	-0.3699	0.3626	-		-0.6904	0.0361	d	-0.4131	0.2693	-	-0.0654	0.5342	-
ef1889	1833007	1833447	-		conserved domain protein	75.1816	6.2903	-0.043	0.7459	-	-0.0165	0.6986	-		-0.1026	0.3963	-	0.1677	0.4698	-	0.1105	0.4544	-
ef1890	1833534	1833890	-		conserved domain protein	25.3858	4.4999	0.4568	0.3592	-	0.2447	0.5224	-		-0.0355	0.4896	-	0.0453	0.6544	-	0.151	0.4703	-
ef1891	1833992	1835808	-			88.6629	6.3452	-0.0555	0.7296	-	0.2733	0.2812	-		0.0134	0.4984	-	0.0855	0.5799	-	0.2168	0.2741	-
ef1892	1836459	1837475	-		FtsK/SpoIIIE family protein	42.3609	5.4623	0.0483	0.7453	-	0.2577	0.4004	-		-0.2953	0.2006	-	-0.1064	0.5798	-	-0.0344	0.5524	-
ef1893	1837545	1837898	-		hypothetical protein	24.1252	4.495	-0.1459	0.7392	-	0.3601	0.5736	-		0.3839	0.3579	-	0.864	0.2466	-	0.4199	0.4038	-
ef1894	1837899	1838273	-		conserved hypothetical protein	17.7207	3.9315	0.4514	0.4498	-	0.273	0.5384	-		0.0043	0.5109	-	-0.2758	0.5044	-	0.1432	0.4968	-
ef1895	1838286	1838600	-		conserved hypothetical protein	22.3659	4.841	-0.0671	0.7451	-	-0.2027	0.5694	-		-0.6634	0.0645	-	0.1407	0.5823	-	-0.8562	0.0312	d
ef1896	1838713	1841940	-	fss3	cell wall surface anchor family protein	201.0207	7.5046	0.0782	0.7421	-	-0.0478	0.6874	-		-0.4216	0.213	-	0.2149	0.5319	-	0.0835	0.5306	-
ef1897	1842020	1842682	-		hypothetical protein	39.3946	5.4251	0.0611	0.7309	-	-0.3509	0.2482	-		-0.4297	0.0712	-	-0.4402	0.1115	-	-0.2913	0.231	-
ef1898	1843053	1843400	-	rplS	ribosomal protein L19	1614.9916	10.8557	0.0973	0.709	-	-0.5325	0.0978	-		-1.0939	0.0001	D	-0.2271	0.4346	-	-0.8519	0.0024	d
ef1899	1843544	1844284	-	trmD	tRNA (guanine-N1)-methyltransferase	156.3022	7.3481	-0.1337	0.6174	-	-0.2428	0.3281	-		-0.0244	0.4844	-	-0.0418	0.6355	-	-0.034	0.5431	-
ef1900	1844274	1844798	-	rimM	16S rRNA processing protein RimM	222.3244	8.0226	-0.5524	0.3972	-	-0.8296	0.118	-		-0.4768	0.2221	-	-0.363	0.44	-	0.0977	0.5304	-
ef1901	1844906	1846267	-	mntH1	Mn2+/Fe2+ transporter NRAMP family	324.1628	7.8996	0.359	0.1775	-	0.3826	0.1037	-		0.6064	0.0021	u	0.7375	0.0002	u	0.7289	0.0003	u
ef1902	1846464	1846838	+		glyoxylase family protein	20.7581	4.3846	-0.0071	0.7753	-	0.0099	0.7072	-		0.1831	0.3843	-	0.1027	0.6198	-	0.2436	0.4034	-
ef1903	1847060	1847668	+		conserved hypothetical protein	84.0717	6.3613	0.2758	0.2992	-	0.0412	0.6675	-		-0.0117	0.4989	-	-0.094	0.5547	-	-0.0274	0.5499	-
ef1904	1847769	1849571	+		glycerophosphoryl diester phosphodiesterase family protein	170.4894	7.6016	-0.0779	0.698	-	-0.0898	0.6027	-		-0.312	0.1015	-	-0.2653	0.2408	-	-0.4759	0.0215	-
ef1905	1849568	1849693	-		hypothetical protein	1.2136	-0.1076	0.336	0.7251	-	-0.0849	0.6989	-		-0.8128	0.345	-	-0.5365	0.5769	-	-0.0252	0.5784	-
ef1906	1849760	1850446	-		conserved hypothetical protein	300.5622	8.181	-0.1067	0.571	-	0.047	0.6334	-		0.2384	0.0668	-	0.0845	0.5063	-	0.0629	0.4571	-
ef1907	1850439	1850924	-		maoC family protein	574.1338	9.3866	-0.2775	0.4001	-	-0.2624	0.3428	-		-0.1636	0.3191	-	-0.1139	0.5516	-	-0.2565	0.2464	-
ef1908	1851122	1852459	-	murC	UDP-N-acetylmuramate--alanine ligase	358.9915	8.7174	-0.1825	0.4487	-	-0.56	0.0017	-		-0.4956	0.0026	-	-0.2613	0.1668	-	-0.0833	0.4461	-
ef1909	1852614	1853558	-		hypothetical protein	161.4079	7.1257	0.1604	0.5176	-	0.177	0.398	-		0.2825	0.0898	-	0.1398	0.4392	-	0.4359	0.0138	-
ef1910	1853685	1854644	-		conserved hypothetical protein	77.9931	6.3795	-0.448	0.0499	-	-0.2039	0.3613	-		-0.1499	0.2816	-	-0.0727	0.5808	-	-0.0834	0.4592	-
ef1911	1854747	1855358	+		conserved hypothetical protein	68.1329	6.0473	0.1435	0.6345	-	0.3028	0.2877	-		0.1474	0.343	-	0.0169	0.6667	-	0.025	0.5588	-
ef1912	1855399	1856280	-		ROK family protein	153.9166	6.7241	0.7834	0.0129	u	0.7058	0.0187	u		0.8694	0.001	u	0.666	0.0209	u	0.5408	0.0557	-
ef1913	1856283	1856585	-		conserved hypothetical protein TIGR00278	98.8899	6.6113	0.1491	0.6257	-	0.2539	0.3698	-		-0.0727	0.4341	-	0.0849	0.5939	-	-0.2072	0.328	-
ef1914	1856681	1856779	+		hypothetical protein	3.041	1.0266	0.0609	0.7673	-	0.3399	0.6242	-		0.5046	0.3554	-	0.8639	0.3519	-	0.3684	0.4731	-
ef1915	1856763	1856915	+		hypothetical protein	19.5439	4.0138	0.0451	0.7577	-	0.1606	0.6087	-		0.292	0.2878	-	0.3141	0.4107	-	0.6143	0.0941	-
ef1916	1856932	1857513	-	engB	GTP-binding protein	129.8146	7.258	-0.0648	0.7284	-	-0.546	0.0525	-		-0.2911	0.1849	-	-0.3202	0.2493	-	-0.1988	0.3454	-
ef1917	1857611	1858864	-	clpX	ATP-dependent Clp protease ATP-binding subunit ClpX	514.0013	9.248	-0.1213	0.6446	-	-0.4493	0.0615	-		-0.4435	0.033	-	-0.5595	0.0116	-	-0.5038	0.0201	-
ef1918	1859056	1860084	+		conserved hypothetical protein	264.3177	7.7278	0.3773	0.035	-	0.4328	0.0073	-		0.4607	0.0014	-	0.4362	0.0044	-	0.3927	0.0099	-
ef1919	1860163	1860651	-		acetyltransferase GNAT family	61.7059	5.1052	1.2122	0.0016	U	1.2255	0.0007	U		0.9451	0.0062	u	0.8029	0.0339	u	0.2105	0.4202	-
ef1920	1860663	1862036	-		C4-dicarboxylate anaerobic carrier	212.7288	7.3895	0.7239	0.046	u	0.7363	0.026	u		0.3376	0.202	-	0.3416	0.3082	-	-0.3026	0.2854	-
ef1921	1862053	1862973	-		inosine-uridine preferring nucleoside hydrolase	141.2041	6.6199	0.7701	0.0205	u	0.8007	0.0088	u		0.5523	0.047	-	0.3308	0.3003	-	0.0831	0.5102	-
ef1922	1863156	1865066	+		transcriptional regulator LacI family/carbohydrate kinase PfkB family protein	221.622	7.9651	-0.0415	0.7377	-	0.297	0.1774	-		-0.1889	0.2308	-	-0.1053	0.5277	-	-0.2143	0.238	-
ef1923	1865250	1866692	+		hypothetical protein	110.1505	7.0052	-0.1264	0.6734	-	-0.1179	0.6034	-		-0.1686	0.3389	-	-0.0917	0.5968	-	-0.1684	0.4014	-
ef1925	1866995	1867840	-		hypothetical protein	131.0168	7.0075	0.2408	0.353	-	0.1644	0.4396	-		0.1141	0.3429	-	-0.0494	0.6193	-	-0.1015	0.4301	-
ef1926	1867833	1868372	-		conserved hypothetical protein	74.3021	6.1677	0.2424	0.4705	-	-0.0508	0.6677	-		0.0145	0.4989	-	-0.0622	0.6215	-	-0.1517	0.4052	-
ef1927	1868647	1869351	-	glpF	glycerol uptake facilitator protein	372.2923	8.6596	-0.0271	0.766	-	0.1964	0.5743	-		0.2781	0.3049	-	0.0998	0.6186	-	0.0529	0.5489	-
ef1928	1869374	1871203	-	glpO	alpha-glycerophosphate oxidase	186.8257	7.2518	0.4177	0.0491	-	0.4967	0.0084	-		0.5801	0.0005	-	0.3295	0.0859	-	0.0294	0.5438	-
ef1929	1871224	1872729	-	glpK	glycerol kinase	130.3462	7.046	-0.0517	0.7365	-	0.1665	0.5017	-		-0.0593	0.4466	-	-0.1729	0.4539	-	-0.2246	0.2889	-
ef1931	1873006	1874472	-		conserved hypothetical protein	94.8906	6.6072	-0.2606	0.323	-	-0.0265	0.6831	-		-0.0583	0.4299	-	-0.0622	0.5994	-	-0.1063	0.4219	-
ef1932	1874462	1875796	-		oxidoreductase pyridine nucleotide-disulfide family	82.866	6.2114	0.0611	0.7283	-	0.0464	0.67	-		-0.0806	0.4211	-	0.27	0.2879	-	0.1153	0.4442	-
ef1933	1875976	1876332	+		hypothetical protein	25.9861	4.4343	-0.0924	0.7237	-	0.5339	0.138	-		0.5167	0.0726	-	0.4776	0.1578	-	0.7517	0.0135	u
ef1934	1876366	1876527	+		conserved domain protein	43.7534	5.2134	0.1204	0.6951	-	-0.1692	0.5706	-		0.3487	0.1834	-	0.3482	0.2901	-	0.574	0.0567	-
ef1935	1876496	1876645	+		hypothetical protein	6.7569	2.9974	-0.3961	0.6089	-	0.1352	0.6602	-		-0.1982	0.4203	-	-0.2002	0.5957	-	-0.3304	0.4242	-
ref84	1876594	1876680	-	ref84	sRNA	60.2891	5.6673	0.1042	0.7203	-	-0.1338	0.623	-		0.196	0.3598	-	-0.1519	0.5709	-	0.7063	0.0436	u
ef1936	1876769	1877203	-		hypothetical protein	127.3632	7.0258	-0.168	0.5756	-	-0.1308	0.5545	-		0.1856	0.2737	-	-0.2112	0.3725	-	-0.2722	0.2093	-
ef1937	1877279	1877815	-		conserved hypothetical protein	110.8568	7.1134	-0.1511	0.7102	-	0.0547	0.6871	-		-1.0326	0.0186	D	-0.239	0.5358	-	-0.6705	0.1371	-
ef1938	1877885	1880590	-		cation-transporting ATPase E1-E2 family	776.0378	9.8707	-0.3368	0.1023	-	-0.4778	0.0067	-		-0.2951	0.0644	-	-0.332	0.0632	-	0.0031	0.5787	-
ef1939	1880908	1881558	-		conserved hypothetical protein	53.8801	5.8599	-0.1307	0.6855	-	-0.1191	0.6185	-		-0.1951	0.3344	-	-0.129	0.5713	-	-0.209	0.3831	-
ef1940	1881647	1882312	+		cyclic AMP receptor protein putative	73.0866	6.1729	0.0046	0.7757	-	0.1801	0.55	-		0.0058	0.5087	-	0.3122	0.3341	-	0.1102	0.4855	-
ef1941	1882384	1882779	+		hypothetical protein	47.4563	5.2525	-0.0426	0.7485	-	0.2265	0.4331	-		0.5923	0.0104	u	0.7036	0.0035	u	0.3125	0.198	-
ef1943	1882889	1884070	+		drug resistance transporter Bcr/CflA family protein	176.9531	7.4548	-0.1616	0.518	-	0.0044	0.7072	-		0.0584	0.4259	-	0.0955	0.5339	-	0.2229	0.1971	-
ef1944	1884131	1884274	+		hypothetical protein	1.6782	1.8119	-1.5782	0.2598	-	-0.9977	0.3812	-		-1.3944	0.1218	-	-1.0386	0.314	-	-1.2405	0.2008	-
ef1945	1884251	1886086	-		membrane protein putative	182.3919	7.4362	-0.0033	0.7751	-	-0.009	0.702	-		0.0967	0.3602	-	0.2478	0.1961	-	0.1467	0.3296	-
ef1946	1886191	1886292	+		hypothetical protein	189.9943	7.0682	-0.0292	0.7631	-	0.5517	0.1419	-		1.2139	0.0001	U	0.9656	0.0029	u	1.0485	0.0009	U
ef1947	1886295	1886444	+		hypothetical protein	64.3536	5.5752	0.4089	0.4604	-	0.4882	0.2959	-		0.7404	0.0484	u	0.4706	0.2794	-	0.8298	0.0353	u
ef1948	1886595	1886945	+		conserved hypothetical protein	50.3329	5.8397	-0.1961	0.6597	-	0.353	0.4132	-		-0.5273	0.1332	-	-0.1922	0.5441	-	-0.3577	0.2985	-
ef1949	1886956	1887306	-		conserved hypothetical protein	21.2344	4.1722	-0.1749	0.6705	-	0.5239	0.1934	-		0.4319	0.1566	-	0.2113	0.5076	-	0.4206	0.2074	-
ef1950	1887380	1888384	-		mocD family protein putative	70.3004	6.6098	-0.4831	0.3374	-	-0.0741	0.6676	-		-0.5872	0.0856	-	-0.4723	0.239	-	-0.979	0.0075	d
ef1951	1888378	1889454	-		phosphosugar-binding protein	218.1746	7.6851	-0.5097	0.4893	-	-0.2118	0.615	-		-0.4541	0.272	-	0.1734	0.6015	-	-0.002	0.5821	-
ef1952	1889465	1890295	-		PTS system IID component	37.5668	5.3091	0.0473	0.7452	-	0.0097	0.7048	-		-0.2387	0.2534	-	0.303	0.2761	-	-0.3688	0.1705	-
ef1953	1890279	1891070	-		PTS system IIC component	41.8378	5.5075	0.0981	0.7156	-	0.1354	0.6053	-		0.0756	0.4503	-	-0.1112	0.5934	-	-0.2513	0.3483	-
ef1954	1891086	1891987	-			94.5534	6.5328	0.1802	0.6895	-	0.2534	0.5541	-		0.3717	0.2704	-	0.5548	0.2471	-	0.1087	0.5196	-
ef1955	1892059	1894830	-		sigma-54 dependent DNA-binding response regulator	753.8547	10.0091	-0.825	0.5117	-	-1.4571	0.1665	-		-1.6051	0.0647	-	-0.9462	0.3364	-	-0.4093	0.4578	-
ef1956	1894974	1895189	-		hypothetical protein	8.4833	2.8506	0.0195	0.773	-	-0.1067	0.6767	-		0.532	0.2588	-	0.0568	0.6617	-	0.1959	0.4996	-
ref85A	1894992	1895069	+	ref85A	sRNA	768.2171	9.774	-0.4562	0.3399	-	0.0513	0.6809	-		0.1987	0.3545	-	0.4025	0.2866	-	0.0484	0.549	-
ref85B	1895130	1895395	+	ref85B	sRNA	203.7897	7.6081	0.1817	0.6193	-	-0.3926	0.247	-		0.1575	0.362	-	0.0159	0.6698	-	0.1293	0.4572	-
ref86	1895168	1895271	-	ref86	sRNA	67.2791	5.9225	0.2022	0.7	-	-0.236	0.604	-		-0.0105	0.5087	-	-0.5465	0.3496	-	0.4581	0.3243	-
ef1958	1895401	1896762	-		deoxyguanosinetriphosphate triphosphohydrolase putative	137.6136	7.0936	-0.0243	0.7603	-	0.2269	0.4003	-		-0.3316	0.1256	-	-0.2705	0.2939	-	-0.0664	0.5099	-
ef1959	1896779	1897603	-		conserved domain protein	82.3819	6.7379	-0.5763	0.0901	-	-0.2235	0.4654	-		-0.4559	0.0793	-	-0.5012	0.0921	-	-0.491	0.0799	-
ef1961	1897956	1899254	-	eno	enolase	5198.1301	12.2878	0.1781	0.1896	-	-0.1007	0.4063	-		0.0916	0.267	-	-0.0767	0.4612	-	0.0069	0.5678	-
ef1962	1899386	1900141	-	tpiA	triosephosphate isomerase	1341.3375	10.1915	0.2321	0.0968	-	-0.1662	0.2164	-		0.2103	0.0534	-	0.1518	0.2304	-	0.5147	0	-
ef1963	1900190	1901383	-	pgk	phosphoglycerate kinase	2988.3995	11.4422	0.0173	0.7553	-	-0.036	0.6506	-		0.2501	0.0479	-	0.2152	0.1358	-	0.3117	0.0179	-
ef1964	1901510	1902511	-	gap-2	glyceraldehyde 3-phosphate dehydrogenases	8133.235	12.9587	-0.0144	0.7645	-	-0.2805	0.1726	-		0.1738	0.2354	-	-0.1393	0.4384	-	0.1766	0.2774	-
ef1965	1902551	1903588	-		transcriptional regulator SorC family	638.2981	8.963	0.3478	0.1241	-	0.3861	0.0541	-		0.6331	0.0002	u	0.4414	0.0182	-	0.6551	0.0002	u
ef1966	1904008	1904886	-		YitT family protein	185.683	8.158	-0.2988	0.638	-	-0.2945	0.5572	-		-0.802	0.0975	-	-0.5087	0.3557	-	-0.7963	0.1211	-
ef1967	1905029	1905598	-		conserved hypothetical protein	97.7835	6.9979	-0.0561	0.7151	-	-0.3738	0.0677	-		-0.5142	0.0028	-	-0.5016	0.0065	-	-0.7824	0	d
ef1968	1905595	1906113	-	hmpT	conserved hypothetical protein	59.6908	6.2455	0.153	0.6067	-	-0.3934	0.1569	-		-0.5023	0.0258	-	-0.6548	0.0072	d	-0.4425	0.0671	-
ef1969	1906085	1906900	-	thiD	phosphomethylpyrimidine kinase putative	90.7411	6.9816	-0.3009	0.3519	-	-0.4686	0.0749	-		-0.5536	0.0134	-	-0.6617	0.0053	d	-0.9235	0.0001	d
ef1970	1907075	1908844	-	aspS	aspartyl-tRNA synthetase	1495.8797	10.7453	-0.3815	0.0778	-	-0.3634	0.0672	-		-0.258	0.1194	-	-0.017	0.661	-	-0.3252	0.0711	-
ef1971	1908862	1910163	-	hisS	histidyl-tRNA synthetase	399.4793	8.5507	-0.0293	0.7475	-	-0.0419	0.6583	-		0.1763	0.2191	-	0.0469	0.6164	-	-0.0799	0.4532	-
ef1972	1910160	1910408	-		hypothetical protein	57.1738	5.8139	-0.0059	0.7743	-	-0.0143	0.7007	-		0.1135	0.3856	-	0.0353	0.6498	-	0.025	0.5593	-
ef1973	1910521	1910967	-		conserved hypothetical protein TIGR00256	96.5986	6.6916	0.285	0.3917	-	-0.3073	0.2873	-		-0.0904	0.4114	-	-0.3685	0.1681	-	-0.2578	0.2574	-
ef1974	1910991	1913204	-	relA (rsh)	GTP pyrophosphokinase	403.7801	8.6759	0.0278	0.7404	-	-0.0551	0.6135	-		0.0099	0.4957	-	-0.2498	0.0877	-	-0.0492	0.486	-
ef1975	1913419	1914171	-		conserved hypothetical protein TIGR00046	125.0981	7.1454	-0.1415	0.6409	-	-0.2816	0.3374	-		-0.3766	0.103	-	-0.257	0.3353	-	-0.1571	0.3979	-
ef1976	1914173	1915120	-	prmA	ribosomal protein L11 methyltransferase	165.55	7.5611	-0.2562	0.4289	-	-0.4785	0.0652	-		-0.2886	0.1623	-	-0.2055	0.3932	-	-0.2008	0.3181	-
ef1977	1915136	1915621	-		conserved hypothetical protein	143.5396	7.3962	-0.3946	0.228	-	-0.4334	0.1285	-		-0.3312	0.1406	-	-0.2287	0.3791	-	-0.3485	0.155	-
ef1978	1915578	1916267	-		DNA-3-methyladenine glycosylase	53.1875	5.834	-0.1848	0.5541	-	-0.1764	0.4863	-		0.0545	0.4497	-	-0.153	0.4823	-	0.0807	0.4874	-
ef1979	1916384	1917661	+	rarA	ATPase AAA family	136.5737	7.0375	0.0004	0.7778	-	0.096	0.5763	-		0.0162	0.4918	-	0.1213	0.4856	-	-0.1271	0.3822	-
ssrS (6S)	1917733	1917978	+	ssrS (6S)	sRNA	1135.8737	9.473	0.5974	0.3292	-	0.4085	0.4191	-		1.333	0.0016	U	0.4079	0.3831	-	1.452	0.0007	U
ef1980	1917935	1918267	+		hypothetical protein	20.0514	4.5388	-0.1943	0.6705	-	-0.3572	0.4446	-		-0.6015	0.1137	-	-0.3881	0.3702	-	-0.0666	0.5427	-
ef1981	1918338	1918631	+		hypothetical protein	6.0911	2.1724	0.3817	0.6249	-	0.4884	0.4736	-		0.5399	0.2546	-	0.3868	0.4978	-	0.8397	0.1529	-
ef1982	1918585	1919058	+		universal stress protein family	155.901	6.83	-0.0496	0.7431	-	0.5475	0.0503	-		0.74	0.002	u	0.7517	0.0028	u	0.6978	0.0051	u
ef1983	1919170	1920357	-	ackA	acetate kinase	726.1107	9.61	-0.0649	0.7065	-	-0.5594	0.0038	-		-0.3774	0.0343	-	-0.5579	0.0027	-	-0.3246	0.0826	-
ef1984	1920382	1921389	-			329.7892	8.7093	-0.2749	0.4795	-	-0.7117	0.0185	d		-0.6695	0.0136	d	-0.5953	0.0446	d	-0.503	0.0758	-
ef1985	1921518	1921871	-		hypothetical protein	59.1921	5.8911	-0.3724	0.4983	-	-0.0066	0.7087	-		-0.4447	0.195	-	-0.0729	0.6396	-	-0.1997	0.4397	-
ef1986	1921871	1922305	-	comG6	competence protein	16.1494	4.3614	-0.8819	0.0699	-	0.5356	0.1933	-		-0.8782	0.0193	d	-0.4168	0.3096	-	-0.5393	0.161	-
ef1987	1922295	1922762	-		hypothetical protein	36.8184	5.4335	-0.166	0.6339	-	-0.0323	0.6885	-		-0.3292	0.1796	-	-0.2659	0.3705	-	-0.2405	0.3254	-
[truncated: 1,347 more rows]

## Sheet: Sig.t3
								Early response							Late response
CDS	Start	End	Strand	gene	Annotated function	baseMean t0	RNA level at t0 (log2RPKM)	R_t3	q_t3	Sig.t3	R_t6	q_t6	Sig.t6		R_t10	q_t10	Sig.t10	R_t15	q_t15	Sig.t15	R_t25	q_t25	Sig.t25
ef0014	15044	16336	+	purA	adenylosuccinate synthetase	512.9124	9.9418	-0.6386	0	d	-1.6114	0	D		-1.9841	0	D	-2.0471	0	D	-1.9687	0	D
ef0025	26639	27166	+		membrane protein putative	111.9916	7.279	-0.9954	0	d	-1.049	0	D		-0.7929	0.0001	d	-0.5977	0.0047	d	-0.189	0.3053	-
ef0026	27213	27416	-		conserved hypothetical protein	49.2686	5.0151	1.1935	0	U	0.9859	0.0001	u		0.7822	0.0012	u	0.5572	0.0417	-	0.3749	0.1565	-
ef0031	32001	34592	+	mprF	membrane protein putative	2039.8228	11.9237	-2.2304	0.0034	D	-1.5046	0.05	-		-2.6732	0.0001	D	-1.436	0.0533	-	-1.8746	0.0067	D
ef0044	47703	48242	+	cysE	serine O-acetyltransferase	246.1971	7.3368	0.6832	0.0076	u	0.718	0.0024	u		1.0266	0	U	0.532	0.0263	-	0.8084	0.0003	u
ef0050	52192	52437	+		conserved hypothetical protein	178.3074	6.9644	0.8082	0	u	0.8215	0	u		0.8208	0	u	0.239	0.2115	-	0.3949	0.0223	-
ef0052	53530	54156	-		hypothetical protein	131.6036	5.9521	1.3309	0	U	1.4929	0	U		1.3179	0	U	0.9618	0.0018	u	0.752	0.0158	u
ef0053	54156	55025	-	dnaQ	DNA polymerase III epsilon subunit	173.0291	6.8207	1.0722	0	U	0.9185	0.0003	u		0.9941	0	u	0.5224	0.0542	-	0.2394	0.3005	-
ef0054	55025	55435	-		hypothetical protein	77.3527	5.2411	1.4957	0	U	1.1969	0.0001	U		1.3925	0	U	0.791	0.0132	u	0.512	0.1068	-
ef0071	71960	74299	+		lipoprotein putative	1180.1982	8.2452	1.5065	0	U	2.0076	0	U		2.7298	0	U	2.1388	0	U	2.5102	0	U
ef0074	75810	76463	-	ers	transcriptional regulator Crp/Fnr family	148.415	7.845	-0.7388	0	d	-0.8053	0	d		-0.8802	0	d	-0.8668	0	d	-0.9839	0	d
ef0080	79002	79562	+	glsB	gls24 protein	282.5836	6.7695	0.6146	0.0026	u	0.8104	0	u		1.6542	0	U	1.8303	0	U	2.441	0	U
ef0082	80195	81430	+		major facilitator family transporter	165.2306	8.2096	-0.9393	0.0015	d	-1.3242	0	D		-1.6915	0	D	-1.6379	0	D	-1.6648	0	D
ef0083	81451	81630	+		hypothetical protein	17.5542	5.2334	-1.7211	0.0009	D	-2.2396	0	D		-2.2995	0	D	-3.2346	0	D	-2.645	0	D
ef0095	99329	100114	+		lipoprotein putative	184.5976	7.0818	1.3707	0	U	0.8734	0	u		0.42	0.0334	-	0.217	0.3336	-	-0.0498	0.5235	-
ef0104	107729	108955	+	arcA	arginine deiminase	10420.2169	10.7048	1.7322	0	U	2.346	0	U		3.0643	0	U	3.2721	0	U	3.6753	0	U
ef0105	108985	110004	+	argF-1(arcB)	ornithine carbamoyltransferase	8072.2073	10.1197	1.6096	0	U	2.3799	0	U		3.3312	0	U	3.497	0	U	4.0075	0	U
ef0106	110110	111042	+	arcC-1	carbamate kinase	5098.9653	9.8742	1.4094	0	U	2.0946	0	U		2.9345	0	U	3.0887	0	U	3.3961	0	U
ef0108	111807	113258	+	arcD	C4-dicarboxylate transporter putative	7341.4617	10.6099	1.0765	0.0137	U	1.7025	0	U		2.5593	0	U	2.9242	0	U	3.2509	0	U
ef0114	117533	120040	+		glycosyl hydrolase family 20	406.6325	7.6836	1.2233	0.0001	U	1.2279	0	U		1.3253	0	U	1.0361	0.0005	U	0.7123	0.0195	u
ef0115	120325	121593	+		endoribonuclease L-PSP putative	218.2688	7.3677	0.7005	0.003	u	0.7464	0.0007	u		0.4953	0.0183	-	0.3174	0.1895	-	-0.1784	0.3428	-
ef0132	135317	135643	+		hypothetical protein	6.7794	1.7023	1.681	0.0483	U	1.2342	0.148	-		0.838	0.1931	-	1.5022	0.0484	U	0.8195	0.2494	-
ef0178	175819	177387	+		ABC transporter ATP-binding protein	441.2309	9.3669	-0.6211	0.0001	d	-0.9004	0	d		-1.0152	0	D	-1.0286	0	D	-1.0232	0	D
ef0179	177371	178513	+		ABC transporter permease protein	293.4998	8.7762	-0.6707	0.0001	d	-0.8724	0	d		-1.1119	0	D	-1.0162	0	D	-0.8754	0	d
ef0209	200436	201266	+	rplB	ribosomal protein L2	2317.7308	11.1205	0.6611	0.0237	u	0.0228	0.694	-		-0.4337	0.0731	-	-1.0605	0	D	-0.1278	0.4403	-
ef0211	201609	201956	+	rplV	ribosomal protein L22	854.9105	9.5093	0.9564	0.0026	u	0.1873	0.5337	-		-0.0331	0.4859	-	-1.0137	0.0005	D	0.2887	0.2818	-
ef0212	202023	202679	+	rpsC	ribosomal protein S3	2532.3348	11.0872	0.656	0.0134	u	0.2665	0.3341	-		0.0492	0.4603	-	-0.681	0.0041	d	0.2364	0.274	-
ef0213	202682	203116	+	rplP	ribosomal protein L16	471.9502	8.4243	0.7616	0.0281	u	0.714	0.0275	u		0.3836	0.1583	-	-0.3026	0.3511	-	0.4821	0.1088	-
ef0216	203642	204010	+	rplN	ribosomal protein L14	864.2231	9.1343	1.0922	0.0004	U	0.8191	0.0077	u		0.5305	0.0589	-	-0.6415	0.0389	d	0.4726	0.1078	-
ef0218	204383	204922	+	rplE	ribosomal protein L5	2179.007	10.8393	0.9527	0.0136	u	0.506	0.2033	-		-0.0328	0.4902	-	-1.1058	0.0011	D	-0.0174	0.5712	-
ef0219	204941	205126	+	rpsN-1	ribosomal protein S14	540.7886	8.7953	0.7252	0.0211	u	0.4987	0.1082	-		0.2602	0.2447	-	-1.0543	0.0001	D	-0.1468	0.4305	-
ef0220	205162	205560	+	rpsH	ribosomal protein S8	913.5847	9.6364	0.73	0.0023	u	0.3847	0.1298	-		-0.0207	0.4909	-	-1.1484	0	D	-0.2312	0.2642	-
ef0237	215607	216446	+		ABC transporter ATP-binding protein	190.4806	7.8234	-0.6168	0.0005	d	-0.4041	0.0269	-		-0.1583	0.2391	-	-0.2582	0.1554	-	-0.2769	0.0983	-
ef0248	224982	225278	-		hypothetical protein	287.158	8.7492	-0.7406	0.002	d	-0.9299	0	d		-0.9437	0	d	-0.8514	0.0001	d	-0.9676	0	d
ef0253	229558	231048	+	aldA	aldehyde dehydrogenase	104.2954	6.2574	0.8752	0.0395	u	0.3905	0.3621	-		0.29	0.2885	-	0.4445	0.2687	-	0.0112	0.576	-
ef0255	231275	232258	-	ldh-1	L-lactate dehydrogenase	818.1385	10.0267	-0.7207	0.0066	d	-0.9673	0	d		-0.6139	0.0078	d	-0.6211	0.0112	d	-0.4879	0.0424	-
ef0265	241991	244147	+	ftsH	cell division protein FtsH	2089.8299	10.356	0.5961	0	u	0.6327	0	u		0.8723	0	u	0.6427	0	u	0.8824	0	u
ef0272	260328	261794	+		glycosyl hydrolase family 1	540.5349	9.7697	-1.0335	0.0292	D	-0.574	0.2293	-		-1.8366	0	D	-1.0248	0.015	D	-1.3361	0.0008	D
ef0288	273167	273304	+		hypothetical protein	470.182	7.6173	0.6336	0.0432	u	1.0336	0.0001	U		1.7602	0	U	1.4325	0	U	1.0756	0	U
ef0289	273393	274310	+	cysK	cysteine synthase B putative	368.0122	5.9691	2.4245	0	U	3.201	0	U		3.2761	0	U	2.1952	0	U	1.1381	0.0002	U
ef0290	274324	275460	+	metC	cystathionine beta-lyase	584.2944	7.3527	1.245	0	U	2.2881	0	U		2.4423	0	U	1.9158	0	U	0.569	0.0118	-
ef0306	291987	292349	-		transcriptional regulator Cro/CI family	197.7409	6.607	1.5611	0.0131	U	1.3247	0.0275	U		-0.1285	0.4549	-	0.9968	0.0982	-	0.0393	0.5667	-
ef0345	315890	316516	+		conserved domain protein	125.1972	6.6536	0.622	0.0137	u	0.61	0.0103	u		1.0668	0	U	0.7854	0.0003	u	1.0185	0	U
ef0361	329192	330238	-		chitinase family 2	132.5112	6.4878	0.8117	0.0034	u	0.8916	0.0005	u		0.7997	0.0009	u	0.8229	0.001	u	0.5199	0.0444	-
ef0362	330281	330865	-		chitin binding protein putative	58.065	5.4709	0.6463	0.0231	u	0.6863	0.0089	u		0.5516	0.0196	-	0.7345	0.0027	u	0.2985	0.2206	-
ef0382	349790	351382	-		conserved hypothetical protein	203.8011	6.819	0.6083	0.0004	u	0.9796	0	u		1.6273	0	U	1.3063	0	U	0.9372	0	u
ef0394	365868	367217	+	salB /sagA	secreted antigen putative	1576.296	10.7384	-1.1757	0	D	-0.7472	0.0002	d		0.1504	0.3014	-	0.019	0.6611	-	-0.0499	0.5194	-
ef0396	368804	369988	-		conserved hypothetical protein	252.5096	8.2268	-0.6654	0.0002	d	-0.7347	0	d		-0.3982	0.0156	-	-0.2545	0.1758	-	-0.1862	0.2471	-
ef0399	370712	371398	+		conserved hypothetical protein	167.9448	7.89	-0.6323	0	d	-0.6503	0	d		-0.6603	0	d	-0.7018	0	d	-1.0627	0	D
ef0408	381052	381486	+		PTS system IIA component	28.0446	4.3162	1.1251	0.0255	U	0.5427	0.3051	-		0.2499	0.36	-	0.1966	0.5679	-	0.3833	0.3254	-
ef0417	387695	388873	+		conserved hypothetical protein	193.3346	7.2285	0.7086	0.0001	u	0.6198	0.0003	u		0.5748	0.0004	-	0.3079	0.0996	-	0.0266	0.5465	-
ef0419	390874	391578	-		conserved hypothetical protein	636.9139	9.7547	-0.7897	0.0016	d	-1.3779	0	D		-0.8798	0.0001	d	-0.7657	0.0009	d	-0.2633	0.2331	-
ef0420	391578	393095	-		drug resistance transporter EmrB/QacA family protein	1698.5968	11.3345	-1.1866	0	D	-1.39	0	D		-0.8228	0.0002	d	-0.7494	0.001	d	-0.3872	0.0931	-
ef0440	409689	411170	-		di-/tripeptide transporter	373.6702	9.2302	-0.6341	0	d	-1.2746	0	D		-1.3173	0	D	-1.1451	0	D	-0.6229	0	d
ef0443	411989	412588	+		LysM domain protein	160.1303	7.731	-1.0585	0	D	-1.1359	0	D		-0.3047	0.1204	-	-0.4676	0.0368	-	-0.1553	0.366	-
ef0468	435878	436447	+		LemA family protein	175.074	6.5536	1.5109	0	U	1.5612	0	U		1.305	0	U	0.8971	0.0039	u	0.7738	0.0123	u
ef0469	436492	437778	+		conserved domain protein	343.9932	7.3572	1.638	0	U	1.939	0	U		1.4952	0	U	0.9302	0	u	0.9548	0	u
ef0476	442711	444861	+	feoB	ferrous iron transport protein B	282.4408	7.2567	0.6926	0	u	1.2698	0	U		1.6994	0	U	1.3283	0	U	0.4209	0.0087	-
ef0477	444868	445005	+		hypothetical protein	17.7118	3.0925	1.0011	0.0456	U	1.1441	0.0105	U		1.7148	0	U	1.5328	0.0001	U	0.5256	0.2179	-
ef0516	477367	478404	-		membrane protein putative	1159.6058	10.7127	-0.5917	0	d	-1.0011	0	D		-0.7877	0	d	-0.6574	0	d	-0.6219	0	d
ef0541	496545	498540	+			231.3572	8.2241	-0.863	0.0254	d	-0.7375	0.0446	d		-1.0175	0.0015	D	-0.491	0.1824	-	-0.5348	0.1092	-
ef0554	512339	512821	+		PTS system IIB component	41.7972	4.5626	0.969	0.0273	u	0.9909	0.0151	u		1.2353	0.0005	U	1.1202	0.003	U	0.9322	0.0143	u
ef0575	537810	538529	+		cationic ABC transporter ATP-binding protein	403.667	6.8971	1.3073	0.0001	U	1.902	0	U		2.2481	0	U	2.2446	0	U	2.3614	0	U
ef0576	538531	539373	+		cation ABC transporter permease protein	458.1822	6.7512	1.2767	0.0085	U	1.9619	0	U		2.508	0	U	2.4305	0	U	2.6881	0	U
ef0577	539370	540320	+		adhesion lipoprotein	893.8028	7.0735	1.6643	0	U	2.436	0	U		3.6038	0	U	3.5079	0	U	3.5722	0	U
ef0578	540335	540568	+		helix-turn-helix protein iron-dependent repressor family	89.7293	4.1125	1.2991	0.0018	U	2.0144	0	U		3.229	0	U	2.7101	0	U	3.3741	0	U
ef0631	585293	586738	+		cardiolipin synthetase putative	221.1785	8.3356	-0.7049	0	d	-0.6862	0	d		-0.7649	0	d	-0.6807	0	d	-0.9229	0	d
ef0634	588943	590853	+	tdc / tyrDC	decarboxylase putative	897.6204	10.5862	-0.5909	0	d	-1.3478	0	D		-1.5111	0	D	-1.4366	0	D	-1.2197	0	D
ef0635	591056	592474	+	tyrP	amino acid permease family protein	709.7289	10.346	-0.8953	0.0019	d	-1.6617	0	D		-1.8884	0	D	-1.5933	0	D	-1.5897	0	D
ef0657	608293	609054	+		transcriptional regulator DeoR family	85.9427	6.6984	-0.6269	0.0044	d	-0.3838	0.0859	-		-0.3213	0.0784	-	-0.4952	0.0143	-	-0.3668	0.066	-
ef0678	630800	631354	+		acetyltransferase GNAT family	111.031	6.4075	0.7242	0.0158	u	0.5952	0.0407	u		0.4986	0.0486	-	0.3587	0.224	-	0.2633	0.2822	-
ef0685	640356	641384	-		rotamase family protein	587.7175	7.8318	1.484	0	U	1.2136	0	U		1.6436	0	U	0.8618	0.0028	u	1.4958	0	U
ef0700	653612	654991	+		hemolysin	805.4062	10.1002	-0.5971	0.0293	d	-0.9093	0.0001	d		-0.7527	0.0009	d	-0.7863	0.0008	d	-0.4961	0.0368	-
ef0706	659709	661961	-	clpE	ATP-dependent Clp protease ATP-binding subunit ClpE	1655.8256	9.2201	0.9984	0	u	1.7954	0	U		2.5063	0	U	1.9887	0	U	1.3648	0	U
ef0713	665766	666503	-		conserved hypothetical protein	74.6523	6.4357	-0.5933	0.046	d	-0.3225	0.2707	-		-0.5435	0.0221	-	-0.2965	0.2735	-	-0.3151	0.1907	-
ef0715	669197	670480	+	tig	trigger factor	1188.0869	9.6354	0.7571	0.0001	u	0.4481	0.0325	-		0.6253	0.0007	u	0.1939	0.3508	-	0.8805	0	u
ef0720	675049	676608	-		voltage-gated chloride channel family protein	122.1127	7.3126	-0.5983	0.0036	d	-0.5826	0.0031	-		-0.6318	0.0003	d	-0.5546	0.003	-	-0.24	0.1841	-
ef0728	686280	687653	+		RNA methyltransferase TrmA family	299.0555	8.5387	-0.7877	0.0183	d	-0.6325	0.0488	d		-0.8037	0.0041	d	-0.7068	0.0188	d	-0.6031	0.0394	d
ef0744	699669	701060	+		sodium/dicarboxylate symporter family protein	873.1603	8.7238	0.861	0.0007	u	1.2304	0	U		1.5078	0	U	1.1469	0	U	0.3842	0.1116	-
ef0771	730237	730830	-	clpP	ATP-dependent Clp protease proteolytic subunit ClpP	1208.1593	9.2819	0.7277	0	u	1.2931	0	U		1.6969	0	U	1.2487	0	U	0.749	0	u
ef0792	752797	753876	+	hrtB	permease domain protein	149.6112	6.6927	0.8524	0.0002	u	0.7664	0.0005	u		0.7483	0.0003	u	0.6327	0.004	u	0.3963	0.0766	-
ef0798	758000	758659	-		hypothetical protein	108.0716	6.4098	0.946	0	u	0.527	0.0258	-		0.3394	0.0959	-	0.3008	0.2146	-	0.0922	0.4697	-
ef0820	783535	784143	-	rplY	ribosomal protein L25	644.7627	7.3347	0.7673	0.0032	u	1.3053	0	U		2.4244	0	U	2.764	0	U	3.1093	0	U
ef0833	793098	793793	+		conserved hypothetical protein	72.3888	6.8751	-0.8629	0.0222	d	-0.3778	0.3231	-		-1.1899	0.0001	D	-0.7203	0.0346	d	-1.1588	0.0003	D
ef0851	809561	810256	+		hypothetical protein	63.6073	6.9843	-0.9619	0.0451	d	-1.1455	0.0077	D		-1.0879	0.0051	D	-1.0561	0.0107	D	-1.1305	0.005	D
ef0860	819933	821756	+		membrane protein putative	489.7885	9.6094	-0.8199	0	d	-0.861	0	d		-1.1669	0	D	-1.0609	0	D	-0.9498	0	d
ref19C	829210	829523	-	ref19C	sRNA	656.7129	6.9532	2.4717	0	U	2.4938	0	U		3.0809	0	U	2.7907	0	U	2.6461	0	U
ef0891	856838	857992	-		aspartate aminotransferase putative	125.294	7.6709	-0.7891	0.0166	d	-0.6627	0.0352	d		-1.139	0	D	-1.2801	0	D	-1.0312	0.0003	D
ef0893	858723	860186	-		amino acid ABC transporter amino acid-binding/permease protein	125.198	7.5105	-0.7567	0.0003	d	-0.5762	0.0065	-		-0.7106	0.0002	d	-0.4905	0.0164	-	-0.8531	0	d
ef0900	864152	866698	+	adhE/aad	aldehyde-alcohol dehydrogenase	7114.7883	11.8676	0.9874	0	u	1.1152	0	U		1.4965	0	U	0.9156	0	u	1.0707	0	U
ef0907	873037	874707	+	opp1A	peptide ABC transporter peptide-binding protein	1220.1111	8.3353	1.2555	0	U	2.283	0	U		3.0041	0	U	2.1997	0	U	1.51	0	U
ef0915	881390	881590	+	rpmI	ribosomal protein L35	535.2732	9.9579	-0.6564	0.0029	d	-1.5026	0	D		-1.9456	0	D	-1.3426	0	D	-1.4981	0	D
ef0928	890735	891598	+		glucose uptake protein	90.5422	7.0128	-0.8273	0.0002	d	-0.9479	0	d		-1.0619	0	D	-0.9184	0	d	-0.7595	0.0003	d
ef0932	895661	896266	-		hypothetical protein	86.6003	6.0177	0.7541	0.0095	u	0.5585	0.0545	-		0.4174	0.0894	-	0.5324	0.0544	-	0.1777	0.3877	-
ef0938	901796	902899	-		ABC transporter ATP-binding/TOBE domain protein	369.8794	8.222	0.9111	0.0044	u	0.6481	0.0427	u		0.2788	0.2433	-	-0.057	0.6375	-	-0.4682	0.113	-
ef0944	909009	910217	+		extracellular protein putative	263.3046	8.4979	-1.145	0	D	-1.0423	0	D		-0.6122	0	d	-0.8748	0	d	-0.3741	0.0185	-
ef0956	917955	918623	-	pgmB / bopB / pgcM	beta-phosphoglucomutase	99.6338	5.0378	1.6029	0	U	1.8509	0	U		1.9723	0	U	1.7547	0	U	1.1659	0.0004	U
ef0957	918616	920910	-	bopA / malM	glycosyl hydrolase family 65	528.3418	7.3882	1.7915	0	U	1.8201	0	U		1.9783	0	U	1.9556	0	U	1.1168	0.0003	U
ef0958	921191	923359	+		PTS system IIABC components	593.6002	8.1026	1.4724	0	U	1.2757	0	U		1.3309	0	U	1.4095	0	U	0.5193	0.0483	-
ef0959	923425	923559	+		hypothetical protein	11.4314	1.2314	2.5345	0.0005	U	2.7164	0.0001	U		2.4954	0.0001	U	2.5851	0.0001	U	2.1325	0.0021	U
ef0960	923574	924398	+		endonuclease/exonuclease/phosphatase family protein	192.7846	6.4535	1.378	0	U	1.2812	0	U		1.4059	0	U	1.2137	0.0001	U	0.7555	0.017	u
ef0970	932013	932300	+	rpmA	ribosomal protein L27	1273.3447	11.2782	-0.7145	0.006	d	-1.4685	0	D		-1.756	0	D	-1.3979	0	D	-1.6986	0	D
ef1035	996890	997543	+		lipoprotein putative	122.4316	6.5187	0.6038	0.0027	u	0.5519	0.0048	-		0.6554	0.0002	u	0.4504	0.0192	-	0.3062	0.107	-
ef1036	997662	998063	+	ndk	nucleoside diphosphate kinase	110.5544	5.6144	0.9065	0.0057	u	1.5927	0	U		1.7315	0	U	1.5589	0	U	0.8293	0.0049	u
ef1047	1012741	1013310	+		conserved hypothetical protein	775.298	10.2842	-0.6917	0	d	-1.124	0	D		-1.3353	0	D	-1.4686	0	D	-1.3036	0	D
ef1048	1013367	1013546	+	rpmF-3	ribosomal protein L32	955.2685	10.6177	-0.9082	0.0007	d	-0.9603	0.0001	d		-1.0125	0	D	-1.1793	0	D	-1.5445	0	D
ef1089	1055057	1055452	+		conserved hypothetical protein	865.6476	10.2446	-0.8857	0.0157	d	-1.2022	0.0002	D		-0.8957	0.0038	d	-0.322	0.3516	-	-0.4915	0.1257	-
ef1093	1062129	1064006	+	ebpC	cell wall surface anchor family protein	204.6804	6.9966	0.7192	0.0004	u	0.7624	0.0001	u		1.0111	0	U	0.5209	0.0082	-	0.666	0.0004	u
ef1108	1075945	1076706	+	lutA	oxidoreductase putative	126.4227	5.7263	0.7088	0.0182	u	1.124	0	U		1.4402	0	U	1.6803	0	U	2.2905	0	U
ef1109	1076719	1078191	+	lutB	iron-sulfur cluster binding protein	287.3124	7.0133	0.6686	0.0002	u	0.8217	0	u		1.2911	0	U	1.5445	0	U	2.151	0	U
ef1132	1104445	1104933	+		CBS domain protein	156.5269	6.6177	0.699	0.0111	u	1.0418	0	U		1.0358	0	U	0.5915	0.0192	u	0.377	0.1267	-
ef1134	1105752	1106921	+		peptidase M20/M25/M40 family	268.7453	6.877	0.8349	0	u	1.3462	0	U		1.7493	0	U	1.6348	0	U	1.1611	0	U
ef1166	1137181	1138137	+		YitT family protein	101.0269	7.2099	-0.6891	0.0001	d	-0.5068	0.0056	-		-0.727	0	d	-0.6794	0.0001	d	-0.8676	0	d
ef1167	1138340	1139209	+	fba	fructose-bisphosphate aldolase class-II	3388.2985	12.2206	-0.7105	0	d	-0.9826	0	d		-0.8177	0	d	-0.7939	0	d	-0.6341	0	d
ef1179	1147190	1148068	+	cscK	fructokinase	180.2623	7.0561	0.7191	0.0273	u	0.7697	0.0098	u		0.5296	0.0501	-	0.2154	0.4494	-	0.1518	0.4307	-
ef1211	1176624	1177967	+	npr	NADH peroxidase	2140.1902	9.2587	1.0158	0	U	1.5502	0	U		2.3285	0	U	2.4757	0	U	2.5986	0	U
ef1225	1192656	1193591	+		thiamin biosynthesis ApbE putative	256.2904	6.9881	1.0846	0	U	1.1403	0	U		1.4104	0	U	1.3199	0	U	1.701	0	U
ef1226	1193618	1194226	+		oxidoreductase putative	178.4221	6.452	1.1796	0	U	1.1775	0	U		1.3597	0	U	1.1903	0	U	1.7705	0	U
ef1227	1194245	1195501	+	mtaD1	conserved hypothetical protein	517.8772	7.9703	0.8651	0	u	1.0327	0	U		1.4709	0	U	1.3515	0	U	1.799	0	U
ef1257	1224055	1225304	-			141.6128	7.5557	-0.7141	0.023	d	-0.2617	0.4028	-		-0.5789	0.0261	-	-0.2815	0.3337	-	-0.5369	0.05	-
ef1258	1225536	1225742	+		hypothetical protein	83.6591	6.9815	-1.0231	0.0019	D	-0.9263	0.0035	d		-0.7945	0.0059	d	-0.6577	0.0366	d	-0.5268	0.0818	-
ef1267	1233959	1234876	-	rnhC	ribonuclease HIII	110.0112	7.482	-1.2696	0.0244	D	-1.1549	0.0292	D		-0.8488	0.0669	-	-1.2406	0.0133	D	-1.0119	0.039	D
ef1306	1272827	1273870	+	hrcA	heat-inducible transcription repressor HrcA	3303.1311	9.1684	3.1945	0	U	3.282	0	U		3.341	0	U	2.1465	0	U	1.1133	0	U
ef1307	1273925	1274464	+	grpE	heat shock protein GrpE	1874.4758	8.5435	2.4826	0	U	3.2353	0	U		3.2081	0	U	2.4024	0	U	0.9449	0	u
ef1308	1274524	1276353	+	dnaK	dnak protein	7855.7715	10.5729	2.3062	0	U	2.9981	0	U		3.4453	0	U	2.4699	0	U	1.2615	0	U
ef1309	1276468	1276590	+		hypothetical protein	149.1707	5.9096	1.0099	0.0111	U	1.7479	0	U		2.3537	0	U	1.2013	0.0005	U	0.6963	0.0522	-
ef1310	1276645	1277814	+	dnaJ	dnaJ protein	2642.8869	9.7967	1.164	0	U	1.8882	0	U		2.4814	0	U	1.8763	0	U	0.6608	0.0001	u
ef1324	1292637	1292870	+		conserved hypothetical protein	109.8829	7.2681	-0.7514	0.0013	d	-0.432	0.0742	-		-0.6994	0.0006	d	-0.8113	0.0001	d	-0.8036	0.0002	d
ef1341	1310605	1312944	-		ABC transporter ATP-binding/permease protein	580.5605	8.0677	1.3268	0	U	1.4941	0	U		1.6376	0	U	1.2469	0	U	1.0797	0	U
ef1342	1313090	1313578	+		transcriptional regulator Mar family	69.808	5.7335	0.6385	0.0425	u	0.2322	0.4505	-		0.4872	0.0551	-	0.5347	0.0597	-	0.4506	0.096	-
ef1343	1313616	1314479	-	mdxG	sugar ABC transporter permease protein	137.1226	5.7718	1.0985	0.0001	U	1.5439	0	U		1.6239	0	U	1.6391	0	U	1.4495	0	U
ef1344	1314483	1315826	-	mdxF	sugar ABC transporter permease protein	224.4044	6.622	1.3774	0	U	1.3452	0	U		1.4014	0	U	1.4545	0	U	0.9939	0.001	u
ef1345	1315912	1317162	-	mdxE	sugar ABC transporter sugar-binding protein	678.213	7.4421	1.5613	0	U	2.0582	0	U		2.4685	0	U	2.1361	0	U	2.0431	0	U
ef1347	1317422	1319188	+	nplT /mmdH	glycosyl hydrolase family 13	513.7495	8.1378	0.8085	0.0256	u	1.0776	0.0006	U		1.0679	0.0003	U	1.2132	0.0001	U	0.7551	0.016	u
ef1348	1319216	1320841	+	dexB / gmdH	glucan 1 6-alpha-glucosidase putative	515.7624	8.1126	0.6839	0.0339	u	0.985	0.0004	u		1.158	0	U	1.2668	0	U	0.8088	0.0029	u
ef1349	1320843	1322456	+	malL-2 / mmgT	glycosyl hydrolase family 13	371.7294	6.7884	1.2378	0.0006	U	1.9299	0	U		2.1919	0	U	2.2239	0	U	2.0635	0	U
ef1352	1323681	1326293	+		magnesium-translocating P-type ATPase	590.5646	8.4462	0.6712	0.0002	u	0.784	0	u		1.1583	0	U	0.9968	0	u	0.9665	0	u
ef1354	1328010	1328987	+	pdhB	pyruvate dehydrogenase complex E1 component beta subunit	1090.1558	9.1554	0.6078	0.0203	u	0.627	0.0092	u		1.0516	0	U	1.1516	0	U	1.7273	0	U
ef1358	1333423	1334562	+	gldA1	glycerol dehydrogenase putative	688.0828	8.0248	1.0517	0.0008	U	1.2989	0	U		1.8339	0	U	1.8335	0	U	2.0188	0	U
ef1359	1334575	1334973	+	dhaM	conserved hypothetical protein	178.6069	5.911	1.2285	0.0066	U	1.4897	0.0002	U		1.9294	0	U	2.0324	0	U	2.1328	0	U
ef1360	1334974	1335957	+	dhaK	dihydroxyacetone kinase family protein	653.2286	7.8772	1.0102	0.0253	U	1.4118	0.0003	U		1.9774	0	U	1.9793	0	U	2.027	0	U
ef1361	1335970	1336572	+	dhaL	dihydroxyacetone kinase family protein	328.378	6.827	0.972	0.0033	u	1.331	0	U		2.0082	0	U	2.0548	0	U	2.2361	0	U
ef1383	1362061	1362327	+		membrane protein putative	41.9268	6.1835	-1.0755	0	D	-1.0748	0	D		-1.0934	0	D	-1.1229	0	D	-1.0002	0	D
ef1392	1372064	1372573	+	moaC	molybdenum cofactor biosynthesis protein MoaC	46.4806	5.0757	1.1167	0.0059	U	0.5333	0.2248	-		0.4021	0.2071	-	0.2793	0.4553	-	-0.029	0.5654	-
ef1393	1372570	1373544	+		molybdopterin cofactor biosynthesis protein A putative	76.5833	5.5621	1.143	0	U	0.9862	0	u		0.6807	0.0003	u	0.4919	0.02	-	0.3329	0.1136	-
ef1395	1373974	1374456	+		molybdenum cofactor biosynthesis family protein	30.7687	4.1274	1.2376	0.0011	U	1.3324	0.0002	U		1.3135	0.0001	U	0.7128	0.0666	-	0.2363	0.4036	-
ef1492	1447477	1447800	+	ntpF	V-type ATPase subunit F	201.4163	5.9149	1.4065	0	U	1.8284	0	U		2.4036	0	U	2.3559	0	U	2.2698	0	U
ef1493	1447790	1449769	+	ntpI	V-type ATPase subunit I	978.3796	8.1855	1.5791	0	U	1.8907	0	U		2.3331	0	U	2.1808	0	U	2.3575	0	U
ef1494	1449797	1450270	+	ntpK	V-type ATPase subunit K	325.8912	6.3819	1.652	0	U	1.8708	0	U		2.626	0	U	2.2207	0	U	2.6272	0	U
ef1495	1450287	1450868	+	ntpE	V-type ATPase subunit E	300.3311	6.1844	1.5277	0	U	2.0732	0	U		2.7981	0	U	2.3118	0	U	2.7723	0	U
ef1496	1450885	1451886	+	ntpC	V-type ATPase subunit C	453.883	7.0088	1.2597	0	U	1.9063	0	U		2.5637	0	U	2.2698	0	U	2.4877	0	U
ef1498	1452199	1453986	+	ntpA	V-type ATPase subunit A	1222.0329	8.796	0.759	0.0009	u	1.5164	0	U		2.1685	0	U	1.8993	0	U	2.204	0	U
ef1503	1457575	1459455	-		fructose-1 6-bisphosphatase putative	190.7457	7.2856	0.7018	0.0002	u	0.1667	0.4306	-		0.0861	0.3854	-	-0.0923	0.5476	-	0.3679	0.0464	-
ef1541	1495564	1496169	+		conserved hypothetical protein	79.429	7.0036	-1.0719	0	D	-1.2287	0	D		-1.1405	0	D	-1.0331	0	D	-0.7279	0.0001	d
ef1583	1536391	1537251	+		N-acetylmuramoyl-L-alanine amidase family 4	395.9556	8.8714	-0.7312	0.0001	d	-0.6153	0.0006	d		-0.3248	0.0518	-	-0.443	0.0137	-	-0.1587	0.3061	-
ef1585	1538551	1538994	+	perR	transcriptional regulator Fur family	282.3371	8.7044	-0.665	0.0038	d	-0.0776	0.6229	-		-0.5712	0.0044	-	-0.5119	0.0176	-	-0.8894	0	d
ef1612	1567828	1568592	-	pflA	pyruvate formate-lyase activating enzyme	735.921	8.8268	0.7303	0.0006	u	0.5995	0.0042	u		0.9357	0	u	0.8383	0	u	0.9201	0	u
ef1613	1568669	1570915	-	pflB	formate acetyltransferase	5809.334	11.292	0.9742	0	u	1.0335	0	U		1.7301	0	U	1.3753	0	U	1.7825	0	U
ef1646	1598076	1599479	-	hslU	heat shock protein HslVU ATPase subunit HslU	371.5292	8.0123	0.6781	0.011	u	0.6833	0.0058	u		0.7815	0.0005	u	0.3798	0.1449	-	0.7179	0.002	u
ef1647	1599494	1600042	-	hslV	heat shock protein HslV	78.6058	5.5345	0.8006	0.0089	u	0.9428	0.0006	u		1.2866	0	U	0.5762	0.0477	-	1.1688	0	U
ef1648	1600071	1600970	-		site-specific recombinase phage integrase family	148.1541	6.3844	0.6773	0.002	u	1.0099	0	U		1.2658	0	U	0.758	0.0001	u	1.1386	0	U
ef1673	1626822	1627502	-		ABC transporter ATP-binding protein	46.1508	4.8854	0.7808	0.0033	u	0.8397	0.0007	u		0.5946	0.0112	u	0.684	0.0056	u	0.6341	0.0102	u
ef1682	1633218	1633862	-		conserved hypothetical protein	58.7086	5.3483	0.667	0.0111	u	0.3732	0.1842	-		0.6573	0.0029	u	0.3335	0.2046	-	0.5882	0.0122	u
ef1751	1698458	1698814	-	liaZ	membrane protein putative	170.6901	6.7545	0.7285	0.0105	u	1.0472	0	U		1.0129	0	U	0.7497	0.0031	u	0.8217	0.0008	u
ef1752	1698814	1699137	-	liaY	conserved hypothetical protein	225.7046	7.2299	0.7676	0.0074	u	0.9325	0.0003	u		1.0456	0	U	0.6417	0.0156	u	0.6005	0.0204	u
ef1753	1699212	1700813	-	liaX	conserved hypothetical protein	577.6179	8.3422	1.0502	0	U	1.2904	0	U		1.3553	0	U	0.8538	0	u	0.7684	0.0002	u
ef1761	1707144	1707830	-	ftsE	cell division ATP-binding protein FtsE	190.0968	8.0493	-0.7345	0.0006	d	-0.6348	0.0026	d		-0.4551	0.0188	-	-0.689	0.0005	d	-0.4808	0.0176	-
ef1860	1805475	1806302	-	panB	3-methyl-2-oxobutanoate hydroxymethyltransferase	289.3883	7.4018	0.82	0.0029	u	0.7535	0.0043	u		1.0683	0	U	0.6942	0.007	u	1.2934	0	U
ef1912	1855399	1856280	-		ROK family protein	153.9166	6.7241	0.7834	0.0129	u	0.7058	0.0187	u		0.8694	0.001	u	0.666	0.0209	u	0.5408	0.0557	-
ef1919	1860163	1860651	-		acetyltransferase GNAT family	61.7059	5.1052	1.2122	0.0016	U	1.2255	0.0007	U		0.9451	0.0062	u	0.8029	0.0339	u	0.2105	0.4202	-
ef1920	1860663	1862036	-		C4-dicarboxylate anaerobic carrier	212.7288	7.3895	0.7239	0.046	u	0.7363	0.026	u		0.3376	0.202	-	0.3416	0.3082	-	-0.3026	0.2854	-
ef1921	1862053	1862973	-		inosine-uridine preferring nucleoside hydrolase	141.2041	6.6199	0.7701	0.0205	u	0.8007	0.0088	u		0.5523	0.047	-	0.3308	0.3003	-	0.0831	0.5102	-
ef1991	1925423	1925623	-	cspC	cold shock protein CspC	52.012	6.2849	-0.6673	0.0252	d	-0.862	0.0016	d		-0.6429	0.0084	d	-0.6331	0.0161	d	-0.3661	0.1467	-
ef1998	1929166	1930046	-			188.9478	8.1682	-1.3356	0.0032	D	-1.0814	0.0147	D		-1.2024	0.0025	D	-0.6675	0.1407	-	-0.9639	0.0202	d
ef2047	1965440	1966939	-		amino acid permease family protein	161.148	7.7933	-0.7674	0	d	-0.8721	0	d		-0.7218	0	d	-0.6638	0.0001	d	-0.4254	0.0162	-
ef2057	1976779	1977759	+		heptaprenyl diphosphate synthase component II putative	22.1687	4.9237	-1.0484	0.0375	D	-0.9582	0.0432	d		-0.6634	0.0854	-	-0.0995	0.6229	-	0.1027	0.517	-
ef2067	1988825	1989340	+		conserved hypothetical protein TIGR00481	100.0696	6.0057	0.9259	0	u	0.9749	0	u		1.1434	0	U	1.105	0	U	0.7912	0.0002	u
ef2068	1989357	1990595	+		multidrug resistance protein putative	145.2446	6.507	0.6485	0.0169	u	0.837	0.0005	u		1.1232	0	U	1.0688	0	U	0.8259	0.0003	u
ref101A	2004219	2004430	-	ref101A	sRNA	317.7349	7.8716	0.8985	0	u	0.9973	0	u		0.5749	0.0039	-	0.395	0.077	-	0.0848	0.4731	-
ef2153	2056508	2058214	-		ABC transporter ATP-binding protein	282.8183	8.7156	-0.616	0	d	-0.9205	0	d		-0.97	0	d	-0.9516	0	d	-0.7962	0	d
ef2154	2058315	2058866	-		conserved hypothetical protein	119.6351	7.3321	-0.707	0	d	-0.7968	0	d		-0.8981	0	d	-0.8314	0	d	-0.3863	0.0204	-
ef2159	2066672	2068012	-	glnA	glutamine synthetase type I	605.0922	10.0814	-0.79	0	d	-1.435	0	D		-1.5533	0	D	-1.6934	0	D	-1.5362	0	D
ef2180	2093421	2095562	-	epaO	glycosyl transferase group 2 family protein	574.8232	8.8247	0.6556	0.0004	u	0.3977	0.0394	-		0.5876	0.0004	u	0.2971	0.1226	-	0.4113	0.0198	-
ef2213	2124643	2126109	-	treB	PTS system IIBC components	1754.0203	9.2607	1.3716	0	U	1.4905	0	U		1.9984	0	U	2.2547	0	U	1.9002	0	U
ef2270	2190932	2191747	-		PTS system IIC component	188.6129	8.1801	-1.2455	0.0194	D	-0.7041	0.1922	-		-1.2178	0.0065	D	-0.9222	0.0623	-	-0.8246	0.0778	-
ef2355	2278542	2281148	-	clpB	ATP-dependent Clp protease ATP-binding subunit ClpB	949.5537	8.6604	1.2243	0	U	2.1806	0	U		2.0722	0	U	1.1423	0	U	0.8557	0	u
ef2365	2287593	2288174	-	xpt	xanthine phosphoribosyltransferase	53.7857	6.6921	-1.7921	0	D	-1.2434	0	D		-1.4668	0	D	-1.0026	0.0002	D	-1.1136	0	D
ef2377	2299660	2301117	-		amino acid permease family protein	514.9574	9.7874	-0.7997	0.0001	d	-1.4643	0	D		-1.589	0	D	-1.37	0	D	-1.0522	0	D
ef2391	2315401	2315868	-	sufU	NifU family protein	229.4818	6.6402	0.9433	0	u	1.2308	0	U		1.6696	0	U	1.6003	0	U	1.2495	0	U
ef2392	2315855	2317090	-	sufS	aminotransferase class V	355.7938	7.4855	0.7828	0	u	1.0607	0	U		1.5284	0	U	1.3289	0	U	1.0274	0	U
ef2393	2317087	2318373	-	sufD	conserved hypothetical protein	579.1413	8.3504	0.676	0.0016	u	0.9725	0	u		1.3835	0	U	1.1387	0	U	0.74	0.0001	u
ef2442	2360476	2361510	-		phosphate transporter family protein	311.3557	7.973	0.6329	0.0118	u	0.6468	0.0055	u		0.4979	0.0206	-	0.4308	0.0717	-	-0.0906	0.474	-
ef2460	2379936	2381771	-		GTP-binding protein TypA	827.4637	10.2689	-0.7705	0	d	-1.1401	0	D		-0.9008	0	d	-1.1477	0	D	-0.6493	0	d
ef2474	2395547	2396014	-		ribosomal-protein-alanine acetyltransferase putative	74.8569	6.6055	-0.7222	0.0055	d	-0.5948	0.0191	d		-0.5356	0.0156	-	-0.4514	0.0663	-	-0.5047	0.0313	-
ef2487	2408460	2409599	-	glf (cpsI)	UDP-galactopyranose mutase	290.2129	7.7247	0.7584	0.0244	u	0.5969	0.0669	-		0.5603	0.046	-	0.0267	0.6621	-	0.4425	0.1301	-
ef2489	2410074	2412527	-	cpsG	MurB family protein	445.0243	8.1657	0.7696	0.0029	u	0.7485	0.0022	u		0.747	0.001	u	0.3332	0.209	-	0.811	0.0004	u
ef2490	2412554	2413405	-	cpsF	conserved hypothetical protein	170.8769	6.6942	0.8139	0.0132	u	0.8034	0.0088	u		0.8915	0.0012	u	0.4882	0.1251	-	1.0233	0.0003	U
ef2493	2417494	2418663	-	cpsC	teichoic acid biosynthesis protein putative	238.1585	8.372	-1.1441	0.0194	D	-0.8914	0.059	-		-1.2189	0.0029	D	-0.6684	0.1531	-	-1.0189	0.0169	D
ef2503	2426195	2427631	-		conserved domain protein	188.0197	7.8646	-0.8063	0.0497	d	0.1969	0.5562	-		-0.7715	0.0202	d	-0.293	0.409	-	-0.6754	0.0519	-
ef2592	2509725	2511593	-		ABC transporter ATP-binding/permease protein	1288.4838	7.8727	3.6576	0	U	3.1392	0	U		2.6393	0	U	1.9348	0	U	1.3588	0	U
ef2593	2511590	2513317	-		ABC transporter ATP-binding/permease protein	1101.8483	7.7528	3.6132	0	U	2.9082	0	U		2.4905	0	U	1.9528	0	U	1.2377	0	U
ef2594	2513338	2514015	-		transcriptional regulator TetR family	272.1106	5.9685	3.4108	0	U	2.4915	0	U		2.1502	0	U	1.601	0	U	1.2986	0	U
ef2615	2530681	2530782	-		hypothetical protein	48.9916	6.2026	-0.9864	0.005	d	-1.4079	0	D		-1.1022	0.0002	D	-1.0401	0.0009	D	-0.2114	0.381	-
ef2621	2535030	2535305	-		conserved hypothetical protein	188.5855	8.0618	-1.0435	0.0001	D	-1.3927	0	D		-1.1176	0	D	-0.8375	0.0013	d	0.2385	0.3012	-
ef2622	2535295	2535579	-		conserved hypothetical protein	126.5241	7.3958	-0.9185	0	d	-1.4671	0	D		-1.2099	0	D	-1.0648	0	D	0.3937	0.0278	-
ef2623	2535671	2537476	-	cadA	cadmium-translocating P-type ATPase	408.8968	9.2961	-1.0804	0	D	-1.4913	0	D		-1.6204	0	D	-1.2965	0	D	0.0769	0.3903	-
ef2633	2545342	2546967	-	groEL	chaperonin 60 kDa	5464.5754	10.3384	2.0498	0	U	2.683	0	U		3.1332	0	U	2.2999	0	U	1.1253	0	U
ef2634	2547025	2547309	-	groES	chaperonin 10 kDa	898.4044	7.542	2.2362	0	U	2.9019	0	U		3.3412	0	U	2.5204	0	U	1.4431	0	U
ef2642	2553274	2554983	+		glycine betaine/L-proline ABC transporter glycine betaine/L-proline-binding/permease protein	271.394	7.5626	0.6922	0.0261	u	0.7887	0.0049	u		0.9938	0.0001	u	0.6085	0.0308	u	0.3294	0.2076	-
ef2643	2555267	2555977	-		conserved hypothetical protein	115.5179	6.2879	0.8383	0.0003	u	0.804	0.0004	u		0.5052	0.0199	-	0.7982	0.0003	u	0.4633	0.0436	-
ef2655	2567363	2568136	+		flavoprotein-related protein	164.3457	7.6789	-0.6584	0.0002	d	-0.3805	0.0372	-		-0.2002	0.1678	-	0.1196	0.4547	-	-0.3401	0.0416	-
ef2697	2612091	2612771	+		conserved domain protein	148.4813	5.8942	1.4741	0	U	1.558	0	U		1.8603	0	U	1.2388	0	U	1.6681	0	U
ef2698	2612791	2613978	+		tellurite resistance protein putative	348.7359	7.2452	1.0378	0.0002	U	1.4005	0	U		1.9097	0	U	1.2624	0	U	1.572	0	U
ef2713	2627546	2628313	+		cell wall surface anchor family protein	206.2093	7.2469	1.0784	0	U	0.9321	0	u		0.3925	0.037	-	0.0684	0.5964	-	0.05	0.5196	-
ef2719	2630619	2631041	-	rplK	ribosomal protein L11	906.7822	10.5801	-0.7159	0	d	-1.4399	0	D		-1.4522	0	D	-1.2261	0	D	-1.3018	0	D
ef2729	2640144	2640689	-	nusG	transcription antitermination protein NusG	145.4669	7.793	-0.6876	0.0006	d	-1.1441	0	D		-0.8915	0	d	-0.9779	0	d	-0.5682	0.0023	-
ef2738	2646386	2648068	-	ahpF	thioredoxin reductase/glutathione-related protein	1853.8856	9.2615	1.2591	0	U	1.6927	0	U		2.2949	0	U	2.0046	0	U	1.9455	0	U
ef2739	2648165	2648728	-	ahpC	alkyl hydroperoxide reductase C subunit	1758.7569	9.5876	1.0806	0	U	1.2871	0	U		1.6892	0	U	1.4196	0	U	1.306	0	U
ef2747	2655579	2655815	-	dltC	D-alanyl carrier protein	55.1684	6.3818	-0.6407	0.0236	d	-0.9803	0.0001	d		-0.6674	0.004	d	-0.7574	0.002	d	-0.8667	0.0004	d
ef2748	2655848	2657050	-	dtlB	basic membrane protein DtlB	176.7266	7.908	-0.6078	0.0001	d	-0.5136	0.0009	-		-0.5668	0.0001	-	-0.8624	0	d	-0.782	0	d
ef2764	2671298	2671936	-	tmk	thymidylate kinase	215.0994	7.0056	0.6174	0.0047	u	0.6579	0.0012	u		1.0879	0	U	0.8371	0	u	1.2272	0	U
ref111	2683545	2683656	-	Ref111	sRNA	77.3879	6.7876	-0.7975	0.038	d	-0.5158	0.1734	-		-0.2736	0.2718	-	-0.4279	0.2318	-	-0.6934	0.0347	d
ef2793	2695020	2695595	+		conserved hypothetical protein	204.6793	8.294	-0.7928	0.0001	d	-0.9194	0	d		-0.8551	0	d	-0.9344	0	d	-0.8876	0	d
ef2796	2698595	2699659	-		hypothetical protein	201.7601	6.8978	0.6398	0.0179	u	1.0744	0	U		1.1646	0	U	1.0079	0	U	0.9609	0	u
eftRNASer5	2700255	2700344	-	eftRNASer5	tRNA-Ser	49.9776	5.0744	0.8946	0.0088	u	0.3825	0.3051	-		0.3333	0.2086	-	0.5773	0.0814	-	1.0824	0.0002	U
ef2824	2721198	2721650	-		hypothetical protein	22.8691	5.159	-0.8867	0.0285	d	-0.5527	0.1667	-		-1.1526	0.0005	D	-1.0739	0.0023	D	-0.7727	0.027	d
ef2852	2733991	2734323	+		transcriptional regulator Cro/CI family	80.0697	5.8464	0.7626	0.0003	u	0.525	0.0194	-		0.8086	0	u	0.5314	0.0113	-	0.6366	0.0016	u
ef2863	2745480	2746424	+		endo-beta-N-acetylglucosaminidase	135.4736	6.4193	0.8125	0.0007	u	1.0177	0	U		0.8843	0	u	0.7859	0.0004	u	0.3999	0.0856	-
ef2910	2788345	2789010	-		potassium uptake protein	401.376	9.1646	-0.7055	0.0275	d	-0.4738	0.1353	-		-0.7344	0.0058	d	-0.7003	0.0137	d	-0.6566	0.0177	d
ef2935	2815365	2816678	-		xanthine/uracil permease family protein	373.9323	9.0773	-0.6315	0.0008	d	-0.9574	0	d		-0.7959	0	d	-0.8364	0	d	-0.6637	0.0001	d
ef2960	2833018	2833413	-		ribose transporter protein RbsD	45.0983	4.9638	0.7877	0.0213	u	0.9169	0.0029	u		0.9279	0.0009	u	0.3853	0.2515	-	0.2889	0.2974	-
ef2990	2864150	2864464	-		rhodanese family protein	66.7488	6.3847	-0.6535	0.0122	d	-0.0474	0.666	-		-0.6711	0.0019	d	-0.2002	0.3901	-	-0.4618	0.0448	-
ef3004	2877118	2878737	-		sulfate transporter family/STAS domain protein	135.6561	7.558	-0.7481	0.0121	d	-0.8399	0.0022	d		-0.9608	0.0001	d	-0.818	0.0019	d	-0.6964	0.0078	d
ef3027	2907334	2908632	+	htrA	serine protease DO	307.8495	7.8315	0.616	0	u	0.4273	0.0067	-		0.4514	0.0014	-	0.5036	0.0006	-	0.6397	0	u
ef3055	2928610	2929395	-		conserved hypothetical protein	130.382	7.2688	-0.5938	0.0201	d	-0.3678	0.1516	-		-0.1708	0.2913	-	-0.1933	0.3967	-	-0.1977	0.3085	-
ef3066	2938139	2938702	+	def-1	polypeptide deformylase	167.1439	7.796	-0.6141	0.0118	d	-0.7613	0.0006	d		-0.5419	0.0086	-	-0.4854	0.0301	-	-0.2902	0.1685	-
ef3069	2940260	2941063	-		formate/nitrite transporter family protein	171.309	8.05	-0.8395	0.0015	d	-1.2513	0	D		-1.058	0	D	-1.1986	0	D	-0.7295	0.0025	d
ef3074	2943360	2947244	-		hypothetical protein	544.6278	9.5507	-0.8153	0.0304	d	-0.333	0.3783	-		-1.1288	0.0003	D	-0.6186	0.0754	-	-0.7658	0.0183	d
ef3107	2981969	2982892	-	opp2C	peptide ABC transporter permease protein	826.6572	7.1764	1.214	0	U	2.977	0	U		3.5249	0	U	3.251	0	U	1.969	0	U
ef3108	2982920	2983882	-	opp2B	peptide ABC transporter permease protein	973.0293	8.5278	0.9055	0.0081	u	2.0217	0	U		2.2917	0	U	1.6777	0	U	1.1304	0.0001	U
ef3109	2983882	2984826	-	opp2F	peptide ABC transporter ATP-binding protein	687.918	7.2387	1.7435	0	U	2.7598	0	U		3.1331	0	U	2.7406	0	U	1.4736	0	U
ef3110	2984826	2985833	-	opp2D	peptide ABC transporter ATP-binding protein	553.2975	7.0699	1.9153	0	U	2.7744	0	U		2.9548	0	U	2.2983	0	U	1.2679	0	U
ef3127	3003545	3004159	-	gmk-2	guanylate kinase	283.8813	8.5423	-0.6575	0.0005	d	-0.6104	0.0008	d		-0.4129	0.0156	-	-0.6073	0.0005	d	-0.4648	0.0085	-
ef3142	3015042	3015941	-		6-phosphogluconate dehydrogenase family protein	77.5133	5.6983	0.7043	0.043	u	0.8461	0.006	u		0.6179	0.0286	u	0.5541	0.0802	-	0.5294	0.0775	-
ef3152	3024141	3024590	+	mscL	large conductance mechanosensitive channel protein	362.2794	8.7407	-0.8395	0	d	-0.6666	0	d		-0.3325	0.0274	-	0.086	0.528	-	0.091	0.4148	-
ref26D	3028245	3028945	+	ref26D	sRNA	133.3028	5.4606	0.9452	0.0067	u	1.1129	0.0004	U		2.0505	0	U	2.4419	0	U	2.2268	0	U
ef3157	3028662	3030998	+		glycosyl hydrolase family 65	1014.235	8.5033	0.9239	0.0001	u	1.0918	0	U		1.8748	0	U	2.2566	0	U	2.3695	0	U
ef3181	3053737	3055188	-		hypothetical protein	142.2487	6.8313	0.6466	0.0283	u	0.3061	0.3148	-		0.3155	0.1686	-	0.403	0.1515	-	0.4311	0.0944	-
ef3207	3077202	3078176	-		dihydrouridine synthase family protein	144.8898	7.5673	-0.6778	0.0041	d	-0.5287	0.023	-		-0.5319	0.0093	-	-0.1215	0.519	-	-0.3186	0.1329	-
ef3233	3101194	3101661	-	dps-2	Dps family protein	5280.6525	10.9606	1.1103	0	U	1.354	0	U		2.0866	0	U	1.996	0	U	2.0865	0	U
ef3257	3135116	3137062	+		oxidoreductase pyridine nucleotide-disulfide family	1898.8438	11.5818	-0.6398	0.0013	d	-1.3763	0	D		-1.2379	0	D	-1.3737	0	D	-1.111	0	D
ef3273	3146710	3147183	-		hypothetical protein	125.1036	6.2472	0.865	0.0019	u	0.7815	0.0038	u		1.0705	0	U	0.6031	0.0257	u	0.8708	0.0005	u
ef3279	3153847	3155094	-		peptidase U32 family	501.393	9.6432	-1.164	0.0209	D	-1.2346	0.0073	D		-1.5393	0.0002	D	-0.91	0.0505	-	-1.3155	0.0023	D
ef3282	3157526	3160021	-	clpC	ATP-dependent Clp protease ATP-binding subunit ClpC	1482.2213	9.3541	0.6753	0.0028	u	1.4419	0	U		2.0232	0	U	1.4148	0	U	1.0886	0	U
ef3283	3160024	3160491	-	ctsR	transcriptional regulator CtsR	167.2503	6.3764	0.9488	0.0002	u	1.4072	0	U		1.587	0	U	1.0832	0	U	0.9257	0.0001	u
ef3318	3205355	3205891	-	citX	apo-citrate lyase pyrophosphoribosyl-dephosph-CoA transferase	57.3623	5.018	0.7776	0.0039	u	0.6296	0.0199	u		0.732	0.0016	u	0.8936	0.0002	u	1.0778	0	U
ef3328	3213616	3214311	+	citO	transcriptional regulator GntR family	147.9865	7.3885	-0.6148	0.0205	d	0.3037	0.2482	-		0.0268	0.4841	-	0.0642	0.6131	-	-0.1066	0.4514	-

## Sheet: Sig.t6
								Early response							Late response
CDS	Start	End	Strand	gene	Annotated function	baseMean t0	RNA level at t0 (log2RPKM)	R_t3	q_t3	Sig.t3	R_t6	q_t6	Sig.t6		R_t10	q_t10	Sig.t10	R_t15	q_t15	Sig.t15	R_t25	q_t25	Sig.t25
ef0003	3313	3558	+		conserved hypothetical protein	124.1061	7.526	-0.4951	0.1	-	-0.807	0.0015	d		-0.6687	0.0044	d	-0.6383	0.0109	d	-0.6628	0.0067	d
ef0007	9350	9652	+	rpsF	ribosomal protein S6	1084.3014	10.5128	-0.1191	0.6427	-	-1.1508	0	D		-1.1981	0	D	-1.4122	0	D	-1.0629	0	D
ef0008	9697	10263	+	ssb-1	single-strand binding protein	1806.5361	11.4158	-0.2448	0.4006	-	-1.1259	0	D		-1.3768	0	D	-1.6142	0	D	-1.2799	0	D
ef0009	10289	10528	+	rpsR	ribosomal protein S18	1457.7995	11.2287	-0.5029	0.0188	-	-1.3003	0	D		-1.3456	0	D	-1.4411	0	D	-1.3305	0	D
ef0057	57587	58426	+		ABC transporter permease protein	120.5076	7.1965	0.1585	0.5721	-	-0.5917	0.0102	d		-0.4789	0.0191	-	-0.5573	0.0108	-	-0.6398	0.0027	d
ef0058	58570	59391	+	purR	pur operon repressor PurR	280.7595	8.7824	-0.3433	0.1216	-	-0.902	0	d		-1.1104	0	D	-1.2607	0	D	-1.0855	0	D
ef0059	59602	60978	+	glmU	UDP-N-acetylglucosamine pyrophosphorylase	880.6849	9.958	-0.274	0.5657	-	-0.8632	0.0233	d		-0.7103	0.0367	d	-0.1447	0.5763	-	-0.4956	0.1558	-
ef0094	98403	99173	+		formate/nitrite transporter family protein	245.0683	8.4548	-0.4904	0.0019	-	-0.8609	0	d		-0.8482	0	d	-0.7388	0	d	-0.7116	0	d
ef0164	162458	162832	+		lipoprotein putative	74.8439	6.6086	-0.4553	0.2309	-	-0.7985	0.0102	d		-0.4964	0.067	-	-0.4543	0.1471	-	-0.7394	0.0107	d
ef0174	172210	172872	+	deoC	deoxyribose-phosphate aldolase	331.7806	8.8282	-0.4487	0.1359	-	-0.789	0.0014	d		-0.7279	0.0015	d	-0.7411	0.0021	d	-0.7164	0.0025	d
ef0180	178513	179466	+		ABC transporter permease protein	278.9426	8.7548	-0.5813	0.0024	-	-0.9288	0	d		-1.0438	0	D	-1.1825	0	D	-1.1789	0	D
ef0195	188760	189446	-	gpm	phosphoglycerate mutase 1	1097.2058	10.5031	-0.581	0.0128	-	-1.0826	0	D		-0.7994	0	d	-0.9124	0	d	-0.3288	0.1109	-
ref54	224547	224817	-	ref54	sRNA	95.5657	7.1335	-0.5766	0.0851	-	-0.7114	0.0169	d		-0.7271	0.0058	d	-0.8348	0.0025	d	-0.6212	0.0246	d
eftRNAPro1	253993	254066	+	eftRNAPro1	tRNA-Pro	48.4467	6.0538	-0.1974	0.7105	-	-1.4805	0.0239	D		-1.4491	0.0125	D	-1.0349	0.1099	-	-0.6758	0.2315	-
eftRNAMet2	254270	254343	+	eftRNAMet2	tRNA-Met	237.1592	8.5142	-0.604	0.1843	-	-1.4891	0	D		-1.4378	0	D	-1.1855	0.0007	D	-1.0247	0.0033	D
eftRNAAsp1	254612	254688	+	eftRNAAsp1	tRNA-Asp	44.9213	6.2433	-0.5928	0.1022	-	-1.0214	0.001	D		-1.3145	0	D	-1.3497	0	D	-1.3339	0	D
eftRNASer2	254942	255031	+	eftRNASer2	tRNA-Ser	28.8769	5.8379	-0.6771	0.3614	-	-1.5495	0.0073	D		-1.778	0.0006	D	-1.9258	0.0004	D	-1.5319	0.0046	D
eftRNAMet4	255065	255138	+	eftRNAMet4	tRNA-Met	122.2904	7.8572	-0.6773	0.4253	-	-1.454	0.0269	D		-2.4039	0	D	-2.2596	0.0001	D	-2.0088	0.0007	D
eftRNAAsp2	255187	255260	+	eftRNAAsp2	tRNA-Asp	366.321	9.2145	-0.3397	0.4704	-	-0.9035	0.012	d		-1.292	0.0001	D	-1.3386	0	D	-1.2571	0.0001	D
eftRNAIle2	255437	255510	+	eftRNAIle2	tRNA-Ile	114.9422	7.4467	-0.2555	0.6952	-	-1.7114	0.0146	D		-2.253	0.0003	D	-1.583	0.0193	D	-1.3675	0.0374	D
ef0282	267559	268311	-	fabI	enoyl-(acyl-carrier-protein) reductase	1386.1906	10.7609	-0.419	0.0785	-	-0.5875	0.004	d		-0.4457	0.0189	-	-0.4408	0.032	-	-0.7875	0	d
ef0422	393794	394546	+		transcriptional regulator IclR family	85.6169	6.8744	-0.4729	0.0701	-	-0.6932	0.0025	d		-0.3569	0.076	-	-0.5472	0.0135	-	-0.5518	0.0111	-
ef0430	400407	400883	+		TRAP dicarboxylate transporter DctQ subunit	68.8699	7.2218	-1.2645	0.2768	-	-2.0327	0.0297	D		-2.3354	0.005	D	-1.3436	0.1542	-	-1.135	0.1765	-
ef0517	478430	479368	-		2-dehydropantoate 2-reductase putative	1137.0763	10.4874	-0.4206	0.0066	-	-0.7083	0	d		-0.4803	0.0003	-	-0.5396	0.0001	-	-0.3545	0.0106	-
ef0636	592599	594005	+	nhaC-2	Na+/H+ antiporter	162.1296	8.0052	-0.5001	0.0001	-	-1.0098	0	D		-1.3934	0	D	-1.197	0	D	-0.8834	0	d
ef0691	645465	646109	+		methyltransferase putative	112.6091	7.144	-0.4757	0.0332	-	-0.8113	0	d		-0.4835	0.0079	-	-0.7401	0.0001	d	-0.6307	0.0009	d
ef0760	716302	717039	-		amino acid ABC transporter ATP-binding protein	151.2424	7.5693	0.1199	0.6078	-	-0.5924	0.002	d		-0.9642	0	d	-1.2296	0	D	-0.9465	0	d
ef0761	717041	719209	-		amino acid ABC transporter amino acid-binding/permease protein	605.0255	9.6072	-0.0391	0.7087	-	-0.677	0	d		-0.8307	0	d	-0.9949	0	d	-0.9066	0	d
ef0789	748159	749874	+	efrC	ABC transporter ATP-binding/permease protein	224.7311	8.1889	-0.2508	0.2639	-	-0.7804	0	d		-0.6923	0	d	-0.6862	0	d	-0.6483	0.0001	d
ef0825	786740	787369	+	udk	uridine kinase	202.4039	8.1313	-0.4845	0.0183	-	-0.96	0	d		-0.9408	0	d	-0.9745	0	d	-0.5416	0.0022	-
ef0846	805108	806718	+		ATP-dependent RNA helicase DEAD/DEAH box family	658.7083	9.5626	-0.0957	0.6416	-	-0.7814	0	d		-0.6568	0	d	-0.7463	0	d	-0.1261	0.3589	-
ef0896	861622	862767	+	tgt	queuine tRNA-ribosyltransferase	398.3084	9.0131	-0.4899	0.0001	-	-0.7575	0	d		-0.6163	0	d	-0.518	0	-	-0.5982	0	d
ef0908	874786	875136	-		conserved hypothetical protein	95.7458	6.8781	-0.2231	0.5096	-	-0.6516	0.0153	d		-0.7244	0.0022	d	-0.4039	0.1318	-	-0.3875	0.116	-
ef0916	881651	882010	+	rplT	ribosomal protein L20	564.4335	9.6557	-0.0534	0.7207	-	-0.9371	0	d		-1.3994	0	D	-1.3869	0	D	-0.9506	0	d
ef0940	903781	904320	+		conserved hypothetical protein	373.9781	9.0754	-0.3624	0.134	-	-0.7594	0.0001	d		-0.9707	0	d	-1.0734	0	D	-1.1631	0	D
ef0945	910314	910877	+		acetyltransferase GNAT family	81.0414	6.7357	-0.281	0.2753	-	-0.8302	0	d		-0.6409	0.0004	d	-1.0292	0	D	-0.7791	0	d
eftRNAArg3	930973	931046	-		tRNA-Arg	2200.7091	11.1717	0.0301	0.7675	-	-1.2102	0.0154	D		-0.7106	0.1055	-	-0.3797	0.4283	-	-0.2526	0.4285	-
ef0968	931315	931623	+	rplU	ribosomal protein L21	758.3055	10.0636	-0.2244	0.3275	-	-1.3574	0	D		-1.0664	0	D	-1.0239	0	D	-1.0254	0	D
ef0969	931656	932000	+		conserved hypothetical protein	732.7763	9.9491	-0.1607	0.5731	-	-0.9676	0	d		-1.0929	0	D	-1.1275	0	D	-0.691	0.0009	d
ef1046	1010610	1012367	+	pyk	pyruvate kinase	2381.9993	11.3294	-0.1563	0.4234	-	-0.6202	0	d		-0.3951	0.0031	-	-0.4877	0.0003	-	0.0668	0.4474	-
eftRNAGlu3	1023423	1023494	+	eftRNAGlu3	tRNA-Glu	62.5218	6.2153	0.1953	0.705	-	-1.217	0.0492	D		-1.5177	0.0049	D	-1.3574	0.019	D	-0.7219	0.1825	-
eftRNAVal2	1023522	1023594	+	eftRNAVal2	tRNA-Val	8.6221	4.051	-0.5313	0.5822	-	-2.9595	0.0021	D		-1.6997	0.0213	D	-1.3512	0.0972	-	-0.896	0.2092	-
eftRNAGln1	1024086	1024157	+	eftRNAGln1	tRNA-Gln	39.7782	5.9263	-0.5019	0.5625	-	-1.9603	0.0045	D		-1.896	0.0024	D	-2.0676	0.0016	D	-1.0367	0.1084	-
ef1146	1115119	1115745	+		DNA-directed RNA polymerase delta subunit putative	538.6314	9.66	-0.5644	0.0001	-	-0.9724	0	d		-0.9272	0	d	-1.085	0	D	-0.8971	0	d
ef1147	1116053	1117663	+	pyrG	CTP synthase	824.6784	10.183	0.086	0.6484	-	-0.8824	0	d		-1.2335	0	D	-1.4031	0	D	-1.1249	0	D
ef1170	1140672	1141964	+	rho	transcription termination factor Rho	339.4109	8.8415	-0.3719	0.0071	-	-0.7402	0	d		-0.5355	0	-	-0.7933	0	d	-0.6096	0	d
ef1191	1157917	1158777	+		DegV family protein	192.3167	8.2128	-0.581	0.012	-	-0.7719	0.0002	d		-0.8631	0	d	-0.9647	0	d	-1.2614	0	D
ef1192	1158931	1159596	+		aquaporin Z	98.446	7.285	-0.7685	0.0788	-	-0.9841	0.0106	d		-1.1502	0.0009	D	-0.9795	0.0077	d	-1.1066	0.0019	D
ef1248	1217308	1217571	-		hypothetical protein	93.4661	6.8458	-0.5605	0.1493	-	-0.8359	0.0119	d		-0.4706	0.0997	-	-0.3551	0.289	-	0.276	0.3033	-
ef1318	1285720	1286106	-		hypothetical protein	35.1666	5.3967	-0.0564	0.7425	-	-0.8831	0.0077	d		-0.5689	0.0439	-	-0.3819	0.2409	-	-0.457	0.1263	-
ef1331	1302049	1302993	+		ABC transporter ATP-binding protein	69.4757	6.7703	-0.58	0.0512	-	-0.6283	0.021	d		-0.8941	0.0002	d	-0.6908	0.0063	d	-1.0356	0	D
ref78	1345555	1345648	+	ref78	sRNA	76.7591	6.6405	-0.0216	0.7676	-	-0.8122	0.0332	d		-0.5162	0.1074	-	-0.7398	0.0431	d	-0.3907	0.233	-
ef1384	1362347	1363375	+		membrane protein putative	201.5548	7.8208	-0.4499	0.2235	-	-0.6186	0.0458	d		-0.7153	0.0081	d	-0.3522	0.2551	-	-0.4579	0.1032	-
ef1409	1387691	1388953	+		conserved hypothetical protein	395.1471	8.948	-0.4043	0.2402	-	-0.5934	0.0357	d		-0.4345	0.0766	-	-0.3729	0.1927	-	-0.5334	0.0406	-
ef1515	1469678	1470511	+		transcription antiterminator bglG family	70.3617	6.9208	-0.7815	0.0571	-	-1.352	0.0001	D		-1.5832	0	D	-1.0591	0.0021	D	-1.0771	0.0015	D
ef1521	1476171	1478057	+	dnaG	DNA primase	604.5422	9.622	-0.2633	0.2069	-	-0.5901	0.0002	d		-0.6938	0	d	-0.6826	0	d	-0.5992	0.0001	d
ef1522	1478166	1479272	+	sigA	RNA polymerase sigma-43 factor	450.3641	9.1528	-0.0999	0.5745	-	-0.6567	0	d		-0.5705	0	-	-0.7364	0	d	-0.6805	0	d
ef1574	1524976	1527030	+		Na+/H+ antiporter putaive	363.677	8.8844	-0.3722	0.318	-	-0.7186	0.0128	d		-0.7069	0.0067	d	-0.454	0.1234	-	-0.469	0.0851	-
ef1643	1595692	1596345	+		conserved hypothetical protein TIGR00023	94.1168	7.1221	-0.5111	0.0313	-	-1.0071	0	D		-0.8027	0	d	-0.7798	0.0001	d	-0.4335	0.0345	-
ef1653	1606528	1607295	-	rnhB	ribonuclease HII	105.7691	7.004	-0.1092	0.6838	-	-0.635	0.0224	d		-0.6	0.0142	d	-0.7053	0.0065	d	-0.5519	0.0317	-
ef1688	1637506	1639818	-	recJ	single-stranded-DNA-specific exonuclease RecJ	378.5193	9.0518	-0.2895	0.0804	-	-0.6112	0	d		-0.6258	0	d	-0.6281	0	d	-0.6158	0	d
ef1694	1643346	1643621	-	rpsP	ribosomal protein S16	1353.7041	10.8665	-0.0942	0.6732	-	-0.6187	0.0027	d		-0.6168	0.0013	d	-1.6334	0	D	-1.6313	0	D
ef1713	1661412	1662125	-	pyrF	orotidine 5`-phosphate decarboxylase	108.3375	7.3406	-0.3195	0.1406	-	-0.6281	0.0005	d		-0.8061	0	d	-0.6443	0.0002	d	-0.7834	0	d
ef1715	1663050	1663841	-	pyrDII	dihydroorotate dehydrogenase electron transfer subunit	87.5785	6.9184	-0.2106	0.4576	-	-0.6954	0.0012	d		-0.9588	0	d	-0.772	0.0001	d	-0.9671	0	d
ef1716	1663949	1667131	-	pyraB	carbamoyl-phosphate synthase large subunit	441.4806	9.249	-0.0106	0.765	-	-0.6874	0	d		-0.9418	0	d	-0.6132	0	d	-0.9173	0	d
ef1717	1667131	1668210	-	pyraA	carbamoyl-phosphate synthase small subunit	116.9863	7.2696	-0.1484	0.587	-	-0.6438	0.0035	d		-0.7334	0.0002	d	-0.4021	0.0687	-	-0.6723	0.0011	d
ef1718	1668213	1669496	-	pyrC	dihydroorotase	203.6295	8.1747	-0.4311	0.0149	-	-0.8912	0	d		-0.8935	0	d	-0.5329	0.0005	-	-0.8066	0	d
ef1719	1669505	1670431	-	pyrB	aspartate carbamoyltransferase	105.6415	7.0302	-0.2441	0.3262	-	-0.5868	0.0022	d		-0.6155	0.0003	d	-0.3327	0.0845	-	-0.8059	0	d
ef1760	1706267	1707151	-		cell division ABC transporter permease protein FtsX putative	229.5204	8.2613	-0.4459	0.0368	-	-0.8201	0	d		-0.5344	0.0021	-	-0.4576	0.0142	-	-0.448	0.0139	-
ef1984	1920382	1921389	-			329.7892	8.7093	-0.2749	0.4795	-	-0.7117	0.0185	d		-0.6695	0.0136	d	-0.5953	0.0446	d	-0.503	0.0758	-
ref89	1925885	1925919	-	ref89	sRNA	19.6775	4.6831	-0.5965	0.293	-	-1.0633	0.0254	D		-0.0129	0.5055	-	-0.2949	0.46	-	-0.0744	0.5374	-
ref91	1926225	1926406	-	ref91	sRNA	679.5361	9.7599	-0.5409	0.4344	-	-1.1591	0.0298	D		-0.4101	0.2785	-	-0.4041	0.4242	-	-0.0004	0.5827	-
ef2055	1974512	1975723	-		oxidoreductase pyridine nucleotide-disulfide family	380.1075	8.5867	-0.446	0.0192	-	-0.6686	0.0001	d		-0.0635	0.4087	-	0.0616	0.5866	-	0.5764	0.0002	-
ef2056	1975752	1976657	-		1 4-dihydroxy-2-naphthoate octaprenyltransferase putative	172.2165	7.6511	-0.3496	0.1873	-	-0.7693	0.0003	d		-0.4481	0.0228	-	-0.2162	0.3275	-	0.0539	0.5149	-
ef2151	2053427	2055235	-	glmS	glucosamine--fructose-6-phosphate aminotransferase isomerizing	2266.1063	11.217	0.0589	0.6998	-	-0.9328	0	d		-0.9059	0	d	-0.492	0.0016	-	0.0983	0.4004	-
ef2160	2068055	2068438	-	glnR	regulatory protein GlnR	248.8286	8.9291	-0.8545	0.0823	-	-1.7438	0	D		-1.7824	0	D	-1.3993	0.0004	D	-1.1646	0.0035	D
ef2176	2087691	2088449	-		glycosyl transferase group 2 family protein	105.2197	6.992	-0.5421	0.0937	-	-0.6971	0.0147	d		-0.5613	0.0259	-	-0.6215	0.023	d	-0.3053	0.2232	-
ef2177	2088584	2089981	-	epaR	bacterial sugar transferase	505.0156	9.3124	-0.2899	0.4088	-	-0.6432	0.0166	d		-0.7177	0.0028	d	-0.648	0.0115	d	-0.5326	0.0343	-
ef2184	2100979	2101320	+	epaK	hypothetical protein	59.4634	6.3008	-0.1382	0.6993	-	-0.8485	0.0391	d		-0.8385	0.019	d	-1.0481	0.0058	D	-0.3749	0.2705	-
ef2281	2203600	2203989	-		conserved hypothetical protein	67.2954	6.4815	-0.4226	0.1548	-	-0.6797	0.0075	d		-0.4775	0.0319	-	-0.3639	0.1528	-	-0.4549	0.056	-
ef2337	2259735	2259872	-		hypothetical protein	29.9814	5.8726	-1.505	0.2874	-	-2.5913	0.0236	D		-2.6791	0.0084	D	-1.5167	0.1864	-	-1.1215	0.2489	-
ef2439	2358167	2358997	+	uppP	undecaprenol kinase putative	269.9134	8.4532	-0.4449	0.2327	-	-0.8612	0.0033	d		-0.855	0.0015	d	-0.7828	0.0062	d	-0.6817	0.0156	d
ef2473	2395075	2395539	-		ribosomal-protein-alanine acetyltransferase putative	51.8362	6.4069	-1.077	0.0753	-	-1.2017	0.0276	D		-1.1756	0.0148	D	-0.9226	0.0846	-	-0.5317	0.2522	-
ef2518	2444117	2444335	+		conserved domain protein	52.9563	5.9436	-0.3292	0.3428	-	-0.8646	0.0014	d		-0.543	0.0233	-	-0.2528	0.3411	-	-0.0245	0.5594	-
ef2556	2469109	2470626	-	frdA	fumarate reductase flavoprotein subunit precursor putative	2384.0237	11.7165	-0.082	0.7025	-	-0.87	0.0001	d		-1.0841	0	D	-1.5719	0	D	-1.1483	0	D
ef2587	2504931	2505905	+	iunH	inosine-uridine preferring nucleoside hydrolase	445.3123	9.5229	-0.4607	0.0108	-	-0.8064	0	d		-0.9457	0	d	-1.0709	0	D	-1.4874	0	D
ef2588	2505908	2506453	+	qrtT	conserved hypothetical protein	215.1584	8.4082	-0.3252	0.1618	-	-0.7314	0.0001	d		-0.9446	0	d	-1.1544	0	D	-1.3092	0	D
ef2605	2522118	2523419	-	murAA	UDP-N-acetylglucosamine 1-carboxyvinyltransferase 1	1038.1819	10.4054	-0.4644	0.0233	-	-0.8161	0	d		-0.6233	0.0002	d	-0.5341	0.0027	-	-0.5643	0.0012	-
ef2608	2524383	2525789	-	atpD	ATP synthase F1 beta subunit	1261.9789	10.415	0.0182	0.7589	-	-0.6447	0.0001	d		-0.4599	0.0033	-	-0.2216	0.2208	-	0.278	0.0888	-
ef2609	2525863	2526771	-	atpG	ATP synthase F1 gamma subunit	812.0155	9.9384	-0.3902	0.284	-	-0.8946	0.001	d		-0.6238	0.0161	d	-0.1577	0.5149	-	-0.014	0.5709	-
ef2611	2528372	2528914	-	atpH	ATP synthase F1 delta subunit	469.7257	8.8591	-0.081	0.7203	-	-0.7733	0.0079	d		-0.2365	0.2702	-	0.0559	0.6351	-	0.5713	0.0376	-
ef2614	2529839	2530558	-	atpB	ATP synthase F0 A subunit	708.4889	9.6524	-0.3776	0.326	-	-0.8015	0.0059	d		-0.5681	0.0339	-	-0.371	0.2292	-	0.3582	0.1844	-
ef2649	2561707	2562780	-		spermidine/putrescine ABC transporter spermidine/putrescine-binding protein	181.5361	8.0487	-0.265	0.2127	-	-0.8175	0	d		-0.974	0	d	-0.9133	0	d	-0.9475	0	d
ef2659	2570825	2571331	-	queT	conserved hypothetical protein	57.5284	6.3205	-0.4629	0.1547	-	-0.6641	0.0188	d		-0.8702	0.0004	d	-1.0636	0	D	-0.6602	0.0111	d
ef2666	2578316	2579161	-		ribosomal RNA large subunit methyltransferase A putative	92.0455	6.8474	-0.4262	0.0761	-	-0.7276	0.0004	d		-0.4461	0.0181	-	-0.376	0.0739	-	-0.3976	0.0473	-
ef2715	2628564	2628932	-	rplL	ribosomal protein L7/L12	1402.4411	10.9323	-0.0716	0.7198	-	-0.8846	0.0002	d		-1.118	0	D	-1.7641	0	D	-1.0379	0	D
ef2716	2628995	2629495	-	rplJ	ribosomal protein L10	4858.5327	12.3978	-0.812	0.4541	-	-1.7754	0.0347	D		-2.0407	0.0063	D	-0.9957	0.2473	-	-0.4827	0.4019	-
ef2718	2629818	2630507	-	rplA	ribosomal protein L1	1385.1334	10.8951	-0.2627	0.3688	-	-1.2513	0	D		-1.0549	0	D	-1.1355	0	D	-0.7488	0.0002	d
ef2730	2640814	2640984	-	secE	preprotein translocase SecE subunit	207.9483	8.1539	-0.3403	0.229	-	-0.6355	0.0048	d		-0.3567	0.0772	-	-0.6231	0.0039	d	-0.6382	0.0026	d
ef2731	2641005	2641157	-	rpmG-2	ribosomal protein L33	176.242	8.2584	-0.8032	0.1007	-	-0.9202	0.0337	d		-1.3576	0.0003	D	-0.993	0.0155	d	-1.3944	0.0003	D
ef2744	2653009	2654070	-		peptidase M42 family	2461.2336	11.5034	-0.445	0.6844	-	-2.2341	0.0479	D		-1.6591	0.0885	-	-0.77	0.4539	-	-0.2582	0.5192	-
ef2750	2658585	2658734	-		conserved hypothetical protein	22.5366	5.2027	-0.6623	0.1319	-	-0.8387	0.0341	d		-0.6076	0.0624	-	-0.6582	0.0776	-	-0.863	0.0169	d
ef2872	2752214	2752525	-		conserved hypothetical protein TIGR00253	81.9477	6.481	-0.2494	0.5226	-	-0.7024	0.0254	d		-0.135	0.3815	-	-0.5421	0.0756	-	-0.0206	0.5659	-
ef2893	2774074	2774436	-		hypothetical protein	298.4746	8.4036	-0.5276	0.058	-	-0.7382	0.0021	d		-0.3251	0.1271	-	-0.457	0.0645	-	-0.0396	0.5409	-
ef2924	2801314	2802999	+	rnjA	metallo-beta-lactamase superfamily protein	1397.9784	10.7209	-0.3821	0.117	-	-0.7177	0.0003	d		-0.4481	0.0183	-	-0.522	0.0092	-	-0.1807	0.3022	-
ef3041	2916466	2918121	+		pheromone binding protein	648.0556	9.796	-0.4037	0.0024	-	-0.7669	0	d		-0.6664	0	d	-0.8852	0	d	-0.7577	0	d
ef3065	2937590	2937859	-	rpsO	ribosomal protein S15	615.3942	9.6316	-0.1328	0.6064	-	-0.8679	0	d		-0.6137	0.0012	d	-0.9487	0	d	-0.6695	0.0005	d
ef3070	2941388	2941999	+	rpsD	ribosomal protein S4	1454.7008	10.8843	-0.2151	0.4415	-	-0.8718	0	d		-0.7115	0.0002	d	-0.9176	0	d	-0.7446	0.0001	d
ef3091	2966185	2967081	+		YitT family protein	144.5083	7.6061	-0.5273	0.1161	-	-0.8397	0.0031	d		-0.8316	0.0013	d	-0.6932	0.0125	d	-0.7699	0.0042	d
ef3148	3019630	3020208	-	pgsA	CDP-diacylglycerol--glycerol-3-phosphate 3-phosphatidyltransferase	291.0001	8.7397	-0.5554	0.0272	-	-0.6404	0.0049	d		-0.5319	0.0111	-	-0.5464	0.0143	-	-0.7041	0.0009	d
ef3163	3034065	3035036	-	prsA-2	ribose-phosphate pyrophosphokinase	683.013	9.7718	-0.2428	0.2164	-	-0.6531	0	d		-0.5885	0	d	-0.6731	0	d	-0.5616	0.0001	-
ef3230	3100122	3100514	-	rpsI	ribosomal protein S9	1198.7793	10.8194	-0.4359	0.0255	-	-0.9568	0	d		-0.9651	0	d	-1.091	0	D	-1.2797	0	D
ef3231	3100528	3101032	-	rplM	ribosomal protein L13	1703.9541	11.3079	-0.3818	0.0548	-	-1.1833	0	D		-1.0669	0	D	-1.2177	0	D	-1.0854	0	D
eftRNAPro2	3164359	3164432	-	eftRNAPro2	tRNA-Pro	74.7465	6.5766	-0.2782	0.6038	-	-0.9159	0.046	d		-0.911	0.0223	d	-0.9129	0.0358	d	-0.8301	0.0473	d
ef3333	3217433	3217567	-	rpmH	ribosomal protein L34	254.6401	8.4778	-0.2897	0.2309	-	-0.6731	0.0003	d		-0.6586	0.0001	d	-1.0877	0	D	-1.0176	0	D
ef0047	50032	50880	+		RNA methyltransferase TrmH family	307.7373	7.6309	0.4468	0.0041	-	0.7244	0	u		0.9275	0	u	0.5681	0	-	0.5772	0	-
ef0048	50895	51425	+		conserved hypothetical protein	208.1149	7.1537	0.3827	0.0515	-	0.6046	0.0002	u		0.7574	0	u	0.3824	0.0249	-	0.4338	0.0079	-
ef0063	65497	67176	+		pheromone binding protein putative	87.8051	6.0239	0.5183	0.0254	-	0.6716	0.001	u		0.5146	0.007	-	0.303	0.1749	-	0.188	0.3059	-
ef0077	77642	78214	+		conserved hypothetical protein	294.7145	7.1859	0.3845	0.2439	-	0.63	0.0171	u		1.3459	0	U	1.303	0	U	2.1594	0	U
ef0096	100173	100853	-		conserved hypothetical protein	297.2786	7.8951	0.583	0.0007	-	0.7009	0	u		0.7023	0	u	0.2561	0.1541	-	0.0522	0.5006	-
ef0107	111067	111759	+	arcR	transcriptional regulator Crp/Fnr family	3452.6215	9.5757	1.0634	0.0526	-	1.5412	0.0009	U		2.5011	0	U	2.7529	0	U	3.1514	0	U
ef0113	116482	117297	+		hypothetical protein	76.6256	5.7459	0.3505	0.3956	-	1.0843	0.0001	U		1.047	0.0001	U	0.3943	0.2241	-	0.115	0.4787	-
ef0193	186383	187387	+	fhuG	ferrichrome ABC transporter permease protein	65.8688	5.6558	0.1715	0.5706	-	0.6808	0.0024	u		0.8043	0.0001	u	0.7196	0.0006	u	0.1814	0.3415	-
ef0344	315520	315903	+		hypothetical protein	38.4039	4.9589	0.7096	0.09	-	0.7954	0.0334	u		0.8212	0.0115	u	0.8171	0.0194	u	1.0757	0.0011	U
ef0357	326550	327170	-		conserved hypothetical protein	37.9193	4.6697	0.6148	0.077	-	0.737	0.0168	u		0.7906	0.003	u	0.8124	0.004	u	0.9338	0.0006	u
ef0368	334680	336032	-		aspartate kinase	317.6094	7.8883	0.4104	0.0251	-	0.8012	0	u		0.7206	0	u	0.4178	0.0096	-	0.2905	0.0718	-
ef0377	346269	346874	+		ankyrin repeat family protein	94.6352	5.7607	0.3479	0.2131	-	0.6873	0.0013	u		0.9564	0	u	1.1247	0	U	1.3654	0	U
ef0381	349003	349821	-		conserved hypothetical protein	122.6062	6.3054	0.2745	0.4196	-	0.709	0.0043	u		1.1595	0	U	0.8461	0.0002	u	0.702	0.0027	u
ef0418	388883	390819	+			382.3701	8.3488	0.5617	0.0079	-	0.6087	0.0017	u		0.3166	0.0788	-	0.1389	0.4617	-	-0.0518	0.5139	-
ef0439	409383	409583	-		immunity protein PlnM putative	35.4982	4.7131	0.8599	0.0594	-	0.8882	0.0323	u		0.3695	0.2403	-	0.3778	0.3605	-	0.4443	0.2296	-
ef0473	441503	441727	-	nrdH	ribonucleoside-diphosphate reductase 2 NrdH-redoxin	93.734	5.6275	0.6334	0.0909	-	0.9191	0.0037	u		1.5066	0	U	0.8092	0.0089	u	0.8084	0.0075	u
ef0475	442241	442714	+	feoA	ferrous iron transport protein A	55.5584	4.7913	0.5352	0.133	-	1.2398	0	U		1.8515	0	U	1.4527	0	U	0.3914	0.1695	-
ef0556	513345	514652	+	xylA	xylose isomerase	134.5063	6.4269	0.319	0.2399	-	0.6545	0.0015	u		0.8121	0	u	0.9118	0	u	0.7206	0.0002	u
ef0579	540965	541483	+		transcriptional regulator putative	247.1018	5.9875	0.8915	0.0825	-	1.7511	0	U		2.6031	0	U	2.5152	0	U	2.6852	0	U
ef0609	571004	572275	-		conserved hypothetical protein	142.8379	6.3973	0.4246	0.1792	-	1.0628	0	U		1.1005	0	U	0.7636	0.0015	u	1.147	0	U
ef0610	572918	573031	-		hypothetical protein	24.7674	4.1367	0.093	0.7319	-	0.8097	0.0412	u		1.0942	0.001	U	1.0897	0.0018	U	0.646	0.0792	-
ef0633	587436	588692	+	tryS-1	tyrosyl-tRNA synthetase	2972.1016	10.687	0.4888	0.0003	-	0.614	0	u		1.2609	0	U	1.1088	0	U	1.4892	0	U
ef0663	615339	616067	+		conserved hypothetical protein TIGR01033	143.0852	6.5247	0.4488	0.2333	-	0.7392	0.0142	u		0.9448	0.0004	u	0.7818	0.006	u	1.0435	0.0001	U
ef0687	641893	642318	-		HIT family protein	67.7554	5.3371	0.3952	0.2398	-	0.769	0.0028	u		0.8964	0.0001	u	0.5666	0.0287	-	1.1295	0	U
ef0707	662075	662251	-		hypothetical protein	74.5889	4.5972	1.1633	0.063	-	1.8804	0.0003	U		2.3803	0	U	2.1815	0	U	1.5154	0.0029	U
ef0708	662251	662442	+		conserved hypothetical protein	224.8419	7.6365	-0.4502	0.3842	-	0.9214	0.0181	u		0.3198	0.2657	-	0.5054	0.212	-	0.3854	0.2584	-
ef0743	699036	699371	-		hypothetical protein	99.1638	5.5459	0.7969	0.062	-	1.2367	0.0005	U		1.6515	0	U	1.4474	0	U	1.1783	0.0006	U
ef0746	701726	702892	+	pbp5	penicillin-binding protein putative	89.714	6.1295	0.0754	0.7075	-	0.613	0.0055	u		0.8454	0	u	0.7868	0.0001	u	0.4619	0.0304	-
ef0783	741416	743293	+		acyltransferase putative	628.3071	8.8825	0.2605	0.1102	-	0.669	0	u		0.8295	0	u	0.5376	0	-	0.4804	0.0001	-
ef0881	845040	845522	+		conserved hypothetical protein TIGR00244	183.4013	6.9003	0.5991	0.0625	-	0.7609	0.0066	u		0.7998	0.0016	u	0.5564	0.0495	-	0.7252	0.0061	u
ef0955	916958	917965	-	bopC / malM	aldose 1-epimerase putative	143.6724	6.7383	0.3956	0.0882	-	0.7233	0.0001	u		0.7309	0	u	0.5487	0.0037	-	0.2097	0.2475	-
ef0990	946721	947128	+		cell division protein	78.7401	5.4425	0.5644	0.2459	-	0.9109	0.0192	u		1.3663	0	U	0.4392	0.2753	-	1.1793	0.0007	U
ef1006	965531	965899	-		conserved hypothetical protein	68.1356	5.5524	0.3149	0.4712	-	0.7497	0.0249	u		1.0727	0.0002	U	0.8082	0.0096	u	0.7602	0.0134	u
ef1057	1028878	1030476	+	mntH2	Mn2+/Fe2+ transporter NRAMP family	720.3489	8.0981	0.5443	0.0017	-	1.3478	0	U		1.7913	0	U	2.0699	0	U	2.1959	0	U
ef1058	1030476	1030901	+		universal stress protein family	138.1106	5.6924	0.4705	0.1034	-	1.0795	0	U		1.7816	0	U	1.9816	0	U	2.3161	0	U
ef1067	1039145	1039348	-		hypothetical protein	27.2957	3.8979	0.8438	0.0552	-	1.2255	0.0008	U		1.3872	0	U	1.68	0	U	0.9099	0.0132	u
ef1081	1051539	1051928	+		conserved hypothetical protein	33.6611	4.9606	0.1296	0.6809	-	0.7478	0.0122	u		-0.0829	0.4388	-	0.1422	0.5491	-	0.2304	0.3455	-
ef1107	1075884	1076039	+		hypothetical protein	17.6651	2.949	0.6337	0.3497	-	1.0452	0.0459	U		1.4082	0.0012	U	1.4216	0.0019	U	2.0268	0	U
ef1133	1105014	1105715	+	dapD	2 3 4 5-tetrahydropyridine-2-carboxylate N-succinyltransferase	501.9829	7.7936	0.5314	0.0254	-	1.4086	0	U		1.7815	0	U	1.3801	0	U	1.0498	0	U
ef1156	1126828	1127592	+		transcriptional regulator GntR family	77.6291	5.8616	0.561	0.0618	-	0.62	0.0219	u		0.5966	0.0124	u	0.4489	0.0963	-	0.2422	0.2929	-
ef1180	1148159	1148407	+		conserved hypothetical protein	347.5534	7.3065	0.4594	0.209	-	0.8218	0.0045	u		1.6147	0	U	1.3228	0	U	1.9852	0	U
ef1260	1226754	1227473	+	err06	DNA-binding response regulator	90.6772	5.9691	0.4244	0.0499	-	0.5871	0.0016	u		0.8176	0	u	0.4924	0.0068	-	0.9372	0	u
ef1302	1266226	1267113	-		transcriptional regulator putative	64.3974	5.7412	0.2882	0.4266	-	0.6149	0.0259	u		0.4835	0.0458	-	0.1859	0.4644	-	0.1373	0.433	-
ef1303	1267137	1268012	-		transcriptional regulator LysR family	74.6213	5.7132	0.4195	0.1293	-	0.7079	0.0016	u		0.9572	0	u	0.6193	0.0046	u	0.6269	0.0037	u
ef1327	1294305	1298552	+		BadF/BadG/BcrA/BcrD ATPase family protein	1608.8017	9.9756	0.4772	0.005	-	0.6713	0	u		0.9076	0	u	0.8396	0	u	0.9883	0	u
ef1346	1317308	1317421	+		hypothetical protein	31.7622	3.8439	0.9218	0.1004	-	1.3455	0.0041	U		1.3292	0.0018	U	1.7865	0	U	1.1924	0.0078	U
ef1355	1329130	1330749	+	aceF	pyruvate dehydrogenase complex E2 component dihydrolipoamide acetyltransferase	966.1713	9.0376	0.4724	0.0525	-	0.7389	0.0003	u		1.1389	0	U	1.2144	0	U	1.6149	0	U
ef1368	1344247	1345368	-		conserved hypothetical protein	220.7687	6.9515	0.4279	0.0483	-	0.6975	0.0001	u		1.2496	0	U	1.3875	0	U	1.2923	0	U
ef1394	1373547	1373981	+		conserved hypothetical protein	46.931	4.9958	0.5932	0.1731	-	0.7771	0.0355	u		0.7761	0.0164	u	0.2193	0.4969	-	0.0745	0.5298	-
ef1397	1375450	1376250	+		molybdenum ABC transporter molybdenum-binding protein	43.6478	5.0136	0.5953	0.0974	-	0.8353	0.0061	u		0.2958	0.2269	-	0.5926	0.0555	-	-0.0411	0.5509	-
ef1420	1400412	1401164	-		hypothetical protein	259.2011	7.527	0.5078	0.017	-	0.6778	0.0003	u		0.7257	0	u	0.418	0.0321	-	0.7377	0	u
ef1421	1401182	1401646	-		conserved hypothetical protein	219.4479	7.242	0.4394	0.1351	-	0.7662	0.0013	u		0.8489	0.0001	u	0.4985	0.0434	-	0.8608	0.0001	u
ef1422	1401667	1401990	-		transcriptional regulator Cro/CI family	81.8925	5.9243	0.5344	0.0272	-	0.5987	0.0067	u		0.7831	0	u	0.4283	0.0542	-	0.5708	0.006	-
ef1497	1451876	1452187	+	ntpG	V-type ATPase subunit G	147.864	5.6457	0.8344	0.0641	-	1.7328	0	U		2.2655	0	U	2.1255	0	U	2.1971	0	U
ef1499	1453979	1455355	+	ntpB	V-type ATPase subunit B	917.836	8.7366	0.3819	0.1788	-	0.971	0	u		1.6629	0	U	1.5242	0	U	1.8295	0	U
ef1500	1455360	1455995	+	ntpD	V-type ATPase subunit D	387.1245	7.3355	0.3598	0.2613	-	1.0005	0	U		1.9105	0	U	1.5845	0	U	1.819	0	U
ef1518	1472760	1473389	+		conserved hypothetical protein	114.1485	6.2424	0.4641	0.1752	-	0.992	0.0001	u		1.2452	0	U	0.7091	0.0083	u	0.647	0.0147	u
ef1533	1488354	1488731	+		conserved hypothetical protein	44.2827	5.0519	0.6767	0.1125	-	0.8728	0.0179	u		0.1223	0.4197	-	-0.1249	0.5943	-	0.3266	0.2989	-
ef1764	1711907	1712458	-	yfiA	ribosomal subunit interface protein	2022.7958	10.5331	0.2673	0.3309	-	0.6025	0.0032	u		0.8147	0	u	0.7976	0	u	0.6441	0.0008	u
ef1821	1766068	1766796	-	fsrB/D(agrB/D fsr)	agrBfs protein	184.0159	6.7492	0.3913	0.1471	-	0.6368	0.004	u		1.0465	0	U	1.1118	0	U	1.5457	0	U
ef2070	1990775	1991899	-	trmU	tRNA (5-methylaminomethyl-2-thiouridylate)-methyltransferase	607.0073	8.403	0.5528	0.0026	-	0.6772	0	u		1.2139	0	U	1.1466	0	U	0.9394	0	u
ef2074	1995027	1995776	+	efaC	ABC transporter ATP-binding protein	498.2964	8.254	0.4812	0.0291	-	0.7653	0	u		0.9702	0	u	1.1309	0	U	1.0763	0	U
ef2076	1996629	1997555	+	efaA	endocarditis specific antigen	900.1641	8.9623	0.2619	0.3908	-	0.7072	0.0014	u		1.2325	0	U	1.1687	0	U	1.3722	0	U
ef2080	2000726	2001559	-		lipoprotein YaeC family	65.9606	5.46	0.5801	0.1007	-	0.7534	0.0138	u		0.4178	0.1164	-	0.3902	0.2231	-	0.3867	0.1754	-
ef2390	2313988	2315382	-	sufB	conserved hypothetical protein	663.3122	8.7945	0.3347	0.0053	-	0.7302	0	u		0.9482	0	u	0.9406	0	u	0.6877	0	u
ef2394	2318388	2319158	-	sufC	ABC transporter ATP-binding protein	390.7761	7.7065	0.5193	0.0287	-	1.0149	0	U		1.4589	0	U	1.371	0	U	0.6267	0.0018	u
ef2438	2357491	2357985	-		PTS system IIA component	157.3581	6.4393	0.3677	0.0744	-	0.9233	0	u		1.265	0	U	1.1455	0	U	1.1267	0	U
ef2448	2367163	2367666	-		comE operon protein 2 putative	78.8522	5.8201	0.4533	0.2836	-	0.7357	0.0278	u		0.8515	0.0037	u	0.4466	0.1926	-	0.5093	0.102	-
ef2470	2391365	2391880	-		HD domain protein	292.0409	7.6117	0.4166	0.0616	-	1.0069	0	U		1.2047	0	U	0.6438	0.0003	u	0.5735	0.0015	-
ef2476	2396908	2398950	-		penicillin-binding protein 4	443.5642	8.2441	0.4141	0.0123	-	0.6753	0	u		1.0254	0	U	0.6208	0	u	0.8439	0	u
ef2527	2450730	2451344	-		conserved domain protein	30.679	4.4496	0.53	0.203	-	0.7626	0.0262	u		0.578	0.0535	-	0.0836	0.6217	-	0.4356	0.1707	-
ef2559	2472448	2475981	-		pyruvate flavodoxin/ferredoxin oxidoreductase family protein	239.3519	7.4315	0.2419	0.2987	-	0.6504	0.0001	u		0.7287	0	u	0.6079	0.0002	u	0.5145	0.0018	-
ef2567	2481426	2482448	-	selD	selenide water dikinase	74.9305	5.6747	0.4802	0.0564	-	0.8335	0	u		0.869	0	u	0.8601	0	u	0.528	0.0119	-
ef2568	2482464	2483612	-		aminotransferase class V	114.9438	6.4057	0.5463	0.0849	-	0.6192	0.0283	u		0.7845	0.0014	u	0.5533	0.0432	-	0.3858	0.1393	-
ef2569	2483626	2484207	-		conserved hypothetical protein	57.9177	5.2517	0.7004	0.0613	-	0.8699	0.0078	u		1.0383	0.0003	U	0.8404	0.0073	u	0.5817	0.0667	-
ef2570	2484221	2486794	-		aldehyde oxidoreductase putative	418.2229	8.2976	0.5234	0.0017	-	0.6069	0.0001	u		0.4253	0.0042	-	0.5539	0.0002	-	0.2396	0.1244	-
ef2616	2530861	2531325	-	smpB	SsrA-binding protein	76.1812	5.4287	0.5601	0.0981	-	0.7761	0.0071	u		1.1275	0	U	1.1327	0	U	1.5554	0	U
ef2617	2531338	2533707	-	vacB	ribonuclease R	364.2477	7.7709	0.4401	0.0655	-	0.596	0.0038	u		0.9859	0	u	0.7503	0.0001	u	1.4245	0	U
ef2641	2552073	2553281	+		glycine betaine/L-proline ABC transporter ATP-binding subunit	164.4914	7.0327	0.4515	0.1577	-	0.6621	0.0133	u		0.6423	0.0076	u	0.3507	0.2094	-	0.0965	0.4808	-
ef2646	2558302	2559450	-		glycerate kinase putative	666.7081	8.5748	1.0264	0.076	-	1.2283	0.016	U		1.0741	0.0201	U	0.1724	0.5918	-	-1.6499	0.0004	D
ef2647	2559472	2560764	-		permease GntP family	558.9252	8.4722	1.2812	0.0575	-	1.2358	0.0452	U		0.7855	0.1312	-	-0.3711	0.4898	-	-2.1629	0.0001	D
ef2674	2585405	2587216	-	pepF	oligoendopeptidase F plasmid	845.4628	9.1025	0.3688	0.0075	-	0.6162	0	u		1.0673	0	U	0.7815	0	u	0.7885	0	u
ef2684	2596059	2596841	-	elrC	conserved hypothetical protein	48.5415	5.5413	-0.1046	0.695	-	0.5949	0.0316	u		-0.0631	0.4508	-	0.032	0.6547	-	-0.0829	0.5016	-
ef2711	2626291	2627121	+		transcriptional regulator AraC family	73.4368	5.7639	0.5148	0.072	-	0.7006	0.0044	u		0.5847	0.0093	-	0.3713	0.1545	-	0.1224	0.4407	-
ef2784	2688457	2688624	+		conserved hypothetical protein	81.4346	5.6671	0.4662	0.1553	-	0.8936	0.0005	u		1.1958	0	U	0.9688	0.0001	u	0.9212	0.0002	u
ef2857	2737186	2739321	-		penicillin-binding protein 2B	590.8154	8.6675	0.5328	0.0028	-	0.8042	0	u		1.1271	0	U	0.5982	0.0002	u	0.7636	0	u
ef2860	2742164	2743588	-		ErfK/YbiS/YcfS/YnhG family protein putative	458.8448	8.4112	0.1757	0.509	-	0.6942	0.0003	u		0.9272	0	u	0.4213	0.0356	-	0.4675	0.0143	-
ef2896	2776262	2776468	-		hypothetical protein	20.4497	3.4305	0.3529	0.5389	-	1.3551	0.0006	U		1.7832	0	U	0.8714	0.0365	u	0.7292	0.0759	-
ef2954	2827370	2828320	+		transcriptional regulator Cro/CI family	148.1174	6.6289	0.5723	0.0502	-	0.6823	0.0083	u		0.7475	0.0013	u	0.6567	0.0082	u	0.7893	0.0009	u
ef2961	2833429	2834340	-	rbsK	ribokinase	112.0253	6.5313	0.4799	0.0993	-	0.7034	0.0042	u		0.3951	0.0774	-	0.1383	0.5189	-	-0.1435	0.4134	-
ef3088	2962391	2962573	-		hypothetical protein	30.6123	4.1358	0.5896	0.1864	-	0.8487	0.0216	u		0.7106	0.0287	u	0.6018	0.1053	-	1.2853	0.0001	U
ef3106	2980159	2981940	-	opp2A	peptide ABC transporter peptide-binding protein	2401.0112	10.2491	-0.545	0.0509	-	1.0137	0	U		1.7998	0	U	1.5501	0	U	0.741	0.0011	u
ef3141	3014028	3015029	-		D-isomer specific 2-hydroxyacid dehydrogenase family protein	92.3975	6.4484	0.1684	0.6475	-	0.6667	0.0436	u		-0.183	0.3483	-	-0.1455	0.555	-	-0.4945	0.113	-
ef3185	3057707	3058507	-		conserved hypothetical protein	63.7537	5.111	0.0855	0.7289	-	0.9206	0.0059	u		1.2747	0	U	1.1334	0.0002	U	1.4078	0	U
ef3189	3064383	3064517	-		hypothetical protein	25.4042	3.9808	0.7236	0.0895	-	0.7994	0.0366	u		0.9503	0.0033	u	1.035	0.0022	U	0.8986	0.0088	u
ef3193	3066767	3067450	-	lrgB	LrgB family protein	48.499	5.5845	0.0541	0.7451	-	0.6369	0.0455	u		-0.4975	0.0818	-	0.1933	0.488	-	-0.423	0.1637	-
ef3244	3116497	3116589	+		hypothetical protein	20.1745	3.0555	0.9301	0.1834	-	2.1163	0	U		2.2788	0	U	1.52	0.0039	U	0.9451	0.085	-
ef3245	3116624	3118240	+		cell-envelope associated acid phosphatase	478.9531	8.2099	0.4706	0.0463	-	1.123	0	U		1.4789	0	U	1.0344	0	U	0.5426	0.0058	-
ef3289	3170711	3171400	+	croR	DNA-binding response regulator	180.0236	6.995	0.2489	0.4145	-	0.9697	0	u		1.0521	0	U	0.6483	0.0024	u	0.42	0.0539	-
ef3290	3171390	3172571	+	croS	sensor histidine kinase	328.6566	7.8147	0.3092	0.1174	-	0.7989	0	u		1.0881	0	U	0.6347	0	u	0.8089	0	u
ef3319	3205884	3207296	-	citF	citrate lyase alpha subunit	249.8278	7.2351	0.4406	0.1595	-	0.6342	0.0159	u		0.8977	0.0001	u	1.1042	0	U	1.3702	0	U

## Sheet: Sig.t10
								Early response							Late response
CDS	Start	End	Strand	gene	Annotated function	baseMean t0	RNA level at t0 (log2RPKM)	R_t3	q_t3	Sig.t3	R_t6	q_t6	Sig.t6		R_t10	q_t10	Sig.t10	R_t15	q_t15	Sig.t15	R_t25	q_t25	Sig.t25
ef0012	12715	13167	+	rplI	ribosomal protein L9	123.8848	6.483	0.4863	0.0721	-	0.4417	0.0806	-		0.6011	0.0047	u	0.3013	0.2269	-	0.3343	0.1371	-
ef0028	28533	30101	+		PTS system IIBC components	176.344	7.7665	0.0048	0.7757	-	0.0328	0.6912	-		-0.7501	0.0158	d	-0.2765	0.4054	-	-0.6783	0.0363	d
ef0032	34629	37244	-		membrane protein putative	408.068	8.3671	0.0338	0.7228	-	0.4195	0.0004	-		0.6094	0	u	0.4978	0	-	0.3079	0.0081	-
ef0034	37788	38297	-		conserved hypothetical protein	32.7527	4.5242	0.5471	0.1583	-	0.1829	0.5572	-		0.8691	0.0021	u	0.2006	0.494	-	0.1875	0.4117	-
ef0046	49644	50042	+		conserved hypothetical protein	147.2856	6.7341	0.5312	0.0308	-	0.4657	0.0476	-		0.6207	0.0019	u	0.4211	0.0625	-	0.6536	0.0016	u
ef0051	52618	53469	+	ispE	4-diphosphocytidyl-2C-methyl-D-erythritol kinase	131.028	7.4539	-0.5305	0.0047	-	-0.5595	0.0016	-		-0.5889	0.0002	d	-0.4451	0.0097	-	-0.6851	0	d
ef0055	55754	56707	+		adhesion lipoprotein	94.6828	7.0144	-0.2917	0.3755	-	-0.4841	0.0688	-		-0.6125	0.0069	d	-0.8985	0.0001	d	-0.7003	0.0031	d
ef0076	76736	77629	+		oxidoreductase short chain dehydrogenase/reductase family	371.4634	7.7994	0.1466	0.6178	-	0.3839	0.1444	-		0.959	0	u	1.0672	0	U	1.6308	0	U
ef0078	78227	78418	+		conserved hypothetical protein	91.1765	5.4565	0.3052	0.4791	-	0.4556	0.2093	-		1.2654	0	U	1.4502	0	U	2.1427	0	U
ef0079	78431	78943	+	glS24	gls24 protein	135.4822	6.1766	0.3277	0.3882	-	0.4389	0.1629	-		1.0655	0	U	1.3599	0	U	1.8264	0	U
ef0081	79586	79828	+		membrane protein putative	177.2157	6.3713	0.2855	0.3863	-	0.5136	0.0458	-		1.3057	0	U	1.642	0	U	2.126	0	U
ef0089	85595	91558	+	fss1	conserved domain protein	2560.6567	11.5853	-0.4183	0.4458	-	0.0028	0.7105	-		-1.349	0.0003	D	-0.4288	0.3148	-	-0.7605	0.0538	-
ef0090	91977	92891	+		diacylglycerol kinase catalytic domain protein	218.3884	7.0739	0.3101	0.2946	-	0.2092	0.4064	-		1.0152	0	U	1.0171	0	U	1.203	0	U
ef0102	106222	106701	-	argR2	transcriptional regulator ArgR family	151.5893	6.785	0.2622	0.475	-	0.351	0.2575	-		0.7567	0.0023	u	0.7737	0.003	u	0.7364	0.0042	u
ef0103	106944	107432	+	argR1	transcriptional regulator ArgR family	344.3002	7.8537	0.0963	0.6996	-	-0.016	0.6997	-		0.6662	0.0062	u	0.7692	0.0023	u	1.0325	0	U
ef0169	167317	167904	+		lipase/acylhydrolase	107.461	6.3132	0.2902	0.2932	-	0.5346	0.0122	-		0.6065	0.0012	u	0.7804	0	u	0.6691	0.0005	u
ef0188	183404	184342	-	fhuD	iron compound ABC transporter substrate-binding protein	109.0111	6.5567	-0.169	0.61	-	0.3429	0.2445	-		0.7013	0.0029	u	0.3677	0.1815	-	0.024	0.5608	-
ef0191	184579	185379	+	fhuC	ferrichrome ABC transporter ATP-binding protein	96.1786	6.425	0.0569	0.7389	-	0.5501	0.0608	-		0.6492	0.0099	u	0.323	0.2693	-	0.0126	0.5722	-
ef0194	187516	188703	+		NADH-dependent butanol dehydrogenase putative	501.4314	8.3995	0.1347	0.4414	-	0.2655	0.0539	-		0.6914	0	u	0.9078	0	u	1.31	0	U
ef0200	192286	194367	+	fusA	translation elongation factor G	12472.4457	13.8972	0.1696	0.4006	-	-0.1814	0.2825	-		-0.6403	0	d	-1.2627	0	D	-1.1324	0	D
ef0203	196983	198149	+	cfa	cyclopropane-fatty-acyl-phospholipid synthase	268.8074	7.5703	0.0309	0.7564	-	0.2319	0.413	-		0.6075	0.0098	u	0.8605	0.0003	u	0.8681	0.0002	u
ef0206	198828	199457	+	rplC	ribosomal protein L3	2703.5161	11.5122	0.2032	0.476	-	-0.435	0.0547	-		-0.7645	0.0001	d	-1.0725	0	D	-0.1893	0.3016	-
ef0207	199483	200106	+	rplD	ribosomal protein L4	1474.5532	10.7755	0.2395	0.5766	-	-0.3427	0.3604	-		-0.7849	0.0113	d	-1.125	0.0003	D	-0.4246	0.1757	-
ef0208	200106	200396	+	rplW	ribosomal protein L23	1281.8313	10.5391	-0.0062	0.7737	-	-0.4057	0.1183	-		-0.6767	0.002	d	-1.1695	0	D	-0.3729	0.1031	-
ef0229	210095	210313	+	infA	translation initiation factor IF-1	1725.5611	11.0987	0.1178	0.6384	-	-0.3127	0.1857	-		-0.7386	0.0001	d	-1.1745	0	D	-0.8864	0	d
ef0233	211345	212283	+	rpoA	DNA-directed RNA polymerase alpha subunit	3589.1766	11.9913	0.3482	0.1162	-	-0.1374	0.4821	-		-0.6144	0.0003	d	-1.1862	0	D	-0.6724	0.0001	d
ef0241	218904	219215	-		conserved hypothetical protein	50.3814	5.2845	0.1022	0.7142	-	0.4496	0.2236	-		0.7269	0.0142	u	0.6377	0.052	-	0.5879	0.0622	-
ef0246	222088	222828	-		amino acid ABC transporter ATP-binding protein	237.0001	8.0307	0.0932	0.702	-	-0.537	0.0593	-		-0.6143	0.0129	d	-0.6014	0.0236	d	-0.0707	0.5114	-
ef0264	241352	241897	+	hpt	hypoxanthine-guanine phosphoribosyltransferase	428.1923	8.2388	0.4526	0.1446	-	0.2201	0.4332	-		0.6577	0.0054	u	0.2769	0.3044	-	0.5757	0.0193	-
eftRNAArg1	253908	253981	+	eftRNAArg1	tRNA-Arg	45.6859	4.0513	1.334	0.171	-	0.7246	0.413	-		1.6409	0.0249	U	0.9215	0.2756	-	1.0972	0.1482	-
eftRNASer1	254377	254466	+	eftRNASer1	tRNA-Ser	21.6069	4.7834	-0.6573	0.4383	-	-0.621	0.3809	-		-1.6412	0.0061	D	-1.0631	0.1086	-	-0.7932	0.1821	-
eftRNAMet3	254500	254573	+	eftRNAMet3	tRNA-Met	132.1892	7.8503	-0.736	0.4825	-	-1.4937	0.0781	-		-2.5273	0.0005	D	-2.6328	0.0005	D	-2.2177	0.0031	D
eftRNAIle1	254770	254843	+	eftRNAIle1	tRNA-Ile	6.8988	4.2112	-2.2426	0.2821	-	-3.4053	0.0553	-		-3.9386	0.0115	D	-3.5168	0.0354	D	-2.9814	0.0601	-
eftRNAGlu1	254858	254929	+	eftRNAGlu1	tRNA-Glu	5.3934	3.0461	0.0383	0.7699	-	-1.8084	0.0795	-		-1.8041	0.0312	D	-1.5225	0.101	-	-0.6401	0.3436	-
ef0273	261815	262633	+		phosphoglycerate mutase family protein	46.7261	5.9255	-0.4436	0.2669	-	-0.3798	0.2784	-		-0.6662	0.0195	d	-0.3779	0.2451	-	-0.4183	0.1549	-
ef0305	291290	291967	-		conserved domain protein	72.615	5.8276	0.573	0.0133	-	0.3781	0.113	-		0.6627	0.0005	u	0.1393	0.4866	-	0.3402	0.1047	-
ef0334	308948	310480	+		portal protein	157.2562	7.1153	0.3272	0.2204	-	0.4747	0.0307	-		0.7423	0.0001	u	0.544	0.0074	-	0.9014	0	u
ef0335	310410	311873	+		minor head protein	245.12	7.6658	0.3485	0.0685	-	0.3586	0.0401	-		0.7097	0	u	0.6081	0.0001	u	0.7882	0	u
ef0336	311866	312069	+		hypothetical protein	53.7188	5.4231	0.465	0.0877	-	0.3228	0.23	-		0.8888	0	u	0.3002	0.2284	-	0.839	0.0001	u
ef0338	312473	313045	+		scaffold protein	89.3334	6.3234	0.4663	0.0924	-	0.5269	0.0333	-		0.7384	0.0004	u	0.6438	0.0041	u	0.8822	0	u
ef0341	314218	314760	+		hypothetical protein	103.8789	6.5127	0.542	0.0613	-	0.4477	0.1049	-		0.6104	0.0079	u	0.676	0.0051	u	0.7005	0.003	u
ef0342	314760	315098	+		hypothetical protein	39.8194	5.2239	0.3478	0.4484	-	0.3397	0.3794	-		0.7278	0.0172	u	0.3935	0.2717	-	0.9694	0.0018	u
ef0343	315085	315516	+		conserved hypothetical protein TIGR01725	55.4395	5.6013	0.3572	0.3409	-	0.5094	0.0933	-		0.8498	0.0005	u	0.8428	0.001	u	0.9312	0.0002	u
ef0349	320535	321410	+		tail protein putative	144.8315	7.0762	0.3634	0.1703	-	0.5289	0.0171	-		0.6733	0.0005	u	0.5758	0.0054	-	0.7359	0.0002	u
ef0352	323551	324342	+		hypothetical protein	101.4167	6.5357	0.3439	0.1115	-	0.3724	0.0568	-		0.6508	0	u	0.396	0.0275	-	0.7642	0	u
ef0359	328453	328788	+	sugE-1	sugE protein	28.3159	5.1819	-0.8955	0.0703	-	-0.2134	0.5702	-		-0.7631	0.0466	d	-0.2219	0.5233	-	-0.5519	0.1645	-
ef0378	346926	348137	+			252.9359	7.3	0.2437	0.5703	-	0.0557	0.6752	-		0.8387	0.0058	u	0.8545	0.0078	u	1.2676	0	U
ef0379	348247	348666	-		death-on-curing family protein	95.6997	6.3865	0.3207	0.4019	-	0.0612	0.664	-		0.5851	0.0238	u	0.3877	0.1965	-	0.2084	0.3566	-
ef0380	348663	348902	-		conserved hypothetical protein	41.873	5.0968	0.0029	0.7765	-	0.2482	0.4451	-		0.707	0.0074	u	0.4253	0.1681	-	0.1762	0.406	-
ef0395	367625	368752	+		methionine synthase putative	148.6849	6.8252	0.0068	0.7744	-	0.2962	0.3875	-		0.74	0.0081	u	0.3423	0.2877	-	0.4413	0.1306	-
ef0412	383869	384306	+	mltF	PTS system mannitol-specific IIA component	39.2655	4.7092	0.0929	0.7269	-	0.1093	0.6406	-		0.7896	0.0137	u	0.9437	0.0048	u	0.9642	0.0033	u
ef0413	384321	385475	+	mtlD	mannitol-1-phosphate 5-dehydrogenase	125.9047	6.111	0.406	0.2743	-	0.4929	0.1148	-		0.9335	0.0002	u	1.2116	0	U	1.0713	0	U
ef0451	420550	421248	-		glucosamine-6-phosphate isomerase putative	74.4344	6.4783	-0.1389	0.5858	-	-0.4874	0.0237	-		-0.6477	0.0005	d	-0.5462	0.0059	-	-0.5496	0.0053	-
ef0453	423247	423648	+	ohr ( gsp65)	OsmC/Ohr family protein	263.1373	7.0187	0.3683	0.248	-	0.5028	0.0569	-		1.3523	0	U	1.4859	0	U	1.8725	0	U
ef0457	426277	426753	+		PTS system IIB component	61.0986	5.6423	0.2323	0.6058	-	0.376	0.3538	-		0.7321	0.0242	u	0.3163	0.3824	-	0.4653	0.1678	-
ef0463	430995	431603	+	sodA	superoxide dismutase Mn	802.1943	8.9	0.3057	0.2616	-	0.3328	0.1554	-		1.0876	0	U	0.9356	0	u	1.396	0	U
ef0466	434221	434922	+	nagB	glucosamine-6-phosphate isomerase	134.8139	6.6384	0.4381	0.0774	-	0.4849	0.0296	-		0.8454	0	u	0.3489	0.1171	-	0.3888	0.0613	-
ef0471	438984	441143	-	nrdE	ribonucleoside-diphosphate reductase 2 alpha subunit	875.0355	9.2504	0.4912	0.0279	-	0.504	0.0145	-		0.9879	0	u	0.4406	0.029	-	0.3259	0.0937	-
ef0472	441124	441501	-	nrdI	nrdI protein	142.6857	6.6963	0.3051	0.3619	-	0.2769	0.3293	-		0.7764	0.0005	u	0.3669	0.1612	-	0.2277	0.2939	-
eftRNALys2	446802	446874	+	eftRNALys2	tRNA-Lys	710.0844	9.0422	0.4525	0.5042	-	-0.1846	0.6215	-		1.1594	0.0143	U	0.3453	0.4709	-	0.8875	0.0721	-
ef0482	447820	448221	-		conserved hypothetical protein	8.086	3.4525	-0.4768	0.4641	-	-0.3819	0.4637	-		-0.9051	0.0474	d	-0.6819	0.1921	-	-0.8062	0.1021	-
ef0498	461423	461905	+		hypothetical protein	29.0079	5.2212	-0.3965	0.4314	-	-0.1843	0.5778	-		-0.6775	0.049	d	-0.4997	0.2089	-	-0.5555	0.1265	-
ef0553	511502	512314	+		PTS system IID component	70.5509	5.5708	0.105	0.7113	-	0.5968	0.0885	-		0.656	0.0265	u	0.8188	0.0088	u	0.7714	0.0121	u
ef0557	514714	516204	+	xylB	D-xylulose kinase	5651.4497	13.0725	-1.9201	0.0639	-	-1.0529	0.2981	-		-2.1284	0.0107	D	-1.175	0.2201	-	-1.5798	0.0693	-
eftRNAMet6	532143	532216	+	eftRNAMet6	tRNA-Met	62.1489	6.4875	-0.5105	0.3233	-	-0.6917	0.1059	-		-1.2618	0.0005	D	-0.6137	0.1332	-	-1.1814	0.0016	D
ef0580	541613	542281	+		conserved hypothetical protein	54.3402	5.231	0.2188	0.5197	-	0.5574	0.0344	-		0.7551	0.0006	u	0.9479	0	u	0.6537	0.0057	u
ef0583	544404	546158	+		ABC transporter ATP-binding protein/permease protein	134.4683	6.6003	0.2863	0.3599	-	0.4845	0.0488	-		0.7373	0.0004	u	0.9152	0	u	0.8235	0.0001	u
ef0584	546142	547884	+		ABC transporter ATP-binding/permease protein	139.7988	6.7017	-0.1082	0.6764	-	0.279	0.3089	-		0.7606	0.0004	u	0.758	0.0007	u	0.6546	0.0037	u
ef0585	548407	548676	+	rpsN-2	ribosomal protein S14	57.4242	6.1346	-0.2736	0.6158	-	0.1875	0.6005	-		-1.348	0.0012	D	-0.2744	0.4924	-	-0.7395	0.0877	-
ef0622	579550	579714	+		hypothetical protein	15.5042	2.5797	0.7046	0.6635	-	0.7824	0.5628	-		3.2353	0.0147	U	0.3176	0.6294	-	1.4407	0.2634	-
ef0625	581066	581752	+		hypothetical protein	56.9522	5.9424	-0.3705	0.4783	-	0.1883	0.5805	-		-0.7399	0.0414	d	-0.4274	0.2987	-	-0.2473	0.3902	-
ef0637	594362	595279	+		hypothetical protein	286.2156	7.7528	0.082	0.7044	-	0.2306	0.3864	-		0.7767	0.0003	u	0.6831	0.0025	u	0.9936	0	u
ef0661	612745	614553	-		oligoendopeptidase F putative	550.333	8.553	0.27	0.1766	-	0.3734	0.0266	-		0.7602	0	u	0.7439	0	u	0.8902	0	u
ef0665	616666	616839	-		hypothetical protein	205.7541	6.8483	0.1705	0.5274	-	0.4138	0.0545	-		1.0231	0	U	1.0272	0	U	1.635	0	U
ef0672	624512	624745	+		hypothetical protein	44.7852	6.1386	-0.6373	0.225	-	0.3068	0.4726	-		-1.1023	0.0043	D	-0.9076	0.03	d	-0.9132	0.024	d
ef0681	634935	635276	+		conserved hypothetical protein	330.5487	8.1642	-0.0391	0.736	-	0.0278	0.6785	-		0.6366	0.0001	u	0.3552	0.05	-	0.5395	0.0012	-
ef0686	641548	641892	-		hypothetical protein	30.833	4.3958	0.5106	0.2315	-	0.455	0.2361	-		1.1504	0.0001	U	0.6158	0.0692	-	0.9359	0.0024	u
ef0692	646169	646915	-		phosphosugar-binding transcriptional regulator RpiR family putative	117.4685	7.413	-0.2942	0.5736	-	-0.1388	0.6274	-		-0.7704	0.0401	d	-0.98	0.0152	d	-1.0367	0.0079	D
ef0702	656915	657358	+		conserved hypothetical protein	155.0792	6.2961	-0.9929	0.5502	-	1.3415	0.3448	-		2.6097	0.0252	U	-0.6392	0.5377	-	0.4942	0.4715	-
ef0709	662613	662879	+	ptsH	phosphocarrier protein HPr	1183.2014	9.8702	0.1498	0.5766	-	0.2357	0.3164	-		0.6014	0.0016	u	0.1884	0.3749	-	0.1624	0.3386	-
ef0717	671298	673220	-		PTS system fructose-specific family IIABC components	520.0575	8.4061	-0.0481	0.7642	-	-0.9162	0.1778	-		-1.5285	0.0069	D	-1.7033	0.004	D	-1.703	0.0032	D
ef0718	673244	674161	-	fruK-2	1-phosphofructokinase	102.6769	6.1463	0.1105	0.7474	-	-0.6192	0.4094	-		-1.3354	0.0342	D	-1.0607	0.1385	-	-1.0603	0.1061	-
ef0719	674158	674910	-		transcriptional regulator DeoR family	82.4797	5.6751	0.2309	0.7037	-	-0.3199	0.5839	-		-1.3509	0.031	D	-0.8017	0.2624	-	-1.1897	0.071	-
ref66	681449	681566	-	ref66	sRNA	55.3666	5.3352	0.2223	0.6524	-	0.4712	0.3307	-		0.8539	0.028	u	0.2539	0.5043	-	1.2494	0.0015	U
ef0741	698059	698490	+		conserved domain protein	47.5741	6.0859	-0.628	0.4806	-	-1.263	0.0835	-		-1.2527	0.0435	D	-0.7869	0.2682	-	-0.4232	0.3896	-
ef0747	702992	703702	+		conserved hypothetical protein	120.1374	6.5939	0.0846	0.681	-	0.3125	0.1535	-		0.6478	0.0002	u	0.6251	0.0005	u	0.529	0.0039	-
ef0776	735347	735730	+		hypothetical protein	30.4551	5.44	-0.7663	0.0878	-	-0.3725	0.3788	-		-0.9904	0.005	d	-0.3482	0.3604	-	-0.7669	0.0391	d
ef0786	746371	747162	+		tributyrin esterase putative	506.2601	9.5349	-0.5851	0.1795	-	-0.4942	0.2117	-		-1.14	0.0004	D	-0.6369	0.0806	-	-0.7613	0.0251	d
ef0787	747243	747905	-		transcriptional regulator TetR family	67.3942	6.4871	-0.4255	0.2372	-	-0.1566	0.5548	-		-0.6958	0.0077	d	-0.3765	0.2062	-	-0.6009	0.0291	d
ef0790	749874	751643	+	efrD	ABC transporter ATP-binding/permease protein	317.1594	8.6313	-0.199	0.1661	-	-0.5046	0	-		-0.7602	0	d	-0.6829	0	d	-0.402	0.0003	-
ef0812	773289	774452	+		glucuronyl hydrolase putative	100.4012	6.9709	-0.4572	0.1137	-	-0.4892	0.0614	-		-0.639	0.0042	d	-0.2387	0.3369	-	-0.3984	0.0898	-
ef0862	822329	822991	-		glycine betaine/carnitine/choline ABC transporter permease protein	207.2989	7.2442	-0.162	0.5908	-	0.1662	0.4957	-		0.6032	0.0045	u	0.656	0.0031	u	1.0468	0	U
ef0869	828808	829056	-		transcriptional regulator Cro/CI family	107.24	6.2966	0.382	0.145	-	0.3932	0.096	-		0.6658	0.0006	u	0.6118	0.0028	u	0.7416	0.0002	u
ef0871	829936	832581	+		cation-transporting ATPase E1-E2 family	299.1423	8.6313	-0.3571	0.0155	-	-0.5093	0.0001	-		-0.6773	0	d	-0.8066	0	d	-0.9414	0	d
ef0877	839575	840486	+		oxidoreductase aldo/keto reductase 2 family	276.5743	7.4026	0.5443	0.1817	-	0.608	0.0873	-		0.8724	0.004	u	0.7887	0.0152	u	1.1899	0.0001	U
ef0878	840674	843322	+	polA	DNA polymerase I	540.1133	8.6274	0.3416	0.1001	-	0.4632	0.0094	-		0.666	0	u	0.4416	0.0103	-	0.7689	0	u
ef0880	844261	844860	+		dephospho-CoA kinase putative	54.9825	5.1064	0.5228	0.0763	-	0.5297	0.0512	-		0.705	0.0018	u	0.8437	0.0003	u	0.8267	0.0004	u
ef0882	845538	846947	+		replication initiation and membrane attachment protein DnaB putative	390.3817	8.1201	0.4322	0.1062	-	0.3494	0.1665	-		0.7885	0.0001	u	0.2533	0.2892	-	0.5463	0.0113	-
ef0883	846944	847876	+	dnaI	primosomal protein DnaI	255.7791	7.4529	0.4721	0.0133	-	0.5262	0.0026	-		0.7764	0	u	0.6495	0.0001	u	0.8385	0	u
ef0895	860375	861463	+	gldA2	glycerol dehydrogenase putative	107.6901	7.1995	-0.4274	0.1548	-	-0.5191	0.0493	-		-0.8764	0.0001	d	-0.6608	0.0062	d	-0.5557	0.0202	-
ef0899	863657	863944	+		conserved hypothetical protein	84.3517	6.2903	0.0191	0.7725	-	0.305	0.5646	-		1.1942	0.0235	U	-0.257	0.5589	-	-0.2007	0.4862	-
ef0910	876168	877220	+	opp1C	peptide ABC transporter permease protein	836.1762	9.4553	-0.2847	0.071	-	0.1331	0.3798	-		0.7182	0	u	0.4796	0.0001	-	-0.0205	0.5446	-
ef0911	877230	878288	+	opp1D	peptide ABC transporter ATP-binding protein	749.7227	9.2133	-0.1567	0.4445	-	0.2798	0.0855	-		0.9401	0	u	0.5712	0	-	0.1075	0.3633	-
ef0912	878288	879244	+	opp1F	peptide ABC transporter ATP-binding protein	620.9828	8.7107	0.083	0.7153	-	0.3374	0.274	-		1.2101	0	U	0.699	0.0088	u	0.6025	0.0216	u
ef0913	879285	880355	+		transposase putative	128.9347	6.3413	0.2993	0.1808	-	0.4751	0.0096	-		1.2113	0	U	0.8592	0	u	0.5965	0.0003	u
ef0914	880755	881276	+	infC	translation initiation factor IF-3	633.3542	9.5129	-0.1303	0.7111	-	-0.8244	0.0576	-		-0.8416	0.0262	d	-1.0806	0.0068	D	-0.0943	0.5221	-
ef0924	887415	888287	+		conserved hypothetical protein	66.0853	5.5124	0.4839	0.0665	-	0.4625	0.0605	-		0.7536	0.0002	u	0.6992	0.0009	u	1.0435	0	U
ef0929	891639	893030	+		amino acid permease family protein	327.9732	8.7545	-0.4703	0.0181	-	-0.4679	0.0116	-		-0.9058	0	d	-0.6243	0.0002	d	-0.5325	0.0018	-
ef0933	896387	898585	-		conserved hypothetical protein	354.0885	7.9593	0.2511	0.1635	-	0.5074	0.0003	-		0.8371	0	u	0.8267	0	u	0.6114	0	u
ef0941	904372	906138	-		ABC transporter ATP-binding/permease protein	399.1439	8.8704	-0.1735	0.5828	-	-0.1022	0.6049	-		-0.8291	0.0002	d	-0.4339	0.0892	-	-0.4773	0.0459	-
ef0950	914478	914957	+		conserved hypothetical protein TIGR00150	152.5447	6.635	0.2994	0.4052	-	0.5335	0.0594	-		0.9364	0.0001	u	0.8524	0.0006	u	0.7401	0.003	u
ef0954	915924	916934	-	bopD / malR	sugar-binding transcriptional regulator LacI family	159.1519	6.8671	0.4384	0.0688	-	0.4841	0.0255	-		0.6621	0.0004	u	0.4053	0.0557	-	0.3531	0.0815	-
ef0967	928993	930885	+		conserved domain protein	555.054	9.5464	-0.2368	0.6612	-	0.2756	0.5494	-		-1.5964	0.0003	D	-0.519	0.3062	-	-0.8876	0.0582	-
ef0972	933023	933838	-		DNA repair exonuclease family protein	122.4027	6.6585	-0.1453	0.6306	-	0.4014	0.1398	-		0.856	0.0001	u	0.3514	0.1743	-	0.2154	0.3064	-
ef0979	937576	938922	+	xseA	exodeoxyribonuclease VII large subunit	143.8683	6.7968	0.2843	0.3893	-	0.2701	0.3329	-		0.6087	0.0064	u	0.0918	0.5829	-	0.734	0.0012	u
ef0995	952846	953970	+	ftsQ	cell division protein FtsQ	212.7192	7.2026	0.4815	0.0243	-	0.4017	0.0517	-		0.7	0	u	0.5167	0.0057	-	0.6495	0.0003	u
ef1001	958390	959172	+		S4 domain protein	345.5512	7.7651	0.4142	0.1611	-	0.4413	0.0917	-		0.8676	0.0001	u	0.5508	0.0217	-	0.9936	0	u
ef1002	959324	960025	+	divIVA	cell division protein DivIVA	480.1769	8.4127	0.3941	0.0133	-	0.4216	0.004	-		0.8487	0	u	0.3733	0.0091	-	0.6939	0	u
ef1004	963168	964691	-	zwf/gdh	glucose-6-phosphate 1-dehydrogenase	540.4263	9.3681	-0.4242	0.2412	-	-0.1965	0.5004	-		-0.6984	0.0078	d	-0.5377	0.0642	-	-0.5862	0.032	d
ef1008	966940	967938	+		oxidoreductase Gfo/Idh/MocA family	162.5158	6.8636	0.3776	0.2838	-	0.4691	0.1109	-		0.7027	0.0043	u	0.7459	0.0038	u	0.442	0.0896	-
ef1009	967965	969266	+		ATP-dependent RNA helicase DEAD/DEAH box family	130.3465	6.5485	0.3536	0.139	-	0.3843	0.0725	-		0.8264	0	u	0.5627	0.0027	-	0.7459	0	u
ef1020	977426	978820	+		glycosyl hydrolase family 1	309.4891	8.5963	0.3809	0.36	-	0.0231	0.6966	-		-0.6288	0.0296	d	-0.8409	0.0058	d	-1.34	0	D
ef1022	980154	980273	+		hypothetical protein	107.7504	6.1686	0.5891	0.1029	-	0.1564	0.5754	-		0.7045	0.0123	u	0.9473	0.001	u	0.8134	0.0048	u
ef1027	985285	987816	-			277.6853	8.4941	-0.4391	0.0045	-	-0.517	0.0003	-		-0.6917	0	d	-0.4473	0.0013	-	-0.4824	0.0004	-
ef1028	987813	988547	-		hydrolase alpha/beta hydrolase fold family	47.6165	5.9385	-0.4368	0.1333	-	-0.222	0.4056	-		-0.6194	0.0052	d	-0.5214	0.0316	-	-0.684	0.0039	d
ref71	1024429	1024859	-	ref71	sRNA	68.2069	5.3132	0.4104	0.338	-	0.3076	0.3961	-		0.9095	0.0015	u	1.0671	0.0003	U	1.2284	0	U
ef1061	1034696	1035919	+		N-acyl-D-amino-acid deacylase family protein	112.3154	7.041	-0.5514	0.4081	-	-0.7606	0.1696	-		-1.0467	0.0228	D	-0.8737	0.0884	-	-0.4157	0.3164	-
ef1068	1039422	1040459	-	galM	aldose 1-epimerase	97.5804	6.2577	0.1448	0.6236	-	0.5027	0.0462	-		0.5859	0.0068	u	0.6173	0.0071	u	0.2024	0.3178	-
ef1075	1046338	1046844	+		acetyltransferase GNAT family	36.83	4.5863	0.629	0.0616	-	0.522	0.1076	-		0.7644	0.0035	u	0.569	0.0554	-	0.7623	0.0057	u
ef1091	1057387	1060698	+	ebpA	von Willebrand factor type A domain protein	334.2094	7.9151	0.4255	0.0337	-	0.5252	0.0031	-		0.6808	0	u	0.5359	0.0016	-	0.481	0.0045	-
ef1103	1073093	1074445	-		amino acid permease family protein	105.1464	7.1405	-0.4636	0.0644	-	-0.3951	0.0937	-		-0.6309	0.0014	d	-0.0592	0.6116	-	-0.7202	0.0005	d
ef1113	1083366	1087160	+	rexA	exonuclease RexA	472.2288	8.5603	0.3188	0.0428	-	0.3348	0.0199	-		0.6364	0	u	0.3539	0.0088	-	0.5902	0	u
ef1140	1110236	1110610	-	gloA	lactoylglutathione lyase	140.7916	6.5086	0.1231	0.6541	-	0.3278	0.2228	-		0.7584	0.0003	u	0.7064	0.0015	u	1.3785	0	U
ef1177	1146752	1146964	+		hypothetical protein	10.0297	3.9812	-0.9384	0.0991	-	-0.2627	0.5454	-		-1.055	0.0159	D	-0.1516	0.5902	-	-1.0944	0.0231	D
[truncated: 192 more rows]

## Sheet: Sig.t15
								Early response							Late response
[truncated: 93 more rows]

## Sheet: Sig.t25
								Early response							Late response
[truncated: 148 more rows]
