# Supplementary material for: Adaptation of the gut pathobiont Enterococcus faecalis to deoxycholate and taurocholate bile acids
Source: Sci Rep. 2022 May 19;12:8485. doi: 10.1038/s41598-022-12552-3 (PMC9120511; doi:10.1038/s41598-022-12552-3)
Supplement: Supplementary file 4 — Supplementary Information 4. [file 41598_2022_12552_MOESM4_ESM.xlsx]

## Sheet: Legend
	Table S5: Adjusted COG to E. faecalis V583 chromosome
	Column	Description
	Folder: Summary COGs
	Functional description	Information Storage and processing
		Metabolism
		Cellular Processes and Signaling
		Unknown
	Letter code category	Letter assigned to the functional COG category
	COG category	Functional COG category
	NCBI assignments	Number of CDSs considered from the NCBI database
	% CDS	Percentage of CDSs assigned from the NCBI database
	Novel Assignment#	Number of CDSs assigned considering tRNAs, sRNAs and other CDSs non-annotated at the NCBI database
	% CDS#	Percentage of CDSs with the 'Novel assignment'
	DCA t6_0	CDSs': Number of CDSs responding to DCA in the time interval t6-0 ('CDSs') _ '%CDS': percentage over the number of CDSs responding during the time interval _ 'p': Fisher test (2x2 matrix) p-value to detect enrichement in the COG category among reprogrammed genes _ 'adj.p': Bonferroni adjusted p-value to account for multiple testing _ 'enrich': Statistical significance code : * if adjusted p-value…
	DCA t15_6	CDSs': Number of CDSs responding to DCA in the time interval t15-6 ('CDSs') _ '%CDS': percentage over the number of CDSs responding during the time interval _ 'p': Fisher test (2x2 matrix) p-value to detect enrichement in the COG category among reprogrammed genes _ 'adj.p': Bonferroni adjusted p-value to account for multiple testing _ 'enrich': Statistical significance code : * if adjusted p-valu…
	TCA t6_0	CDSs': Number of CDSs responding to DCA in the time interval t6-0 ('CDSs') _ '%CDS': percentage over the number of CDSs responding during the time interval _ 'p': Fisher test (2x2 matrix) p-value to detect enrichement in the COG category among reprogrammed genes _ 'adj.p': Bonferroni adjusted p-value to account for multiple testing _ 'enrich': Statistical significance code : * if adjusted p-value…
	TCA t15_6	CDSs': Number of CDSs responding to DCA in the time interval t15-6 ('CDSs') _ '%CDS': percentage over the number of CDSs responding during the time interval _ 'p': Fisher test (2x2 matrix) p-value to detect enrichement in the COG category among reprogrammed genes _ 'adj.p': Bonferroni adjusted p-value to account for multiple testing _ 'enrich': Statistical significance code : * if adjusted p-valu…
	Folder: COGs in V583 chr
	CDS	Name of the transcribed sequence
	Start	Starting coordinate on the V583 chromosome
	End	Ending coordinate on the V583 chromosome
	Strand	Transcription orientation
	gene	gene name
	Letter code *	Letter assigned to the functional COG category. Manual assignements are marked in red.
	COG Description	Description of the function. Manual assignements are marked in red.
	COG category *	Functional COG category. Manual assignements are marked in red.
	*	Color code assigned to COG functional description
		Assigned to at least two functional categories of COGs

## Sheet: Summary COGs
		Table S3: Adjusted COG assignments of CDSs in the E. faecalis V583 chromosome.
		Letter code category	COG category	NCBI assignment		Novel assigments #			DCA t6_0						DCA t15_6						TCA t6_0						TCA t15_6
				CDS	% CDS	CDS	% CDS		CDS	% CDS	p	adj.p	enrich		CDS	% CDS	p	adj.p	enrich		CDS	% CDS	p	adj.p	enrich		CDS	% CDS	p	adj.p	enrich
	Information Storage and processing	J	Translation, ribosomal structure and biogenesis	145	4.92026	219	6.5		52	11	5.62e-05	0.00124	**		46	11	0.000165	0.00364	**		0	0	1	1			2	11	0.332	1
		A	RNA processing and modification	0	0	3	0.09		1	0.21	0.367	1			0	0	1	1			0	0	1	1			0	0	1	1
		K	Transcription	134	4.547	192	5.7		26	5.5	0.63	1			22	5.3	0.706	1			0	0	1	1			2	11	0.277	1
		L	Replication, recombination and repair	127	4.30947	144	4.3		8	1.7	1	1			19	4.5	0.437	1			0	0	1	1			1	5.6	0.548	1
	Cellular Processes and Signaling	D	Cell cycle control, cell division, chromosome partitioning	25	0.84832	25	0.75		3	0.63	0.708	1			4	0.96	0.382	1			0	0	1	1			0	0	1	1
		V	Defense mechanisms	42	1.42518	42	1.3		8	1.7	0.235	1			8	1.9	0.145	1			1	10	0.119	1			1	5.6	0.204	1
		T	Signal transduction mechanisms	42	1.42518	82	2.5		11	2.3	0.625	1			6	1.4	0.955	1			0	0	1	1			0	0	1	1
		M	Cell wall/membrane biogenesis	101	3.42721	114	3.4		15	3.2	0.662	1			9	2.2	0.958	1			0	0	1	1			1	5.6	0.465	1
		N	Cell motility	1	0.0339328	10	0.3		1	0.21	0.783	1			0	0	1	1			0	0	1	1			0	0	1	1
		U	Intracellular trafficking and secretion	18	0.610791	30	0.9		3	0.63	0.818	1			2	0.48	0.905	1			0	0	1	1			0	0	1	1
		O	Posttranslational modification, protein turnover, chaperones	45	1.52698	54	1.6		25	5.3	9.89e-09	2.17e-07	**		9	2.2	0.226	1			0	0	1	1			0	0	1	1
	Metabolism	C	Energy production and conversion	87	2.95215	101	3		31	6.6	1.11e-05	0.000245	**		13	3.1	0.5	1			1	10	0.264	1			1	5.6	0.425	1
		E	Amino acid transport and metabolism	217	7.36342	176	5.3		39	8.2	0.00205	0.0451	*		25	6	0.273	1			5	50	7.74e-05	0.0017	**		2	11	0.244	1
		F	Nucleotide transport and metabolism	146	4.95419	88	2.6		19	4	0.0354	0.778			14	3.3	0.203	1			0	0	1	1			2	11	0.0797	1
		G	Carbohydrate transport and metabolism	76	2.57889	240	7.2		40	8.5	0.143	1			29	6.9	0.611	1			0	0	1	1			1	5.6	0.739	1
		H	Coenzyme transport and metabolism	59	2.00204	71	2.1		12	2.5	0.297	1			10	2.4	0.394	1			0	0	1	1			0	0	1	1
		I	Lipid transport and metabolism	39	1.32338	56	1.7		8	1.7	0.547	1			10	2.4	0.153	1			0	0	1	1			0	0	1	1
		P	Inorganic ion transport and metabolism	108	3.66474	121	3.6		32	6.8	0.000207	0.00455	**		20	4.8	0.112	1			5	50	1.24e-05	0.000274	**		0	0	1	1
		Q	Secondary metabolites biosynthesis, transport and catabolism	8	0.271463	33	0.99		3	0.63	0.866	1			3	0.72	0.8	1			0	0	1	1			1	5.6	0.164	1
	Unknown	R	Poorly characterized (General function prediction only)	227	7.70275	267	8		32	6.8	0.875	1			40	9.6	0.12	1			0	0	1	1			2	11	0.427	1
		S	Poorly characterized (Function unknown)	982	33.322	1071	32		99	21	1	1			108	26	0.999	1			0	0	1	1			2	11	0.991	1
		-	Poorly characterized (Not in COGs)	318	10.7906	393	12		38	8	0.998	1			46	11	0.718	1			1	10	0.714	1			2	11	0.643	1
			All genes	2947	100	3345	100		473	100					418	100					10	100					18	100

## Sheet: COGs in V583 chr
CDS	Start	End	Strand	gene	Letter code	COG Description	COG category
ef0001	59	1402	+	dnaA	L	COG0593 ATPase involved in DNA replication initiation	Replication, recombination and repair
ef0002	1604	2734	+	dnaN	L	COG0592 DNA polymerase sliding clamp subunit (PCNA homolog)	Replication, recombination and repair
ef0003	3313	3558	+		S	COG2501 Uncharacterized conserved protein	Poorly characterized (Function Poorly characterized)
ef0004	3545	4672	+	recF	L	COG1195 Recombinational DNA repair ATPase (RecF pathway)	Replication, recombination and repair
ef0005	4690	6618	+	gyrB	L	COG0187 Type IIA topoisomerase (DNA gyrase/topo II, topoisomerase IV), B subunit	Replication, recombination and repair
ef0006	6674	9175	+	gyrA	L	COG0188 Type IIA topoisomerase (DNA gyrase/topo II, topoisomerase IV), A subunit	Replication, recombination and repair
ef0007	9350	9652	+	rpsF	J	COG0360 Ribosomal protein S6	Translation, ribosomal structure and biogenesis
ef0008	9697	10263	+	ssb-1	L	COG0629 Single-stranded DNA-binding protein	Replication, recombination and repair
ef0009	10289	10528	+	rpsR	J	COG0238 Ribosomal protein S18	Translation, ribosomal structure and biogenesis
ef0011	10733	12709	+	pde	T	COG3887 Predicted signaling protein consisting of a modified GGDEF domain and a DHH domain	Signal transduction mechanisms
ef0012	12715	13167	+	rplI	J	COG0359 Ribosomal protein L9	Translation, ribosomal structure and biogenesis
ef0013	13440	14807	+	dnaB	L	COG0305 Replicative DNA helicase	Replication, recombination and repair
ef0014	15044	16336	+	purA	F	COG0104 Adenylosuccinate synthase	Nucleotide transport and metabolism
ef0016	16461	17330	+		S	COG1307 Uncharacterized protein conserved in bacteria	Poorly characterized (Function Poorly characterized)
ef0017	17370	19001	-		R	COG0488 ATPase components of ABC transporters with duplicated ATPase domains	Poorly characterized (General function prediction only)
ef0018	19254	22139	+		KT	COG1221 Transcriptional regulators containing an AAA-type ATPase domain and a DNA-binding domain	Transcription / Signal transduction mechanisms
ef0019	22341	22853	+	mptB	G	COG3444 Phosphotransferase system, mannose/fructose/N-acetylgalactosamine-specific component IIB	Carbohydrate transport and metabolism
ef0020	23088	24080	+	mptA	G	COG3444 Phosphotransferase system, mannose/fructose/N-acetylgalactosamine-specific component IIB	Carbohydrate transport and metabolism
ef0021	24115	24918	+	mptC	G	COG3715 Phosphotransferase system, mannose/fructose/N-acetylgalactosamine-specific component IIC	Carbohydrate transport and metabolism
ef0022	24941	25852	+	mptD	G	COG3716 Phosphotransferase system, mannose/fructose/N-acetylgalactosamine-specific component IID	Carbohydrate transport and metabolism
ef0024	26014	26391	+		S	COG4687 Uncharacterized protein conserved in bacteria	Poorly characterized (Function Poorly characterized)
ef0025	26639	27166	+		S	COG3247 Uncharacterized conserved protein	Poorly characterized (Function Poorly characterized)
ef0026	27213	27416	-		S	No_Similarity_To_COG	Poorly characterized (Function Poorly characterized)
ef0027	27614	28384	+		K	COG1737 Transcriptional regulators	Transcription
ef0028	28533	30101	+		G	COG1263 Phosphotransferase system IIC components, glucose/maltose/N-acetylglucosamine-specific	Carbohydrate transport and metabolism
ef0029	30116	31330	+		E	COG1168 Bifunctional PLP-dependent enzyme with beta-cystathionase and maltose regulon repressor activities	Amino acid transport and metabolism
ef0030	31430	31810	+		J	COG0251 Putative translation initiation inhibitor, yjgF family	Translation, ribosomal structure and biogenesis
ef0031	32001	34592	+	mprF	S	COG2898 Uncharacterized conserved protein_Cationic antimicrobial peptide (CAMP) resistance, lysyl-phosphatidylglycerol (L-PG) synthase MprF	Poorly characterized (Function Poorly characterized)
ef0032	34629	37244	-		S	COG4485 Predicted membrane protein	Poorly characterized (Function Poorly characterized)
ef0033	37660	37809	-		S	No_Similarity_To_COG	Poorly characterized (Function Poorly characterized)
ef0034	37788	38297	-		S	COG4283 Uncharacterized conserved protein	Poorly characterized (Function Poorly characterized)
ref47	38039	38662	+	ref47	S	sRNA	Poorly characterized (Function Poorly characterized)
ef0035	38305	38772	-		S	No_Similarity_To_COG	Poorly characterized (Function Poorly characterized)
ef0036	38849	39784	+		K	COG2378 Predicted transcriptional regulator	Transcription
ref48	38910	39306	-	ref48	S	sRNA	Poorly characterized (Function Poorly characterized)
ef0037	39876	41129	-	proA	E	COG0014 Gamma-glutamyl phosphate reductase	Amino acid transport and metabolism
ef0038	41116	41931	-	proB	E	COG0263 Glutamate 5-kinase	Amino acid transport and metabolism
ef0039	42257	42736	+		F	COG0756 dUTPase	Nucleotide transport and metabolism
ef0040	42815	44185	+	radA	O	COG1066 Predicted ATP-dependent serine protease	Posttranslational modification, protein turnover, chaperones
ef0041	44286	45431	+		R	COG4956 Integral membrane protein (PIN domain superfamily)	Poorly characterized (General function prediction only)
ef0042	45450	45923	+	ispF	I	COG0245 2C-methyl-D-erythritol 2,4-cyclodiphosphate synthase	Lipid transport and metabolism
ef0043	45976	47433	+	gltX	J	COG0008 Glutamyl- and glutaminyl-tRNA synthetases	Translation, ribosomal structure and biogenesis
ef0044	47703	48242	+	cysE	E	COG1045 Serine acetyltransferase	Amino acid transport and metabolism
ef0045	48235	49647	+	cysS	J	COG0215 Cysteinyl-tRNA synthetase	Translation, ribosomal structure and biogenesis
ef0046	49644	50042	+		S	COG1939 Uncharacterized protein conserved in bacteria	Poorly characterized (Function Poorly characterized)
ef0047	50032	50880	+		J	COG0566 rRNA methylases	Translation, ribosomal structure and biogenesis
ef0048	50895	51425	+		R	COG3688 Predicted RNA-binding protein containing a PIN domain	Poorly characterized (General function prediction only)
ef0049	51511	52077	+	rpoH	-	Not in COGs / sigma-70 factor family protein (would be rpoH)	Poorly characterized (Not in COGs)
ef0050	52192	52437	+		S	COG4466 Uncharacterized protein conserved in bacteria	Poorly characterized (Function Poorly characterized)
ef0051	52618	53469	+	ispE	I	COG1947 4-diphosphocytidyl-2C-methyl-D-erythritol 2-phosphate synthase	Lipid transport and metabolism
ef0052	53530	54156	-		S	No_Similarity_To_COG	Poorly characterized (Function Poorly characterized)
ef0053	54156	55025	-	dnaQ	L	COG0847 DNA polymerase III, epsilon subunit and related 3'-5' exonucleases	Replication, recombination and repair
ef0054	55025	55435	-		S	No_Similarity_To_COG	Poorly characterized (Function Poorly characterized)
ef0055	55754	56707	+		P	COG0803 ABC-type metal ion transport system, periplasmic component/surface adhesin	Inorganic ion transport and metabolism
ef0056	56733	57425	+		P	COG1121 ABC-type Mn/Zn transport systems, ATPase component	Inorganic ion transport and metabolism
ef0057	57587	58426	+		P	COG1108 ABC-type Mn2+/Zn2+ transport systems, permease components	Inorganic ion transport and metabolism
ef0058	58570	59391	+	purR	F	COG0503 Adenine/guanine phosphoribosyltransferases and related PRPP-binding proteins	Nucleotide transport and metabolism
ef0059	59602	60978	+	glmU	M	COG1207 N-acetylglucosamine-1-phosphate uridyltransferase (contains nucleotidyltransferase and I-patch acetyltransferase domains)	Cell wall/membrane biogenesis
ef0062	61420	65361	+		F	COG0737 5'-nucleotidase/2',3'-cyclic phosphodiesterase and related esterases	Nucleotide transport and metabolism
ef0063	65497	67176	+		E	COG4166 ABC-type oligopeptide transport system, periplasmic component	Amino acid transport and metabolism
ef0064	67223	67447	-		S	COG4224 Uncharacterized protein conserved in bacteria	Poorly characterized (Function Poorly characterized)
ef0065	67462	68448	-		C	COG2141 Coenzyme F420-dependent N5,N10-methylene tetrahydromethanopterin reductase and related flavin-dependent oxidoreductases	Energy production and conversion
ef0066	68667	69281	+	ruvA	L	COG0632 Holliday junction resolvasome, DNA-binding subunit	Replication, recombination and repair
ef0067	69294	70310	+	ruvB	L	COG2255 Holliday junction resolvasome, helicase subunit	Replication, recombination and repair
ef0068	70434	70871	-		S	No_Similarity_To_COG	Poorly characterized (Function Poorly characterized)
ef0069	71084	71782	+		G	COG3010 Putative N-acetylmannosamine-6-phosphate epimerase	Carbohydrate transport and metabolism
ef0071	71960	74299	+		-	Not in COGs	Poorly characterized (Not in COGs)
ef0073	74846	75763	+		S	No_Similarity_To_COG	Poorly characterized (Function Poorly characterized)
ef0074	75810	76463	-	ers	-	Not in COGs_transcriptional regulator, Crp/Fnr family	Poorly characterized (Not in COGs)
ef0076	76736	77629	+		-	Not in COGs	Poorly characterized (Not in COGs)
ef0077	77642	78214	+		-	Not in COGs	Poorly characterized (Not in COGs)
ef0078	78227	78418	+		S	COG5547 Small integral membrane protein	Poorly characterized (Function Poorly characterized)
ef0079	78431	78943	+	glS24	S	COG1302 Uncharacterized protein conserved in bacteria	Poorly characterized (Function Poorly characterized)
ef0080	79002	79562	+	glsB	S	COG1302 Uncharacterized protein conserved in bacteria	Poorly characterized (Function Poorly characterized)
ef0081	79586	79828	+		S	COG2261 Predicted membrane protein	Poorly characterized (Function Poorly characterized)
ef0082	80195	81430	+		GEPR	COG0477 Permeases of the major facilitator superfamily	Carbohydrate transport and metabolism / Amino acid transport and metabolism / Inorganic ion transport and metabolism / General function prediction only
ef0083	81451	81630	+		S	No_Similarity_To_COG	Poorly characterized (Function Poorly characterized)
ef0084	81786	82169	-		S	No_Similarity_To_COG	Poorly characterized (Function Poorly characterized)
ef0085	82166	83269	-		S	No_Similarity_To_COG	Poorly characterized (Function Poorly characterized)
ef0086	83263	84750	-		S	No_Similarity_To_COG	Poorly characterized (Function Poorly characterized)
ef0089	85595	91558	+	fss1	M	COG4932 Predicted outer membrane protein	Cell wall/membrane biogenesis
ef0090	91977	92891	+		IR	COG1597 Sphingosine kinase and enzymes related to eukaryotic diacylglycerol kinase	Lipid transport and metabolism / General function prediction only
ef0091	92973	94478	+		S	No_Similarity_To_COG	Poorly characterized (Function Poorly characterized)
ef0092	94814	95053	+		S	No_Similarity_To_COG	Poorly characterized (Function Poorly characterized)
ef0093	95068	98235	+		S	No_Similarity_To_COG	Poorly characterized (Function Poorly characterized)
ef0094	98403	99173	+		P	COG2116 Formate/nitrite family of transporters	Inorganic ion transport and metabolism
ef0095	99329	100114	+		S	No_Similarity_To_COG	Poorly characterized (Function Poorly characterized)
ef0096	100173	100853	-		S	COG2964 Uncharacterized protein conserved in bacteria	Poorly characterized (Function Poorly characterized)
ef0097	101110	102216	+		G	COG1299 Phosphotransferase system, fructose-specific IIC component	Carbohydrate transport and metabolism
ef0098	102239	102898	+	sdhB-1	E	COG1760 L-serine deaminase	Amino acid transport and metabolism
ef0099	102913	103806	+	sdhA-1	E	COG1760 L-serine deaminase	Amino acid transport and metabolism
ef0100	103833	105104	+	serS-1	J	COG0172 Seryl-tRNA synthetase	Translation, ribosomal structure and biogenesis
ef0101	105141	106055	-		I	COG2267 Lysophospholipase	Lipid transport and metabolism
ef0102	106222	106701	-	argR2	K	COG1438 Arginine repressor	Transcription
ef0103	106944	107432	+	argR1	K	COG1438 Arginine repressor	Transcription
ef0104	107729	108955	+	arcA	E	COG2235 Arginine deiminase	Amino acid transport and metabolism
ef0105	108985	110004	+	argF-1(arcB)	E	COG0078 Ornithine carbamoyltransferase	Amino acid transport and metabolism
ef0106	110110	111042	+	arcC-1	E	COG0549 Carbamate kinase	Amino acid transport and metabolism
ef0107	111067	111759	+	arcR	T	COG0664 cAMP-binding proteins - catabolite gene activator and regulatory subunit of cAMP-dependent protein kinases	Signal transduction mechanisms
ef0108	111807	113258	+	arcD	S	COG1288 Predicted membrane protein	Poorly characterized (Function Poorly characterized)
ef0109	113349	114029	-		R	COG0693 Putative intracellular protease/amidase	Poorly characterized (General function prediction only)
ef0110	114026	114361	-		K	COG0640 Predicted transcriptional regulators	Transcription
ef0111	114544	115563	+		-	Not in COGs	Poorly characterized (Not in COGs)
ef0112	115686	116489	+		S	No_Similarity_To_COG	Poorly characterized (Function Poorly characterized)
ef0113	116482	117297	+		S	No_Similarity_To_COG	Poorly characterized (Function Poorly characterized)
ef0114	117533	120040	+		G	COG3525 N-acetyl-beta-hexosaminidase	Carbohydrate transport and metabolism
ef0115	120325	121593	+		J	COG0251 Putative translation initiation inhibitor, yjgF family	Translation, ribosomal structure and biogenesis
ef0116	121643	122086	-		S	COG4815 Uncharacterized protein conserved in bacteria	Poorly characterized (Function Poorly characterized)
ef0117	122083	123495	-		KE	COG1167 Transcriptional regulators containing a DNA-binding HTH domain and an aminotransferase domain (MocR family) and their eukaryotic orthologs	Transcription / Amino acid transport and metabolism
ef0118	123593	124558	+		E	COG2423 Predicted ornithine cyclodeaminase, mu-crystallin homolog	Amino acid transport and metabolism
ef0119	124560	125348	+		R	COG0384 Predicted epimerase, PhzC/PhzF homolog	Poorly characterized (General function prediction only)
ef0120	125396	125932	-		S	No_Similarity_To_COG	Poorly characterized (Function Poorly characterized)
ef0121	125857	126084	-		S	No_Similarity_To_COG	Poorly characterized (Function Poorly characterized)
ef0122	126108	126485	-		S	No_Similarity_To_COG	Poorly characterized (Function Poorly characterized)
ef0123	126495	128846	-		-	Not in COGs	Poorly characterized (Not in COGs)
ef0124	128949	129308	-		S	No_Similarity_To_COG	Poorly characterized (Function Poorly characterized)
ef0125	129645	130817	+		-	Not in COGs	Poorly characterized (Not in COGs)
ef0126	130937	131554	+		S	No_Similarity_To_COG	Poorly characterized (Function Poorly characterized)
ef0127	132152	132727	+		S	No_Similarity_To_COG	Poorly characterized (Function Poorly characterized)
ef0128	132769	133407	-		S	No_Similarity_To_COG	Poorly characterized (Function Poorly characterized)
ef0129	133414	133788	-		-	Not in COGs	Poorly characterized (Not in COGs)
ref49A	133902	133975	+	ref49A	S	sRNA	Poorly characterized (Function Poorly characterized)
ref50	133971	134025	-	ref50	S	sRNA	Poorly characterized (Function Poorly characterized)
ref49B	134015	134356	+	ref49B	S	sRNA	Poorly characterized (Function Poorly characterized)
ef0130	134630	134812	-		S	No_Similarity_To_COG	Poorly characterized (Function Poorly characterized)
ref49C	134634	134923	+	ref49C	S	sRNA	Poorly characterized (Function Poorly characterized)
ef0131	134979	135230	+		S	No_Similarity_To_COG	Poorly characterized (Function Poorly characterized)
ef0132	135317	135643	+		S	No_Similarity_To_COG	Poorly characterized (Function Poorly characterized)
ef0133	135643	136050	+		S	No_Similarity_To_COG	Poorly characterized (Function Poorly characterized)
ef0134	136200	136424	+		S	No_Similarity_To_COG	Poorly characterized (Function Poorly characterized)
ef0135	136402	136644	+		S	No_Similarity_To_COG	Poorly characterized (Function Poorly characterized)
ef0136	136626	137030	+		S	No_Similarity_To_COG	Poorly characterized (Function Poorly characterized)
ef0137	137142	137474	+		R	COG1669 Predicted nucleotidyltransferases	Poorly characterized (General function prediction only)
ef0138	137464	137847	+		S	No_Similarity_To_COG	Poorly characterized (Function Poorly characterized)
ef0139	137848	139359	+		D	COG1674 DNA segregation ATPase FtsK/SpoIIIE and related proteins	Cell cycle control, cell division, chromosome partitioning
ef0140	139399	139932	+		S	No_Similarity_To_COG	Poorly characterized (Function Poorly characterized)
ef0141	139953	140240	+		S	No_Similarity_To_COG	Poorly characterized (Function Poorly characterized)
ef0142	140250	140654	+		S	No_Similarity_To_COG	Poorly characterized (Function Poorly characterized)
ef0143	140885	142228	+		L	COG2946 Putative phage replication protein RstA	Replication, recombination and repair
ef0144	142246	142860	+		S	No_Similarity_To_COG	Poorly characterized (Function Poorly characterized)
ef0145	142958	143263	+		S	No_Similarity_To_COG	Poorly characterized (Function Poorly characterized)
ef0146	143274	145979	+		S	No_Similarity_To_COG	Poorly characterized (Function Poorly characterized)
ef0147	146035	146175	+		S	No_Similarity_To_COG	Poorly characterized (Function Poorly characterized)
ref52	146047	146164	-	ref52	S	sRNA	Poorly characterized (Function Poorly characterized)
ref51	146208	146271	-	ref51	S	sRNA	Poorly characterized (Function Poorly characterized)
ef0149	146450	150367	+		S	No_Similarity_To_COG	Poorly characterized (Function Poorly characterized)
ref53	146695	146762	-	ref53	S	sRNA	Poorly characterized (Function Poorly characterized)
ef0150	150560	151417	-		S	No_Similarity_To_COG	Poorly characterized (Function Poorly characterized)
ef0151	151476	152030	+		S	No_Similarity_To_COG	Poorly characterized (Function Poorly characterized)
ef0152	152073	152516	+		S	No_Similarity_To_COG	Poorly characterized (Function Poorly characterized)
ef0153	152519	153367	+		S	No_Similarity_To_COG	Poorly characterized (Function Poorly characterized)
ef0154	153378	154367	+		-	Not in COGs	Poorly characterized (Not in COGs)
ef0155	154367	154591	+		S	No_Similarity_To_COG	Poorly characterized (Function Poorly characterized)
ef0156	154604	154993	+		S	No_Similarity_To_COG	Poorly characterized (Function Poorly characterized)
ef0157	155385	155603	-		S	No_Similarity_To_COG	Poorly characterized (Function Poorly characterized)
ef0158	155767	158274	+		-	Not in COGs	Poorly characterized (Not in COGs)
ef0159	158281	160245	+		S	No_Similarity_To_COG	Poorly characterized (Function Poorly characterized)
ef0160	160270	161307	+		S	No_Similarity_To_COG	Poorly characterized (Function Poorly characterized)
ef0161	161322	161612	+		S	No_Similarity_To_COG	Poorly characterized (Function Poorly characterized)
ef0162	161645	161869	+		S	No_Similarity_To_COG	Poorly characterized (Function Poorly characterized)
ef0163	161866	162384	+		S	No_Similarity_To_COG	Poorly characterized (Function Poorly characterized)
ef0164	162458	162832	+		S	No_Similarity_To_COG	Poorly characterized (Function Poorly characterized)
ef0165	162915	163127	+		S	No_Similarity_To_COG	Poorly characterized (Function Poorly characterized)
ef0166	163120	164286	+		L	COG0582 Integrase	Replication, recombination and repair
ef0167	164365	165927	-	guaA	F	COG0519 GMP synthase, PP-ATPase domain/subunit	Nucleotide transport and metabolism
ef0168	166239	167162	-		H	COG1072 Panthothenate kinase	Coenzyme transport and metabolism
ef0169	167317	167904	+		E	COG2755 Lysophospholipase L1 and related esterases	Amino acid transport and metabolism
ef0170	167919	168527	+		J	COG2813 16S RNA G1207 methylase RsmC	Translation, ribosomal structure and biogenesis
ef0171	168560	169573	-	adD	F	COG1816 Adenosine deaminase	Nucleotide transport and metabolism
ef0172	169733	170740	+		K	COG1609 Transcriptional regulators	Transcription
ef0173	170881	172182	+	pyn	F	COG0213 Thymidine phosphorylase	Nucleotide transport and metabolism
ef0174	172210	172872	+	deoC	F	COG0274 Deoxyribose-phosphate aldolase	Nucleotide transport and metabolism
ef0175	172910	173305	+	cdd	F	COG0295 Cytidine deaminase	Nucleotide transport and metabolism
ef0176	173401	174474	+		R	COG1744 Uncharacterized ABC-type transport system, periplasmic component/surface lipoprotein	Poorly characterized (General function prediction only)
ef0177	174528	175613	+		R	COG1744 Uncharacterized ABC-type transport system, periplasmic component/surface lipoprotein	Poorly characterized (General function prediction only)
ef0178	175819	177387	+		R	COG3845 ABC-type uncharacterized transport systems, ATPase components	Poorly characterized (General function prediction only)
ef0179	177371	178513	+		R	COG4603 ABC-type uncharacterized transport system, permease component	Poorly characterized (General function prediction only)
ef0180	178513	179466	+		R	COG1079 Uncharacterized ABC-type transport system, permease component	Poorly characterized (General function prediction only)
ef0183	179742	180032	+		S	COG3548 Predicted integral membrane protein	Poorly characterized (Function Poorly characterized)
ef0184	180025	180336	+		S	No_Similarity_To_COG	Poorly characterized (Function Poorly characterized)
ef0185	180638	181804	+	deoB	G	COG1015 Phosphopentomutase	Carbohydrate transport and metabolism
ef0186	181821	182639	+	deoD-1	F	COG0005 Purine nucleoside phosphorylase	Nucleotide transport and metabolism
ef0187	182657	183364	+	deoD-2	F	COG0813 Purine-nucleoside phosphorylase	Nucleotide transport and metabolism
ef0188	183404	184342	-	fhuD	-	Not in COGs	Poorly characterized (Not in COGs)
ef0191	184579	185379	+	fhuC	PH	COG1120 ABC-type cobalamin/Fe3+-siderophores transport systems, ATPase components	Inorganic ion transport and metabolism / Coenzyme transport and metabolism
ef0192	185376	186386	+	fhuB	P	COG0609 ABC-type Fe3+-siderophore transport system, permease component	Inorganic ion transport and metabolism
ef0193	186383	187387	+	fhuG	P	COG0609 ABC-type Fe3+-siderophore transport system, permease component	Inorganic ion transport and metabolism
ef0194	187516	188703	+		C	COG1979 Uncharacterized oxidoreductases, Fe-dependent alcohol dehydrogenase family	Energy production and conversion
ef0195	188760	189446	-	gpm	G	COG0588 Phosphoglycerate mutase 1	Carbohydrate transport and metabolism
ef0196	189621	190196	-		L	COG1961 Site-specific recombinases, DNA invertase Pin homologs	Replication, recombination and repair
ef0197	190238	190918	-	rpiA	G	COG0120 Ribose 5-phosphate isomerase	Carbohydrate transport and metabolism
ef0198	191263	191676	+	rpsL	J	COG0048 Ribosomal protein S12	Translation, ribosomal structure and biogenesis
ef0199	191732	192202	+	rpsG	J	COG0049 Ribosomal protein S7	Translation, ribosomal structure and biogenesis
ef0200	192286	194367	+	fusA	J	COG0480 Translation elongation factors (GTPases)	Translation, ribosomal structure and biogenesis
ef0201	194518	195705	+	tuf	J	COG0050 GTPases - translation elongation factors	Translation, ribosomal structure and biogenesis
ef0202	195887	196711	+		H	COG0351 Hydroxymethylpyrimidine/phosphomethylpyrimidine kinase	Coenzyme transport and metabolism
ef0203	196983	198149	+	cfa	M	COG2230 Cyclopropane fatty acid synthase and related methyltransferases	Cell wall/membrane biogenesis
ef0205	198498	198806	+	rpsJ	J	COG0051 Ribosomal protein S10	Translation, ribosomal structure and biogenesis
ef0206	198828	199457	+	rplC	J	COG0087 Ribosomal protein L3	Translation, ribosomal structure and biogenesis
ef0207	199483	200106	+	rplD	J	COG0088 Ribosomal protein L4	Translation, ribosomal structure and biogenesis
ef0208	200106	200396	+	rplW	J	COG0089 Ribosomal protein L23	Translation, ribosomal structure and biogenesis
ef0209	200436	201266	+	rplB	J	COG0090 Ribosomal protein L2	Translation, ribosomal structure and biogenesis
ef0210	201309	201587	+	rpsS	J	COG0185 Ribosomal protein S19	Translation, ribosomal structure and biogenesis
ef0211	201609	201956	+	rplV	J	COG0091 Ribosomal protein L22	Translation, ribosomal structure and biogenesis
ef0212	202023	202679	+	rpsC	J	COG0092 Ribosomal protein S3	Translation, ribosomal structure and biogenesis
ef0213	202682	203116	+	rplP	J	COG0197 Ribosomal protein L16/L10E	Translation, ribosomal structure and biogenesis
ef0214	203106	203294	+	rpmC	J	COG0255 Ribosomal protein L29	Translation, ribosomal structure and biogenesis
ef0215	203318	203584	+	rpsQ	J	COG0186 Ribosomal protein S17	Translation, ribosomal structure and biogenesis
ef0216	203642	204010	+	rplN	J	COG0093 Ribosomal protein L14	Translation, ribosomal structure and biogenesis
ef0217	204046	204357	+	rplX	J	COG0198 Ribosomal protein L24	Translation, ribosomal structure and biogenesis
ef0218	204383	204922	+	rplE	J	COG0094 Ribosomal protein L5	Translation, ribosomal structure and biogenesis
ef0219	204941	205126	+	rpsN-1	J	COG0199 Ribosomal protein S14	Translation, ribosomal structure and biogenesis
ef0220	205162	205560	+	rpsH	J	COG0096 Ribosomal protein S8	Translation, ribosomal structure and biogenesis
ef0221	205592	206128	+	rplF	J	COG0097 Ribosomal protein L6P/L9E	Translation, ribosomal structure and biogenesis
ef0223	206289	206645	+	rplR	J	COG0256 Ribosomal protein L18	Translation, ribosomal structure and biogenesis
ef0224	206666	207166	+	rpsE	J	COG0098 Ribosomal protein S5	Translation, ribosomal structure and biogenesis
ef0225	207181	207360	+	rpmD	J	COG1841 Ribosomal protein L30/L7E	Translation, ribosomal structure and biogenesis
ef0226	207408	207848	+	rplO	J	COG0200 Ribosomal protein L15	Translation, ribosomal structure and biogenesis
ef0227	207849	209147	+	secY	U	COG0201 Preprotein translocase subunit SecY	Intracellular trafficking and secretion
ef0228	209234	209884	+	adk	F	COG0563 Adenylate kinase and related kinases	Nucleotide transport and metabolism
ef0229	210095	210313	+	infA	J	COG0361 Translation initiation factor 1 (IF-1)	Translation, ribosomal structure and biogenesis
ef0230	210346	210462	+	rpmJ	J	COG0257 Ribosomal protein L36	Translation, ribosomal structure and biogenesis
ef0231	210482	210847	+	rpsM	J	COG0099 Ribosomal protein S13	Translation, ribosomal structure and biogenesis
ef0232	210875	211264	+	rpsK	J	COG0100 Ribosomal protein S11	Translation, ribosomal structure and biogenesis
ef0233	211345	212283	+	rpoA	K	COG0202 DNA-directed RNA polymerase, alpha subunit/40 kD subunit	Transcription
ef0234	212357	212740	+	rplQ	J	COG0203 Ribosomal protein L17	Translation, ribosomal structure and biogenesis
ef0235	213015	214214	+		-	Not in COGs	Poorly characterized (Not in COGs)
ef0236	214272	215405	+		R	COG1473 Metal-dependent amidase/aminoacylase/carboxypeptidase	Poorly characterized (General function prediction only)
ef0237	215607	216446	+		P	COG1122 ABC-type cobalt transport system, ATPase component	Inorganic ion transport and metabolism
ef0238	216416	217291	+		P	COG1122 ABC-type cobalt transport system, ATPase component	Inorganic ion transport and metabolism
ef0239	217288	218085	+		P	COG0619 ABC-type cobalt transport system, permease component CbiQ and related transporters	Inorganic ion transport and metabolism
ef0241	218904	219215	-		S	COG0393 Uncharacterized conserved protein	Poorly characterized (Function Poorly characterized)
ef0243	219348	220703	-	brnQ	E	COG1114 Branched-chain amino acid permeases	Amino acid transport and metabolism
ef0244	220794	221285	-		-	Not in COGs	Poorly characterized (Not in COGs)
ef0245	221468	222043	+		R	COG1611 Predicted Rossmann fold nucleotide-binding protein	Poorly characterized (General function prediction only)
ef0246	222088	222828	-		E	COG1126 ABC-type polar amino acid transport system, ATPase component	Amino acid transport and metabolism
ef0247	222840	224423	-		E	COG0765 ABC-type amino acid transport system, permease component	Amino acid transport and metabolism
ref54	224547	224817	-	ref54	S	sRNA	Poorly characterized (Function Poorly characterized)
ef0248	224982	225278	-		S	No_Similarity_To_COG	Poorly characterized (Function Poorly characterized)
ef0249	225451	226164	+		K	COG0846 NAD-dependent protein deacetylases, SIR2 family	Transcription
ef0250	226169	227014	+		R	COG0110 Acetyltransferase (isoleucine patch superfamily)	Poorly characterized (General function prediction only)
ef0251	227025	227537	+		R	COG1827 Predicted small molecule binding protein (contains 3H domain)	Poorly characterized (General function prediction only)
ef0252	227768	229279	+		NU	COG1705 Muramidase (flagellum-specific)	Cell motility / Intracellular trafficking and secretion
ef0253	229558	231048	+	aldA	C	COG1012 NAD-dependent aldehyde dehydrogenases	Energy production and conversion
ef0255	231275	232258	-	ldh-1	C	COG0039 Malate/lactate dehydrogenases	Energy production and conversion
ef0256	232593	233159	+	pth	J	COG0193 Peptidyl-tRNA hydrolase	Translation, ribosomal structure and biogenesis
ef0257	233149	236718	+	mfd	LK	COG1197 Transcription-repair coupling factor (superfamily II helicase)	Replication, recombination and repair / Transcription
ef0258	236734	238323	+		R	COG2244 Membrane protein involved in the export of O-antigen and teichoic acid	Poorly characterized (General function prediction only)
ef0259	238338	238601	+		J	COG1188 Ribosome-associated heat shock protein implicated in the recycling of the 50S subunit (S4 paralog)	Translation, ribosomal structure and biogenesis
ef0260	238641	238808	+		S	No_Similarity_To_COG	Poorly characterized (Function Poorly characterized)
ef0261	238856	239335	+		D	COG2919 Septum formation initiator	Cell cycle control, cell division, chromosome partitioning
ef0262	239380	239859	+		J	COG1098 Predicted RNA binding protein (contains ribosomal protein S1 domain)	Translation, ribosomal structure and biogenesis
ef0263	239945	241333	+		D	COG0037 Predicted ATPase of the PP-loop superfamily implicated in cell cycle control	Cell cycle control, cell division, chromosome partitioning
ef0264	241352	241897	+	hpt	F	COG0634 Hypoxanthine-guanine phosphoribosyltransferase	Nucleotide transport and metabolism
ef0265	241991	244147	+	ftsH	O	COG0465 ATP-dependent Zn proteases	Posttranslational modification, protein turnover, chaperones
ef0266	244309	245205	+		O	COG1281 Disulfide bond chaperones of the HSP33 family	Posttranslational modification, protein turnover, chaperones
ef0267	245217	246215	+		J	COG0042 tRNA-dihydrouridine synthase	Translation, ribosomal structure and biogenesis
ef0268	246309	247805	+	lysS	J	COG1190 Lysyl-tRNA synthetase (class II)	Translation, ribosomal structure and biogenesis
eftRNAVal1	253385	253457	+	eftRNAVal1	J	tRNA	Translation, ribosomal structure and biogenesis
eftRNALys1	253464	253536	+	eftRNALys1	J	tRNA	Translation, ribosomal structure and biogenesis
eftRNALeu1	253553	253634	+	eftRNALeu1	J	tRNA	Translation, ribosomal structure and biogenesis
eftRNAThr1	253641	253716	+	eftRNAThr1	J	tRNA	Translation, ribosomal structure and biogenesis
eftRNAGly1	253721	253792	+	eftRNAGly1	J	tRNA	Translation, ribosomal structure and biogenesis
eftRNALeu2	253808	253893	+	eftRNALeu2	J	tRNA	Translation, ribosomal structure and biogenesis
eftRNAArg1	253908	253981	+	eftRNAArg1	J	tRNA	Translation, ribosomal structure and biogenesis
eftRNAPro1	253993	254066	+	eftRNAPro1	J	tRNA	Translation, ribosomal structure and biogenesis
eftRNAAla1	254080	254152	+	eftRNAAla1	J	tRNA	Translation, ribosomal structure and biogenesis
eftRNAMet1	254176	254249	+	eftRNAMet1	J	tRNA	Translation, ribosomal structure and biogenesis
eftRNAMet2	254270	254343	+	eftRNAMet2	J	tRNA	Translation, ribosomal structure and biogenesis
eftRNASer1	254377	254466	+	eftRNASer1	J	tRNA	Translation, ribosomal structure and biogenesis
eftRNAMet3	254500	254573	+	eftRNAMet3	J	tRNA	Translation, ribosomal structure and biogenesis
eftRNAAsp1	254612	254688	+	eftRNAAsp1	J	tRNA	Translation, ribosomal structure and biogenesis
eftRNAGly2	254690	254760	+	eftRNAGly2	J	tRNA	Translation, ribosomal structure and biogenesis
eftRNAIle1	254770	254843	+	eftRNAIle1	J	tRNA	Translation, ribosomal structure and biogenesis
eftRNAGlu1	254858	254929	+	eftRNAGlu1	J	tRNA	Translation, ribosomal structure and biogenesis
eftRNASer2	254942	255031	+	eftRNASer2	J	tRNA	Translation, ribosomal structure and biogenesis
eftRNAMet4	255065	255138	+	eftRNAMet4	J	tRNA	Translation, ribosomal structure and biogenesis
eftRNAAsp2	255187	255260	+	eftRNAAsp2	J	tRNA	Translation, ribosomal structure and biogenesis
eftRNAPhe1	255266	255338	+	eftRNAPhe1	J	tRNA	Translation, ribosomal structure and biogenesis
eftRNAGly3	255353	255423	+	eftRNAGly3	J	tRNA	Translation, ribosomal structure and biogenesis
eftRNAIle2	255437	255510	+	eftRNAIle2	J	tRNA	Translation, ribosomal structure and biogenesis
eftRNASer3	255521	255608	+	eftRNASer3	J	tRNA	Translation, ribosomal structure and biogenesis
eftRNAGlu2	255624	255695	+	eftRNAGlu2	J	tRNA	Translation, ribosomal structure and biogenesis
ef0269	255938	256779	+		-	Not in COGs	Poorly characterized (Not in COGs)
ef0270	256853	258751	+	bglP-2	G	COG1263 Phosphotransferase system IIC components, glucose/maltose/N-acetylglucosamine-specific	Carbohydrate transport and metabolism
ef0271	258775	260205	+	arb	G	COG2723 Beta-glucosidase/6-phospho-beta-glucosidase/beta-galactosidase	Carbohydrate transport and metabolism
ef0272	260328	261794	+		G	COG2723 Beta-glucosidase/6-phospho-beta-glucosidase/beta-galactosidase	Carbohydrate transport and metabolism
ef0273	261815	262633	+		G	COG0406 Fructose-2,6-bisphosphatase	Carbohydrate transport and metabolism
ef0274	262771	263514	+		R	COG0596 Predicted hydrolases or acyltransferases (alpha/beta hydrolase superfamily)	Poorly characterized (General function prediction only)
ef0275	263532	264098	-		F	COG2169 Adenosine deaminase	Nucleotide transport and metabolism
ef0277	264296	264727	+	ogt	-	Not in COGs	Poorly characterized (Not in COGs)
ef0278	264740	265252	+	tag-1	L	COG2818 3-methyladenine DNA glycosylase	Replication, recombination and repair
ef0279	265265	265939	+		R	COG1418 Predicted HD superfamily hydrolase	Poorly characterized (General function prediction only)
ef0280	266082	267017	+		P	COG0053 Predicted Co/Zn/Cd cation transporters	Inorganic ion transport and metabolism
ef0281	267062	267460	+		S	No_Similarity_To_COG	Poorly characterized (Function Poorly characterized)
ef0282	267559	268311	-	fabI	I	COG0623 Enoyl-acyl-carrier-protein	Lipid transport and metabolism
ef0283	268609	269847	+	fabF-1	IQ	COG0304 3-oxoacyl-(acyl-carrier-protein) synthase	Lipid transport and metabolism / Secondary metabolites biosynthesis, transport and catabolism
ef0284	269849	270283	+	fabZ-1	I	COG0764 3-hydroxymyristoyl/3-hydroxydecanoyl-(acyl carrier protein) dehydratases	Lipid transport and metabolism
ef0285	270461	271396	+	pyrD-1	F	COG0167 Dihydroorotate dehydrogenase	Nucleotide transport and metabolism
ef0286	271435	272082	-		-	Not in COGs	Poorly characterized (Not in COGs)
ef0287	272436	272996	+	efp	J	COG0231 Translation elongation factor P (EF-P)/translation initiation factor 5A (eIF-5A)	Translation, ribosomal structure and biogenesis
ef0288	273167	273304	+		S	No_Similarity_To_COG	Poorly characterized (Function Poorly characterized)
ef0289	273393	274310	+	cysK	E	COG0031 Cysteine synthase	Amino acid transport and metabolism
ef0290	274324	275460	+	metC	E	COG0626 Cystathionine beta-lyases/cystathionine gamma-synthases	Amino acid transport and metabolism
ef0291	275497	276927	-	celA-3	G	COG2723 Beta-glucosidase/6-phospho-beta-glucosidase/beta-galactosidase	Carbohydrate transport and metabolism
ef0292	276954	278288	-	celB	G	COG1455 Phosphotransferase system cellobiose-specific component IIC	Carbohydrate transport and metabolism
ef0293	278462	279223	-		K	COG1737 Transcriptional regulators	Transcription
ef0294	279470	280012	+		H	COG0262 Dihydrofolate reductase	Coenzyme transport and metabolism
ef0295	280144	281511	+		P	COG0168 Trk-type K+ transport systems, membrane components	Inorganic ion transport and metabolism
ef0296	281532	282695	+	napA	P	COG0475 Kef-type K+ transport systems, membrane components	Inorganic ion transport and metabolism
ef0297	282822	283262	+	copY	K	COG3682 Predicted transcriptional regulator	Transcription
ef0298	283278	285764	+		P	COG2217 Cation transport ATPase	Inorganic ion transport and metabolism
ef0299	285786	285992	+	copZ	P	COG2608 Copper chaperone	Inorganic ion transport and metabolism
ef0300	286036	287406	-		S	No_Similarity_To_COG	Poorly characterized (Function Poorly characterized)
ef0301	287406	287795	-		K	COG1725 Predicted transcriptional regulators	Transcription
ef0302	287945	289330	+	pepC	E	COG3579 Aminopeptidase C	Amino acid transport and metabolism
ef0303	289354	290568	-		L	COG0582 Integrase	Replication, recombination and repair
ef0304	290724	291254	-		S	No_Similarity_To_COG	Poorly characterized (Function Poorly characterized)
ef0305	291290	291967	-		S	No_Similarity_To_COG	Poorly characterized (Function Poorly characterized)
ef0306	291987	292349	-		K	COG1396 Predicted transcriptional regulators	Transcription
ef0307	292475	292687	+		K	COG1476 Predicted transcriptional regulators	Transcription
ef0308	292784	293119	+		S	No_Similarity_To_COG	Poorly characterized (Function Poorly characterized)
ef0309	293125	293397	+		-	Not in COGs	Poorly characterized (Not in COGs)
ef0310	293401	293541	+		S	No_Similarity_To_COG	Poorly characterized (Function Poorly characterized)
ef0311	293609	293809	+		S	No_Similarity_To_COG	Poorly characterized (Function Poorly characterized)
ef0312	293815	294033	+		S	No_Similarity_To_COG	Poorly characterized (Function Poorly characterized)
ef0313	294030	294209	+		S	No_Similarity_To_COG	Poorly characterized (Function Poorly characterized)
ef0314	294210	294404	+		S	No_Similarity_To_COG	Poorly characterized (Function Poorly characterized)
ref55	294426	294479	-	ref55	S	sRNA	Poorly characterized (Function Poorly characterized)
ef0315	294515	295204	+		S	No_Similarity_To_COG	Poorly characterized (Function Poorly characterized)
ef0316	295191	295442	+		S	No_Similarity_To_COG	Poorly characterized (Function Poorly characterized)
ef0317	295417	295608	+		S	No_Similarity_To_COG	Poorly characterized (Function Poorly characterized)
ef0318	295624	296103	+		S	No_Similarity_To_COG	Poorly characterized (Function Poorly characterized)
ef0319	296106	297278	+		-	Not in COGs	Poorly characterized (Not in COGs)
ef0320	297278	297526	+		S	No_Similarity_To_COG	Poorly characterized (Function Poorly characterized)
ef0321	297542	297871	+		S	No_Similarity_To_COG	Poorly characterized (Function Poorly characterized)
ef0322	297898	298473	+		-	Not in COGs	Poorly characterized (Not in COGs)
ef0323	298526	298747	+		S	No_Similarity_To_COG	Poorly characterized (Function Poorly characterized)
ef0324	298734	299282	+		S	No_Similarity_To_COG	Poorly characterized (Function Poorly characterized)
ef0325	299279	301240	+		-	Not in COGs	Poorly characterized (Not in COGs)
ef0326	301253	301492	+		S	No_Similarity_To_COG	Poorly characterized (Function Poorly characterized)
ef0327	301511	301813	+		S	No_Similarity_To_COG	Poorly characterized (Function Poorly characterized)
ef0328	302015	304453	+		R	COG5545 Predicted P-loop ATPase and inactivated derivatives	Poorly characterized (General function prediction only)
ef0329	304826	305146	+		-	Not in COGs	Poorly characterized (Not in COGs)
ef0330	305153	306526	+		KL	COG0553 Superfamily II DNA/RNA helicases, SNF2 family	Transcription / Replication, recombination and repair
ef0331	306700	307140	+		S	No_Similarity_To_COG	Poorly characterized (Function Poorly characterized)
ef0332	307231	307680	+		-	Not in COGs	Poorly characterized (Not in COGs)
ef0333	307677	308933	+		S	No_Similarity_To_COG	Poorly characterized (Function Poorly characterized)
ef0334	308948	310480	+		S	No_Similarity_To_COG	Poorly characterized (Function Poorly characterized)
ef0335	310410	311873	+		T	COG5585 NAD+--asparagine ADP-ribosyltransferase	Signal transduction mechanisms
ef0336	311866	312069	+		S	No_Similarity_To_COG	Poorly characterized (Function Poorly characterized)
ef0337	312127	312336	+		S	No_Similarity_To_COG	Poorly characterized (Function Poorly characterized)
ef0338	312473	313045	+		S	No_Similarity_To_COG	Poorly characterized (Function Poorly characterized)
ef0339	313061	313924	+		S	No_Similarity_To_COG	Poorly characterized (Function Poorly characterized)
ef0340	314062	314214	+		S	No_Similarity_To_COG	Poorly characterized (Function Poorly characterized)
ef0341	314218	314760	+		S	No_Similarity_To_COG	Poorly characterized (Function Poorly characterized)
ef0342	314760	315098	+		S	No_Similarity_To_COG	Poorly characterized (Function Poorly characterized)
ef0343	315085	315516	+		S	No_Similarity_To_COG	Poorly characterized (Function Poorly characterized)
ef0344	315520	315903	+		S	No_Similarity_To_COG	Poorly characterized (Function Poorly characterized)
ef0345	315890	316516	+		-	Not in COGs	Poorly characterized (Not in COGs)
ef0346	316585	317073	-		S	No_Similarity_To_COG	Poorly characterized (Function Poorly characterized)
ef0347	317086	317373	+		S	No_Similarity_To_COG	Poorly characterized (Function Poorly characterized)
ef0348	317373	320522	+		-	Not in COGs	Poorly characterized (Not in COGs)
ef0349	320535	321410	+		S	No_Similarity_To_COG	Poorly characterized (Function Poorly characterized)
ef0350	321410	322495	+		S	No_Similarity_To_COG	Poorly characterized (Function Poorly characterized)
ef0351	322506	323540	+		S	No_Similarity_To_COG	Poorly characterized (Function Poorly characterized)
ef0352	323551	324342	+		S	No_Similarity_To_COG	Poorly characterized (Function Poorly characterized)
ef0353	324418	324672	+		-	Not in COGs	Poorly characterized (Not in COGs)
ef0354	324675	324881	+		S	No_Similarity_To_COG	Poorly characterized (Function Poorly characterized)
ef0355	324884	326185	+		M	COG3757 Lyzozyme M1 (1,4-beta-N-acetylmuramidase)	Cell wall/membrane biogenesis
eftRNAMet5	326260	326333	+	eftRNAMet5	J	tRNA	Translation, ribosomal structure and biogenesis
ef0356	326447	326572	-		S	No_Similarity_To_COG	Poorly characterized (Function Poorly characterized)
ef0357	326550	327170	-		R	COG1853 Conserved protein/domain typically associated with flavoprotein oxygenases, DIM6/NTAB family	Poorly characterized (General function prediction only)
ef0358	327192	328166	-		E	COG0346 Lactoylglutathione lyase and related lyases	Amino acid transport and metabolism
ef0359	328453	328788	+	sugE-1	P	COG2076 Membrane transporters of cations and cationic drugs	Inorganic ion transport and metabolism
ef0360	328785	329096	+	sugE-2	P	COG2076 Membrane transporters of cations and cationic drugs	Inorganic ion transport and metabolism
ef0361	329192	330238	-		G	COG3469 Chitinase	Carbohydrate transport and metabolism
ef0362	330281	330865	-		S	COG3397 Uncharacterized protein conserved in bacteria	Poorly characterized (Function Poorly characterized)
ef0363	331108	332286	+		L	COG3328 Transposase and inactivated derivatives	Replication, recombination and repair
ef0365	332486	333220	+		I	COG3884 Acyl-ACP thioesterase	Lipid transport and metabolism
ef0366	333271	334104	+		S	COG1801 Uncharacterized conserved protein	Poorly characterized (Function Poorly characterized)
ef0367	334121	334657	+		S	COG4696 Uncharacterized protein conserved in bacteria	Poorly characterized (Function Poorly characterized)
ef0368	334680	336032	-		E	COG0527 Aspartokinases	Amino acid transport and metabolism
ef0369	336219	336905	+		R	COG0637 Predicted phosphatase/phosphohexomutase	Poorly characterized (General function prediction only)
ef0370	337091	338827	+	ezrA	D	COG4477 Negative regulator of septation ring formation	Cell cycle control, cell division, chromosome partitioning
ef0371	338954	340099	+		E	COG1104 Cysteine sulfinate desulfinase/cysteine desulfurase and related enzymes	Amino acid transport and metabolism
ef0372	340151	340843	-	err13	TK	COG0745 Response regulators consisting of a CheY-like receiver domain and a winged-helix DNA-binding domain	Signal transduction mechanisms / Transcription
ef0373	340840	342321	-	erk13	T	COG0642 Signal transduction histidine kinase	Signal transduction mechanisms
ef0374	342508	343485	+		S	No_Similarity_To_COG	Poorly characterized (Function Poorly characterized)
ef0375	343670	344635	+		S	No_Similarity_To_COG	Poorly characterized (Function Poorly characterized)
ef0376	344854	345897	+		S	No_Similarity_To_COG	Poorly characterized (Function Poorly characterized)
ef0377	346269	346874	+		R	COG0666 FOG: Ankyrin repeat	Poorly characterized (General function prediction only)
ef0378	346926	348137	+		-	Not in COGs	Poorly characterized (Not in COGs)
ef0379	348247	348666	-		R	COG3654 Prophage maintenance system killer protein	Poorly characterized (General function prediction only)
ef0380	348663	348902	-		S	No_Similarity_To_COG	Poorly characterized (Function Poorly characterized)
ef0381	349003	349821	-		I	COG0657 Esterase/lipase	Lipid transport and metabolism
ef0382	349790	351382	-		TQ	COG2508 Regulator of polyketide synthase expression	Signal transduction mechanisms / Secondary metabolites biosynthesis, transport and catabolism
ef0383	351505	354516	+		-	Not in COGs	Poorly characterized (Not in COGs)
ef0384	354509	355342	+		-	Not in COGs	Poorly characterized (Not in COGs)
ef0385	355352	356605	+		-	Not in COGs	Poorly characterized (Not in COGs)
ef0386	356740	357678	+	arcC-2	E	COG0549 Carbamate kinase	Amino acid transport and metabolism
ef0387	357685	358905	+		C	COG1301 Na+/H+-dicarboxylate symporters	Energy production and conversion
ef0388	358995	360056	+	allD	C	COG2055 Malate/L-lactate dehydrogenases	Energy production and conversion
ef0389	360122	361477	+		S	No_Similarity_To_COG	Poorly characterized (Function Poorly characterized)
ef0390	361493	362725	+		FR	COG0402 Cytosine deaminase and related metal-dependent hydrolases	Nucleotide transport and metabolism / General function prediction only
ef0392	363117	365411	+		S	No_Similarity_To_COG	Poorly characterized (Function Poorly characterized)
ef0393	365503	365667	-		S	No_Similarity_To_COG	Poorly characterized (Function Poorly characterized)
ef0394	365868	367217	+	salB (or sagA)	S	COG3883 Uncharacterized protein conserved in bacteria	Poorly characterized (Function Poorly characterized)
ref56	367328	367527	+	ref56	S	sRNA	Poorly characterized (Function Poorly characterized)
ef0395	367625	368752	+		E	COG0620 Methionine synthase II (cobalamin-independent)	Amino acid transport and metabolism
ef0396	368804	369988	-		R	COG0628 Predicted permease	Poorly characterized (General function prediction only)
ef0397	370004	370519	-		S	No_Similarity_To_COG	Poorly characterized (Function Poorly characterized)
ef0398	370596	370697	+		S	No_Similarity_To_COG	Poorly characterized (Function Poorly characterized)
ef0399	370712	371398	+		S	COG3819 Predicted membrane protein	Poorly characterized (Function Poorly characterized)
ef0400	371395	372339	+		S	COG3817 Predicted membrane protein	Poorly characterized (Function Poorly characterized)
ef0401	372355	372996	+	pcp	O	COG2039 Pyrrolidone-carboxylate peptidase (N-terminal pyroglutamyl peptidase)	Posttranslational modification, protein turnover, chaperones
ef0402	373586	374989	+	nhaC-1	C	COG1757 Na+/H+ antiporter	Energy production and conversion
ef0403	375141	375575	+	llrb	K	COG1846 Transcriptional regulators	Transcription
ef0404	375580	376215	+		C	COG0778 Nitroreductase	Energy production and conversion
ef0405	376258	377091	-		-	Not in COGs	Poorly characterized (Not in COGs)
ef0406	377290	379017	+		G	COG2213 Phosphotransferase system, mannitol-specific IIBC component	Carbohydrate transport and metabolism
ef0407	379008	381041	+		K	COG3711 Transcriptional antiterminator	Transcription
ef0408	381052	381486	+		G	COG4668 Mannitol/fructose-specific phosphotransferase system, IIA domain	Carbohydrate transport and metabolism
ref57	381638	381677	+	ref57	S	sRNA	Poorly characterized (Function Poorly characterized)
ef0409	381741	381896	-		S	No_Similarity_To_COG	Poorly characterized (Function Poorly characterized)
ef0411	382082	383854	+		G	COG2213 Phosphotransferase system, mannitol-specific IIBC component	Carbohydrate transport and metabolism
ef0412	383869	384306	+	mltF	G	COG4668 Mannitol/fructose-specific phosphotransferase system, IIA domain	Carbohydrate transport and metabolism
ef0413	384321	385475	+	mtlD	G	COG0246 Mannitol-1-phosphate/altronate dehydrogenases	Carbohydrate transport and metabolism
ef0414	385542	386657	-		E	COG0665 Glycine/D-amino acid oxidases (deaminating)	Amino acid transport and metabolism
ef0415	386736	387374	-		-	Not in COGs	Poorly characterized (Not in COGs)
ef0417	387695	388873	+		M	COG0845 Membrane-fusion protein	Cell wall/membrane biogenesis
ef0418	388883	390819	+		-	Not in COGs	Poorly characterized (Not in COGs)
ef0419	390874	391578	-		-	Not in COGs	Poorly characterized (Not in COGs)
ef0420	391578	393095	-		-	Not in COGs	Poorly characterized (Not in COGs)
ef0421	393208	393663	+		S	No_Similarity_To_COG	Poorly characterized (Function Poorly characterized)
ef0422	393794	394546	+		K	COG1414 Transcriptional regulator	Transcription
ef0423	394707	395354	+	eda-1	G	COG0800 2-keto-3-deoxy-6-phosphogluconate aldolase	Carbohydrate transport and metabolism
ef0424	395359	396366	+		G	COG0524 Sugar kinases, ribokinase family	Carbohydrate transport and metabolism
ef0425	396388	397218	+	kduI-1	G	COG3717 5-keto 4-deoxyuronate isomerase	Carbohydrate transport and metabolism
ef0426	397240	398028	+		IQR	COG1028 Dehydrogenases with different specificities (related to short-chain alcohol dehydrogenases)	Lipid transport and metabolism / Secondary metabolites biosynthesis, transport and catabolism / General function prediction only
ef0428	398252	399364	+		R	COG4225 Predicted unsaturated glucuronyl hydrolase involved in regulation of bacterial surface properties, and related proteins	Poorly characterized (General function prediction only)
ef0429	399385	400392	+		G	COG1638 TRAP-type C4-dicarboxylate transport system, periplasmic component	Carbohydrate transport and metabolism
ef0430	400407	400883	+		G	COG3090 TRAP-type C4-dicarboxylate transport system, small permease component	Carbohydrate transport and metabolism
ef0431	400919	402214	+		G	COG1593 TRAP-type C4-dicarboxylate transport system, large permease component	Carbohydrate transport and metabolism
ef0432	402362	403234	-	eda-1	-	Not in COGs_transcriptional regulator, AraC family	Poorly characterized (Not in COGs)
ef0433	403381	404865	+		G	COG1070 Sugar (pentulose and hexulose) kinases	Carbohydrate transport and metabolism
ef0434	404862	406148	+	rhaA	G	COG4806 L-rhamnose isomerase	Carbohydrate transport and metabolism
ef0435	406185	407024	+	rhaD	G	COG0235 Ribulose-5-phosphate 4-epimerase and related epimerases and aldolases	Carbohydrate transport and metabolism
ef0436	407021	407332	+		S	COG3254 Uncharacterized conserved protein	Poorly characterized (Function Poorly characterized)
ef0437	407542	408462	+		K	COG2207 AraC-type DNA-binding domain-containing proteins	Transcription
ef0438	408455	409300	+		G	COG1082 Sugar phosphate isomerases/epimerases	Carbohydrate transport and metabolism
ef0439	409383	409583	-		S	No_Similarity_To_COG	Poorly characterized (Function Poorly characterized)
ef0440	409689	411170	-		E	COG3104 Dipeptide/tripeptide permease	Amino acid transport and metabolism
ef0441	411372	411482	-		S	No_Similarity_To_COG	Poorly characterized (Function Poorly characterized)
ef0442	411489	411710	+		S	No_Similarity_To_COG	Poorly characterized (Function Poorly characterized)
ef0443	411989	412588	+		-	Not in COGs	Poorly characterized (Not in COGs)
ef0444	412658	413131	-		-	Not in COGs	Poorly characterized (Not in COGs)
ef0445	413203	414018	+	menB	H	COG0447 Dihydroxynaphthoic acid synthase	Coenzyme transport and metabolism
ef0446	414023	415480	+	menE	IQ	COG0318 Acyl-CoA synthetases (AMP-forming)/AMP-acid ligases II	Lipid transport and metabolism / Secondary metabolites biosynthesis, transport and catabolism
ef0447	415477	416844	+	menD	H	COG1165 2-succinyl-6-hydroxy-2,4-cyclohexadiene-1-carboxylate synthase	Coenzyme transport and metabolism
ef0448	416844	418577	+	menF	-	Not in COGs_2-succinyl-6-hydroxy-2,4-cyclohexadiene-1-carboxylic acid synthase/2-oxoglutarate decarboxylase	Poorly characterized (Not in COGs)
ef0449	418586	419389	+		-	Not in COGs	Poorly characterized (Not in COGs)
ef0450	419390	420493	+		MR	COG4948 L-alanine-DL-glutamate epimerase and related enzymes of enolase superfamily	Cell wall/membrane biogenesis / General function prediction only
ef0451	420550	421248	-		G	COG0363 6-phosphogluconolactonase/Glucosamine-6-phosphate isomerase/deaminase	Carbohydrate transport and metabolism
ef0452	421500	423026	-		I	COG0365 Acyl-coenzyme A synthetases/AMP-(fatty) acid ligases	Lipid transport and metabolism
ef0453	423247	423648	+	ohr ( gsp65)	O	COG1764 Predicted redox protein, regulator of disulfide bond formation	Posttranslational modification, protein turnover, chaperones
ef0454	423692	424471	-		R	COG0730 Predicted permeases	Poorly characterized (General function prediction only)
ef0455	424632	425435	+		G	COG3715 Phosphotransferase system, mannose/fructose/N-acetylgalactosamine-specific component IIC	Carbohydrate transport and metabolism
ef0456	425428	426246	+		G	COG3716 Phosphotransferase system, mannose/fructose/N-acetylgalactosamine-specific component IID	Carbohydrate transport and metabolism
ef0457	426277	426753	+		G	COG3444 Phosphotransferase system, mannose/fructose/N-acetylgalactosamine-specific component IIB	Carbohydrate transport and metabolism
ef0458	426770	427621	+		K	COG1737 Transcriptional regulators	Transcription
ef0459	427624	428526	+		R	COG2103 Predicted sugar phosphate isomerase	Poorly characterized (General function prediction only)
ef0460	428539	429528	+		V	COG1680 Beta-lactamase class C and other penicillin binding proteins	Defense mechanisms
ef0461	429538	429957	+		G	COG2893 Phosphotransferase system, mannose/fructose-specific component IIA	Carbohydrate transport and metabolism
ef0462	429992	430801	-		-	Not in COGs	Poorly characterized (Not in COGs)
ef0463	430995	431603	+	sodA	P	COG0605 Superoxide dismutase	Inorganic ion transport and metabolism
ef0464	431752	432732	+	dapF	E	COG0253 Diaminopimelate epimerase	Amino acid transport and metabolism
ef0465	432882	434090	+		K	COG1316 Transcriptional regulator	Transcription
ef0466	434221	434922	+	nagB	G	COG0363 6-phosphogluconolactonase/Glucosamine-6-phosphate isomerase/deaminase	Carbohydrate transport and metabolism
ef0467	435018	435719	+		S	COG1285 Uncharacterized membrane protein	Poorly characterized (Function Poorly characterized)
ef0468	435878	436447	+		S	COG1704 Uncharacterized conserved protein	Poorly characterized (Function Poorly characterized)
ef0469	436492	437778	+		R	COG1512 Beta-propeller domains of methanol dehydrogenase type	Poorly characterized (General function prediction only)
ef0470	437818	438783	-	nrdF	F	COG0208 Ribonucleotide reductase, beta subunit	Nucleotide transport and metabolism
ef0471	438984	441143	-	nrdE	F	COG0209 Ribonucleotide reductase, alpha subunit	Nucleotide transport and metabolism
ef0472	441124	441501	-	nrdI	F	COG1780 Protein involved in ribonucleotide reduction	Nucleotide transport and metabolism
ef0473	441503	441727	-	nrdH	O	COG0695 Glutaredoxin and related proteins	Posttranslational modification, protein turnover, chaperones
ef0475	442241	442714	+	feoA	P	COG1918 Fe2+ transport system protein A	Inorganic ion transport and metabolism
ef0476	442711	444861	+	feoB	P	COG0370 Fe2+ transport system protein B	Inorganic ion transport and metabolism
ef0477	444868	445005	+		S	No_Similarity_To_COG	Poorly characterized (Function Poorly characterized)
ef0478	445197	445292	+		S	No_Similarity_To_COG	Poorly characterized (Function Poorly characterized)
ef0479	445282	446451	-		-	Not in COGs	Poorly characterized (Not in COGs)
ef0480	446495	446725	-		S	No_Similarity_To_COG	Poorly characterized (Function Poorly characterized)
eftRNALys2	446802	446874	+	eftRNALys2	J	tRNA	Translation, ribosomal structure and biogenesis
ef0481	447581	447826	-		S	No_Similarity_To_COG	Poorly characterized (Function Poorly characterized)
ef0482	447820	448221	-		S	No_Similarity_To_COG	Poorly characterized (Function Poorly characterized)
ef0485	450206	454123	+		S	No_Similarity_To_COG	Poorly characterized (Function Poorly characterized)
ef0486	454185	454541	+		S	No_Similarity_To_COG	Poorly characterized (Function Poorly characterized)
ef0487	454563	454949	+		S	No_Similarity_To_COG	Poorly characterized (Function Poorly characterized)
ef0488	455095	455355	+		S	No_Similarity_To_COG	Poorly characterized (Function Poorly characterized)
ef0489	455366	456244	+		S	No_Similarity_To_COG	Poorly characterized (Function Poorly characterized)
ef0490	456264	457079	+		S	No_Similarity_To_COG	Poorly characterized (Function Poorly characterized)
ef0491	457105	458376	+		-	Not in COGs	Poorly characterized (Not in COGs)
ef0492	458379	458996	+		S	No_Similarity_To_COG	Poorly characterized (Function Poorly characterized)
ef0493	459028	459396	+		S	No_Similarity_To_COG	Poorly characterized (Function Poorly characterized)
ef0494	459396	459710	+		S	No_Similarity_To_COG	Poorly characterized (Function Poorly characterized)
ef0495	459763	460737	+		S	No_Similarity_To_COG	Poorly characterized (Function Poorly characterized)
ef0496	460742	461002	+		S	No_Similarity_To_COG	Poorly characterized (Function Poorly characterized)
ef0497	460999	461391	+		S	No_Similarity_To_COG	Poorly characterized (Function Poorly characterized)
ef0498	461423	461905	+		S	No_Similarity_To_COG	Poorly characterized (Function Poorly characterized)
ef0499	462000	462458	+	ssb-2	L	COG0629 Single-stranded DNA-binding protein	Replication, recombination and repair
ef0500	462563	465055	+		-	Not in COGs	Poorly characterized (Not in COGs)
ef0501	465066	465410	+		S	No_Similarity_To_COG	Poorly characterized (Function Poorly characterized)
ef0502	465423	467768	+		S	No_Similarity_To_COG	Poorly characterized (Function Poorly characterized)
ef0503	467755	470013	+		S	No_Similarity_To_COG	Poorly characterized (Function Poorly characterized)
ef0504	470015	470185	-		S	No_Similarity_To_COG	Poorly characterized (Function Poorly characterized)
ef0505	470593	471321	+		S	No_Similarity_To_COG	Poorly characterized (Function Poorly characterized)
ef0506	471327	471815	+		S	No_Similarity_To_COG	Poorly characterized (Function Poorly characterized)
ef0507	472407	472673	+		S	No_Similarity_To_COG	Poorly characterized (Function Poorly characterized)
ef0508	472706	473206	+		S	No_Similarity_To_COG	Poorly characterized (Function Poorly characterized)
ef0509	473219	473467	+		-	Not in COGs	Poorly characterized (Not in COGs)
ef0510	473543	473959	+	ssb-3	L	COG0629 Single-stranded DNA-binding protein	Replication, recombination and repair
ef0511	473983	474567	+	nuc-1	L	COG1525 Micrococcal nuclease (thermonuclease) homologs	Replication, recombination and repair
ef0512	474678	474944	+		L	COG3077 DNA-damage-inducible protein J	Replication, recombination and repair
ef0513	474937	475212	+		S	COG3041 Uncharacterized protein conserved in bacteria	Poorly characterized (Function Poorly characterized)
ef0514	475403	476047	-		-	Not in COGs	Poorly characterized (Not in COGs)
ef0516	477367	478404	-		R	COG3641 Predicted membrane protein, putative toxin regulator	Poorly characterized (General function prediction only)
ef0517	478430	479368	-		H	COG1893 Ketopantoate reductase	Coenzyme transport and metabolism
ef0518	479496	479825	-		S	No_Similarity_To_COG	Poorly characterized (Function Poorly characterized)
ef0519	479855	480040	+		S	No_Similarity_To_COG	Poorly characterized (Function Poorly characterized)
ef0520	480072	480779	+		-	Not in COGs	Poorly characterized (Not in COGs)
ef0521	481349	482323	-	cbh	M	COG3049 Penicillin V acylase and related amidases _ choloylglycine hydrolase family protein-paralogue to ef3005 (bile salt hydrolase)	Cell wall/membrane biogenesis
ef0522	482547	483191	+		S	No_Similarity_To_COG	Poorly characterized (Function Poorly characterized)
ef0523	483259	483678	+		-	Not in COGs	Poorly characterized (Not in COGs)
ef0524	484016	484216	-	cylR2	K	COG1476 Predicted transcriptional regulators	Transcription
ef0525	484620	484826	+	cylL-L	S	No_Similarity_To_COG	Poorly characterized (Function Poorly characterized)
ef0526	484860	485051	+	cylL-S	S	No_Similarity_To_COG	Poorly characterized (Function Poorly characterized)
ef0527	485112	488093	+	cylM	V	COG4403 Lantibiotic modifying enzyme	Defense mechanisms
ef0528	488105	488917	+		-	Not in COGs	Poorly characterized (Not in COGs)
ef0529	489003	490175	+		-	Not in COGs	Poorly characterized (Not in COGs)
ef0530	490230	491147	+	araC	K	COG2207 AraC-type DNA-binding domain-containing proteins	Transcription
ef0531	491277	491693	+		S	No_Similarity_To_COG	Poorly characterized (Function Poorly characterized)
ef0532	491723	491845	+		-	Not in COGs	Poorly characterized (Not in COGs)
ef0533	491990	492655	+		S	No_Similarity_To_COG	Poorly characterized (Function Poorly characterized)
ef0534	492701	493255	-		L	COG1961 Site-specific recombinases, DNA invertase Pin homologs	Replication, recombination and repair
ef0536	493505	494124	+		-	Not in COGs	Poorly characterized (Not in COGs)
ef0538	494377	494583	+		-	Not in COGs	Poorly characterized (Not in COGs)
ef0539	494871	495689	-		K	COG1737 Transcriptional regulators	Transcription
ef0540	495845	496552	+		G	COG3010 Putative N-acetylmannosamine-6-phosphate epimerase	Carbohydrate transport and metabolism
ef0541	496545	498540	+		-	Not in COGs	Poorly characterized (Not in COGs)
ef0542	499173	499937	-		S	COG5438 Predicted multitransmembrane protein	Poorly characterized (Function Poorly characterized)
ef0543	499934	500977	-		S	COG5438 Predicted multitransmembrane protein	Poorly characterized (Function Poorly characterized)
ef0544	501328	501501	+	rpmF-1	J	COG0333 Ribosomal protein L32	Translation, ribosomal structure and biogenesis
ef0545	501514	501900	+		S	No_Similarity_To_COG	Poorly characterized (Function Poorly characterized)
ef0546	501952	502356	+		S	COG5341 Uncharacterized protein conserved in bacteria	Poorly characterized (Function Poorly characterized)
ef0547	502550	503620	+		P	COG0004 Ammonia permease	Inorganic ion transport and metabolism
ef0548	503723	504856	+		O	COG0492 Thioredoxin reductase	Posttranslational modification, protein turnover, chaperones
ref58	505480	506930	+	ref58	S	sRNA	Poorly characterized (Function Poorly characterized)
ef0549	505925	506581	-		-	Not in COGs	Poorly characterized (Not in COGs)
ref59	506970	507020	-	ref59	S	sRNA	Poorly characterized (Function Poorly characterized)
ef0550	507125	508291	-		KG	COG1940 Transcriptional regulator/sugar kinase	Transcription / Carbohydrate transport and metabolism
ef0551	508658	510724	+		G	COG1501 Alpha-glucosidases, family 31 of glycosyl hydrolases	Carbohydrate transport and metabolism
ef0552	510724	511509	+		G	COG3715 Phosphotransferase system, mannose/fructose/N-acetylgalactosamine-specific component IIC	Carbohydrate transport and metabolism
ef0553	511502	512314	+		G	COG3716 Phosphotransferase system, mannose/fructose/N-acetylgalactosamine-specific component IID	Carbohydrate transport and metabolism
ef0554	512339	512821	+		G	COG3444 Phosphotransferase system, mannose/fructose/N-acetylgalactosamine-specific component IIB	Carbohydrate transport and metabolism
ef0555	512833	513240	+		G	COG2893 Phosphotransferase system, mannose/fructose-specific component IIA	Carbohydrate transport and metabolism
ef0556	513345	514652	+	xylA	G	COG2115 Xylose isomerase	Carbohydrate transport and metabolism
ef0557	514714	516204	+	xylB	G	COG1070 Sugar (pentulose and hexulose) kinases	Carbohydrate transport and metabolism
ef0559	517088	518671	-		R	COG2244 Membrane protein involved in the export of O-antigen and teichoic acid	Poorly characterized (General function prediction only)
ef0561	519118	520101	+		-	Not in COGs	Poorly characterized (Not in COGs)
ef0562	520795	521085	+		S	No_Similarity_To_COG	Poorly characterized (Function Poorly characterized)
ef0563	521552	521845	+		S	No_Similarity_To_COG	Poorly characterized (Function Poorly characterized)
ef0564	521855	522007	+		S	No_Similarity_To_COG	Poorly characterized (Function Poorly characterized)
ef0566	522174	522419	+	kdpF	S	No_Similarity_To_COG	Poorly characterized (Function Poorly characterized)
ef0567	522905	524581	+	kdpA	P	COG2060 K+-transporting ATPase, A chain	Inorganic ion transport and metabolism
ef0568	524597	526627	+	kdpB	P	COG2216 High-affinity K+ transport system, ATPase chain B	Inorganic ion transport and metabolism
ef0569	526641	527171	+	kdpC	P	COG2156 K+-transporting ATPase, c chain	Inorganic ion transport and metabolism
ef0570	527258	529810	+	kdpD	T	COG2205 Osmosensitive K+ channel histidine kinase	Signal transduction mechanisms
ef0571	529822	530511	+	kdpE	-	Not in COGs	Poorly characterized (Not in COGs)
ref61	531796	532081	+	ref61	S	sRNA	Poorly characterized (Function Poorly characterized)
eftRNAMet6	532143	532216	+	eftRNAMet6	J	tRNA	Translation, ribosomal structure and biogenesis
ref60	532310	532603	-	ref60	S	sRNA	Poorly characterized (Function Poorly characterized)
eftRNAPseudo1	532899	532973	+	eftRNAPseudo1	J	tRNA	Translation, ribosomal structure and biogenesis
ref62C	533180	533369	-	ref62C	S	sRNA	Poorly characterized (Function Poorly characterized)
ref62B	533460	533578	-	ref62B	S	sRNA	Poorly characterized (Function Poorly characterized)
ref62A	533633	533767	-	ref62A	S	sRNA	Poorly characterized (Function Poorly characterized)
ef0573	535599	537209	+		S	No_Similarity_To_COG	Poorly characterized (Function Poorly characterized)
ef0574	537292	537396	+		S	No_Similarity_To_COG	Poorly characterized (Function Poorly characterized)
ef0575	537810	538529	+		P	COG1121 ABC-type Mn/Zn transport systems, ATPase component	Inorganic ion transport and metabolism
ef0576	538531	539373	+		P	COG1108 ABC-type Mn2+/Zn2+ transport systems, permease components	Inorganic ion transport and metabolism
ef0577	539370	540320	+		P	COG0803 ABC-type metal ion transport system, periplasmic component/surface adhesin	Inorganic ion transport and metabolism
ef0578	540335	540568	+		S	No_Similarity_To_COG	Poorly characterized (Function Poorly characterized)
ef0579	540965	541483	+		S	No_Similarity_To_COG	Poorly characterized (Function Poorly characterized)
ef0580	541613	542281	+		P	COG0619 ABC-type cobalt transport system, permease component CbiQ and related transporters	Inorganic ion transport and metabolism
ef0581	542283	543707	+		P	COG1122 ABC-type cobalt transport system, ATPase component	Inorganic ion transport and metabolism
ef0582	543725	544294	+		S	No_Similarity_To_COG	Poorly characterized (Function Poorly characterized)
ef0583	544404	546158	+		V	COG1132 ABC-type multidrug transport system, ATPase and permease components	Defense mechanisms
ef0584	546142	547884	+		V	COG1132 ABC-type multidrug transport system, ATPase and permease components	Defense mechanisms
ef0585	548407	548676	+	rpsN-2	J	COG0199 Ribosomal protein S14	Translation, ribosomal structure and biogenesis
ef0586	548691	548870	+	rpmF-2	J	COG0333 Ribosomal protein L32	Translation, ribosomal structure and biogenesis
ef0587	548902	549279	+		S	No_Similarity_To_COG	Poorly characterized (Function Poorly characterized)
ef0588	549300	549449	+	rpmG-1	J	COG0267 Ribosomal protein L33	Translation, ribosomal structure and biogenesis
ef0589	549473	549637	+		R	COG0523 Putative GTPases (G3E family)	Poorly characterized (General function prediction only)
ef0590	549976	551526	+		G	COG0726 Predicted xylanase/chitin deacetylase	Carbohydrate transport and metabolism
ef0592	551891	558252	+		-	Not in COGs	Poorly characterized (Not in COGs)
ef0594	559056	559430	+		S	No_Similarity_To_COG	Poorly characterized (Function Poorly characterized)
ef0595	559459	560637	-		L	COG3328 Transposase and inactivated derivatives	Replication, recombination and repair
ref63	560878	560995	+	ref63	S	sRNA	Poorly characterized (Function Poorly characterized)
ref64	561032	561100	-	ref64	S	sRNA	Poorly characterized (Function Poorly characterized)
ef0598	561144	562663	+		-	Not in COGs	Poorly characterized (Not in COGs)
ef0599	562902	563132	+		S	No_Similarity_To_COG	Poorly characterized (Function Poorly characterized)
ef0600	563269	563892	-		K	COG1309 Transcriptional regulator	Transcription
ef0601	563900	564544	-		-	Not in COGs	Poorly characterized (Not in COGs)
ef0602	565072	566251	-		-	Not in COGs	Poorly characterized (Not in COGs)
ef0603	566493	566978	-		S	No_Similarity_To_COG	Poorly characterized (Function Poorly characterized)
ef0604	567357	567935	-	gls24-like	S	COG1302 Uncharacterized protein conserved in bacteria	Poorly characterized (Function Poorly characterized)
ef0605	568182	568742	-		-	Not in COGs	Poorly characterized (Not in COGs)
ref25C	569154	569369	+	ref25C	S	sRNA	Poorly characterized (Function Poorly characterized)
ef0606	569460	569927	-	dps-1	P	COG0783 DNA-binding ferritin-like protein (oxidative damage protectant)	Inorganic ion transport and metabolism
ef0607	570062	570595	-		K	COG1475 Predicted transcriptional regulators	Transcription
ef0608	570582	571007	-		S	No_Similarity_To_COG	Poorly characterized (Function Poorly characterized)
ef0609	571004	572275	-		R	COG3969 Predicted phosphoadenosine phosphosulfate sulfotransferase	Poorly characterized (General function prediction only)
ef0610	572918	573031	-		S	No_Similarity_To_COG	Poorly characterized (Function Poorly characterized)
ef0611	573245	573640	-		S	No_Similarity_To_COG	Poorly characterized (Function Poorly characterized)
ef0612	573915	574190	-		S	No_Similarity_To_COG	Poorly characterized (Function Poorly characterized)
ef0613	574384	574554	-		S	No_Similarity_To_COG	Poorly characterized (Function Poorly characterized)
ef0615	575151	575549	+		L	COG1943 Transposase and inactivated derivatives	Replication, recombination and repair
ef0616	575675	576655	-		E	COG2423 Predicted ornithine cyclodeaminase, mu-crystallin homolog	Amino acid transport and metabolism
ef0617	576668	577546	-		-	Not in COGs	Poorly characterized (Not in COGs)
ef0618	577561	578361	-		K	COG1378 Predicted transcriptional regulators	Transcription
ef0619	578689	578784	-		S	No_Similarity_To_COG	Poorly characterized (Function Poorly characterized)
ef0621	579321	579491	+		S	No_Similarity_To_COG	Poorly characterized (Function Poorly characterized)
ef0622	579550	579714	+		S	No_Similarity_To_COG	Poorly characterized (Function Poorly characterized)
ef0623	579689	580385	+		-	Not in COGs	Poorly characterized (Not in COGs)
ef0624	580458	580724	+		S	No_Similarity_To_COG	Poorly characterized (Function Poorly characterized)
ef0625	581066	581752	+		-	Not in COGs	Poorly characterized (Not in COGs)
ef0626	581815	581988	+		S	No_Similarity_To_COG	Poorly characterized (Function Poorly characterized)
ef0627	582072	582326	+		S	No_Similarity_To_COG	Poorly characterized (Function Poorly characterized)
ef0628	582370	582786	+		G	COG2893 Phosphotransferase system, mannose/fructose-specific component IIA	Carbohydrate transport and metabolism
ef0629	583783	584622	+		R	COG0656 Aldo/keto reductases, related to diketogulonate reductase	Poorly characterized (General function prediction only)
ef0630	584645	585127	+		E	COG0346 Lactoylglutathione lyase and related lyases	Amino acid transport and metabolism
ef0631	585293	586738	+		I	COG1502 Phosphatidylserine/phosphatidylglycerophosphate/cardiolipin synthases and related enzymes	Lipid transport and metabolism
ef0633	587436	588692	+	tryS-1	J	COG0162 Tyrosyl-tRNA synthetase	Translation, ribosomal structure and biogenesis
ef0634	588943	590853	+	tdc / tyrDC	E	COG0076 Glutamate decarboxylase and related PLP-dependent proteins	Amino acid transport and metabolism
ef0635	591056	592474	+	tyrP	E	COG0531 Amino acid transporters	Amino acid transport and metabolism
ef0636	592599	594005	+	nhaC-2	C	COG1757 Na+/H+ antiporter	Energy production and conversion
ef0637	594362	595279	+		S	No_Similarity_To_COG	Poorly characterized (Function Poorly characterized)
ef0638	595331	595780	-		S	COG4808 Uncharacterized protein conserved in bacteria	Poorly characterized (Function Poorly characterized)
ef0639	595919	596425	-		I	COG1267 Phosphatidylglycerophosphatase A and related proteins	Lipid transport and metabolism
ef0640	596453	596560	+		S	No_Similarity_To_COG	Poorly characterized (Function Poorly characterized)
ef0641	596557	597510	-	ldh-2	C	COG0039 Malate/lactate dehydrogenases	Energy production and conversion
ef0642	597678	598040	+		S	No_Similarity_To_COG	Poorly characterized (Function Poorly characterized)
ef0643	598056	598466	+		S	No_Similarity_To_COG	Poorly characterized (Function Poorly characterized)
ef0644	598513	599340	-		K	COG0583 Transcriptional regulator	Transcription
ef0645	599482	600450	+		P	COG1275 Tellurite resistance protein and related permeases	Inorganic ion transport and metabolism
ef0646	600474	601433	+		MG	COG0451 Nucleoside-diphosphate-sugar epimerases	Cell wall/membrane biogenesis / Carbohydrate transport and metabolism
ef0647	601447	601776	-		K	COG1733 Predicted transcriptional regulators	Transcription
ef0648	601906	602523	+		C	COG0778 Nitroreductase	Energy production and conversion
ef0650	602711	603724	+	lplA-1	H	COG0095 Lipoate-protein ligase A	Coenzyme transport and metabolism
ef0651	603795	604644	-		-	Not in COGs	Poorly characterized (Not in COGs)
ef0652	604833	605159	-		S	No_Similarity_To_COG	Poorly characterized (Function Poorly characterized)
ef0653	605289	605567	+		S	No_Similarity_To_COG	Poorly characterized (Function Poorly characterized)
ef0654	605572	606507	+		-	Not in COGs	Poorly characterized (Not in COGs)
ef0655	606679	607275	+		R	COG3560 Predicted oxidoreductase related to nitroreductase	Poorly characterized (General function prediction only)
ef0656	607318	608163	+		R	COG2514 Predicted ring-cleavage extradiol dioxygenase	Poorly characterized (General function prediction only)
ef0657	608293	609054	+		KG	COG1349 Transcriptional regulators of sugar metabolism	Transcription / Carbohydrate transport and metabolism
ef0658	609067	610467	+		-	Not in COGs	Poorly characterized (Not in COGs)
ef0659	610555	611205	+		L	COG1573 Uracil-DNA glycosylase	Replication, recombination and repair
ref65	611263	611320	+	ref65	S	sRNA	Poorly characterized (Function Poorly characterized)
ef0660	611380	612720	+		V	COG0534 Na+-driven multidrug efflux pump	Defense mechanisms
ef0661	612745	614553	-		E	COG1164 Oligoendopeptidase F	Amino acid transport and metabolism
ef0662	614699	615208	+		S	COG5652 Predicted integral membrane protein	Poorly characterized (Function Poorly characterized)
ef0663	615339	616067	+		S	COG0217 Uncharacterized conserved protein	Poorly characterized (Function Poorly characterized)
ef0664	616120	616590	+		S	No_Similarity_To_COG	Poorly characterized (Function Poorly characterized)
ef0665	616666	616839	-		S	No_Similarity_To_COG	Poorly characterized (Function Poorly characterized)
ef0666	616952	617926	-		E	COG0346 Lactoylglutathione lyase and related lyases	Amino acid transport and metabolism
ef0667	617957	618529	+		R	COG0400 Predicted esterase	Poorly characterized (General function prediction only)
ef0668	618596	620122	-	murE	M	COG0769 UDP-N-acetylmuramyl tripeptide synthase	Cell wall/membrane biogenesis
ef0669	620326	621975	+		R	COG2244 Membrane protein involved in the export of O-antigen and teichoic acid	Poorly characterized (General function prediction only)
ef0670	622084	622818	+		-	Not in COGs	Poorly characterized (Not in COGs)
ef0671	622952	624367	+		E	COG0624 Acetylornithine deacetylase/Succinyl-diaminopimelate desuccinylase and related deacylases	Amino acid transport and metabolism
ef0672	624512	624745	+		S	No_Similarity_To_COG	Poorly characterized (Function Poorly characterized)
ef0673	624910	625929	-		G	COG3594 Fucose 4-O-acetylase and related acetyltransferases	Carbohydrate transport and metabolism
ef0674	626166	627119	+		E	COG1125 ABC-type proline/glycine betaine transport systems, ATPase components	Amino acid transport and metabolism
ef0675	627120	628637	+	opuAC	M	COG1732 Periplasmic glycine betaine/choline-binding (lipo)protein of an ABC-type transport system (osmoprotectant binding protein)	Cell wall/membrane biogenesis
ef0676	628779	629234	+	argR3	K	COG1438 Arginine repressor	Transcription
ef0677	629268	630776	+	algC	G	COG1109 Phosphomannomutase	Carbohydrate transport and metabolism
ef0678	630800	631354	+		-	Not in COGs	Poorly characterized (Not in COGs)
ef0679	631480	632343	-		-	Not in COGs	Poorly characterized (Not in COGs)
ef0680	632686	634872	+		M	COG0744 Membrane carboxypeptidase (penicillin-binding protein)	Cell wall/membrane biogenesis
ef0681	634935	635276	+		S	COG3679 Uncharacterized conserved protein	Poorly characterized (Function Poorly characterized)
ef0682	635432	636667	+		L	COG0420 DNA repair exonuclease	Replication, recombination and repair
ef0683	636664	639375	+		S	COG4717 Uncharacterized conserved protein	Poorly characterized (Function Poorly characterized)
ef0684	639372	640316	+		R	COG3481 Predicted HD-superfamily hydrolase	Poorly characterized (General function prediction only)
ef0685	640356	641384	-		O	COG0760 Parvulin-like peptidyl-prolyl isomerase	Posttranslational modification, protein turnover, chaperones
ef0686	641548	641892	-		S	No_Similarity_To_COG	Poorly characterized (Function Poorly characterized)
ef0687	641893	642318	-		FGR	COG0537 Diadenosine tetraphosphate (Ap4A) hydrolase and other HIT family hydrolases	Nucleotide transport and metabolism / Carbohydrate transport and metabolism / General function prediction only
ef0688	642534	643271	+	pptA	V	COG1131 ABC-type multidrug transport system, ATPase component	Defense mechanisms
ef0689	643273	644484	+	pptB	U	COG4473 Predicted ABC-type exoprotein transport system, permease component	Intracellular trafficking and secretion
ef0690	644613	645392	+		M	COG0510 Predicted choline kinase involved in LPS biosynthesis	Cell wall/membrane biogenesis
ef0691	645465	646109	+		R	COG0220 Predicted S-adenosylmethionine-dependent methyltransferase	Poorly characterized (General function prediction only)
ef0692	646169	646915	-		K	COG1737 Transcriptional regulators	Transcription
ef0693	647094	648020	+	fruK-1	G	COG1105 Fructose-1-phosphate kinase and related fructose-6-phosphate kinase (PfkB)	Carbohydrate transport and metabolism
ef0694	648025	649443	+		G	COG1299 Phosphotransferase system, fructose-specific IIC component	Carbohydrate transport and metabolism
ef0695	649470	649931	+		GT	COG1762 Phosphotransferase system mannitol/fructose-specific IIA domain (Ntr-type)	Carbohydrate transport and metabolism / Signal transduction mechanisms
ef0696	649928	650905	+	lacD-1	G	COG3684 Tagatose-1,6-bisphosphate aldolase	Carbohydrate transport and metabolism
ef0697	651094	651627	+		J	COG3557 Uncharacterized domain/protein associated with RNAses G and E	Translation, ribosomal structure and biogenesis
ef0698	651715	652146	-		KR	COG0454 Histone acetyltransferase HPA2 and related acetyltransferases	Transcription / General function prediction only
ef0699	652292	653437	+		R	COG0628 Predicted permease	Poorly characterized (General function prediction only)
ef0700	653612	654991	+		R	COG1253 Hemolysins and related proteins containing CBS domains	Poorly characterized (General function prediction only)
ef0701	655165	656739	+	prfC	J	COG4108 Peptide chain release factor RF-3	Translation, ribosomal structure and biogenesis
ef0702	656915	657358	+		-	Not in COGs	Poorly characterized (Not in COGs)
ef0703	657374	658021	+		S	COG2323 Predicted membrane protein	Poorly characterized (Function Poorly characterized)
ef0704	658088	659158	+		S	No_Similarity_To_COG	Poorly characterized (Function Poorly characterized)
ef0705	659201	659515	-		-	Not in COGs	Poorly characterized (Not in COGs)
ef0706	659709	661961	-	clpE	O	COG0542 ATPases with chaperone activity, ATP-binding subunit	Posttranslational modification, protein turnover, chaperones
ef0707	662075	662251	-		S	No_Similarity_To_COG	Poorly characterized (Function Poorly characterized)
ef0708	662251	662442	+		S	No_Similarity_To_COG	Poorly characterized (Function Poorly characterized)
ef0709	662613	662879	+	ptsH	G	COG1925 Phosphotransferase system, HPr-related proteins	Carbohydrate transport and metabolism
ef0710	662879	664606	+	ptsI	G	COG1080 Phosphoenolpyruvate-protein kinase (PTS system EI component in bacteria)	Carbohydrate transport and metabolism
ef0711	664651	665595	-		-	Not in COGs	Poorly characterized (Not in COGs)
ef0713	665766	666503	-		-	Not in COGs	Poorly characterized (Not in COGs)
ef0714	666558	668849	-		-	Not in COGs	Poorly characterized (Not in COGs)
ef0715	669197	670480	+	tig	O	COG0544 FKBP-type peptidyl-prolyl cis-trans isomerase (trigger factor)	Posttranslational modification, protein turnover, chaperones
ef0716	670591	671253	+		-	Not in COGs	Poorly characterized (Not in COGs)
ef0717	671298	673220	-		G	COG1299 Phosphotransferase system, fructose-specific IIC component	Carbohydrate transport and metabolism
ef0718	673244	674161	-	fruK-2	G	COG1105 Fructose-1-phosphate kinase and related fructose-6-phosphate kinase (PfkB)	Carbohydrate transport and metabolism
ef0719	674158	674910	-		KG	COG1349 Transcriptional regulators of sugar metabolism	Transcription / Carbohydrate transport and metabolism
ef0720	675049	676608	-		P	COG0038 Chloride channel protein EriC	Inorganic ion transport and metabolism
ef0721	676773	679031	+	pcrA	L	COG0210 Superfamily I DNA and RNA helicases	Replication, recombination and repair
ef0722	679157	681187	+	ligA	L	COG0272 NAD-dependent DNA ligase (contains BRCT domain type II)	Replication, recombination and repair
ef0723	681335	681451	+		S	No_Similarity_To_COG	Poorly characterized (Function Poorly characterized)
ref66	681449	681566	-	ref66	S	sRNA	Poorly characterized (Function Poorly characterized)
ef0724	681769	682074	+	gatC	J	COG0721 Asp-tRNAAsn/Glu-tRNAGln amidotransferase C subunit	Translation, ribosomal structure and biogenesis
ef0725	682074	683543	+	gatA	J	COG0154 Asp-tRNAAsn/Glu-tRNAGln amidotransferase A subunit and related amidases	Translation, ribosomal structure and biogenesis
ef0726	683543	684973	+	gatB	J	COG0064 Asp-tRNAAsn/Glu-tRNAGln amidotransferase B subunit (PET112 homolog)	Translation, ribosomal structure and biogenesis
ef0727	684992	686080	+		IR	COG1597 Sphingosine kinase and enzymes related to eukaryotic diacylglycerol kinase	Lipid transport and metabolism / General function prediction only
ef0728	686280	687653	+		J	COG2265 SAM-dependent methyltransferases related to tRNA (uracil-5-)-methyltransferase	Translation, ribosomal structure and biogenesis
ef0730	687922	688239	+		OC	COG0526 Thiol-disulfide isomerase and thioredoxins	Posttranslational modification, protein turnover, chaperones / Energy production and conversion
ef0731	688282	689127	-		K	COG2771 DNA-binding HTH domain-containing proteins	Transcription
ef0732	689526	690545	+	argF-2 (agcB)	E	COG0078 Ornithine carbamoyltransferase	Amino acid transport and metabolism
ef0733	690612	691988	+	agcD	E	COG0531 Amino acid transporters	Amino acid transport and metabolism
ef0734	692065	693078	+	agcA	E	COG2957 Peptidylarginine deiminase and related enzymes	Amino acid transport and metabolism
ef0735	693090	694019	+	arcC-3 (agcC)	E	COG0549 Carbamate kinase	Amino acid transport and metabolism
ef0737	694216	695802	+		J	COG0154 Asp-tRNAAsn/Glu-tRNAGln amidotransferase A subunit and related amidases	Translation, ribosomal structure and biogenesis
ef0738	695994	696137	-		S	No_Similarity_To_COG	Poorly characterized (Function Poorly characterized)
ef0739	696376	697056	+		H	COG3201 Nicotinamide mononucleotide transporter	Coenzyme transport and metabolism
ef0740	697065	697709	+		F	COG1428 Deoxynucleoside kinases	Nucleotide transport and metabolism
ef0741	698059	698490	+		-	Not in COGs	Poorly characterized (Not in COGs)
ef0742	698603	698989	+		S	COG4835 Uncharacterized protein conserved in bacteria	Poorly characterized (Function Poorly characterized)
ef0743	699036	699371	-		S	No_Similarity_To_COG	Poorly characterized (Function Poorly characterized)
ef0744	699669	701060	+		R	COG1823 Predicted Na+/dicarboxylate symporter	Poorly characterized (General function prediction only)
ef0745	701193	701573	+		E	COG0346 Lactoylglutathione lyase and related lyases	Amino acid transport and metabolism
ef0746	701726	702892	+	pbp5	V	COG1680 Beta-lactamase class C and other penicillin binding proteins	Defense mechanisms
ef0747	702992	703702	+		S	COG4420 Predicted membrane protein	Poorly characterized (Function Poorly characterized)
ef0748	704291	705241	+		R	COG1054 Predicted sulfurtransferase	Poorly characterized (General function prediction only)
ef0750	705465	705803	+		S	No_Similarity_To_COG	Poorly characterized (Function Poorly characterized)
ef0751	705803	706534	+		-	Not in COGs	Poorly characterized (Not in COGs)
ef0752	706551	707330	+		-	Not in COGs	Poorly characterized (Not in COGs)
ef0753	707350	709449	+		-	Not in COGs	Poorly characterized (Not in COGs)
ef0754	709472	710212	+		-	Not in COGs	Poorly characterized (Not in COGs)
ef0755	710288	711382	+		-	Not in COGs	Poorly characterized (Not in COGs)
ef0756	711584	712033	+		S	No_Similarity_To_COG	Poorly characterized (Function Poorly characterized)
ef0757	712037	713485	+		S	No_Similarity_To_COG	Poorly characterized (Function Poorly characterized)
ef0758	713595	715499	+		P	COG2217 Cation transport ATPase	Inorganic ion transport and metabolism
ef0759	715535	716254	+		S	COG1285 Uncharacterized membrane protein	Poorly characterized (Function Poorly characterized)
ef0760	716302	717039	-		E	COG1126 ABC-type polar amino acid transport system, ATPase component	Amino acid transport and metabolism
ef0761	717041	719209	-		ET	COG0834 ABC-type amino acid transport/signal transduction systems, periplasmic component/domain	Amino acid transport and metabolism / Signal transduction mechanisms
ef0762	719488	721485	+	uvrB	L	COG0556 Helicase subunit of the DNA excision repair complex	Replication, recombination and repair
ef0763	721603	724422	+	uvrA	L	COG0178 Excinuclease ATPase subunit	Replication, recombination and repair
ef0764	724593	725159	+		S	No_Similarity_To_COG	Poorly characterized (Function Poorly characterized)
ef0765	725232	725387	+		S	No_Similarity_To_COG	Poorly characterized (Function Poorly characterized)
ef0766	725553	726440	+		R	COG1660 Predicted P-loop-containing kinase	Poorly characterized (General function prediction only)
ef0767	726440	727435	+		S	COG0391 Uncharacterized conserved protein	Poorly characterized (Function Poorly characterized)
ef0768	727469	728404	+		S	COG1481 Uncharacterized protein conserved in bacteria	Poorly characterized (Function Poorly characterized)
ef0769	728638	729561	+		-	Not in COGs	Poorly characterized (Not in COGs)
ef0770	729674	730192	+		O	COG1651 Protein-disulfide isomerase	Posttranslational modification, protein turnover, chaperones
ef0771	730237	730830	-	clpP	OU	COG0740 Protease subunit of ATP-dependent Clp proteases	Posttranslational modification, protein turnover, chaperones / Intracellular trafficking and secretion
ef0773	731026	731544	+		-	Not in COGs	Poorly characterized (Not in COGs)
ef0774	731565	731969	-		S	COG4828 Predicted membrane protein	Poorly characterized (Function Poorly characterized)
ef0775	732434	735322	+		S	No_Similarity_To_COG	Poorly characterized (Function Poorly characterized)
ef0776	735347	735730	+		-	Not in COGs	Poorly characterized (Not in COGs)
ef0778	735904	736413	+		-	Not in COGs	Poorly characterized (Not in COGs)
ef0779	736443	738230	+		C	COG0584 Glycerophosphoryl diester phosphodiesterase	Energy production and conversion
ef0780	738256	738663	+		LR	COG0494 NTP pyrophosphohydrolases including oxidative damage repair enzymes	Replication, recombination and repair / General function prediction only
ef0781	738897	739097	+		K	COG1278 Cold shock proteins	Transcription
eftRNAArg2	739754	739825	-		J	tRNA	Translation, ribosomal structure and biogenesis
ef0782	739902	741215	+	rpoN	K	COG1508 DNA-directed RNA polymerase specialized sigma subunit, sigma54 homolog	Transcription
ef0783	741416	743293	+		I	COG1835 Predicted acyltransferases	Lipid transport and metabolism
ef0784	743509	744693	+	metK	H	COG0192 S-adenosylmethionine synthetase	Coenzyme transport and metabolism
ef0785	744866	746332	+		GEPR	COG0477 Permeases of the major facilitator superfamily	Carbohydrate transport and metabolism / Amino acid transport and metabolism / Inorganic ion transport and metabolism / General function prediction only
ef0786	746371	747162	+		R	COG0627 Predicted esterase	Poorly characterized (General function prediction only)
ef0787	747243	747905	-		-	Not in COGs	Poorly characterized (Not in COGs)
ef0789	748159	749874	+	efrC	-	Not in COGs	Poorly characterized (Not in COGs)
ef0790	749874	751643	+	efrD	-	Not in COGs	Poorly characterized (Not in COGs)
ef0791	752054	752659	+	fhtR	-	Not in COGs_transcriptional regulator, TetR family	Poorly characterized (Not in COGs)
ef0792	752797	753876	+	hrtB	V	COG0577 ABC-type antimicrobial peptide transport system, permease component	Defense mechanisms
ef0793	753881	754549	+	hrtA	V	COG1136 ABC-type antimicrobial peptide transport system, ATPase component	Defense mechanisms
ef0794	754606	755169	-		QR	COG0500 SAM-dependent methyltransferases	Secondary metabolites biosynthesis, transport and catabolism / General function prediction only
ef0795	755169	756137	-		R	COG1242 Predicted Fe-S oxidoreductase	Poorly characterized (General function prediction only)
ef0796	756153	756803	-		I	COG0671 Membrane-associated phospholipid phosphatase	Lipid transport and metabolism
ef0797	756975	758000	-		S	COG3595 Uncharacterized conserved protein	Poorly characterized (Function Poorly characterized)
ef0798	758000	758659	-		S	COG4709 Predicted membrane protein	Poorly characterized (Function Poorly characterized)
ef0799	758976	761189	+	atlA (atn)	M	COG1388 FOG: LysM repeat	Cell wall/membrane biogenesis
ef0801	761593	764007	+	leuS	J	COG0495 Leucyl-tRNA synthetase	Translation, ribosomal structure and biogenesis
ef0802	764063	764353	-		S	No_Similarity_To_COG	Poorly characterized (Function Poorly characterized)
ef0803	764384	764827	-		-	Not in COGs	Poorly characterized (Not in COGs)
ef0804	765003	765833	-		ET	COG0834 ABC-type amino acid transport/signal transduction systems, periplasmic component/domain	Amino acid transport and metabolism / Signal transduction mechanisms
ef0805	765847	766482	-		E	COG1126 ABC-type polar amino acid transport system, ATPase component	Amino acid transport and metabolism
ef0806	766495	767136	-		E	COG0765 ABC-type amino acid transport system, permease component	Amino acid transport and metabolism
ref67	767656	767822	-	ref67	S	sRNA	Poorly characterized (Function Poorly characterized)
ef0807	767972	769603	+		E	COG4166 ABC-type oligopeptide transport system, periplasmic component	Amino acid transport and metabolism
ef0808	769605	769700	+		S	No_Similarity_To_COG	Poorly characterized (Function Poorly characterized)
ef0809	769710	769958	+		S	COG2261 Predicted membrane protein	Poorly characterized (Function Poorly characterized)
ef0810	770351	772075	+		S	COG4289 Uncharacterized protein conserved in bacteria	Poorly characterized (Function Poorly characterized)
ef0811	772079	772906	+		S	No_Similarity_To_COG	Poorly characterized (Function Poorly characterized)
ef0812	773289	774452	+		-	Not in COGs	Poorly characterized (Not in COGs)
ef0813	774465	776243	+		G	COG1874 Beta-galactosidase	Carbohydrate transport and metabolism
ef0814	776268	776975	-		K	COG2188 Transcriptional regulators	Transcription
ef0815	777203	778129	+		G	COG3444 Phosphotransferase system, mannose/fructose/N-acetylgalactosamine-specific component IIB	Carbohydrate transport and metabolism
ef0816	778178	778969	+		G	COG3715 Phosphotransferase system, mannose/fructose/N-acetylgalactosamine-specific component IIC	Carbohydrate transport and metabolism
ef0817	778953	779762	+		G	COG3716 Phosphotransferase system, mannose/fructose/N-acetylgalactosamine-specific component IID	Carbohydrate transport and metabolism
ef0818	779877	782891	+	hylB	-	Not in COGs	Poorly characterized (Not in COGs)
ef0819	782960	783283	-		-	Not in COGs	Poorly characterized (Not in COGs)
ef0820	783535	784143	-	rplY	J	COG1825 Ribosomal protein L25 (general stress protein Ctc)	Translation, ribosomal structure and biogenesis
ef0821	784474	785256	+		-	Not in COGs	Poorly characterized (Not in COGs)
ef0822	785253	785933	+		R	COG1011 Predicted hydrolase (HAD superfamily)	Poorly characterized (General function prediction only)
ef0823	785913	786053	-		S	No_Similarity_To_COG	Poorly characterized (Function Poorly characterized)
ef0824	786110	786565	-		-	Not in COGs	Poorly characterized (Not in COGs)
ef0825	786740	787369	+	udk	F	COG0572 Uridine kinase	Nucleotide transport and metabolism
ef0826	787538	787879	+		T	COG2337 Growth inhibitor	Signal transduction mechanisms
ef0827	787981	788946	+		R	COG0673 Predicted dehydrogenases and related proteins	Poorly characterized (General function prediction only)
ref68	788993	789148	+	ref68	S	sRNA	Poorly characterized (Function Poorly characterized)
ef0828	789317	791236	+		K	COG3711 Transcriptional antiterminator	Transcription
ef0829	791190	791525	+		-	Not in COGs	Poorly characterized (Not in COGs)
ef0830	791540	791896	+		-	Not in COGs	Poorly characterized (Not in COGs)
ef0831	791927	792283	+		-	Not in COGs	Poorly characterized (Not in COGs)
ef0832	792299	793078	+		-	Not in COGs	Poorly characterized (Not in COGs)
ef0833	793098	793793	+		-	Not in COGs	Poorly characterized (Not in COGs)
ef0834	793924	795237	+		G	COG1455 Phosphotransferase system cellobiose-specific component IIC	Carbohydrate transport and metabolism
ef0835	795314	795562	+		S	No_Similarity_To_COG	Poorly characterized (Function Poorly characterized)
ef0836	795571	796659	+		S	COG3589 Uncharacterized conserved protein	Poorly characterized (Function Poorly characterized)
ef0837	796668	797777	+		R	COG3964 Predicted amidohydrolase	Poorly characterized (General function prediction only)
ef0838	797767	798873	+		E	COG1921 Selenocysteine synthase seryl-tRNASer selenium transferase]	Amino acid transport and metabolism
ef0839	798877	799620	+		-	Not in COGs	Poorly characterized (Not in COGs)
ef0840	799630	800640	+		G	COG0524 Sugar kinases, ribokinase family	Carbohydrate transport and metabolism
ef0841	800734	801762	+		L	COG0187 Type IIA topoisomerase (DNA gyrase/topo II, topoisomerase IV), B subunit	Replication, recombination and repair
ef0842	801759	802205	+		S	COG1671 Uncharacterized protein conserved in bacteria	Poorly characterized (Function Poorly characterized)
ef0843	802346	803392	+		M	COG1181 D-alanine-D-alanine ligase and related ATP-grasp enzymes	Cell wall/membrane biogenesis
ef0844	803369	803461	-		S	No_Similarity_To_COG	Poorly characterized (Function Poorly characterized)
ef0845	803495	804868	+	murF	M	COG0770 UDP-N-acetylmuramyl pentapeptide synthase	Cell wall/membrane biogenesis
ef0846	805108	806718	+		LKJ	COG0513 Superfamily II DNA and RNA helicases	Replication, recombination and repair / Transcription /Translation, ribosomal structure and biogenesis
ef0847	806779	807045	-		S	No_Similarity_To_COG	Poorly characterized (Function Poorly characterized)
ef0848	807350	807703	+	acpS	I	COG0736 Phosphopantetheinyl transferase (holo-ACP synthase)	Lipid transport and metabolism
ef0849	807733	808848	+	alr	M	COG0787 Alanine racemase	Cell wall/membrane biogenesis
ef0850	808864	809241	+		T	COG2337 Growth inhibitor	Signal transduction mechanisms
ef0851	809561	810256	+		S	No_Similarity_To_COG	Poorly characterized (Function Poorly characterized)
ef0852	810281	811576	+		S	No_Similarity_To_COG	Poorly characterized (Function Poorly characterized)
ef0853	811557	811883	+		S	No_Similarity_To_COG	Poorly characterized (Function Poorly characterized)
ef0854	811965	812690	+		U	COG0681 Signal peptidase I	Intracellular trafficking and secretion
ef0855	812745	814223	-		-	Not in COGs	Poorly characterized (Not in COGs)
ef0856	814397	815149	+		T	COG2365 Protein tyrosine/serine phosphatase	Signal transduction mechanisms
ef0857	815228	815458	+		-	Not in COGs	Poorly characterized (Not in COGs)
ef0858	815579	818245	+	pip	S	COG1511 Predicted membrane protein	Poorly characterized (Function Poorly characterized)
ef0859	818466	819635	+		P	COG0053 Predicted Co/Zn/Cd cation transporters	Inorganic ion transport and metabolism
ef0860	819933	821756	+		E	COG0531 Amino acid transporters	Amino acid transport and metabolism
ef0861	821793	822257	-		-	Not in COGs	Poorly characterized (Not in COGs)
ef0862	822329	822991	-		E	COG1174 ABC-type proline/glycine betaine transport systems, permease component	Amino acid transport and metabolism
ef0863	822995	823918	-		M	COG1732 Periplasmic glycine betaine/choline-binding (lipo)protein of an ABC-type transport system (osmoprotectant binding protein)	Cell wall/membrane biogenesis
ef0864	823918	824553	-		E	COG1174 ABC-type proline/glycine betaine transport systems, permease component	Amino acid transport and metabolism
ef0865	824557	825750	-		E	COG1125 ABC-type proline/glycine betaine transport systems, ATPase components	Amino acid transport and metabolism
ref27C	826028	826359	+	ref27C	S	sRNA	Poorly characterized (Function Poorly characterized)
ref69	826116	826610	-	ref69	S	sRNA	Poorly characterized (Function Poorly characterized)
ef0867	826377	827267	-		E	COG0346 Lactoylglutathione lyase and related lyases	Amino acid transport and metabolism
ef0868	827433	828464	+	queA	J	COG0809 S-adenosylmethionine:tRNA-ribosyltransferase-isomerase (queuine synthetase)	Translation, ribosomal structure and biogenesis
ef0869	828808	829056	-		K	COG1476 Predicted transcriptional regulators	Transcription
ref19C	829210	829523	-	ref19C	S	sRNA	Poorly characterized (Function Poorly characterized)
ef0871	829936	832581	+		P	COG0474 Cation transport ATPase	Inorganic ion transport and metabolism
ef0872	832915	834921	+		P	COG3158 K+ transporter	Inorganic ion transport and metabolism
ef0873	834991	835689	-		K	COG1396 Predicted transcriptional regulators	Transcription
ef0875	835853	837958	+		P	COG2217 Cation transport ATPase	Inorganic ion transport and metabolism
ef0876	838082	839506	+	eicR	S	No_Similarity_To_COG_Mga, Rgg-like transcriptional regulator	Poorly characterized (Function Poorly characterized)
ef0877	839575	840486	+		R	COG4989 Predicted oxidoreductase	Poorly characterized (General function prediction only)
ef0878	840674	843322	+	polA	L	COG0749 DNA polymerase I - 3'-5' exonuclease and polymerase domains	Replication, recombination and repair
ef0879	843422	844264	+	fpg	L	COG0266 Formamidopyrimidine-DNA glycosylase	Replication, recombination and repair
ef0880	844261	844860	+		H	COG0237 Dephospho-CoA kinase	Coenzyme transport and metabolism
ef0881	845040	845522	+		K	COG1327 Predicted transcriptional regulator, consists of a Zn-ribbon and ATP-cone domains	Transcription
ef0882	845538	846947	+		L	COG3611 Replication initiation/membrane attachment protein	Replication, recombination and repair
ef0883	846944	847876	+	dnaI	L	COG1484 DNA replication protein	Replication, recombination and repair
ef0884	848093	849166	+		-	Not in COGs	Poorly characterized (Not in COGs)
ef0885	849180	850700	+		-	Not in COGs	Poorly characterized (Not in COGs)
ef0886	850690	852273	+		S	COG5298 Uncharacterized protein conserved in bacteria	Poorly characterized (Function Poorly characterized)
ef0887	852270	853532	+		M	COG1215 Glycosyltransferases, probably involved in cell wall biogenesis	Cell wall/membrane biogenesis
ef0888	853547	855613	+		-	Not in COGs	Poorly characterized (Not in COGs)
ef0889	855615	856463	+		T	COG2199 FOG: GGDEF domain	Signal transduction mechanisms
ef0890	856479	856790	+		S	No_Similarity_To_COG	Poorly characterized (Function Poorly characterized)
ef0891	856838	857992	-		E	COG0436 Aspartate/tyrosine/aromatic aminotransferase	Amino acid transport and metabolism
ef0892	858008	858730	-		E	COG1126 ABC-type polar amino acid transport system, ATPase component	Amino acid transport and metabolism
ef0893	858723	860186	-		ET	COG0834 ABC-type amino acid transport/signal transduction systems, periplasmic component/domain	Amino acid transport and metabolism / Signal transduction mechanisms
ef0895	860375	861463	+	gldA2	C	COG0371 Glycerol dehydrogenase and related enzymes	Energy production and conversion
ef0896	861622	862767	+	tgt	J	COG0343 Queuine/archaeosine tRNA-ribosyltransferase	Translation, ribosomal structure and biogenesis
ef0897	862849	863226	+		U	COG1862 Preprotein translocase subunit YajC	Intracellular trafficking and secretion
ef0898	863241	863480	-		S	No_Similarity_To_COG	Poorly characterized (Function Poorly characterized)
ef0899	863657	863944	+		-	Not in COGs	Poorly characterized (Not in COGs)
ef0900	864152	866698	+	adhE (aad)	C	COG1454 Alcohol dehydrogenase, class IV	Energy production and conversion
ef0901	866743	867786	-		C	COG1304 L-lactate dehydrogenase (FMN-dependent) and related alpha-hydroxy acid dehydrogenases	Energy production and conversion
ef0902	867770	868876	-		I	COG1577 Mevalonate kinase	Lipid transport and metabolism
ef0903	868879	869874	-	mvaD	I	COG3407 Mevalonate pyrophosphate decarboxylase	Lipid transport and metabolism
ef0904	869874	870818	-	mvk	I	COG1577 Mevalonate kinase	Lipid transport and metabolism
ef0905	871088	871723	-		S	COG1357 Uncharacterized low-complexity proteins	Poorly characterized (Function Poorly characterized)
ef0906	871720	872793	-		S	COG1289 Predicted membrane protein	Poorly characterized (Function Poorly characterized)
ef0907	873037	874707	+	opp1A	E	COG4166 ABC-type oligopeptide transport system, periplasmic component	Amino acid transport and metabolism
ef0908	874786	875136	-		S	No_Similarity_To_COG	Poorly characterized (Function Poorly characterized)
ef0909	875227	876168	+	opp1B	EP	COG0601 ABC-type dipeptide/oligopeptide/nickel transport systems, permease components	Amino acid transport and metabolism / Inorganic ion transport and metabolism
ef0910	876168	877220	+	opp1C	EP	COG1173 ABC-type dipeptide/oligopeptide/nickel transport systems, permease components	Amino acid transport and metabolism / Inorganic ion transport and metabolism
ef0911	877230	878288	+	opp1D	EP	COG0444 ABC-type dipeptide/oligopeptide/nickel transport system, ATPase component	Amino acid transport and metabolism / Inorganic ion transport and metabolism
ef0912	878288	879244	+	opp1F	E	COG4608 ABC-type oligopeptide transport system, ATPase component	Amino acid transport and metabolism
ef0913	879285	880355	+		L	COG0675 Transposase and inactivated derivatives	Replication, recombination and repair
ref70	880359	880468	+	ref70	S	sRNA	Poorly characterized (Function Poorly characterized)
ef0914	880755	881276	+	infC	J	COG0290 Translation initiation factor 3 (IF-3)	Translation, ribosomal structure and biogenesis
ef0915	881390	881590	+	rpmI	J	COG0291 Ribosomal protein L35	Translation, ribosomal structure and biogenesis
ef0916	881651	882010	+	rplT	J	COG0292 Ribosomal protein L20	Translation, ribosomal structure and biogenesis
ef0917	882056	882406	-		S	COG2315 Uncharacterized protein conserved in bacteria	Poorly characterized (Function Poorly characterized)
ef0918	882504	882863	+		S	COG3759 Predicted membrane protein	Poorly characterized (Function Poorly characterized)
ef0919	882991	883425	+		-	Not in COGs	Poorly characterized (Not in COGs)
ef0920	883443	883958	+		S	COG2320 Uncharacterized conserved protein	Poorly characterized (Function Poorly characterized)
ef0921	883974	885149	-		P	COG0659 Sulfate permease and related transporters (MFS superfamily)	Inorganic ion transport and metabolism
ef0922	885379	886407	-		S	COG2855 Predicted membrane protein	Poorly characterized (Function Poorly characterized)
ef0923	886520	887350	+		K	COG0583 Transcriptional regulator	Transcription
ef0924	887415	888287	+		S	COG3865 Uncharacterized protein conserved in bacteria	Poorly characterized (Function Poorly characterized)
ef0925	888561	888785	+		S	No_Similarity_To_COG	Poorly characterized (Function Poorly characterized)
ef0926	888874	889548	+	err09 (bceR_like)	TK	COG0745 Response regulators consisting of a CheY-like receiver domain and a winged-helix DNA-binding domain	Signal transduction mechanisms / Transcription
ef0927	889562	890587	+	ehk09 (bceS_like)	T	COG0642 Signal transduction histidine kinase	Signal transduction mechanisms
ef0928	890735	891598	+		G	COG4975 Putative glucose uptake permease	Carbohydrate transport and metabolism
ef0929	891639	893030	+		E	COG0531 Amino acid transporters	Amino acid transport and metabolism
ef0930	893218	895227	+	metG	J	COG0143 Methionyl-tRNA synthetase	Translation, ribosomal structure and biogenesis
ef0931	895327	895602	+		S	No_Similarity_To_COG	Poorly characterized (Function Poorly characterized)
ef0932	895661	896266	-		S	No_Similarity_To_COG	Poorly characterized (Function Poorly characterized)
ef0933	896387	898585	-		R	COG3973 Superfamily I DNA and RNA helicases	Poorly characterized (General function prediction only)
ef0934	898744	899514	+		L	COG0084 Mg-dependent DNase	Replication, recombination and repair
ef0935	899523	900095	+		L	COG1658 Small primase-like proteins (Toprim domain)	Replication, recombination and repair
ef0936	900114	901001	+	ksgA	J	COG0030 Dimethyladenosine transferase (rRNA methylation)	Translation, ribosomal structure and biogenesis
ef0937	901129	901746	+		-	Not in COGs	Poorly characterized (Not in COGs)
ef0938	901796	902899	-		G	COG3839 ABC-type sugar transport systems, ATPase components	Carbohydrate transport and metabolism
ef0939	903085	903507	+	mgsA	G	COG1803 Methylglyoxal synthase	Carbohydrate transport and metabolism
ef0940	903781	904320	+		S	No_Similarity_To_COG	Poorly characterized (Function Poorly characterized)
ef0941	904372	906138	-		V	COG1132 ABC-type multidrug transport system, ATPase and permease components	Defense mechanisms
ef0942	906128	907855	-		V	COG1132 ABC-type multidrug transport system, ATPase and permease components	Defense mechanisms
ef0943	907963	908748	+		S	COG4905 Predicted membrane protein	Poorly characterized (Function Poorly characterized)
ef0944	909009	910217	+		S	COG3584 Uncharacterized protein conserved in bacteria	Poorly characterized (Function Poorly characterized)
ef0945	910314	910877	+		-	Not in COGs	Poorly characterized (Not in COGs)
ef0946	910923	911447	-		S	COG4894 Uncharacterized conserved protein	Poorly characterized (Function Poorly characterized)
ef0947	911499	912368	-		R	COG0561 Predicted hydrolases of the HAD superfamily	Poorly characterized (General function prediction only)
ef0948	912502	913182	+	ung	L	COG0692 Uracil DNA glycosylase	Replication, recombination and repair
ef0949	913338	914321	+	pta	C	COG0280 Phosphotransacetylase	Energy production and conversion
ef0950	914478	914957	+		R	COG0802 Predicted ATPase or kinase	Poorly characterized (General function prediction only)
ef0951	914950	915471	+		-	Not in COGs	Poorly characterized (Not in COGs)
ef0953	915641	915850	+		S	No_Similarity_To_COG	Poorly characterized (Function Poorly characterized)
ef0954	915924	916934	-	bopD / malR	K	COG1609 Transcriptional regulators	Transcription
ef0955	916958	917965	-	bopC / malM	G	COG2017 Galactose mutarotase and related enzymes	Carbohydrate transport and metabolism
ef0956	917955	918623	-	pgmB / bopB / pgcM	R	COG0637 Predicted phosphatase/phosphohexomutase	Poorly characterized (General function prediction only)
ef0957	918616	920910	-	bopA / malM	G	COG1554 Trehalose and maltose hydrolases (possible phosphorylases)	Carbohydrate transport and metabolism
ef0958	921191	923359	+		G	COG1263 Phosphotransferase system IIC components, glucose/maltose/N-acetylglucosamine-specific	Carbohydrate transport and metabolism
ef0959	923425	923559	+		S	No_Similarity_To_COG	Poorly characterized (Function Poorly characterized)
ef0960	923574	924398	+		R	COG3568 Metal-dependent hydrolase	Poorly characterized (General function prediction only)
ef0961	924458	925273	-		E	COG0345 Pyrroline-5-carboxylate reductase	Amino acid transport and metabolism
ef0962	925400	926362	+		T	COG4753 Response regulator containing CheY-like receiver domain and AraC-type DNA-binding domain	Signal transduction mechanisms
ef0963	926343	926642	+		S	No_Similarity_To_COG	Poorly characterized (Function Poorly characterized)
ef0964	926659	926949	+		R	COG1694 Predicted pyrophosphatase	Poorly characterized (General function prediction only)
ef0965	927109	927822	-		-	Not in COGs	Poorly characterized (Not in COGs)
ef0966	927976	928752	+		K	COG0789 Predicted transcriptional regulators	Transcription
ef0967	928993	930885	+		R	COG1512 Beta-propeller domains of methanol dehydrogenase type	Poorly characterized (General function prediction only)
eftRNAArg3	930973	931046	-		J	tRNA	Translation, ribosomal structure and biogenesis
ef0968	931315	931623	+	rplU	J	COG0261 Ribosomal protein L21	Translation, ribosomal structure and biogenesis
ef0969	931656	932000	+		J	COG2868 Predicted ribosomal protein	Translation, ribosomal structure and biogenesis
ef0970	932013	932300	+	rpmA	J	COG0211 Ribosomal protein L27	Translation, ribosomal structure and biogenesis
ef0971	932500	932952	+		S	COG3223 Predicted membrane protein	Poorly characterized (Function Poorly characterized)
ef0972	933023	933838	-		R	COG1408 Predicted phosphohydrolases	Poorly characterized (General function prediction only)
ef0973	934010	935074	+	pepQ-1	E	COG0006 Xaa-Pro aminopeptidase	Amino acid transport and metabolism
ef0974	935088	935408	+		R	COG1694 Predicted pyrophosphatase	Poorly characterized (General function prediction only)
ef0976	935741	936172	+		S	COG1302 Uncharacterized protein conserved in bacteria	Poorly characterized (Function Poorly characterized)
ef0977	936153	936617	+	nusB	K	COG0781 Transcription termination factor	Transcription
ef0978	936721	937566	+	folD	H	COG0190 5,10-methylene-tetrahydrofolate dehydrogenase/Methenyl tetrahydrofolate cyclohydrolase	Coenzyme transport and metabolism
ef0979	937576	938922	+	xseA	L	COG1570 Exonuclease VII, large subunit	Replication, recombination and repair
ef0980	938924	939154	+	xseB	L	COG1722 Exonuclease VII small subunit	Replication, recombination and repair
ef0981	939154	940035	+	ispA	H	COG0142 Geranylgeranyl pyrophosphate synthase	Coenzyme transport and metabolism
ef0982	940049	940864	+	tlyA	J	COG1189 Predicted rRNA methylase	Translation, ribosomal structure and biogenesis
ef0983	941003	941452	+	ahrC	K	COG1438 Arginine repressor	Transcription
ef0984	941470	943143	+	recN	L	COG0497 ATPase involved in DNA repair	Replication, recombination and repair
ef0985	943234	943404	-		S	No_Similarity_To_COG	Poorly characterized (Function Poorly characterized)
ef0986	943412	944377	-		P	COG0598 Mg2+ and Co2+ transporters	Inorganic ion transport and metabolism
ef0987	944622	945014	+		-	Not in COGs	Poorly characterized (Not in COGs)
ef0988	945302	945733	+		S	COG2001 Uncharacterized protein conserved in bacteria	Poorly characterized (Function Poorly characterized)
ef0989	945745	946704	+	mraW	M	COG0275 Predicted S-adenosylmethionine-dependent methyltransferase involved in cell envelope biogenesis	Cell wall/membrane biogenesis
ef0990	946721	947128	+		D	COG4839 Protein required for the initiation of cell division	Cell cycle control, cell division, chromosome partitioning
ef0991	947128	949356	+	pbpC	M	COG0768 Cell division protein FtsI/penicillin-binding protein 2	Cell wall/membrane biogenesis
ef0992	949383	950348	+	mraY	M	COG0472 UDP-N-acetylmuramyl pentapeptide phosphotransferase/UDP-N-acetylglucosamine-1-phosphate transferase	Cell wall/membrane biogenesis
ef0993	950371	951741	+	murD	M	COG0771 UDP-N-acetylmuramoylalanine-D-glutamate ligase	Cell wall/membrane biogenesis
ef0994	951746	952837	+	murG	M	COG0707 UDP-N-acetylglucosamine:LPS N-acetylglucosamine transferase	Cell wall/membrane biogenesis
ef0995	952846	953970	+	ftsQ	M	COG1589 Cell division septal protein	Cell wall/membrane biogenesis
ef0996	954144	955466	+	ftsA	D	COG0849 Actin-like ATPase involved in cell division	Cell cycle control, cell division, chromosome partitioning
ef0997	955493	956725	+	ftsZ	D	COG0206 Cell division GTPase	Cell cycle control, cell division, chromosome partitioning
ef0998	956742	957419	+		R	COG0325 Predicted enzyme with a TIM-barrel fold	Poorly characterized (General function prediction only)
ef0999	957433	958077	+	sepF	S	COG1799 Uncharacterized protein conserved in bacteria	Poorly characterized (Function Poorly characterized)
ef1000	958154	958363	+		S	COG0762 Predicted integral membrane protein	Poorly characterized (Function Poorly characterized)
ef1001	958390	959172	+		S	COG2302 Uncharacterized conserved protein, contains S4-like domain	Poorly characterized (Function Poorly characterized)
ef1002	959324	960025	+	divIVA	D	COG3599 Cell division initiation protein	Cell cycle control, cell division, chromosome partitioning
ef1003	960336	963116	+	ileS	J	COG0060 Isoleucyl-tRNA synthetase	Translation, ribosomal structure and biogenesis
ef1004	963168	964691	-	zwf (gdh)	G	COG0364 Glucose-6-phosphate 1-dehydrogenase	Carbohydrate transport and metabolism
ef1005	964691	965359	-		K	COG1321 Mn-dependent transcriptional regulator	Transcription
ef1006	965531	965899	-		S	No_Similarity_To_COG	Poorly characterized (Function Poorly characterized)
ef1007	966098	966834	+		-	Not in COGs	Poorly characterized (Not in COGs)
ef1008	966940	967938	+		R	COG0673 Predicted dehydrogenases and related proteins	Poorly characterized (General function prediction only)
ef1009	967965	969266	+		LKJ	COG0513 Superfamily II DNA and RNA helicases	Replication, recombination and repair / Transcription /Translation, ribosomal structure and biogenesis
ef1010	969311	972016	+		KT	COG1221 Transcriptional regulators containing an AAA-type ATPase domain and a DNA-binding domain	Transcription / Signal transduction mechanisms
ef1012	972246	972563	+		-	Not in COGs	Poorly characterized (Not in COGs)
ef1013	972705	974168	+		-	Not in COGs	Poorly characterized (Not in COGs)
ef1014	974212	974430	+		-	Not in COGs	Poorly characterized (Not in COGs)
ef1015	974450	974644	+		S	No_Similarity_To_COG	Poorly characterized (Function Poorly characterized)
ef1016	974644	975054	+		-	Not in COGs	Poorly characterized (Not in COGs)
ef1017	975330	975656	+		-	Not in COGs	Poorly characterized (Not in COGs)
ef1018	975679	975999	+		G	COG1447 Phosphotransferase system cellobiose-specific component IIA	Carbohydrate transport and metabolism
ef1019	976065	977342	+		-	Not in COGs	Poorly characterized (Not in COGs)
ef1020	977426	978820	+		G	COG2723 Beta-glucosidase/6-phospho-beta-glucosidase/beta-galactosidase	Carbohydrate transport and metabolism
ef1021	978878	980071	+		R	COG4552 Predicted acetyltransferase involved in intracellular survival and related acetyltransferases	Poorly characterized (General function prediction only)
ef1022	980154	980273	+		S	No_Similarity_To_COG	Poorly characterized (Function Poorly characterized)
eftRNAArg4	980392	980465	+	eftRNAArg4	J	tRNA	Translation, ribosomal structure and biogenesis
ef1023	980499	980831	+		S	COG1359 Uncharacterized conserved protein	Poorly characterized (Function Poorly characterized)
ef1024	980945	983590	-	ppdK	G	COG0574 Phosphoenolpyruvate synthase/pyruvate phosphate dikinase	Carbohydrate transport and metabolism
ef1025	983760	984389	+		R	COG0517 FOG: CBS domain	Poorly characterized (General function prediction only)
ef1026	984402	985214	+		S	COG1806 Uncharacterized protein conserved in bacteria	Poorly characterized (Function Poorly characterized)
ef1027	985285	987816	-		-	Not in COGs	Poorly characterized (Not in COGs)
ef1028	987813	988547	-		R	COG0596 Predicted hydrolases or acyltransferases (alpha/beta hydrolase superfamily)	Poorly characterized (General function prediction only)
ef1029	988724	989308	+		-	Not in COGs	Poorly characterized (Not in COGs)
ef1030	989331	990386	+		-	Not in COGs	Poorly characterized (Not in COGs)
ef1031	990403	991059	+		F	COG0775 Nucleoside phosphorylase	Nucleotide transport and metabolism
ef1032	991163	993400	-	drrC	L	COG0178 Excinuclease ATPase subunit	Replication, recombination and repair
ef1033	993634	995823	+		J	COG0154 Asp-tRNAAsn/Glu-tRNAGln amidotransferase A subunit and related amidases	Translation, ribosomal structure and biogenesis
ef1034	995918	996847	+		R	COG3173 Predicted aminoglycoside phosphotransferase	Poorly characterized (General function prediction only)
ef1035	996890	997543	+		-	Not in COGs	Poorly characterized (Not in COGs)
ef1036	997662	998063	+	ndk	F	COG0105 Nucleoside diphosphate kinase	Nucleotide transport and metabolism
ef1037	998223	999833	+		E	COG0436 Aspartate/tyrosine/aromatic aminotransferase	Amino acid transport and metabolism
ef1038	999976	1001061	+		S	No_Similarity_To_COG	Poorly characterized (Function Poorly characterized)
ef1039	1001177	1001980	-		R	COG0561 Predicted hydrolases of the HAD superfamily	Poorly characterized (General function prediction only)
ef1040	1002132	1002761	+		S	COG4330 Predicted membrane protein	Poorly characterized (Function Poorly characterized)
ef1041	1002913	1004319	+		R	COG2252 Permeases	Poorly characterized (General function prediction only)
ef1042	1004528	1005724	+		-	Not in COGs	Poorly characterized (Not in COGs)
ef1043	1005779	1005964	-		S	No_Similarity_To_COG	Poorly characterized (Function Poorly characterized)
ef1044	1006081	1009410	+	dnaE	L	COG0587 DNA polymerase III, alpha subunit	Replication, recombination and repair
ef1045	1009583	1010545	+	pfk	G	COG0205 6-phosphofructokinase	Carbohydrate transport and metabolism
ef1046	1010610	1012367	+	pyk	G	COG0469 Pyruvate kinase	Carbohydrate transport and metabolism
ef1047	1012741	1013310	+		R	COG1399 Predicted metal-binding, possibly nucleic acid-binding protein	Poorly characterized (General function prediction only)
ef1048	1013367	1013546	+	rpmF-3	J	COG0333 Ribosomal protein L32	Translation, ribosomal structure and biogenesis
ef1049	1013751	1015172	+	gnd	G	COG0362 6-phosphogluconate dehydrogenase	Carbohydrate transport and metabolism
ef1050	1015330	1016016	+	etaR / grvR	TK	COG0745 Response regulators consisting of a CheY-like receiver domain and a winged-helix DNA-binding domain	Signal transduction mechanisms / Transcription
ef1051	1016027	1017535	+	etaS / grvS	T	COG0642 Signal transduction histidine kinase	Signal transduction mechanisms
ef1052	1017791	1017955	-		S	No_Similarity_To_COG	Poorly characterized (Function Poorly characterized)
eftRNAAla2	1019820	1019892	+	eftRNAAla2	J	tRNA	Translation, ribosomal structure and biogenesis
eftRNAAsn1	1023200	1023273	+	eftRNAAsn1	J	tRNA	Translation, ribosomal structure and biogenesis
eftRNASer4	1023317	1023405	+	eftRNASer4	J	tRNA	Translation, ribosomal structure and biogenesis
eftRNAGlu3	1023423	1023494	+	eftRNAGlu3	J	tRNA	Translation, ribosomal structure and biogenesis
eftRNAVal2	1023522	1023594	+	eftRNAVal2	J	tRNA	Translation, ribosomal structure and biogenesis
eftRNAAsp3	1023605	1023680	+	eftRNAAsp3	J	tRNA	Translation, ribosomal structure and biogenesis
eftRNAPhe2	1023726	1023798	+	eftRNAPhe2	J	tRNA	Translation, ribosomal structure and biogenesis
eftRNATyr1	1023804	1023884	+	eftRNATyr1	J	tRNA	Translation, ribosomal structure and biogenesis
eftRNATrp1	1023889	1023962	+	eftRNATrp1	J	tRNA	Translation, ribosomal structure and biogenesis
eftRNAHis1	1023999	1024071	+	eftRNAHis1	J	tRNA	Translation, ribosomal structure and biogenesis
eftRNAGln1	1024086	1024157	+	eftRNAGln1	J	tRNA	Translation, ribosomal structure and biogenesis
eftRNACys1	1024183	1024253	+	eftRNACys1	J	tRNA	Translation, ribosomal structure and biogenesis
eftRNALeu3	1024267	1024350	+	eftRNALeu3	J	tRNA	Translation, ribosomal structure and biogenesis
ref71	1024429	1024859	-	ref71	S	sRNA	Poorly characterized (Function Poorly characterized)
ef1053	1024927	1025736	-		P	COG1116 ABC-type nitrate/sulfonate/bicarbonate transport system, ATPase component	Inorganic ion transport and metabolism
ef1054	1025795	1027552	-		P	COG4986 ABC-type anion transport system, duplicated permease component	Inorganic ion transport and metabolism
ef1055	1028097	1028609	+		-	Not in COGs	Poorly characterized (Not in COGs)
ef1056	1028673	1028768	-		S	No_Similarity_To_COG	Poorly characterized (Function Poorly characterized)
ef1057	1028878	1030476	+	mntH2	P	COG1914 Mn2+ and Fe2+ transporters of the NRAMP family	Inorganic ion transport and metabolism
ef1058	1030476	1030901	+		T	COG0589 Universal stress protein UspA and related nucleotide-binding proteins	Signal transduction mechanisms
ef1059	1030956	1032626	-		TQ	COG2508 Regulator of polyketide synthase expression	Signal transduction mechanisms / Secondary metabolites biosynthesis, transport and catabolism
ef1060	1033007	1034668	+		E	COG4166 ABC-type oligopeptide transport system, periplasmic component	Amino acid transport and metabolism
ef1061	1034696	1035919	+		FR	COG0402 Cytosine deaminase and related metal-dependent hydrolases	Nucleotide transport and metabolism / General function prediction only
ef1062	1035916	1037133	+		FR	COG0402 Cytosine deaminase and related metal-dependent hydrolases	Nucleotide transport and metabolism / General function prediction only
ef1063	1037368	1037847	+		T	COG1956 GAF domain-containing protein	Signal transduction mechanisms
ef1064	1037914	1038344	+		-	Not in COGs	Poorly characterized (Not in COGs)
ef1065	1038304	1038411	+		S	No_Similarity_To_COG	Poorly characterized (Function Poorly characterized)
ef1066	1038386	1039024	-	maa	R	COG0110 Acetyltransferase (isoleucine patch superfamily)	Poorly characterized (General function prediction only)
ef1067	1039145	1039348	-		S	No_Similarity_To_COG	Poorly characterized (Function Poorly characterized)
ef1068	1039422	1040459	-	galM	G	COG2017 Galactose mutarotase and related enzymes	Carbohydrate transport and metabolism
ef1069	1040679	1041842	+	galK	G	COG0153 Galactokinase	Carbohydrate transport and metabolism
ef1070	1041858	1042847	+	galE-1	M	COG1087 UDP-glucose 4-epimerase	Cell wall/membrane biogenesis
ef1071	1042859	1044352	+	galT	G	COG4468 Galactose-1-phosphate uridyltransferase	Carbohydrate transport and metabolism
ef1072	1044359	1045363	+	galR	K	COG1609 Transcriptional regulators	Transcription
ef1073	1045445	1045939	+		-	Not in COGs	Poorly characterized (Not in COGs)
ef1074	1046003	1046275	+		S	No_Similarity_To_COG	Poorly characterized (Function Poorly characterized)
ef1075	1046338	1046844	+		S	No_Similarity_To_COG	Poorly characterized (Function Poorly characterized)
ef1076	1046848	1047633	+		R	COG1708 Predicted nucleotidyltransferases	Poorly characterized (General function prediction only)
ef1077	1047648	1048097	+		KR	COG0454 Histone acetyltransferase HPA2 and related acetyltransferases	Transcription / General function prediction only
ef1078	1048290	1049444	+	emeA	GEPR	COG0477 Permeases of the major facilitator superfamily	Carbohydrate transport and metabolism / Amino acid transport and metabolism / Inorganic ion transport and metabolism / General function prediction only
ef1080	1050218	1051534	+		L	COG0389 Nucleotidyltransferase/DNA polymerase involved in DNA repair	Replication, recombination and repair
ef1081	1051539	1051928	+		S	No_Similarity_To_COG	Poorly characterized (Function Poorly characterized)
ef1082	1052015	1052197	+		S	No_Similarity_To_COG	Poorly characterized (Function Poorly characterized)
ef1083	1052215	1052520	+		S	No_Similarity_To_COG	Poorly characterized (Function Poorly characterized)
ef1084	1052573	1053004	+		T	COG0589 Universal stress protein UspA and related nucleotide-binding proteins	Signal transduction mechanisms
ef1085	1053075	1053317	+		S	No_Similarity_To_COG	Poorly characterized (Function Poorly characterized)
ef1086	1053687	1054133	+		KR	COG0454 Histone acetyltransferase HPA2 and related acetyltransferases	Transcription / General function prediction only
ef1088	1054273	1054986	+		Q	COG2761 Predicted dithiol-disulfide isomerase involved in polyketide biosynthesis	Secondary metabolites biosynthesis, transport and catabolism
ef1089	1055057	1055452	+		S	COG3152 Predicted membrane protein	Poorly characterized (Function Poorly characterized)
ef1090	1055638	1057059	-	ebpR	S	No_Similarity_To_COG _ Transcriptional Regulator	Poorly characterized (Function Poorly characterized)
ef1091	1057387	1060698	+	ebpA	-	Not in COGs	Poorly characterized (Not in COGs)
ef1092	1060702	1062132	+	ebpB	-	Not in COGs	Poorly characterized (Not in COGs)
ef1093	1062129	1064006	+	ebpC	-	Not in COGs	Poorly characterized (Not in COGs)
ef1094	1064100	1064954	+	strC	M	COG3764 Sortase (surface protein transpeptidase)	Cell wall/membrane biogenesis
ef1095	1065022	1065315	-		S	No_Similarity_To_COG	Poorly characterized (Function Poorly characterized)
ef1096	1065511	1065714	+		S	COG2155 Uncharacterized conserved protein	Poorly characterized (Function Poorly characterized)
ef1097	1066074	1066586	+	entV	S	No_Similarity_To_COG	Poorly characterized (Function Poorly characterized)
ssrA	1066894	1067257	-	ssrA (tmRNA)	J	tmRNA, transtranslation (releasese stalled ribosome)	Translation, ribosomal structure and biogenesis
ef1098	1067396	1067701	-		-	Not in COGs	Poorly characterized (Not in COGs)
ef1099	1068036	1070060	+	ace	S	No_Similarity_To_COG	Poorly characterized (Function Poorly characterized)
ef1100	1070185	1071780	+		V	COG1132 ABC-type multidrug transport system, ATPase and permease components	Defense mechanisms
ef1101	1071850	1072584	+		QR	COG0500 SAM-dependent methyltransferases	Secondary metabolites biosynthesis, transport and catabolism / General function prediction only
ef1102	1072581	1072982	-		S	COG5294 Uncharacterized protein conserved in bacteria	Poorly characterized (Function Poorly characterized)
ef1103	1073093	1074445	-		E	COG1113 Gamma-aminobutyrate permease and related permeases	Amino acid transport and metabolism
ef1104	1074617	1074802	-		S	No_Similarity_To_COG	Poorly characterized (Function Poorly characterized)
ef1105	1075288	1075593	-		S	No_Similarity_To_COG	Poorly characterized (Function Poorly characterized)
ef1106	1075596	1075724	+		S	No_Similarity_To_COG	Poorly characterized (Function Poorly characterized)
ef1107	1075884	1076039	+		S	No_Similarity_To_COG	Poorly characterized (Function Poorly characterized)
ef1108	1075945	1076706	+	lutA	C	COG0247 Fe-S oxidoreductase	Energy production and conversion
ef1109	1076719	1078191	+	lutB	C	COG1139 Uncharacterized conserved protein containing a ferredoxin-like domain	Energy production and conversion
ef1110	1078184	1078903	+	lutC	S	COG1556 Uncharacterized conserved protein	Poorly characterized (Function Poorly characterized)
ef1111	1079124	1079672	+		U	COG0681 Signal peptidase I	Intracellular trafficking and secretion
ef1112	1079783	1083373	+	rexB	L	COG3857 ATP-dependent nuclease, subunit B	Replication, recombination and repair
ef1113	1083366	1087160	+	rexA	L	COG1074 ATP-dependent exoDNAse (exonuclease V) beta subunit (contains helicase and exonuclease domains)	Replication, recombination and repair
ef1114	1087230	1087574	+		K	COG1733 Predicted transcriptional regulators	Transcription
ef1115	1087895	1088941	+	pheS	J	COG0016 Phenylalanyl-tRNA synthetase alpha subunit	Translation, ribosomal structure and biogenesis
ef1116	1088949	1091372	+	pheT	J	COG0072 Phenylalanyl-tRNA synthetase beta subunit	Translation, ribosomal structure and biogenesis
ef1117	1091568	1092233	-	glnP	E	COG0765 ABC-type amino acid transport system, permease component	Amino acid transport and metabolism
ef1118	1092245	1092958	-	glnM	E	COG0765 ABC-type amino acid transport system, permease component	Amino acid transport and metabolism
ef1119	1093004	1093831	-	glnH	ET	COG0834 ABC-type amino acid transport/signal transduction systems, periplasmic component/domain	Amino acid transport and metabolism / Signal transduction mechanisms
ef1120	1093866	1094597	-	glnQ	E	COG1126 ABC-type polar amino acid transport system, ATPase component	Amino acid transport and metabolism
ef1121	1094868	1095689	+	murI	M	COG0796 Glutamate racemase	Cell wall/membrane biogenesis
ef1122	1095682	1097037	+	rph	J	COG0689 RNase PH	Translation, ribosomal structure and biogenesis
ef1123	1097050	1097562	+		R	COG0622 Predicted phosphoesterase	Poorly characterized (General function prediction only)
ef1124	1097656	1098420	-		KG	COG1349 Transcriptional regulators of sugar metabolism	Transcription / Carbohydrate transport and metabolism
ef1125	1098614	1099681	+		R	COG2220 Predicted Zn-dependent hydrolases of the beta-lactamase fold	Poorly characterized (General function prediction only)
ef1126	1099699	1100157	+		-	Not in COGs	Poorly characterized (Not in COGs)
ef1127	1100170	1101657	+	sagT (ulaA-1)	S	COG3037 Uncharacterized protein conserved in bacteria	Poorly characterized (Function Poorly characterized)
ef1128	1101672	1101971	+	sgaB	G	COG3414 Phosphotransferase system, galactitol-specific IIB component	Carbohydrate transport and metabolism
ef1129	1101985	1102623	+		G	COG0269 3-hexulose-6-phosphate synthase and related proteins	Carbohydrate transport and metabolism
ef1130	1102628	1103488	+		G	COG3623 Putative L-xylulose-5-phosphate 3-epimerase	Carbohydrate transport and metabolism
ef1131	1103478	1104188	+	araD	G	COG0235 Ribulose-5-phosphate 4-epimerase and related epimerases and aldolases	Carbohydrate transport and metabolism
ef1132	1104445	1104933	+		R	COG0517 FOG: CBS domain	Poorly characterized (General function prediction only)
ef1133	1105014	1105715	+	dapD	E	COG2171 Tetrahydrodipicolinate N-succinyltransferase	Amino acid transport and metabolism
ef1134	1105752	1106921	+		R	COG1473 Metal-dependent amidase/aminoacylase/carboxypeptidase	Poorly characterized (General function prediction only)
ef1135	1106966	1107886	-		M	COG0668 Small-conductance mechanosensitive channel	Cell wall/membrane biogenesis
ef1136	1108026	1108172	-		S	No_Similarity_To_COG	Poorly characterized (Function Poorly characterized)
ef1137	1108144	1108419	+		S	No_Similarity_To_COG	Poorly characterized (Function Poorly characterized)
ef1138	1108496	1109320	+		R	COG0656 Aldo/keto reductases, related to diketogulonate reductase	Poorly characterized (General function prediction only)
ef1139	1109371	1110093	-		R	COG2071 Predicted glutamine amidotransferases	Poorly characterized (General function prediction only)
ef1140	1110236	1110610	-	gloA	E	COG0346 Lactoylglutathione lyase and related lyases	Amino acid transport and metabolism
ef1141	1110759	1111205	+		-	Not in COGs	Poorly characterized (Not in COGs)
ef1142	1111269	1112081	-		R	COG0561 Predicted hydrolases of the HAD superfamily	Poorly characterized (General function prediction only)
ef1143	1112100	1113470	-		R	COG1078 HD superfamily phosphohydrolases	Poorly characterized (General function prediction only)
ef1144	1113467	1114318	-		H	COG0095 Lipoate-protein ligase A	Coenzyme transport and metabolism
ef1145	1114614	1115051	+		S	COG4506 Uncharacterized protein conserved in bacteria	Poorly characterized (Function Poorly characterized)
ef1146	1115119	1115745	+		K	COG3343 DNA-directed RNA polymerase, delta subunit	Transcription
ref72	1115883	1115931	+	ref72	S	sRNA	Poorly characterized (Function Poorly characterized)
ef1147	1116053	1117663	+	pyrG	F	COG0504 CTP synthase (UTP-ammonia lyase)	Nucleotide transport and metabolism
ef1148	1117747	1120083	-		M	COG0744 Membrane carboxypeptidase (penicillin-binding protein)	Cell wall/membrane biogenesis
ef1149	1120125	1120742	-	recU	R	COG3331 Penicillin-binding protein-related factor A, putative recombinase	Poorly characterized (General function prediction only)
ef1150	1120805	1121347	+		S	COG4474 Uncharacterized protein conserved in bacteria	Poorly characterized (Function Poorly characterized)
ef1151	1121441	1121851	+		D	COG3599 Cell division initiation protein	Cell cycle control, cell division, chromosome partitioning
rnpB	1121939	1122379	+	rnpB	A	RNase P (Rybozyme)	RNA processing and modification
ef1152	1122565	1123728	+		L	COG0116 Predicted N6-adenine-specific DNA methylase	Replication, recombination and repair
ef1153	1123747	1125243	+		E	COG2317 Zn-dependent carboxypeptidase	Amino acid transport and metabolism
ef1154	1125276	1125992	+		L	COG3935 Putative primosome component and related proteins	Replication, recombination and repair
ef1155	1126007	1126654	+	nth	L	COG0177 Predicted EndoIII-related endonuclease	Replication, recombination and repair
ef1156	1126828	1127592	+		K	COG2188 Transcriptional regulators	Transcription
ef1157	1127589	1128887	+		E	COG0624 Acetylornithine deacetylase/Succinyl-diaminopimelate desuccinylase and related deacylases	Amino acid transport and metabolism
ef1158	1129087	1130010	+		E	COG1446 Asparaginase	Amino acid transport and metabolism
ef1159	1130030	1130359	+	celA-2	G	COG1440 Phosphotransferase system cellobiose-specific component IIB	Carbohydrate transport and metabolism
ef1160	1130378	1131733	+		G	COG1455 Phosphotransferase system cellobiose-specific component IIC	Carbohydrate transport and metabolism
ef1161	1131751	1132269	+		S	No_Similarity_To_COG	Poorly characterized (Function Poorly characterized)
ef1162	1132387	1134768	+		KL	COG1199 Rad3-related DNA helicases	Transcription / Replication, recombination and repair
ef1163	1134765	1135730	+		EJ	COG0252 L-asparaginase/archaeal Glu-tRNAGln amidotransferase subunit D	Amino acid transport and metabolism / Translation, ribosomal structure and biogenesis
ef1164	1135752	1136435	+		S	No_Similarity_To_COG	Poorly characterized (Function Poorly characterized)
ef1165	1136452	1136946	-		S	COG1666 Uncharacterized protein conserved in bacteria	Poorly characterized (Function Poorly characterized)
ef1166	1137181	1138137	+		S	COG1284 Uncharacterized conserved protein	Poorly characterized (Function Poorly characterized)
ef1167	1138340	1139209	+	fba	G	COG0191 Fructose/tagatose bisphosphate aldolase	Carbohydrate transport and metabolism
ef1168	1139178	1139333	+		S	No_Similarity_To_COG	Poorly characterized (Function Poorly characterized)
ef1169	1139383	1140675	+	murA-1	M	COG0766 UDP-N-acetylglucosamine enolpyruvyl transferase	Cell wall/membrane biogenesis
ef1170	1140672	1141964	+	rho	K	COG1158 Transcription termination factor	Transcription
ef1171	1142064	1142333	+	rpmE	J	COG0254 Ribosomal protein L31	Translation, ribosomal structure and biogenesis
ef1172	1142650	1143762	+		M	COG1887 Putative glycosyl/glycerophosphate transferases involved in teichoic acid biosynthesis TagF/TagB/EpsJ/RodC	Cell wall/membrane biogenesis
ef1173	1143752	1144498	+		M	COG1922 Teichoic acid biosynthesis proteins	Cell wall/membrane biogenesis
ef1174	1144499	1145092	+		S	No_Similarity_To_COG	Poorly characterized (Function Poorly characterized)
ef1175	1145158	1145556	+	gct	MI	COG0615 Cytidylyltransferase	Cell wall/membrane biogenesis / Lipid transport and metabolism
ef1176	1145695	1146759	+		-	Not in COGs	Poorly characterized (Not in COGs)
ef1177	1146752	1146964	+		S	No_Similarity_To_COG	Poorly characterized (Function Poorly characterized)
ef1179	1147190	1148068	+	cscK	KG	COG1940 Transcriptional regulator/sugar kinase	Transcription / Carbohydrate transport and metabolism
ef1180	1148159	1148407	+		S	No_Similarity_To_COG	Poorly characterized (Function Poorly characterized)
ef1181	1148465	1149199	-		C	COG0778 Nitroreductase	Energy production and conversion
ef1182	1149283	1149741	-	luxS	T	COG1854 LuxS protein involved in autoinducer AI2 synthesis	Signal transduction mechanisms
ef1183	1149948	1151015	+	asd	E	COG0136 Aspartate-semialdehyde dehydrogenase	Amino acid transport and metabolism
ef1184	1151049	1151921	+	dapA	EM	COG0329 Dihydrodipicolinate synthase/N-acetylneuraminate lyase	Amino acid transport and metabolism / Cell wall/membrane biogenesis
ef1185	1151952	1153640	+	rnjB	A	COG0595 Predicted hydrolase of the metallo-beta-lactamase superfamily. Orthologous to RNase J2 of B. subtilis	RNA processing and modification
ef1186	1153765	1155147	+		F	COG0737 5'-nucleotidase/2',3'-cyclic phosphodiesterase and related esterases	Nucleotide transport and metabolism
ef1187	1155182	1155811	+		S	COG4470 Uncharacterized protein conserved in bacteria	Poorly characterized (Function Poorly characterized)
ef1188	1155817	1156587	+		G	COG0647 Predicted sugar phosphatases of the HAD superfamily	Carbohydrate transport and metabolism
ef1189	1156575	1157228	+		S	COG4478 Predicted membrane protein	Poorly characterized (Function Poorly characterized)
ef1190	1157355	1157924	+		-	Not in COGs	Poorly characterized (Not in COGs)
ef1191	1157917	1158777	+		S	COG1307 Uncharacterized protein conserved in bacteria	Poorly characterized (Function Poorly characterized)
ef1192	1158931	1159596	+		G	COG0580 Glycerol uptake facilitator and related permeases (Major Intrinsic Protein Family)	Carbohydrate transport and metabolism
ef1193	1159770	1160474	+	vicR (err07)	TK	COG0745 Response regulators consisting of a CheY-like receiver domain and a winged-helix DNA-binding domain	Signal transduction mechanisms / Transcription
ef1194	1160481	1162310	+	vicK (ehk07)	T	COG5002 Signal transduction histidine kinase	Signal transduction mechanisms
ef1195	1162307	1163617	+		S	COG4863 Uncharacterized protein conserved in bacteria	Poorly characterized (Function Poorly characterized)
ef1196	1163617	1164471	+		S	COG4853 Uncharacterized protein conserved in bacteria	Poorly characterized (Function Poorly characterized)
ef1197	1164528	1165334	+		R	COG1235 Metal-dependent hydrolases of the beta-lactamase superfamily I	Poorly characterized (General function prediction only)
ef1198	1165545	1166459	+		R	COG0701 Predicted permeases	Poorly characterized (General function prediction only)
ef1199	1166478	1167344	+		S	COG3689 Predicted membrane protein	Poorly characterized (Function Poorly characterized)
ef1200	1167396	1167887	-		S	COG3610 Uncharacterized conserved protein	Poorly characterized (Function Poorly characterized)
ef1201	1167902	1168654	-		S	COG2966 Uncharacterized conserved protein	Poorly characterized (Function Poorly characterized)
ef1202	1169090	1169359	+		S	COG4472 Uncharacterized protein conserved in bacteria	Poorly characterized (Function Poorly characterized)
ef1203	1169356	1169778	+		L	COG0816 Predicted endonuclease involved in recombination (possible Holliday junction resolvase in Mycoplasmas and B. subtilis)	Replication, recombination and repair
ef1204	1169816	1170121	+		S	COG3906 Uncharacterized protein conserved in bacteria	Poorly characterized (Function Poorly characterized)
ref32C	1170242	1170546	-	ref32C	S	sRNA	Poorly characterized (Function Poorly characterized)
ef1205	1170622	1171469	+		-	Not in COGs	Poorly characterized (Not in COGs)
ef1206	1171541	1172710	-	maeE	C	COG0281 Malic enzyme	Energy production and conversion
ef1207	1172742	1174067	-	maeP	C	COG3493 Na+/citrate symporter	Energy production and conversion
ef1209	1174215	1175765	+	maeK (HK14)	T	COG3290 Signal transduction histidine kinase regulating citrate/malate metabolism	Signal transduction mechanisms
ef1210	1175746	1176438	+	maeR(RR14)	KT	COG4565 Response regulator of citrate/malate metabolism	Transcription / Signal transduction mechanisms
ef1211	1176624	1177967	+	npr	R	COG0446 Uncharacterized NAD(FAD)-dependent dehydrogenases	Poorly characterized (General function prediction only)
ef1212	1178020	1178931	-		K	COG1316 Transcriptional regulator	Transcription
ef1213	1179209	1180861	+	alsS	EH	COG0028 Thiamine pyrophosphate-requiring enzymes acetolactate synthase, pyruvate dehydrogenase (cytochrome), glyoxylate carboligase, phosphonopyruvate decarboxylase]	Amino acid transport and metabolism / Coenzyme transport and metabolism
ef1214	1180873	1181577	+	budA	Q	COG3527 Alpha-acetolactate decarboxylase	Secondary metabolites biosynthesis, transport and catabolism
ef1215	1181735	1182817	+		S	No_Similarity_To_COG	Poorly characterized (Function Poorly characterized)
ef1216	1182931	1183650	-		S	No_Similarity_To_COG	Poorly characterized (Function Poorly characterized)
ef1217	1183899	1184303	+		S	No_Similarity_To_COG	Poorly characterized (Function Poorly characterized)
ef1218	1184511	1185347	+		E	COG1176 ABC-type spermidine/putrescine transport system, permease component I	Amino acid transport and metabolism
ef1219	1185340	1186119	+		-	Not in COGs	Poorly characterized (Not in COGs)
ef1220	1186158	1187198	+	ireB	-	Not in COGs	Poorly characterized (Not in COGs)
ef1221	1187225	1188289	+		E	COG0687 Spermidine/putrescine-binding periplasmic protein	Amino acid transport and metabolism
ef1222	1188310	1190049	+	ade	F	COG1001 Adenine deaminase	Nucleotide transport and metabolism
ef1223	1190033	1191361	+		FR	COG0402 Cytosine deaminase and related metal-dependent hydrolases	Nucleotide transport and metabolism / General function prediction only
ef1224	1191552	1192436	+		S	No_Similarity_To_COG	Poorly characterized (Function Poorly characterized)
ef1225	1192656	1193591	+		H	COG1477 Membrane-associated lipoprotein involved in thiamine biosynthesis	Coenzyme transport and metabolism
ef1226	1193618	1194226	+		R	COG0431 Predicted flavoprotein	Poorly characterized (General function prediction only)
ef1227	1194245	1195501	+	mtaD1	R	COG0431 Predicted flavoprotein	Poorly characterized (General function prediction only)
ef1228	1195913	1197403	+		S	No_Similarity_To_COG	Poorly characterized (Function Poorly characterized)
ef1229	1197345	1198028	+		S	No_Similarity_To_COG	Poorly characterized (Function Poorly characterized)
ef1230	1198040	1198144	+		S	No_Similarity_To_COG	Poorly characterized (Function Poorly characterized)
ef1231	1198352	1199176	+		R	COG1408 Predicted phosphohydrolases	Poorly characterized (General function prediction only)
ef1232	1199468	1200379	+		G	COG4209 ABC-type polysaccharide transport system, permease component	Carbohydrate transport and metabolism
ef1233	1200394	1201275	+		G	COG0395 ABC-type sugar transport system, permease component	Carbohydrate transport and metabolism
ef1234	1201293	1202891	+		-	Not in COGs	Poorly characterized (Not in COGs)
ef1235	1202948	1203541	+		S	No_Similarity_To_COG	Poorly characterized (Function Poorly characterized)
ef1236	1203534	1204451	+		Q	COG3458 Acetyl esterase (deacetylase)	Secondary metabolites biosynthesis, transport and catabolism
ef1237	1204432	1205196	+		R	COG3568 Metal-dependent hydrolase	Poorly characterized (General function prediction only)
ef1238	1205201	1207351	+	bglX	G	COG1472 Beta-glucosidase-related glycosidases	Carbohydrate transport and metabolism
ef1239	1207369	1210644	+		G	COG3459 Cellobiose phosphorylase	Carbohydrate transport and metabolism
ef1240	1210660	1211625	+		K	COG1609 Transcriptional regulators	Transcription
ef1241	1211658	1212188	-		S	No_Similarity_To_COG	Poorly characterized (Function Poorly characterized)
ef1242	1212459	1213172	-		K	COG2188 Transcriptional regulators	Transcription
ef1243	1213415	1214848	+		G	COG2723 Beta-glucosidase/6-phospho-beta-glucosidase/beta-galactosidase	Carbohydrate transport and metabolism
ef1244	1214873	1215922	+		R	COG0673 Predicted dehydrogenases and related proteins	Poorly characterized (General function prediction only)
ref73	1216052	1216181	-	ref73	S	sRNA	Poorly characterized (Function Poorly characterized)
ef1246	1216396	1216854	+		S	COG2707 Predicted membrane protein	Poorly characterized (Function Poorly characterized)
ef1247	1216893	1217234	-		S	No_Similarity_To_COG	Poorly characterized (Function Poorly characterized)
ef1248	1217308	1217571	-		S	No_Similarity_To_COG	Poorly characterized (Function Poorly characterized)
ef1249	1217727	1219439	-	efbA	K	COG1293 Predicted RNA-binding protein homologous to eukaryotic snRNP	Transcription
ef1250	1219647	1220318	+		S	No_Similarity_To_COG	Poorly characterized (Function Poorly characterized)
ef1251	1220382	1220489	+		S	No_Similarity_To_COG	Poorly characterized (Function Poorly characterized)
ref74A	1220621	1220710	+	ref74A	S	sRNA	Poorly characterized (Function Poorly characterized)
ref74B	1220730	1220813	+	ref74B	S	sRNA	Poorly characterized (Function Poorly characterized)
ef1253	1221358	1222347	+		R	COG2984 ABC-type uncharacterized transport system, periplasmic component	Poorly characterized (General function prediction only)
ef1254	1222372	1223259	+		R	COG4120 ABC-type uncharacterized transport system, permease component	Poorly characterized (General function prediction only)
ef1255	1223256	1224023	+		R	COG1101 ABC-type uncharacterized transport system, ATPase component	Poorly characterized (General function prediction only)
ef1257	1224055	1225304	-		-	Not in COGs	Poorly characterized (Not in COGs)
ef1258	1225536	1225742	+		S	No_Similarity_To_COG	Poorly characterized (Function Poorly characterized)
ef1259	1225760	1226539	-		-	Not in COGs	Poorly characterized (Not in COGs)
ef1260	1226754	1227473	+	err06	TK	COG0745 Response regulators consisting of a CheY-like receiver domain and a winged-helix DNA-binding domain	Signal transduction mechanisms / Transcription
ef1261	1227473	1228942	+	ehl06	-	Not in COGs	Poorly characterized (Not in COGs)
ef1262	1228981	1229532	-		S	No_Similarity_To_COG	Poorly characterized (Function Poorly characterized)
ef1263	1229547	1230248	-		S	No_Similarity_To_COG	Poorly characterized (Function Poorly characterized)
ef1264	1230354	1232462	-		M	COG1368 Phosphoglycerol transferase and related proteins, alkaline phosphatase superfamily	Cell wall/membrane biogenesis
ef1265	1232720	1233892	+		R	COG1092 Predicted SAM-dependent methyltransferases	Poorly characterized (General function prediction only)
ef1266	1233882	1233983	+		S	No_Similarity_To_COG	Poorly characterized (Function Poorly characterized)
ef1267	1233959	1234876	-	rnhC	L	COG1039 Ribonuclease HIII	Replication, recombination and repair
ef1268	1235095	1237515	+		P	COG0474 Cation transport ATPase	Inorganic ion transport and metabolism
ef1269	1237657	1239543	+		M	COG4932 Predicted outer membrane protein	Cell wall/membrane biogenesis
ef1270	1239749	1240222	+		S	COG0779 Uncharacterized protein conserved in bacteria	Poorly characterized (Function Poorly characterized)
ef1271	1240366	1241565	+	nusA	K	COG0195 Transcription elongation factor	Transcription
ef1272	1241586	1241885	+		K	COG2740 Predicted nucleic-acid-binding protein implicated in transcription termination	Transcription
ef1273	1241875	1242180	+		J	COG1358 Ribosomal protein HS6-type (S12/L30/L7a)	Translation, ribosomal structure and biogenesis
ef1274	1242193	1244589	+	infB	J	COG0532 Translation initiation factor 2 (IF-2; GTPase)	Translation, ribosomal structure and biogenesis
ef1275	1244614	1244964	+	rbfA	J	COG0858 Ribosome-binding factor A	Translation, ribosomal structure and biogenesis
ref75A	1245035	1245090	+	ref75A	S	sRNA	Poorly characterized (Function Poorly characterized)
ref75B	1245300	1245325	+	ref75B	S	sRNA	Poorly characterized (Function Poorly characterized)
ef1276	1245337	1245810	-		-	Not in COGs	Poorly characterized (Not in COGs)
ef1277	1245857	1246339	-		K	COG1396 Predicted transcriptional regulators	Transcription
ef1278	1246509	1246691	+		S	No_Similarity_To_COG	Poorly characterized (Function Poorly characterized)
ef1279	1246722	1247492	+		-	Not in COGs	Poorly characterized (Not in COGs)
ef1280	1247511	1248353	+		L	COG1484 DNA replication protein	Replication, recombination and repair
ef1281	1248356	1248448	+		S	No_Similarity_To_COG	Poorly characterized (Function Poorly characterized)
ef1282	1248441	1248812	+		S	No_Similarity_To_COG	Poorly characterized (Function Poorly characterized)
ef1283	1248832	1249239	+		S	No_Similarity_To_COG	Poorly characterized (Function Poorly characterized)
ef1284	1249485	1249877	+		-	Not in COGs	Poorly characterized (Not in COGs)
ef1285	1249890	1250402	+		-	Not in COGs	Poorly characterized (Not in COGs)
ef1286	1250435	1250794	+		-	Not in COGs	Poorly characterized (Not in COGs)
ef1287	1250812	1251180	+		-	Not in COGs	Poorly characterized (Not in COGs)
ef1288	1251170	1254103	+		S	COG5412 Phage-related protein	Poorly characterized (Function Poorly characterized)
ef1289	1254105	1255031	+		S	COG4722 Phage-related protein	Poorly characterized (Function Poorly characterized)
ef1290	1255044	1256501	+		-	Not in COGs	Poorly characterized (Not in COGs)
ef1291	1256534	1258303	+		-	Not in COGs	Poorly characterized (Not in COGs)
ef1292	1258327	1258722	+		R	COG4824 Phage-related holin (Lysis protein)	Poorly characterized (General function prediction only)
ef1293	1258868	1259965	+	ply-1	-	Not in COGs	Poorly characterized (Not in COGs)
ef1295	1261059	1262015	+	ribF	H	COG0196 FAD synthase	Coenzyme transport and metabolism
ef1296	1262015	1262611	+		R	COG3153 Predicted acetyltransferase	Poorly characterized (General function prediction only)
ef1297	1262761	1263102	+		K	COG1695 Predicted transcriptional regulators	Transcription
ef1298	1263089	1263430	+		S	COG4817 Uncharacterized protein conserved in bacteria	Poorly characterized (Function Poorly characterized)
ef1299	1263456	1263716	+		S	COG3860 Uncharacterized protein conserved in bacteria	Poorly characterized (Function Poorly characterized)
ef1300	1263875	1265050	+		D	COG0772 Bacterial cell division membrane protein	Cell cycle control, cell division, chromosome partitioning
ef1301	1265016	1266164	+		D	COG0772 Bacterial cell division membrane protein	Cell cycle control, cell division, chromosome partitioning
ef1302	1266226	1267113	-		-	Not in COGs	Poorly characterized (Not in COGs)
ef1303	1267137	1268012	-		-	Not in COGs	Poorly characterized (Not in COGs)
ref76	1268258	1268340	+	ref76	S	sRNA	Poorly characterized (Function Poorly characterized)
ef1304	1268549	1271209	+		P	COG0474 Cation transport ATPase	Inorganic ion transport and metabolism
ef1305	1271417	1272601	+		H	COG0635 Coproporphyrinogen III oxidase and related Fe-S oxidoreductases	Coenzyme transport and metabolism
ef1306	1272827	1273870	+	hrcA	K	COG1420 Transcriptional regulator of heat shock gene	Transcription
ef1307	1273925	1274464	+	grpE	O	COG0576 Molecular chaperone GrpE (heat shock protein)	Posttranslational modification, protein turnover, chaperones
ef1308	1274524	1276353	+	dnaK	O	COG0443 Molecular chaperone	Posttranslational modification, protein turnover, chaperones
ef1309	1276468	1276590	+		S	No_Similarity_To_COG	Poorly characterized (Function Poorly characterized)
ef1310	1276645	1277814	+	dnaJ	O	COG0484 DnaJ-class molecular chaperone with C-terminal Zn finger domain	Posttranslational modification, protein turnover, chaperones
ef1311	1278053	1278787	+		T	COG0639 Diadenosine tetraphosphatase and related serine/threonine protein phosphatases	Signal transduction mechanisms
ef1312	1278885	1281077	+		K	COG2183 Transcriptional accessory protein	Transcription
ef1313	1281104	1281565	+		S	COG3091 Uncharacterized protein conserved in bacteria	Poorly characterized (Function Poorly characterized)
eftRNALeu4	1281634	1281720	+	eftRNALeu4	J	tRNA	Translation, ribosomal structure and biogenesis
ef1314	1281964	1283181	+		E	COG0436 Aspartate/tyrosine/aromatic aminotransferase	Amino acid transport and metabolism
ef1315	1283247	1283423	-		S	No_Similarity_To_COG	Poorly characterized (Function Poorly characterized)
ef1316	1283601	1284428	+		K	COG1396 Predicted transcriptional regulators	Transcription
ef1317	1284529	1285677	+	nagA-1	G	COG1820 N-acetylglucosamine-6-phosphate deacetylase	Carbohydrate transport and metabolism
ef1318	1285720	1286106	-		S	No_Similarity_To_COG	Poorly characterized (Function Poorly characterized)
ef1319	1286120	1286779	-		-	Not in COGs	Poorly characterized (Not in COGs)
ef1320	1286940	1287641	+		V	COG1136 ABC-type antimicrobial peptide transport system, ATPase component	Defense mechanisms
ef1321	1287651	1290287	+		V	COG0577 ABC-type antimicrobial peptide transport system, permease component	Defense mechanisms
ef1322	1290480	1291004	+		-	Not in COGs	Poorly characterized (Not in COGs)
ef1323	1291021	1292490	+		S	No_Similarity_To_COG	Poorly characterized (Function Poorly characterized)
ef1324	1292637	1292870	+		S	No_Similarity_To_COG	Poorly characterized (Function Poorly characterized)
eftRNATyr2	1292967	1293047	+	eftRNATyr2	J	tRNA	Translation, ribosomal structure and biogenesis
eftRNAGln2	1293057	1293128	+	eftRNAGln2	J	tRNA	Translation, ribosomal structure and biogenesis
ef1325	1293283	1293462	+		-	Not in COGs	Poorly characterized (Not in COGs)
ef1326	1293518	1294126	-		K	COG1309 Transcriptional regulator	Transcription
ef1327	1294305	1298552	+		I	COG1924 Activator of 2-hydroxyglutaryl-CoA dehydratase (HSP70-class ATPase domain)	Lipid transport and metabolism
ef1328	1298759	1299466	+		K	COG2188 Transcriptional regulators	Transcription
ef1329	1300129	1301262	+		H	COG0476 Dinucleotide-utilizing enzymes involved in molybdopterin and thiamine biosynthesis family 2	Coenzyme transport and metabolism
ef1330	1301226	1302026	+		S	No_Similarity_To_COG	Poorly characterized (Function Poorly characterized)
ef1331	1302049	1302993	+		V	COG1131 ABC-type multidrug transport system, ATPase component	Defense mechanisms
ef1332	1303137	1303730	+		S	No_Similarity_To_COG	Poorly characterized (Function Poorly characterized)
ef1333	1303739	1304452	+		-	Not in COGs	Poorly characterized (Not in COGs)
ef1334	1304427	1305158	+		S	No_Similarity_To_COG	Poorly characterized (Function Poorly characterized)
ef1335	1305180	1306490	-	ehk16	S	No_Similarity_To_COG	Poorly characterized (Function Poorly characterized)
ef1336	1306490	1307194	-	err16	KT	COG3279 Response regulator of the LytR/AlgR family	Transcription / Signal transduction mechanisms
ef1337	1307771	1308202	+		-	Not in COGs	Poorly characterized (Not in COGs)
ef1338	1308371	1309285	+	trxB	R	thioredoxin reductase	Poorly characterized (General function prediction only)
ef1339	1309328	1309789	-		-	Not in COGs	Poorly characterized (Not in COGs)
ef1340	1309986	1310486	-		S	No_Similarity_To_COG	Poorly characterized (Function Poorly characterized)
ef1341	1310605	1312944	-		V	COG1136 ABC-type antimicrobial peptide transport system, ATPase component	Defense mechanisms
ef1342	1313090	1313578	+		K	COG1846 Transcriptional regulators	Transcription
ef1343	1313616	1314479	-	mdxG	G	COG3833 ABC-type maltose transport systems, permease component	Carbohydrate transport and metabolism
ef1344	1314483	1315826	-	mdxF	G	COG1175 ABC-type sugar transport systems, permease components	Carbohydrate transport and metabolism
ef1345	1315912	1317162	-	mdxE	G	COG2182 Maltose-binding periplasmic proteins/domains	Carbohydrate transport and metabolism
ef1346	1317308	1317421	+		S	No_Similarity_To_COG	Poorly characterized (Function Poorly characterized)
ef1347	1317422	1319188	+	nplT /mmdH	G	COG0366 Glycosidases	Carbohydrate transport and metabolism
ef1348	1319216	1320841	+	dexB / gmdH	G	COG0366 Glycosidases	Carbohydrate transport and metabolism
ef1349	1320843	1322456	+	malL-2 / mmgT	G	COG0366 Glycosidases	Carbohydrate transport and metabolism
ef1350	1322627	1323208	+		S	COG3548 Predicted integral membrane protein	Poorly characterized (Function Poorly characterized)
ref77	1323281	1323502	+	ref77	S	sRNA	Poorly characterized (Function Poorly characterized)
ef1351	1323565	1323657	+		S	No_Similarity_To_COG	Poorly characterized (Function Poorly characterized)
ef1352	1323681	1326293	+		P	COG0474 Cation transport ATPase	Inorganic ion transport and metabolism
ef1353	1326892	1328007	+	pdhA	C	COG1071 Pyruvate/2-oxoglutarate dehydrogenase complex, dehydrogenase (E1) component, eukaryotic type, alpha subunit	Energy production and conversion
ef1354	1328010	1328987	+	pdhB	C	COG0022 Pyruvate/2-oxoglutarate dehydrogenase complex, dehydrogenase (E1) component, eukaryotic type, beta subunit	Energy production and conversion
ef1355	1329130	1330749	+	aceF	C	COG0508 Pyruvate/2-oxoglutarate dehydrogenase complex, dihydrolipoamide acyltransferase (E2) component, and related enzymes	Energy production and conversion
ef1356	1330757	1332163	+	lpdA	-	Not in COGs	Poorly characterized (Not in COGs)
ef1357	1332276	1333262	-		TK	COG4936 Predicted sensor domain	Signal transduction mechanisms / Transcription
ef1358	1333423	1334562	+	gldA1	C	COG0371 Glycerol dehydrogenase and related enzymes	Energy production and conversion
ef1359	1334575	1334973	+	dhaM	S	COG3412 Uncharacterized protein conserved in bacteria	Poorly characterized (Function Poorly characterized)
ef1360	1334974	1335957	+	dhaK	G	COG2376 Dihydroxyacetone kinase	Carbohydrate transport and metabolism
ef1361	1335970	1336572	+	dhaL	G	COG2376 Dihydroxyacetone kinase	Carbohydrate transport and metabolism
ef1362	1336711	1337478	+		S	No_Similarity_To_COG	Poorly characterized (Function Poorly characterized)
ef1363	1337551	1338702	-		I	COG3425 3-hydroxy-3-methylglutaryl CoA synthase	Lipid transport and metabolism
ef1364	1338888	1341299	+	yqiL	I	COG1257 Hydroxymethylglutaryl-CoA reductase	Lipid transport and metabolism
ef1365	1341319	1342371	-		R	COG0628 Predicted permease	Poorly characterized (General function prediction only)
ef1366	1342388	1343467	-		S	COG1434 Uncharacterized conserved protein	Poorly characterized (Function Poorly characterized)
ef1367	1343749	1343949	-		K	COG1278 Cold shock proteins	Transcription
ef1368	1344247	1345368	-		-	Not in COGs	Poorly characterized (Not in COGs)
ref78	1345555	1345648	+	ref78	S	sRNA	Poorly characterized (Function Poorly characterized)
ef1369	1345707	1346057	-		-	Not in COGs	Poorly characterized (Not in COGs)
ef1370	1346249	1347682	+		-	Not in COGs	Poorly characterized (Not in COGs)
ef1371	1347887	1348561	+		R	COG2220 Predicted Zn-dependent hydrolases of the beta-lactamase fold	Poorly characterized (General function prediction only)
ef1372	1348571	1349890	+		K	COG4109 Predicted transcriptional regulator containing CBS domains	Transcription
ef1373	1349904	1350857	+		R	COG0618 Exopolyphosphatase-related proteins	Poorly characterized (General function prediction only)
ef1374	1350971	1351309	+	phnA	P	COG2824 Uncharacterized Zn-ribbon-containing protein involved in phosphonate metabolism	Inorganic ion transport and metabolism
ef1375	1351370	1351681	-		S	No_Similarity_To_COG	Poorly characterized (Function Poorly characterized)
ef1376	1351824	1353005	+		V	COG4767 Glycopeptide antibiotics resistance protein	Defense mechanisms
ef1377	1353068	1354417	+		LKJ	COG0513 Superfamily II DNA and RNA helicases	Replication, recombination and repair / Transcription /Translation, ribosomal structure and biogenesis
ef1378	1354964	1355647	+		S	No_Similarity_To_COG	Poorly characterized (Function Poorly characterized)
ef1379	1355993	1358635	+	alaS	J	COG0013 Alanyl-tRNA synthetase	Translation, ribosomal structure and biogenesis
ef1380	1358838	1359554	+		R	COG2384 Predicted SAM-dependent methyltransferase	Poorly characterized (General function prediction only)
ef1381	1359538	1360656	+		S	COG0327 Uncharacterized conserved protein	Poorly characterized (Function Poorly characterized)
ef1382	1360686	1361915	+	pepT-1	E	COG2195 Di- and tripeptidases	Amino acid transport and metabolism
ef1383	1362061	1362327	+		S	COG3326 Predicted membrane protein	Poorly characterized (Function Poorly characterized)
ef1384	1362347	1363375	+		S	COG0392 Predicted integral membrane protein	Poorly characterized (Function Poorly characterized)
ef1385	1363546	1364091	+		H	COG0746 Molybdopterin-guanine dinucleotide biosynthesis protein A	Coenzyme transport and metabolism
ef1386	1364107	1364931	+		P	COG2116 Formate/nitrite family of transporters	Inorganic ion transport and metabolism
ef1387	1364921	1365502	+		-	Not in COGs	Poorly characterized (Not in COGs)
ef1388	1365490	1365978	+		C	COG1905 NADH:ubiquinone oxidoreductase 24 kD subunit	Energy production and conversion
ef1389	1366035	1367288	+		C	COG1894 NADH:ubiquinone oxidoreductase, NADH-binding (51 kD) subunit	Energy production and conversion
ef1390	1367291	1370011	+	fdhA	R	COG3383 Uncharacterized anaerobic dehydrogenase	Poorly characterized (General function prediction only)
ef1391	1370059	1371231	+		H	COG0303 Molybdopterin biosynthesis enzyme	Coenzyme transport and metabolism
ref12A	1371651	1372045	-	ref12A	S	sRNA	Poorly characterized (Function Poorly characterized)
ef1392	1372064	1372573	+	moaC	H	COG0315 Molybdenum cofactor biosynthesis enzyme	Coenzyme transport and metabolism
ef1393	1372570	1373544	+		H	COG2896 Molybdenum cofactor biosynthesis enzyme	Coenzyme transport and metabolism
ef1394	1373547	1373981	+		S	COG2258 Uncharacterized protein conserved in bacteria	Poorly characterized (Function Poorly characterized)
ef1395	1373974	1374456	+		H	COG0521 Molybdopterin biosynthesis enzymes	Coenzyme transport and metabolism
ef1396	1374460	1375431	+		H	COG0303 Molybdopterin biosynthesis enzyme	Coenzyme transport and metabolism
ef1397	1375450	1376250	+		P	COG0725 ABC-type molybdate transport system, periplasmic component	Inorganic ion transport and metabolism
ef1398	1376259	1376930	+		P	COG4149 ABC-type molybdate transport system, permease component	Inorganic ion transport and metabolism
ef1399	1376927	1377931	+		P	COG1118 ABC-type sulfate/molybdate transport systems, ATPase component	Inorganic ion transport and metabolism
ef1400	1378053	1380155	+		P	COG2217 Cation transport ATPase	Inorganic ion transport and metabolism
ef1401	1380152	1380244	-		S	No_Similarity_To_COG	Poorly characterized (Function Poorly characterized)
ef1402	1380424	1380867	+		S	COG3027 Uncharacterized protein conserved in bacteria	Poorly characterized (Function Poorly characterized)
ef1403	1380887	1381435	+		R	COG1286 Uncharacterized membrane protein, required for colicin V production	Poorly characterized (General function prediction only)
ef1404	1381546	1383912	+		L	COG1193 Mismatch repair ATPase (MutS family)	Replication, recombination and repair
ef1405	1384010	1384324	+	trx	OC	COG0526 Thiol-disulfide isomerase and thioredoxins	Posttranslational modification, protein turnover, chaperones / Energy production and conversion
ef1406	1384489	1386285	+	uvrC	L	COG0322 Nuclease subunit of the excinuclease complex	Replication, recombination and repair
ef1407	1386437	1386694	+		S	No_Similarity_To_COG	Poorly characterized (Function Poorly characterized)
ef1408	1386799	1387698	+		R	COG4152 ABC-type uncharacterized transport system, ATPase component	Poorly characterized (General function prediction only)
ef1409	1387691	1388953	+		CP	COG1668 ABC-type Na+ efflux pump, permease component	Energy production and conversion / Inorganic ion transport and metabolism
ef1410	1388989	1389987	-		K	COG1609 Transcriptional regulators	Transcription
ef1411	1390129	1391523	+		G	COG1486 Alpha-galactosidases/6-phospho-beta-glucosidases, family 4 of glycosyl hydrolases	Carbohydrate transport and metabolism
ef1412	1391549	1391983	-		S	No_Similarity_To_COG	Poorly characterized (Function Poorly characterized)
ref79	1392104	1392258	+	ref79	S	sRNA	Poorly characterized (Function Poorly characterized)
ef1413	1392319	1393767	+		R	COG0488 ATPase components of ABC transporters with duplicated ATPase domains	Poorly characterized (General function prediction only)
ef1414	1393808	1394971	-		R	COG2081 Predicted flavoproteins	Poorly characterized (General function prediction only)
ef1415	1395109	1396455	+	gdhA	E	COG0334 Glutamate dehydrogenase/leucine dehydrogenase	Amino acid transport and metabolism
ef1416	1396637	1397986	+	pgi	G	COG0166 Glucose-6-phosphate isomerase	Carbohydrate transport and metabolism
ef1417	1398097	1399323	-		-	Not in COGs	Poorly characterized (Not in COGs)
ef1418	1399323	1399604	-		S	No_Similarity_To_COG	Poorly characterized (Function Poorly characterized)
ef1419	1399760	1400353	-		-	Not in COGs	Poorly characterized (Not in COGs)
ef1420	1400412	1401164	-		S	No_Similarity_To_COG	Poorly characterized (Function Poorly characterized)
ef1421	1401182	1401646	-		-	Not in COGs	Poorly characterized (Not in COGs)
ef1422	1401667	1401990	-		-	Not in COGs	Poorly characterized (Not in COGs)
ef1423	1402156	1402341	+		-	Not in COGs	Poorly characterized (Not in COGs)
ef1424	1402387	1402533	+		S	No_Similarity_To_COG	Poorly characterized (Function Poorly characterized)
ef1425	1402596	1403156	+		S	No_Similarity_To_COG	Poorly characterized (Function Poorly characterized)
ef1426	1403137	1403367	+		S	No_Similarity_To_COG	Poorly characterized (Function Poorly characterized)
ef1427	1403379	1403546	+		S	No_Similarity_To_COG	Poorly characterized (Function Poorly characterized)
ef1428	1403547	1403762	+		S	No_Similarity_To_COG	Poorly characterized (Function Poorly characterized)
ref80	1403738	1403780	-	ref80	S	sRNA	Poorly characterized (Function Poorly characterized)
ef1429	1403818	1404108	+		S	No_Similarity_To_COG	Poorly characterized (Function Poorly characterized)
ef1430	1404113	1406236	+		-	Not in COGs	Poorly characterized (Not in COGs)
ef1431	1406237	1406491	+		S	No_Similarity_To_COG	Poorly characterized (Function Poorly characterized)
ef1432	1406481	1407668	+		S	No_Similarity_To_COG	Poorly characterized (Function Poorly characterized)
ef1433	1407668	1408369	+		R	COG1235 Metal-dependent hydrolases of the beta-lactamase superfamily I	Poorly characterized (General function prediction only)
ef1434	1408381	1409145	+		L	COG3935 Putative primosome component and related proteins	Replication, recombination and repair
ef1435	1409158	1409658	+		R	COG3331 Penicillin-binding protein-related factor A, putative recombinase	Poorly characterized (General function prediction only)
ef1436	1409679	1409993	+		S	No_Similarity_To_COG	Poorly characterized (Function Poorly characterized)
ef1437	1410077	1410826	+		S	No_Similarity_To_COG	Poorly characterized (Function Poorly characterized)
ef1438	1410851	1411078	+		S	No_Similarity_To_COG	Poorly characterized (Function Poorly characterized)
ef1439	1411099	1411326	+		S	No_Similarity_To_COG	Poorly characterized (Function Poorly characterized)
ef1440	1411741	1412178	+		S	No_Similarity_To_COG	Poorly characterized (Function Poorly characterized)
ef1441	1412179	1412517	+		S	No_Similarity_To_COG	Poorly characterized (Function Poorly characterized)
ef1442	1412514	1412867	+		S	No_Similarity_To_COG	Poorly characterized (Function Poorly characterized)
ef1443	1412864	1413451	+		S	No_Similarity_To_COG	Poorly characterized (Function Poorly characterized)
ef1444	1413448	1413933	+		-	Not in COGs	Poorly characterized (Not in COGs)
ef1445	1413934	1414251	+		S	No_Similarity_To_COG	Poorly characterized (Function Poorly characterized)
ef1446	1414245	1414451	+		S	No_Similarity_To_COG	Poorly characterized (Function Poorly characterized)
ef1447	1414452	1414631	+		S	No_Similarity_To_COG	Poorly characterized (Function Poorly characterized)
ef1448	1414646	1414756	+		S	No_Similarity_To_COG	Poorly characterized (Function Poorly characterized)
ef1449	1414772	1414951	+		S	No_Similarity_To_COG	Poorly characterized (Function Poorly characterized)
ef1450	1415052	1415636	+		K	COG1595 DNA-directed RNA polymerase specialized sigma subunit, sigma24 homolog	Transcription
eftRNALys3	1415796	1415880	+	eftRNALys3	J	tRNA	Translation, ribosomal structure and biogenesis
ef1451	1416376	1416645	+		S	No_Similarity_To_COG	Poorly characterized (Function Poorly characterized)
ef1452	1416690	1417958	+		L	COG0863 DNA modification methylase	Replication, recombination and repair
ref81	1417965	1418066	-	ref81	S	sRNA	Poorly characterized (Function Poorly characterized)
ef1453	1418084	1418314	+		-	Not in COGs	Poorly characterized (Not in COGs)
ef1454	1418329	1419054	+		L	COG3728 Phage terminase, small subunit	Replication, recombination and repair
ef1455	1419035	1420471	+		S	COG5410 Uncharacterized protein conserved in bacteria	Poorly characterized (Function Poorly characterized)
ef1456	1420494	1421888	+		S	COG3567 Uncharacterized protein conserved in bacteria	Poorly characterized (Function Poorly characterized)
ef1457	1421878	1423122	+		S	COG2369 Uncharacterized protein, homolog of phage Mu protein gp30	Poorly characterized (Function Poorly characterized)
ef1458	1423115	1423279	+		S	No_Similarity_To_COG	Poorly characterized (Function Poorly characterized)
ef1459	1423336	1423623	+		-	Not in COGs	Poorly characterized (Not in COGs)
ef1460	1423616	1423825	+		S	No_Similarity_To_COG	Poorly characterized (Function Poorly characterized)
ef1461	1423838	1424938	+		S	COG3566 Uncharacterized protein conserved in bacteria	Poorly characterized (Function Poorly characterized)
ef1462	1424941	1425411	+		-	Not in COGs	Poorly characterized (Not in COGs)
ef1463	1425432	1426313	+		S	COG4834 Uncharacterized protein conserved in bacteria	Poorly characterized (Function Poorly characterized)
ef1464	1426333	1426719	+		-	Not in COGs	Poorly characterized (Not in COGs)
ef1465	1426731	1427072	+		-	Not in COGs	Poorly characterized (Not in COGs)
ef1466	1427069	1427674	+		-	Not in COGs	Poorly characterized (Not in COGs)
ef1467	1427674	1428033	+		-	Not in COGs	Poorly characterized (Not in COGs)
ef1468	1428020	1428496	+		-	Not in COGs	Poorly characterized (Not in COGs)
ef1469	1428493	1429530	+		-	Not in COGs	Poorly characterized (Not in COGs)
ef1470	1429546	1429944	+		-	Not in COGs	Poorly characterized (Not in COGs)
ef1471	1429997	1430329	+		-	Not in COGs	Poorly characterized (Not in COGs)
ef1472	1430310	1430510	+		-	Not in COGs	Poorly characterized (Not in COGs)
ef1473	1430513	1435678	+		-	Not in COGs	Poorly characterized (Not in COGs)
ef1474	1435678	1436235	+		-	Not in COGs	Poorly characterized (Not in COGs)
ef1475	1436245	1436607	+		-	Not in COGs	Poorly characterized (Not in COGs)
ef1476	1436608	1437438	+		-	Not in COGs	Poorly characterized (Not in COGs)
ef1477	1437438	1437770	+		-	Not in COGs	Poorly characterized (Not in COGs)
ef1478	1437770	1438117	+		-	Not in COGs	Poorly characterized (Not in COGs)
ef1479	1438110	1439264	+		S	COG3299 Uncharacterized homolog of phage Mu protein gp47	Poorly characterized (Function Poorly characterized)
ef1480	1439248	1439877	+		-	Not in COGs	Poorly characterized (Not in COGs)
ef1481	1439896	1441539	+		-	Not in COGs	Poorly characterized (Not in COGs)
ef1482	1441561	1441995	+		S	No_Similarity_To_COG	Poorly characterized (Function Poorly characterized)
ef1483	1441995	1442123	+		S	No_Similarity_To_COG	Poorly characterized (Function Poorly characterized)
ef1484	1442128	1442484	+		S	No_Similarity_To_COG	Poorly characterized (Function Poorly characterized)
ef1485	1442481	1442678	+		S	No_Similarity_To_COG	Poorly characterized (Function Poorly characterized)
ef1486	1442737	1443843	+	ply-2	-	Not in COGs	Poorly characterized (Not in COGs)
eftRNAMet7	1443937	1444010	+	eftRNAMet7	J	tRNA	Translation, ribosomal structure and biogenesis
ef1487	1444146	1444550	+		S	No_Similarity_To_COG	Poorly characterized (Function Poorly characterized)
ef1488	1444543	1445706	+		S	No_Similarity_To_COG	Poorly characterized (Function Poorly characterized)
ef1489	1445810	1446058	-		S	No_Similarity_To_COG	Poorly characterized (Function Poorly characterized)
ef1490	1446424	1446603	-		S	No_Similarity_To_COG	Poorly characterized (Function Poorly characterized)
ef1491	1446662	1447105	-		F	COG1780 Protein involved in ribonucleotide reduction	Nucleotide transport and metabolism
ef1492	1447477	1447800	+	ntpF	S	No_Similarity_To_COG	Poorly characterized (Function Poorly characterized)
ef1493	1447790	1449769	+	ntpI	C	COG1269 Archaeal/vacuolar-type H+-ATPase subunit I	Energy production and conversion
ef1494	1449797	1450270	+	ntpK	C	COG0636 F0F1-type ATP synthase, subunit c/Archaeal/vacuolar-type H+-ATPase, subunit K	Energy production and conversion
ef1495	1450287	1450868	+	ntpE	-	Not in COGs	Poorly characterized (Not in COGs)
ef1496	1450885	1451886	+	ntpC	C	COG1527 Archaeal/vacuolar-type H+-ATPase subunit C	Energy production and conversion
ef1497	1451876	1452187	+	ntpG	C	COG1436 Archaeal/vacuolar-type H+-ATPase subunit F	Energy production and conversion
ef1498	1452199	1453986	+	ntpA	C	COG1155 Archaeal/vacuolar-type H+-ATPase subunit A	Energy production and conversion
ef1499	1453979	1455355	+	ntpB	C	COG1156 Archaeal/vacuolar-type H+-ATPase subunit B	Energy production and conversion
ef1500	1455360	1455995	+	ntpD	C	COG1394 Archaeal/vacuolar-type H+-ATPase subunit D	Energy production and conversion
ef1501	1456070	1456390	+		S	No_Similarity_To_COG	Poorly characterized (Function Poorly characterized)
ef1502	1456539	1457480	-		V	COG2367 Beta-lactamase class A	Defense mechanisms
ef1503	1457575	1459455	-		G	COG3855 Uncharacterized protein conserved in bacteria	Carbohydrate transport and metabolism
ef1504	1459671	1460963	+	lysA	E	COG0019 Diaminopimelate decarboxylase	Amino acid transport and metabolism
ef1505	1461103	1462101	+		R	COG1073 Hydrolases of the alpha/beta superfamily	Poorly characterized (General function prediction only)
ef1506	1462117	1462650	-		S	No_Similarity_To_COG	Poorly characterized (Function Poorly characterized)
ef1507	1462937	1463320	+		S	No_Similarity_To_COG	Poorly characterized (Function Poorly characterized)
ef1508	1463289	1463771	+		S	No_Similarity_To_COG	Poorly characterized (Function Poorly characterized)
ef1509	1463984	1464523	+		-	Not in COGs	Poorly characterized (Not in COGs)
ef1510	1464621	1464965	-		R	COG2151 Predicted metal-sulfur cluster biosynthetic enzyme	Poorly characterized (General function prediction only)
ef1511	1465241	1466305	+		MR	COG4948 L-alanine-DL-glutamate epimerase and related enzymes of enolase superfamily	Cell wall/membrane biogenesis / General function prediction only
ef1512	1466322	1467698	+		E	COG1305 Transglutaminase-like enzymes, putative cysteine proteases	Amino acid transport and metabolism
ef1513	1467716	1469368	+		E	COG4166 ABC-type oligopeptide transport system, periplasmic component	Amino acid transport and metabolism
ef1515	1469678	1470511	+		K	COG3711 Transcriptional antiterminator	Transcription
ef1516	1470548	1472545	+		G	COG1263 Phosphotransferase system IIC components, glucose/maltose/N-acetylglucosamine-specific	Carbohydrate transport and metabolism
ef1517	1472638	1472784	+		S	No_Similarity_To_COG	Poorly characterized (Function Poorly characterized)
ef1518	1472760	1473389	+		M	COG0741 Soluble lytic murein transglycosylase and related regulatory proteins (some contain LysM/invasin domains)	Cell wall/membrane biogenesis
ef1519	1473518	1475854	+		P	COG0474 Cation transport ATPase	Inorganic ion transport and metabolism
ef1521	1476171	1478057	+	dnaG	L	COG0358 DNA primase (bacterial type)	Replication, recombination and repair
ef1522	1478166	1479272	+	sigA	K	COG0568 DNA-directed RNA polymerase, sigma subunit (sigma70/sigma32)	Transcription
ef1523	1479424	1481499	+		-	Not in COGs	Poorly characterized (Not in COGs)
ef1524	1481573	1482454	+		S	COG2996 Uncharacterized protein conserved in bacteria	Poorly characterized (Function Poorly characterized)
ef1525	1482570	1483019	+	fur	P	COG0735 Fe2+/Zn2+ uptake regulation proteins	Inorganic ion transport and metabolism
ef1526	1483070	1484080	-	gap-1	G	COG0057 Glyceraldehyde-3-phosphate dehydrogenase/erythrose-4-phosphate dehydrogenase	Carbohydrate transport and metabolism
ef1527	1484368	1485684	+	obgE	R	COG0536 Predicted GTPase	Poorly characterized (General function prediction only)
ef1528	1485823	1486125	+		S	No_Similarity_To_COG	Poorly characterized (Function Poorly characterized)
ef1529	1486152	1487450	+		G	COG1455 Phosphotransferase system cellobiose-specific component IIC	Carbohydrate transport and metabolism
ef1531	1487675	1488214	+		K	COG1309 Transcriptional regulator	Transcription
ef1532	1488214	1488357	+		S	No_Similarity_To_COG	Poorly characterized (Function Poorly characterized)
ef1533	1488354	1488731	+		S	COG5294 Uncharacterized protein conserved in bacteria	Poorly characterized (Function Poorly characterized)
ef1534	1488775	1489524	-		O	COG0652 Peptidyl-prolyl cis-trans isomerase (rotamase) - cyclophilin family	Posttranslational modification, protein turnover, chaperones
ef1535	1489706	1490797	+		S	COG3589 Uncharacterized conserved protein	Poorly characterized (Function Poorly characterized)
ef1536	1490992	1491921	+		R	COG1073 Hydrolases of the alpha/beta superfamily	Poorly characterized (General function prediction only)
ef1537	1492090	1492980	+		L	COG4974 Site-specific recombinase XerD	Replication, recombination and repair
ef1538	1493045	1493839	+	scpA	S	COG1354 Uncharacterized conserved protein	Poorly characterized (Function Poorly characterized)
ef1539	1493836	1494441	+		K	COG1386 Predicted transcriptional regulator containing the HTH domain	Transcription
ef1540	1494445	1495161	+	rluB	-	Not in COGs	Poorly characterized (Not in COGs)
ref82	1495292	1495421	+	ref82	S	sRNA	Poorly characterized (Function Poorly characterized)
ef1541	1495564	1496169	+		S	COG3601 Predicted membrane protein	Poorly characterized (Function Poorly characterized)
ef1542	1496350	1497756	+		S	COG4640 Predicted membrane protein	Poorly characterized (Function Poorly characterized)
ef1543	1497779	1498009	-	fer	C	COG1141 Ferredoxin	Energy production and conversion
ef1544	1498033	1499067	+		S	COG4955 Uncharacterized protein conserved in bacteria	Poorly characterized (Function Poorly characterized)
ef1545	1499068	1500510	+	recQ-1	L	COG0514 Superfamily II DNA helicase	Replication, recombination and repair
ef1546	1500586	1501212	+		S	No_Similarity_To_COG	Poorly characterized (Function Poorly characterized)
ef1547	1501449	1502129	+	cmk	F	COG0283 Cytidylate kinase	Nucleotide transport and metabolism
ef1548	1502243	1503454	+	rpsA	J	COG0539 Ribosomal protein S1	Translation, ribosomal structure and biogenesis
ef1549	1503628	1504938	+	engA, yfgK, yphC	R	COG1160 Predicted GTPases	Poorly characterized (General function prediction only)
ef1550	1505186	1505461	+	hup	L	COG0776 Bacterial nucleoid DNA-binding protein	Replication, recombination and repair
ef1551	1505576	1505686	+		S	No_Similarity_To_COG	Poorly characterized (Function Poorly characterized)
ef1552	1505768	1506808	+		S	No_Similarity_To_COG	Poorly characterized (Function Poorly characterized)
ef1553	1506881	1508074	+		R	COG0457 FOG: TPR repeat	Poorly characterized (General function prediction only)
ef1554	1508084	1508623	+		S	COG5582 Uncharacterized conserved protein	Poorly characterized (Function Poorly characterized)
ef1555	1508661	1509545	-		S	COG1284 Uncharacterized conserved protein	Poorly characterized (Function Poorly characterized)
ef1556	1509669	1510019	+		R	COG1694 Predicted pyrophosphatase	Poorly characterized (General function prediction only)
ef1557	1510012	1510791	+	dapB	E	COG0289 Dihydrodipicolinate reductase	Amino acid transport and metabolism
ef1558	1510788	1512008	+	papS	J	COG0617 tRNA nucleotidyltransferase/poly(A) polymerase	Translation, ribosomal structure and biogenesis
ef1559	1512008	1512382	+		R	COG5496 Predicted thioesterase	Poorly characterized (General function prediction only)
ef1560	1512472	1512927	+		S	No_Similarity_To_COG	Poorly characterized (Function Poorly characterized)
ref34B	1513072	1513340	+	ref34B	S	sRNA	Poorly characterized (Function Poorly characterized)
ef1561	1513416	1514282	+	aroE	E	COG0169 Shikimate 5-dehydrogenase	Amino acid transport and metabolism
ef1562	1514319	1515344	+		E	COG2876 3-deoxy-D-arabino-heptulosonate 7-phosphate (DAHP) synthase	Amino acid transport and metabolism
ef1563	1515367	1516443	+	aroB	E	COG0337 3-dehydroquinate synthetase	Amino acid transport and metabolism
ef1564	1516445	1517611	+	aroC	E	COG0082 Chorismate synthase	Amino acid transport and metabolism
ef1565	1517645	1518739	+		E	COG0287 Prephenate dehydrogenase	Amino acid transport and metabolism
ef1566	1518746	1520032	+	aroA	E	COG0128 5-enolpyruvylshikimate-3-phosphate synthase	Amino acid transport and metabolism
ef1567	1520052	1520558	+	aroK	E	COG0703 Shikimate kinase	Amino acid transport and metabolism
ef1568	1520566	1521414	+		E	COG0077 Prephenate dehydratase	Amino acid transport and metabolism
ef1569	1521558	1522730	+	psr	K	COG1316 Transcriptional regulator	Transcription
ef1570	1522806	1523654	+		S	COG1307 Uncharacterized protein conserved in bacteria	Poorly characterized (Function Poorly characterized)
ef1571	1523848	1524042	+		S	No_Similarity_To_COG	Poorly characterized (Function Poorly characterized)
ef1572	1524054	1524530	+		S	No_Similarity_To_COG	Poorly characterized (Function Poorly characterized)
ef1573	1524608	1524940	+		S	No_Similarity_To_COG	Poorly characterized (Function Poorly characterized)
ef1574	1524976	1527030	+		P	COG0025 NhaP-type Na+/H+ and K+/H+ antiporters	Inorganic ion transport and metabolism
ef1575	1527135	1529030	+		R	COG0488 ATPase components of ABC transporters with duplicated ATPase domains	Poorly characterized (General function prediction only)
ef1576	1529048	1529995	+	thyA	F	COG0207 Thymidylate synthase	Nucleotide transport and metabolism
ef1577	1530013	1530507	+	folA	H	COG0262 Dihydrofolate reductase	Coenzyme transport and metabolism
ef1578	1530531	1531700	+		C	COG1600 Uncharacterized Fe-S protein	Energy production and conversion
ef1579	1531714	1532343	-	lexA	KT	COG1974 SOS-response transcriptional repressors (RecA-mediated autopeptidases)	Transcription / Signal transduction mechanisms
ef1580	1532485	1532727	+		S	COG4224 Uncharacterized protein conserved in bacteria	Poorly characterized (Function Poorly characterized)
ef1581	1532790	1534794	+	tkt	-	Not in COGs	Poorly characterized (Not in COGs)
ef1582	1534846	1536036	-		GEPR	COG0477 Permeases of the major facilitator superfamily	Carbohydrate transport and metabolism / Amino acid transport and metabolism / Inorganic ion transport and metabolism / General function prediction only
ef1583	1536391	1537251	+		NU	COG1705 Muramidase (flagellum-specific)	Cell motility / Intracellular trafficking and secretion
ef1584	1537480	1538412	+	cysK	E	COG0031 Cysteine synthase	Amino acid transport and metabolism
ef1585	1538551	1538994	+	perR	P	COG0735 Fe2+/Zn2+ uptake regulation proteins	Inorganic ion transport and metabolism
ef1586	1539292	1540632	+	nox	R	COG0446 Uncharacterized NAD(FAD)-dependent dehydrogenases	Poorly characterized (General function prediction only)
ef1587	1540680	1541252	-		F	COG1051 ADP-ribose pyrophosphatase	Nucleotide transport and metabolism
ef1589	1541465	1541965	+		R	COG0456 Acetyltransferases	Poorly characterized (General function prediction only)
ef1590	1541985	1542512	+		KR	COG0454 Histone acetyltransferase HPA2 and related acetyltransferases	Transcription / General function prediction only
ef1591	1542567	1543385	-		K	COG2207 AraC-type DNA-binding domain-containing proteins	Transcription
ef1592	1543522	1545270	+		V	COG1132 ABC-type multidrug transport system, ATPase and permease components	Defense mechanisms
ef1593	1545263	1547041	+		V	COG1132 ABC-type multidrug transport system, ATPase and permease components	Defense mechanisms
ef1594	1547042	1547146	+		S	No_Similarity_To_COG	Poorly characterized (Function Poorly characterized)
ef1595	1547130	1547555	+		LR	COG0494 NTP pyrophosphohydrolases including oxidative damage repair enzymes	Replication, recombination and repair / General function prediction only
ef1596	1547695	1548705	+		S	No_Similarity_To_COG	Poorly characterized (Function Poorly characterized)
ef1597	1549008	1550444	+	katA	P	COG0753 Catalase	Inorganic ion transport and metabolism
ef1598	1550657	1552090	-	phrB	L	COG0415 Deoxyribodipyrimidine photolyase	Replication, recombination and repair
ef1599	1552223	1553068	-		K	COG1396 Predicted transcriptional regulators	Transcription
ref83	1553125	1553336	+	ref83	S	sRNA	Poorly characterized (Function Poorly characterized)
ef1601	1553377	1555305	-		G	COG1263 Phosphotransferase system IIC components, glucose/maltose/N-acetylglucosamine-specific	Carbohydrate transport and metabolism
ef1602	1555322	1556995	-		G	COG0366 Glycosidases	Carbohydrate transport and metabolism
ef1603	1557238	1558698	+	scrB-1	G	COG1621 Beta-fructosidases (levanase/invertase)	Carbohydrate transport and metabolism
ef1604	1558717	1559697	+	scrR-1	K	COG1609 Transcriptional regulators	Transcription
ef1605	1559757	1559918	-		S	No_Similarity_To_COG	Poorly characterized (Function Poorly characterized)
ef1606	1560028	1561437	-		G	COG2723 Beta-glucosidase/6-phospho-beta-glucosidase/beta-galactosidase	Carbohydrate transport and metabolism
ef1607	1561437	1563316	-		-	Not in COGs	Poorly characterized (Not in COGs)
ef1608	1563599	1565059	-		I	COG1502 Phosphatidylserine/phosphatidylglycerophosphate/cardiolipin synthases and related enzymes	Lipid transport and metabolism
ef1609	1565240	1565791	+		S	COG4843 Uncharacterized protein conserved in bacteria	Poorly characterized (Function Poorly characterized)
ef1610	1565850	1566734	-		-	Not in COGs	Poorly characterized (Not in COGs)
ef1611	1566806	1567732	-	ppaC	C	COG1227 Inorganic pyrophosphatase/exopolyphosphatase	Energy production and conversion
ef1612	1567828	1568592	-	pflA	O	COG1180 Pyruvate-formate lyase-activating enzyme	Posttranslational modification, protein turnover, chaperones
ef1613	1568669	1570915	-	pflB	C	COG1882 Pyruvate-formate lyase	Energy production and conversion
ef1614	1571205	1573667	-	parC	L	COG0188 Type IIA topoisomerase (DNA gyrase/topo II, topoisomerase IV), A subunit	Replication, recombination and repair
ef1615	1573680	1575737	-	parE	L	COG0187 Type IIA topoisomerase (DNA gyrase/topo II, topoisomerase IV), B subunit	Replication, recombination and repair
ef1616	1575942	1576370	-		R	COG1832 Predicted CoA-binding protein	Poorly characterized (General function prediction only)
ef1617	1576458	1576901	-		E	COG4766 Ethanolamine utilization protein	Amino acid transport and metabolism
ef1618	1576914	1578014	-	eutH	E	COG3192 Ethanolamine utilization protein	Amino acid transport and metabolism
ef1619	1578027	1578290	-		QC	COG4576 Carbon dioxide concentrating mechanism/carboxysome shell protein	Secondary metabolites biosynthesis, transport and catabolism / Energy production and conversion
ef1620	1578303	1578902	-		S	No_Similarity_To_COG	Poorly characterized (Function Poorly characterized)
ef1621	1578917	1579552	-		Q	COG4869 Propanediol utilization protein	Secondary metabolites biosynthesis, transport and catabolism
ef1622	1579556	1580098	-		S	No_Similarity_To_COG	Poorly characterized (Function Poorly characterized)
ef1623	1580187	1580477	-		QC	COG4577 Carbon dioxide concentrating mechanism/carboxysome shell protein	Secondary metabolites biosynthesis, transport and catabolism / Energy production and conversion
ef1624	1580601	1582079	-		C	COG1012 NAD-dependent aldehyde dehydrogenases	Energy production and conversion
ef1625	1582070	1582588	-		QC	COG4577 Carbon dioxide concentrating mechanism/carboxysome shell protein	Secondary metabolites biosynthesis, transport and catabolism / Energy production and conversion
ef1626	1582602	1583255	-	eutL	E	COG4816 Ethanolamine utilization protein	Amino acid transport and metabolism
ef1627	1583269	1584180	-	eutC	E	COG4302 Ethanolamine ammonia-lyase, small subunit	Amino acid transport and metabolism
ef1629	1584198	1585562	-	eutB	E	COG4303 Ethanolamine ammonia-lyase, large subunit	Amino acid transport and metabolism
ef1630	1585580	1587004	-	eutA	-	Not in COGs	Poorly characterized (Not in COGs)
ef1632	1587095	1588528	-	eutW	T	COG3920 Signal transduction histidine kinase	Signal transduction mechanisms
ef1633	1588529	1589101	-	eutV	T	COG3707 Response regulator with putative antiterminator output domain	Signal transduction mechanisms
ef1634	1589129	1589476	-	eutS	E	COG4810 Ethanolamine utilization protein	Amino acid transport and metabolism
ef1635	1589636	1590766	-	eutG	C	COG1454 Alcohol dehydrogenase, class IV	Energy production and conversion
ef1637	1591253	1591834	-	eutT	S	COG2096 Uncharacterized conserved protein	Poorly characterized (Function Poorly characterized)
ef1638	1591831	1592274	-	eutP	E	COG4917 Ethanolamine utilization protein	Amino acid transport and metabolism
ef1639	1592416	1593183	-		PH	COG1120 ABC-type cobalamin/Fe3+-siderophores transport systems, ATPase components	Inorganic ion transport and metabolism / Coenzyme transport and metabolism
ef1640	1593180	1594187	-		-	Not in COGs	Poorly characterized (Not in COGs)
ef1641	1594180	1595139	-		P	COG0614 ABC-type Fe3+-hydroxamate transport system, periplasmic component	Inorganic ion transport and metabolism
ef1643	1595692	1596345	+		S	COG0344 Predicted membrane protein	Poorly characterized (Function Poorly characterized)
ef1644	1596364	1597239	-		G	COG2017 Galactose mutarotase and related enzymes	Carbohydrate transport and metabolism
ef1645	1597273	1598055	-	codY	K	COG4465 Pleiotropic transcriptional repressor	Transcription
ef1646	1598076	1599479	-	hslU	O	COG1220 ATP-dependent protease HslVU (ClpYQ), ATPase subunit	Posttranslational modification, protein turnover, chaperones
ef1647	1599494	1600042	-	hslV	O	COG5405 ATP-dependent protease HslVU (ClpYQ), peptidase subunit	Posttranslational modification, protein turnover, chaperones
ef1648	1600071	1600970	-		L	COG4974 Site-specific recombinase XerD	Replication, recombination and repair
ef1649	1601182	1602489	-	gid	J	COG1206 NAD(FAD)-utilizing enzyme possibly involved in translation	Translation, ribosomal structure and biogenesis
ef1650	1602597	1604675	-	topA	L	COG0550 Topoisomerase IA	Replication, recombination and repair
ef1651	1604860	1605513	-		R	COG1266 Predicted metal-dependent membrane protease	Poorly characterized (General function prediction only)
ef1652	1605604	1606467	-		LU	COG0758 Predicted Rossmann fold nucleotide-binding protein involved in DNA uptake	Replication, recombination and repair / Intracellular trafficking and secretion
ef1653	1606528	1607295	-	rnhB	L	COG0164 Ribonuclease HII	Replication, recombination and repair
ef1654	1607297	1608148	-		R	COG1161 Predicted GTPases	Poorly characterized (General function prediction only)
ef1655	1608424	1609365	-		H	COG1893 Ketopantoate reductase	Coenzyme transport and metabolism
ef1656	1609542	1610432	+		K	COG0583 Transcriptional regulator	Transcription
ef1657	1610441	1611493	-		R	COG3641 Predicted membrane protein, putative toxin regulator	Poorly characterized (General function prediction only)
ef1658	1611637	1612935	-	bkdC	C	COG0508 Pyruvate/2-oxoglutarate dehydrogenase complex, dihydrolipoamide acyltransferase (E2) component, and related enzymes	Energy production and conversion
ef1659	1612959	1613945	-	bkdB	C	COG0022 Pyruvate/2-oxoglutarate dehydrogenase complex, dehydrogenase (E1) component, eukaryotic type, beta subunit	Energy production and conversion
ef1660	1613967	1614959	-	bkdA	C	COG1071 Pyruvate/2-oxoglutarate dehydrogenase complex, dehydrogenase (E1) component, eukaryotic type, alpha subunit	Energy production and conversion
ef1661	1614970	1616379	-	bkdD	C	COG1249 Pyruvate/2-oxoglutarate dehydrogenase complex, dihydrolipoamide dehydrogenase (E3) component, and related enzymes	Energy production and conversion
ef1662	1616385	1617467	-	buk	C	COG3426 Butyrate kinase	Energy production and conversion
ef1663	1617486	1618307	-	ptb	C	COG0280 Phosphotransacetylase	Energy production and conversion
ef1664	1618590	1619624	+		S	COG1434 Uncharacterized conserved protein	Poorly characterized (Function Poorly characterized)
ef1665	1619684	1620406	-		-	Not in COGs	Poorly characterized (Not in COGs)
ef1666	1620511	1621209	-		S	No_Similarity_To_COG	Poorly characterized (Function Poorly characterized)
ef1667	1621460	1622254	+		-	Not in COGs	Poorly characterized (Not in COGs)
ef1668	1622383	1622811	+		-	Not in COGs	Poorly characterized (Not in COGs)
ef1669	1622822	1623784	+		E	COG0346 Lactoylglutathione lyase and related lyases	Amino acid transport and metabolism
ef1670	1623797	1624399	+		R	COG0400 Predicted esterase	Poorly characterized (General function prediction only)
ef1671	1624479	1625420	-		CR	COG0604 NADPH:quinone reductase and related Zn-dependent oxidoreductases	Energy production and conversion / General function prediction only
ef1672	1625538	1626821	-		-	Not in COGs	Poorly characterized (Not in COGs)
ef1673	1626822	1627502	-		V	COG1136 ABC-type antimicrobial peptide transport system, ATPase component	Defense mechanisms
ef1674	1627695	1628426	-		S	No_Similarity_To_COG	Poorly characterized (Function Poorly characterized)
ef1675	1628428	1629282	-		-	Not in COGs	Poorly characterized (Not in COGs)
ef1676	1629279	1629647	-		K	COG1725 Predicted transcriptional regulators	Transcription
ef1677	1629796	1630239	-		S	No_Similarity_To_COG	Poorly characterized (Function Poorly characterized)
ef1678	1630360	1630914	-		U	COG0681 Signal peptidase I	Intracellular trafficking and secretion
ef1679	1630932	1632365	-		M	COG0793 Periplasmic protease	Cell wall/membrane biogenesis
ef1680	1632462	1632680	-		S	COG4479 Uncharacterized protein conserved in bacteria	Poorly characterized (Function Poorly characterized)
ef1681	1632686	1633201	-	msrA	O	COG0225 Peptide methionine sulfoxide reductase	Posttranslational modification, protein turnover, chaperones
ef1682	1633218	1633862	-		S	COG4698 Uncharacterized protein conserved in bacteria	Poorly characterized (Function Poorly characterized)
ef1683	1633864	1634691	-		E	COG2755 Lysophospholipase L1 and related esterases	Amino acid transport and metabolism
ef1684	1634867	1635709	-		S	COG1307 Uncharacterized protein conserved in bacteria	Poorly characterized (Function Poorly characterized)
ef1685	1635832	1636494	+	hlyIII	R	COG1272 Predicted membrane protein, hemolysin III homolog	Poorly characterized (General function prediction only)
ef1686	1636688	1636885	+		S	No_Similarity_To_COG	Poorly characterized (Function Poorly characterized)
ef1687	1636991	1637503	-	apt	F	COG0503 Adenine/guanine phosphoribosyltransferases and related PRPP-binding proteins	Nucleotide transport and metabolism
ef1688	1637506	1639818	-	recJ	L	COG0608 Single-stranded DNA-specific exonuclease	Replication, recombination and repair
ef1689	1639973	1640440	-		S	COG5416 Uncharacterized integral membrane protein	Poorly characterized (Function Poorly characterized)
ef1690	1640457	1641245	-		R	COG0300 Short-chain dehydrogenases of various substrate specificities	Poorly characterized (General function prediction only)
ef1691	1641246	1642187	-		R	COG1234 Metal-dependent hydrolases of the beta-lactamase superfamily III	Poorly characterized (General function prediction only)
ef1692	1642402	1642968	-		-	Not in COGs	Poorly characterized (Not in COGs)
ef1693	1643089	1643325	-		R	COG1837 Predicted RNA-binding protein (contains KH domain)	Poorly characterized (General function prediction only)
ef1694	1643346	1643621	-	rpsP	J	COG0228 Ribosomal protein S16	Translation, ribosomal structure and biogenesis
ef1695	1643768	1644493	-		-	Not in COGs	Poorly characterized (Not in COGs)
ef1698	1644784	1645266	+		R	COG0431 Predicted flavoprotein	Poorly characterized (General function prediction only)
ef1699	1645387	1646139	+		K	COG0789 Predicted transcriptional regulators	Transcription
ef1700	1646214	1647632	-	ffh	U	COG0541 Signal recognition particle GTPase	Intracellular trafficking and secretion
ef1701	1647637	1647975	-		S	COG2739 Uncharacterized protein conserved in bacteria	Poorly characterized (Function Poorly characterized)
ef1702	1648059	1648523	-		S	COG1683 Uncharacterized conserved protein	Poorly characterized (Function Poorly characterized)
ef1703	1648686	1649396	+	phoP	TK	COG0745 Response regulators consisting of a CheY-like receiver domain and a winged-helix DNA-binding domain	Signal transduction mechanisms / Transcription
ef1704	1649393	1651168	+	phoR	T	COG0642 Signal transduction histidine kinase	Signal transduction mechanisms
ef1705	1651210	1652100	-		P	COG0226 ABC-type phosphate transport system, periplasmic component	Inorganic ion transport and metabolism
ef1706	1652211	1653389	-		E	COG0436 Aspartate/tyrosine/aromatic aminotransferase	Amino acid transport and metabolism
ef1707	1653551	1656241	-		G	COG0383 Alpha-mannosidase	Carbohydrate transport and metabolism
ef1708	1656253	1657542	-		S	COG3538 Uncharacterized conserved protein	Poorly characterized (Function Poorly characterized)
ef1709	1657699	1658745	+		K	COG1609 Transcriptional regulators	Transcription
ef1710	1658934	1659863	-		K	COG0583 Transcriptional regulator	Transcription
ef1711	1659882	1660580	-		P	COG3338 Carbonic anhydrase	Inorganic ion transport and metabolism
ef1712	1660778	1661410	-	pyrE	F	COG0461 Orotate phosphoribosyltransferase	Nucleotide transport and metabolism
ef1713	1661412	1662125	-	pyrF	F	COG0284 Orotidine-5'-phosphate decarboxylase	Nucleotide transport and metabolism
ef1714	1662115	1663053	-	pyrD-2	F	COG0167 Dihydroorotate dehydrogenase	Nucleotide transport and metabolism
ef1715	1663050	1663841	-	pyrDII	HC	COG0543 2-polyprenylphenol hydroxylase and related flavodoxin oxidoreductases	Coenzyme transport and metabolism / Energy production and conversion
ef1716	1663949	1667131	-	pyraB	EF	COG0458 Carbamoylphosphate synthase large subunit (split gene in MJ)	Amino acid transport and metabolism / Nucleotide transport and metabolism
ef1717	1667131	1668210	-	pyraA	EF	COG0505 Carbamoylphosphate synthase small subunit	Amino acid transport and metabolism / Nucleotide transport and metabolism
ef1718	1668213	1669496	-	pyrC	F	COG0044 Dihydroorotase and related cyclic amidohydrolases	Nucleotide transport and metabolism
ef1719	1669505	1670431	-	pyrB	F	COG0540 Aspartate carbamoyltransferase, catalytic chain	Nucleotide transport and metabolism
ef1720	1670445	1671725	-		F	COG2233 Xanthine/uracil permeases	Nucleotide transport and metabolism
ef1721	1671742	1672278	-	pyrR	F	COG2065 Pyrimidine operon attenuation protein/uracil phosphoribosyltransferase	Nucleotide transport and metabolism
ef1722	1672620	1673525	-	rluD	-	Not in COGs	Poorly characterized (Not in COGs)
ef1723	1673512	1673997	-	lspA	MU	COG0597 Lipoprotein signal peptidase	Cell wall/membrane biogenesis / Intracellular trafficking and secretion
ef1724	1673994	1674698	-		-	Not in COGs	Poorly characterized (Not in COGs)
ef1725	1674803	1676473	-	fhs	F	COG2759 Formyltetrahydrofolate synthetase	Nucleotide transport and metabolism
ef1726	1676652	1676858	+		K	COG1278 Cold shock proteins	Transcription
ef1727	1676963	1677424	-	ebsa	-	Not in COGs	Poorly characterized (Not in COGs)
ef1728	1677525	1677932	+	ebsB	L	COG0328 Ribonuclease HI	Replication, recombination and repair
ef1730	1678062	1678556	-		S	COG2606 Uncharacterized conserved protein	Poorly characterized (Function Poorly characterized)
ef1731	1678574	1679335	-	aroD	E	COG0710 3-dehydroquinate dehydratase	Amino acid transport and metabolism
ef1732	1679491	1681275	-		V	COG1132 ABC-type multidrug transport system, ATPase and permease components	Defense mechanisms
ef1733	1681275	1683026	-		-	Not in COGs	Poorly characterized (Not in COGs)
ef1734	1683224	1683442	-		S	COG3763 Uncharacterized protein conserved in bacteria	Poorly characterized (Function Poorly characterized)
ef1735	1683491	1683586	-		S	No_Similarity_To_COG	Poorly characterized (Function Poorly characterized)
ef1736	1683636	1684529	-	nfo	L	COG0648 Endonuclease IV	Replication, recombination and repair
ef1737	1684540	1685007	-		S	No_Similarity_To_COG	Poorly characterized (Function Poorly characterized)
ef1738	1685007	1685669	-		-	Not in COGs	Poorly characterized (Not in COGs)
ef1739	1685850	1687112	-	tryS-2	J	COG0162 Tyrosyl-tRNA synthetase	Translation, ribosomal structure and biogenesis
ef1740	1687297	1689708	+	pbp1B	M	COG0744 Membrane carboxypeptidase (penicillin-binding protein)	Cell wall/membrane biogenesis
ef1741	1689813	1690814	-	ccpA	K	COG1609 Transcriptional regulators	Transcription
ef1743	1691029	1692132	+	pepQ-2	E	COG0006 Xaa-Pro aminopeptidase	Amino acid transport and metabolism
ef1744	1692253	1692840	-		R	COG4980 Gas vesicle protein	Poorly characterized (General function prediction only)
ef1745	1692856	1693287	-		R	COG4768 Uncharacterized protein containing a divergent version of the methyl-accepting chemotaxis-like domain	Poorly characterized (General function prediction only)
ef1746	1693465	1694361	-	gtaB (or galU)	M	COG1210 UDP-glucose pyrophosphorylase	Cell wall/membrane biogenesis
ef1747	1694373	1695395	-	glpD (or gpsA)	C	COG0240 Glycerol-3-phosphate dehydrogenase	Energy production and conversion
ef1748	1695464	1696300	-	lgt	M	COG0682 Prolipoprotein diacylglyceryltransferase	Cell wall/membrane biogenesis
ef1749	1696315	1697250	-	hprK	T	COG1493 Serine kinase of the HPr protein, regulates carbohydrate metabolism	Signal transduction mechanisms
ef1750	1697460	1698422	+		L	COG0322 Nuclease subunit of the excinuclease complex	Replication, recombination and repair
ef1751	1698458	1698814	-	liaZ	S	COG1950 Predicted membrane protein	Poorly characterized (Function Poorly characterized)
ef1752	1698814	1699137	-	liaY	KT	COG1983 Putative stress-responsive transcriptional regulator	Transcription / Signal transduction mechanisms
ef1753	1699212	1700813	-	liaX	S	COG3595 Uncharacterized conserved protein	Poorly characterized (Function Poorly characterized)
ef1754	1701023	1701700	-		P	COG0704 Phosphate uptake regulator	Inorganic ion transport and metabolism
ef1755	1701715	1702473	-		P	COG1117 ABC-type phosphate transport system, ATPase component	Inorganic ion transport and metabolism
ef1756	1702484	1703293	-		P	COG1117 ABC-type phosphate transport system, ATPase component	Inorganic ion transport and metabolism
ef1757	1703310	1704194	-		P	COG0581 ABC-type phosphate transport system, permease component	Inorganic ion transport and metabolism
ef1758	1704194	1705114	-		P	COG0573 ABC-type phosphate transport system, permease component	Inorganic ion transport and metabolism
ef1759	1705237	1706091	-		P	COG0226 ABC-type phosphate transport system, periplasmic component	Inorganic ion transport and metabolism
ef1760	1706267	1707151	-		D	COG2177 Cell division protein	Cell cycle control, cell division, chromosome partitioning
ef1761	1707144	1707830	-	ftsE	D	COG2884 Predicted ATPase involved in cell division	Cell cycle control, cell division, chromosome partitioning
ef1762	1707936	1709037	-	prfB	-	Not in COGs	Poorly characterized (Not in COGs)
ef1763	1709114	1711651	-	secA	U	COG0653 Preprotein translocase subunit SecA (ATPase, RNA helicase)	Intracellular trafficking and secretion
ef1764	1711907	1712458	-	yfiA	J	COG1544 Ribosome-associated protein Y (PSrp-1)	Translation, ribosomal structure and biogenesis
ef1765	1712597	1713283	-	comFC	R	COG1040 Predicted amidophosphoribosyltransferases	Poorly characterized (General function prediction only)
ef1767	1713273	1714589	-	comFA	L	COG4098 Superfamily II DNA/RNA helicase required for DNA uptake (late competence protein)	Replication, recombination and repair
ef1768	1714861	1715577	+		R	COG3910 Predicted ATPase	Poorly characterized (General function prediction only)
ef1769	1715901	1716236	-	celA-1	-	Not in COGs	Poorly characterized (Not in COGs)
ef1770	1716357	1716644	-		S	No_Similarity_To_COG	Poorly characterized (Function Poorly characterized)
ef1771	1716786	1717448	+		S	COG1739 Uncharacterized conserved protein	Poorly characterized (Function Poorly characterized)
ef1772	1717438	1717671	+		-	Not in COGs	Poorly characterized (Not in COGs)
ef1773	1717756	1718520	+		IQR	COG1028 Dehydrogenases with different specificities (related to short-chain alcohol dehydrogenases)	Lipid transport and metabolism / Secondary metabolites biosynthesis, transport and catabolism / General function prediction only
ef1774	1718666	1719187	+		S	COG4708 Predicted membrane protein	Poorly characterized (Function Poorly characterized)
ef1775	1719227	1719961	-		-	Not in COGs	Poorly characterized (Not in COGs)
ef1776	1719982	1720311	-		S	No_Similarity_To_COG	Poorly characterized (Function Poorly characterized)
ef1777	1720440	1721687	-	purD	-	Not in COGs	Poorly characterized (Not in COGs)
ef1778	1721706	1723247	-	purH	F	COG0138 AICAR transformylase/IMP cyclohydrolase PurH (only IMP cyclohydrolase domain in Aful)	Nucleotide transport and metabolism
ef1779	1723244	1723816	-	purN	F	COG0299 Folate-dependent phosphoribosylglycinamide formyltransferase PurN	Nucleotide transport and metabolism
ef1780	1723813	1724844	-	purM	F	COG0150 Phosphoribosylaminoimidazole (AIR) synthetase	Nucleotide transport and metabolism
ef1781	1724846	1726285	-	purF	F	COG0034 Glutamine phosphoribosylpyrophosphate amidotransferase	Nucleotide transport and metabolism
ef1782	1726261	1728480	-	purL	F	COG0046 Phosphoribosylformylglycinamidine (FGAM) synthase, synthetase domain	Nucleotide transport and metabolism
ef1783	1728477	1729151	-	purQ	F	COG0047 Phosphoribosylformylglycinamidine (FGAM) synthase, glutamine amidotransferase domain	Nucleotide transport and metabolism
ef1784	1729152	1729403	-	purS	F	COG1828 Phosphoribosylformylglycinamidine (FGAM) synthase, PurS component	Nucleotide transport and metabolism
ef1785	1729417	1730130	-	purC	F	COG0152 Phosphoribosylaminoimidazolesuccinocarboxamide (SAICAR) synthase	Nucleotide transport and metabolism
ef1786	1730282	1731406	-	purK-1	F	COG0026 Phosphoribosylaminoimidazole carboxylase (NCAIR synthetase)	Nucleotide transport and metabolism
ef1787	1731399	1731887	-	purE	F	COG0041 Phosphoribosylcarboxyaminoimidazole (NCAIR) mutase	Nucleotide transport and metabolism
ef1789	1732060	1732926	-		O	COG0330 Membrane protease subunits, stomatin/prohibitin homologs	Posttranslational modification, protein turnover, chaperones
ef1790	1733076	1733951	+		G	COG0063 Predicted sugar kinase	Carbohydrate transport and metabolism
ef1791	1734049	1735689	-		E	COG4166 ABC-type oligopeptide transport system, periplasmic component	Amino acid transport and metabolism
ef1792	1735752	1735994	-		S	No_Similarity_To_COG	Poorly characterized (Function Poorly characterized)
ef1793	1736206	1737225	-	ilvE	EH	COG0115 Branched-chain amino acid aminotransferase/4-amino-4-deoxychorismate lyase	Amino acid transport and metabolism / Coenzyme transport and metabolism
ef1794	1737416	1737868	-		S	COG4876 Uncharacterized protein conserved in bacteria	Poorly characterized (Function Poorly characterized)
ef1796	1738047	1738658	+		-	Not in COGs	Poorly characterized (Not in COGs)
ef1797	1738705	1739349	-	drmA	-	Not in COGs	Poorly characterized (Not in COGs)
ef1798	1739470	1740624	-		R	COG0628 Predicted permease	Poorly characterized (General function prediction only)
ef1800	1740865	1744839	-		S	No_Similarity_To_COG	Poorly characterized (Function Poorly characterized)
ef1801	1744989	1745396	-		G	COG2893 Phosphotransferase system, mannose/fructose-specific component IIA	Carbohydrate transport and metabolism
ef1802	1745416	1746225	-		G	COG3716 Phosphotransferase system, mannose/fructose/N-acetylgalactosamine-specific component IID	Carbohydrate transport and metabolism
ef1803	1746212	1747111	-		G	COG3715 Phosphotransferase system, mannose/fructose/N-acetylgalactosamine-specific component IIC	Carbohydrate transport and metabolism
ef1804	1747125	1747604	-	levE	G	COG3444 Phosphotransferase system, mannose/fructose/N-acetylgalactosamine-specific component IIB	Carbohydrate transport and metabolism
ef1805	1747601	1749385	-		G	COG1874 Beta-galactosidase	Carbohydrate transport and metabolism
ef1806	1749448	1750389	-	lacC	G	COG1105 Fructose-1-phosphate kinase and related fructose-6-phosphate kinase (PfkB)	Carbohydrate transport and metabolism
ef1807	1750405	1751400	-	lacD-2	G	COG3684 Tagatose-1,6-bisphosphate aldolase	Carbohydrate transport and metabolism
ef1808	1751423	1752595	-		M	COG2222 Predicted phosphosugar isomerases	Cell wall/membrane biogenesis
ef1809	1752607	1753338	-	ebrA	K	COG2188 Transcriptional regulators	Transcription
ef1810	1753724	1754626	-	gspA-1	M	COG1442 Lipopolysaccharide biosynthesis proteins, LPS:glycosyltransferases	Cell wall/membrane biogenesis
ef1811	1754616	1755461	-	gspA-2	M	COG1442 Lipopolysaccharide biosynthesis proteins, LPS:glycosyltransferases	Cell wall/membrane biogenesis
ef1812	1755766	1756005	-		S	No_Similarity_To_COG	Poorly characterized (Function Poorly characterized)
ef1813	1755962	1758022	-		M	COG1368 Phosphoglycerol transferase and related proteins, alkaline phosphatase superfamily	Cell wall/membrane biogenesis
ef1814	1758064	1759473	-		-	Not in COGs	Poorly characterized (Not in COGs)
ef1815	1759834	1760688	-		K	COG0583 Transcriptional regulator	Transcription
ef1816	1761080	1761910	+		R	COG1235 Metal-dependent hydrolases of the beta-lactamase superfamily I	Poorly characterized (General function prediction only)
ef1817	1762058	1762912	-	sprE	E	COG3591 V8-like Glu-specific endopeptidase	Amino acid transport and metabolism
ef1818	1762961	1764493	-	gelE	E	COG3227 Zinc metalloprotease (elastase)	Amino acid transport and metabolism
ef1820	1764728	1766071	-	fsrC	T	COG2972 Predicted signal transduction protein with a C-terminal ATPase domain	Signal transduction mechanisms
ef1821	1766068	1766796	-	fsrB/D(agrB/D fs)	OTK	COG4512 Membrane protein putatively involved in post-translational modification of the autoinducing quorum-sensing peptide	Posttranslational modification, protein turnover, chaperones / Signal transduction mechanisms / Transcription
ef1822	1766885	1767616	-	fsrA	KT	COG3279 Response regulator of the LytR/AlgR family	Transcription / Signal transduction mechanisms
ef1823	1768035	1769993	-		NU	COG1705 Muramidase (flagellum-specific)	Cell motility / Intracellular trafficking and secretion
ef1824	1770075	1775675	-		G	COG1501 Alpha-glucosidases, family 31 of glycosyl hydrolases	Carbohydrate transport and metabolism
ef1825	1776206	1776592	-		S	No_Similarity_To_COG	Poorly characterized (Function Poorly characterized)
ef1826	1776649	1777665	-	adhA	R	COG1064 Zn-dependent alcohol dehydrogenases	Poorly characterized (General function prediction only)
ef1827	1778180	1779160	+		S	COG1641 Uncharacterized conserved protein	Poorly characterized (Function Poorly characterized)
ef1828	1779175	1779885	+	glpF	G	COG0580 Glycerol uptake facilitator and related permeases (Major Intrinsic Protein Family)	Carbohydrate transport and metabolism
ef1829	1780089	1780931	-		G	COG3716 Phosphotransferase system, mannose/fructose/N-acetylgalactosamine-specific component IID	Carbohydrate transport and metabolism
ef1830	1780933	1781784	-		G	COG3715 Phosphotransferase system, mannose/fructose/N-acetylgalactosamine-specific component IIC	Carbohydrate transport and metabolism
ef1831	1781818	1782761	-		-	Not in COGs	Poorly characterized (Not in COGs)
ef1833	1783342	1783629	+		S	No_Similarity_To_COG	Poorly characterized (Function Poorly characterized)
ef1834	1783875	1784390	-	lacB	G	COG0698 Ribose 5-phosphate isomerase RpiB	Carbohydrate transport and metabolism
ef1835	1784416	1784844	-	lacA	G	COG0698 Ribose 5-phosphate isomerase RpiB	Carbohydrate transport and metabolism
ef1836	1785067	1785561	+		GT	COG1762 Phosphotransferase system mannitol/fructose-specific IIA domain (Ntr-type)	Carbohydrate transport and metabolism / Signal transduction mechanisms
ef1837	1785563	1785865	+		G	COG3414 Phosphotransferase system, galactitol-specific IIB component	Carbohydrate transport and metabolism
ef1838	1785960	1787363	+		G	COG3775 Phosphotransferase system, galactitol-specific IIC component	Carbohydrate transport and metabolism
ef1839	1787404	1788156	-	lacR	KG	COG1349 Transcriptional regulators of sugar metabolism	Transcription / Carbohydrate transport and metabolism
ef1840	1788492	1789482	-		-	Not in COGs	Poorly characterized (Not in COGs)
ef1841	1789573	1790157	-		H	COG1713 Predicted HD superfamily hydrolase involved in NAD metabolism	Coenzyme transport and metabolism
ef1843	1790375	1791280	+	pgdA-like	G	COG0726 Predicted xylanase/chitin deacetylase	Carbohydrate transport and metabolism
ef1844	1791454	1791870	-		S	No_Similarity_To_COG	Poorly characterized (Function Poorly characterized)
ef1846	1792785	1792886	+		S	No_Similarity_To_COG	Poorly characterized (Function Poorly characterized)
ef1847	1793028	1794206	-		-	Not in COGs	Poorly characterized (Not in COGs)
ef1848	1794309	1794620	-		S	No_Similarity_To_COG	Poorly characterized (Function Poorly characterized)
ef1849	1794969	1795214	-		S	No_Similarity_To_COG	Poorly characterized (Function Poorly characterized)
ef1850	1795208	1795609	-		S	No_Similarity_To_COG	Poorly characterized (Function Poorly characterized)
ef1851	1796177	1798012	-		G	COG1874 Beta-galactosidase	Carbohydrate transport and metabolism
ef1852	1798090	1799446	-		-	Not in COGs	Poorly characterized (Not in COGs)
ef1853	1799584	1799808	+		S	No_Similarity_To_COG	Poorly characterized (Function Poorly characterized)
ef1855	1800063	1801355	-		-	Not in COGs	Poorly characterized (Not in COGs)
ef1856	1802455	1803656	+		-	Not in COGs	Poorly characterized (Not in COGs)
ef1857	1803938	1804051	+		-	Not in COGs	Poorly characterized (Not in COGs)
ef1858	1804204	1804599	-	panD	H	COG0853 Aspartate 1-decarboxylase	Coenzyme transport and metabolism
ef1859	1804612	1805460	-	panC	H	COG0414 Panthothenate synthetase	Coenzyme transport and metabolism
ef1860	1805475	1806302	-	panB	H	COG0413 Ketopantoate hydroxymethyltransferase	Coenzyme transport and metabolism
ef1861	1806314	1807159	-		S	COG5495 Uncharacterized conserved protein	Poorly characterized (Function Poorly characterized)
ef1862	1807412	1808581	+		-	Not in COGs	Poorly characterized (Not in COGs)
ef1863	1808906	1810225	-	ehk08	T	COG0642 Signal transduction histidine kinase	Signal transduction mechanisms
ef1864	1810222	1810875	-	err08	TK	COG0745 Response regulators consisting of a CheY-like receiver domain and a winged-helix DNA-binding domain	Signal transduction mechanisms / Transcription
ef1866	1811270	1812315	+		-	Not in COGs	Poorly characterized (Not in COGs)
ef1867	1812446	1813822	-		V	COG0577 ABC-type antimicrobial peptide transport system, permease component	Defense mechanisms
ef1868	1813822	1814478	-		V	COG1136 ABC-type antimicrobial peptide transport system, ATPase component	Defense mechanisms
ef1869	1814488	1815765	-		V	COG0577 ABC-type antimicrobial peptide transport system, permease component	Defense mechanisms
ef1870	1815784	1816369	-		-	Not in COGs	Poorly characterized (Not in COGs)
ef1871	1816673	1817158	-		OC	COG0526 Thiol-disulfide isomerase and thioredoxins	Posttranslational modification, protein turnover, chaperones / Energy production and conversion
ef1872	1817314	1817724	-		S	No_Similarity_To_COG	Poorly characterized (Function Poorly characterized)
ef1873	1817969	1818256	+		-	Not in COGs	Poorly characterized (Not in COGs)
ef1874	1818555	1819745	+		L	COG3328 Transposase and inactivated derivatives	Replication, recombination and repair
ef1875	1819850	1820761	-		S	No_Similarity_To_COG	Poorly characterized (Function Poorly characterized)
ef1876	1820780	1821784	-		M	COG0791 Cell wall-associated hydrolases (invasion-associated proteins)	Cell wall/membrane biogenesis
ef1877	1821781	1823904	-		-	Not in COGs	Poorly characterized (Not in COGs)
ef1878	1823909	1826356	-		-	Not in COGs	Poorly characterized (Not in COGs)
ef1879	1826343	1826732	-		S	No_Similarity_To_COG	Poorly characterized (Function Poorly characterized)
ef1880	1826796	1827524	+		S	No_Similarity_To_COG	Poorly characterized (Function Poorly characterized)
ef1881	1827531	1828358	-		S	No_Similarity_To_COG	Poorly characterized (Function Poorly characterized)
ef1882	1828432	1828935	-		S	No_Similarity_To_COG	Poorly characterized (Function Poorly characterized)
ef1883	1828948	1829169	-		S	No_Similarity_To_COG	Poorly characterized (Function Poorly characterized)
ef1884	1829566	1830816	+		L	COG3547 Transposase and inactivated derivatives	Replication, recombination and repair
ef1885	1830948	1831082	-		S	No_Similarity_To_COG	Poorly characterized (Function Poorly characterized)
ef1886	1831079	1832263	-		L	COG2946 Putative phage replication protein RstA	Replication, recombination and repair
ef1887	1832612	1832779	-		S	No_Similarity_To_COG	Poorly characterized (Function Poorly characterized)
ef1888	1832772	1832903	-		S	No_Similarity_To_COG	Poorly characterized (Function Poorly characterized)
ef1889	1833007	1833447	-		S	No_Similarity_To_COG	Poorly characterized (Function Poorly characterized)
ef1890	1833534	1833890	-		D	COG1674 DNA segregation ATPase FtsK/SpoIIIE and related proteins	Cell cycle control, cell division, chromosome partitioning
ef1891	1833992	1835808	-		-	Not in COGs	Poorly characterized (Not in COGs)
ef1892	1836459	1837475	-		D	COG1674 DNA segregation ATPase FtsK/SpoIIIE and related proteins	Cell cycle control, cell division, chromosome partitioning
ef1893	1837545	1837898	-		S	No_Similarity_To_COG	Poorly characterized (Function Poorly characterized)
ef1894	1837899	1838273	-		-	Not in COGs	Poorly characterized (Not in COGs)
ef1895	1838286	1838600	-		-	Not in COGs	Poorly characterized (Not in COGs)
ef1896	1838713	1841940	-	fss3	M	COG4932 Predicted outer membrane protein	Cell wall/membrane biogenesis
ef1897	1842020	1842682	-		S	No_Similarity_To_COG	Poorly characterized (Function Poorly characterized)
ef1898	1843053	1843400	-	rplS	J	COG0335 Ribosomal protein L19	Translation, ribosomal structure and biogenesis
ef1899	1843544	1844284	-	trmD	J	COG0336 tRNA-(guanine-N1)-methyltransferase	Translation, ribosomal structure and biogenesis
ef1900	1844274	1844798	-	rimM	J	COG0806 RimM protein, required for 16S rRNA processing	Translation, ribosomal structure and biogenesis
ef1901	1844906	1846267	-	mntH1	P	COG1914 Mn2+ and Fe2+ transporters of the NRAMP family	Inorganic ion transport and metabolism
ef1902	1846464	1846838	+		S	No_Similarity_To_COG	Poorly characterized (Function Poorly characterized)
ef1903	1847060	1847668	+		S	COG0398 Uncharacterized conserved protein	Poorly characterized (Function Poorly characterized)
ef1904	1847769	1849571	+		C	COG0584 Glycerophosphoryl diester phosphodiesterase	Energy production and conversion
ef1905	1849568	1849693	-		S	No_Similarity_To_COG	Poorly characterized (Function Poorly characterized)
ef1906	1849760	1850446	-		R	COG0670 Integral membrane protein, interacts with FtsH	Poorly characterized (General function prediction only)
ef1907	1850439	1850924	-		I	COG2030 Acyl dehydratase	Lipid transport and metabolism
ef1908	1851122	1852459	-	murC	M	COG0773 UDP-N-acetylmuramate-alanine ligase	Cell wall/membrane biogenesis
ef1909	1852614	1853558	-		S	No_Similarity_To_COG	Poorly characterized (Function Poorly characterized)
ef1910	1853685	1854644	-		S	COG4129 Predicted membrane protein	Poorly characterized (Function Poorly characterized)
ef1911	1854747	1855358	+		S	COG4129 Predicted membrane protein	Poorly characterized (Function Poorly characterized)
ef1912	1855399	1856280	-		KG	COG1940 Transcriptional regulator/sugar kinase	Transcription / Carbohydrate transport and metabolism
ef1913	1856283	1856585	-		S	COG0759 Uncharacterized conserved protein	Poorly characterized (Function Poorly characterized)
ef1914	1856681	1856779	+		S	No_Similarity_To_COG	Poorly characterized (Function Poorly characterized)
ef1915	1856763	1856915	+		S	No_Similarity_To_COG	Poorly characterized (Function Poorly characterized)
ef1916	1856932	1857513	-	engB	R	COG0218 Predicted GTPase	Poorly characterized (General function prediction only)
ef1917	1857611	1858864	-	clpX	O	COG1219 ATP-dependent protease Clp, ATPase subunit	Posttranslational modification, protein turnover, chaperones
ef1918	1859056	1860084	+		G	COG2706 3-carboxymuconate cyclase	Carbohydrate transport and metabolism
ef1919	1860163	1860651	-		-	Not in COGs	Poorly characterized (Not in COGs)
ef1920	1860663	1862036	-		C	COG3069 C4-dicarboxylate transporter	Energy production and conversion
ef1921	1862053	1862973	-		F	COG1957 Inosine-uridine nucleoside N-ribohydrolase	Nucleotide transport and metabolism
ef1922	1863156	1865066	+		G	COG0524 Sugar kinases, ribokinase family	Carbohydrate transport and metabolism
ef1923	1865250	1866692	+		S	No_Similarity_To_COG	Poorly characterized (Function Poorly characterized)
ef1925	1866995	1867840	-		S	No_Similarity_To_COG	Poorly characterized (Function Poorly characterized)
ef1926	1867833	1868372	-		R	COG4915 5-bromo-4-chloroindolyl phosphate hydrolysis protein	Poorly characterized (General function prediction only)
ef1927	1868647	1869351	-	glpF	G	COG0580 Glycerol uptake facilitator and related permeases (Major Intrinsic Protein Family)	Carbohydrate transport and metabolism
ef1928	1869374	1871203	-	glpO	C	COG0578 Glycerol-3-phosphate dehydrogenase	Energy production and conversion
ef1929	1871224	1872729	-	glpK	C	COG0554 Glycerol kinase	Energy production and conversion
ef1931	1873006	1874472	-		-	Not in COGs	Poorly characterized (Not in COGs)
ef1932	1874462	1875796	-		R	COG0446 Uncharacterized NAD(FAD)-dependent dehydrogenases	Poorly characterized (General function prediction only)
ef1933	1875976	1876332	+		S	No_Similarity_To_COG	Poorly characterized (Function Poorly characterized)
ef1934	1876366	1876527	+		-	Not in COGs	Poorly characterized (Not in COGs)
ef1935	1876496	1876645	+		S	No_Similarity_To_COG	Poorly characterized (Function Poorly characterized)
ref84	1876594	1876680	-	ref84	S	sRNA	Poorly characterized (Function Poorly characterized)
ef1936	1876769	1877203	-		S	No_Similarity_To_COG	Poorly characterized (Function Poorly characterized)
ef1937	1877279	1877815	-		J	COG1670 Acetyltransferases, including N-acetylases of ribosomal proteins	Translation, ribosomal structure and biogenesis
ef1938	1877885	1880590	-		P	COG0474 Cation transport ATPase	Inorganic ion transport and metabolism
ef1939	1880908	1881558	-		S	COG2364 Predicted membrane protein	Poorly characterized (Function Poorly characterized)
ef1940	1881647	1882312	+		T	COG0664 cAMP-binding proteins - catabolite gene activator and regulatory subunit of cAMP-dependent protein kinases	Signal transduction mechanisms
ef1941	1882384	1882779	+		S	No_Similarity_To_COG	Poorly characterized (Function Poorly characterized)
ef1943	1882889	1884070	+		-	Not in COGs	Poorly characterized (Not in COGs)
ef1944	1884131	1884274	+		S	No_Similarity_To_COG	Poorly characterized (Function Poorly characterized)
ef1945	1884251	1886086	-		M	COG1368 Phosphoglycerol transferase and related proteins, alkaline phosphatase superfamily	Cell wall/membrane biogenesis
ef1946	1886191	1886292	+		S	No_Similarity_To_COG	Poorly characterized (Function Poorly characterized)
ef1947	1886295	1886444	+		S	No_Similarity_To_COG	Poorly characterized (Function Poorly characterized)
ef1948	1886595	1886945	+		S	COG5646 Uncharacterized conserved protein	Poorly characterized (Function Poorly characterized)
ef1949	1886956	1887306	-		S	COG4898 Uncharacterized protein conserved in bacteria	Poorly characterized (Function Poorly characterized)
ef1950	1887380	1888384	-		M	COG2222 Predicted phosphosugar isomerases	Cell wall/membrane biogenesis
ef1951	1888378	1889454	-		M	COG0449 Glucosamine 6-phosphate synthetase, contains amidotransferase and phosphosugar isomerase domains	Cell wall/membrane biogenesis
ef1952	1889465	1890295	-		G	COG3716 Phosphotransferase system, mannose/fructose/N-acetylgalactosamine-specific component IID	Carbohydrate transport and metabolism
ef1953	1890279	1891070	-		G	COG3715 Phosphotransferase system, mannose/fructose/N-acetylgalactosamine-specific component IIC	Carbohydrate transport and metabolism
ef1954	1891086	1891987	-		-	Not in COGs	Poorly characterized (Not in COGs)
ef1955	1892059	1894830	-		KT	COG1221 Transcriptional regulators containing an AAA-type ATPase domain and a DNA-binding domain	Transcription / Signal transduction mechanisms
ef1956	1894974	1895189	-		S	No_Similarity_To_COG	Poorly characterized (Function Poorly characterized)
ref85A	1894992	1895069	+	ref85A	S	sRNA	Poorly characterized (Function Poorly characterized)
ref85B	1895130	1895395	+	ref85B	S	sRNA	Poorly characterized (Function Poorly characterized)
ref86	1895168	1895271	-	ref86	S	sRNA	Poorly characterized (Function Poorly characterized)
ef1958	1895401	1896762	-		F	COG0232 dGTP triphosphohydrolase	Nucleotide transport and metabolism
ef1959	1896779	1897603	-		-	Not in COGs	Poorly characterized (Not in COGs)
ef1961	1897956	1899254	-	eno	G	COG0148 Enolase	Carbohydrate transport and metabolism
ef1962	1899386	1900141	-	tpiA	G	COG0149 Triosephosphate isomerase	Carbohydrate transport and metabolism
ef1963	1900190	1901383	-	pgk	G	COG0126 3-phosphoglycerate kinase	Carbohydrate transport and metabolism
ef1964	1901510	1902511	-	gap-2	G	COG0057 Glyceraldehyde-3-phosphate dehydrogenase/erythrose-4-phosphate dehydrogenase	Carbohydrate transport and metabolism
ef1965	1902551	1903588	-		K	COG2390 Transcriptional regulator, contains sigma factor-related N-terminal domain	Transcription
ef1966	1904008	1904886	-		S	COG1284 Uncharacterized conserved protein	Poorly characterized (Function Poorly characterized)
ef1967	1905029	1905598	-		S	COG4475 Uncharacterized protein conserved in bacteria	Poorly characterized (Function Poorly characterized)
ef1968	1905595	1906113	-	hmpT	S	COG4720 Predicted membrane protein	Poorly characterized (Function Poorly characterized)
ef1969	1906085	1906900	-	thiD	H	COG0351 Hydroxymethylpyrimidine/phosphomethylpyrimidine kinase	Coenzyme transport and metabolism
ef1970	1907075	1908844	-	aspS	J	COG0173 Aspartyl-tRNA synthetase	Translation, ribosomal structure and biogenesis
ef1971	1908862	1910163	-	hisS	J	COG0124 Histidyl-tRNA synthetase	Translation, ribosomal structure and biogenesis
ef1972	1910160	1910408	-		S	No_Similarity_To_COG	Poorly characterized (Function Poorly characterized)
ef1973	1910521	1910967	-		J	COG1490 D-Tyr-tRNAtyr deacylase	Translation, ribosomal structure and biogenesis
ef1974	1910991	1913204	-	relA (rsh)	TK	COG0317 Guanosine polyphosphate pyrophosphohydrolases/synthetases	Signal transduction mechanisms / Transcription
ef1975	1913419	1914171	-		S	COG1385 Uncharacterized protein conserved in bacteria	Poorly characterized (Function Poorly characterized)
ef1976	1914173	1915120	-	prmA	J	COG2264 Ribosomal protein L11 methylase	Translation, ribosomal structure and biogenesis
ef1977	1915136	1915621	-		-	Not in COGs	Poorly characterized (Not in COGs)
ef1978	1915578	1916267	-		L	COG2094 3-methyladenine DNA glycosylase	Replication, recombination and repair
ef1979	1916384	1917661	+	rarA	L	COG2256 ATPase related to the helicase subunit of the Holliday junction resolvase	Replication, recombination and repair
ssrS	1917733	1917978	+	ssrS (6S)	K	Modulator of the vegetative RNA polymerase activity	Transcription
ef1980	1917935	1918267	+		S	No_Similarity_To_COG	Poorly characterized (Function Poorly characterized)
ef1981	1918338	1918631	+		S	No_Similarity_To_COG	Poorly characterized (Function Poorly characterized)
ef1982	1918585	1919058	+		T	COG0589 Universal stress protein UspA and related nucleotide-binding proteins	Signal transduction mechanisms
ef1983	1919170	1920357	-	ackA	C	COG0282 Acetate kinase	Energy production and conversion
ef1984	1920382	1921389	-		-	Not in COGs	Poorly characterized (Not in COGs)
ef1985	1921518	1921871	-		S	No_Similarity_To_COG	Poorly characterized (Function Poorly characterized)
ef1986	1921871	1922305	-	comG6	U	COG4940 Competence protein ComGF	Intracellular trafficking and secretion
ef1987	1922295	1922762	-		S	No_Similarity_To_COG	Poorly characterized (Function Poorly characterized)
ef1988	1923000	1923125	+		S	No_Similarity_To_COG	Poorly characterized (Function Poorly characterized)
[truncated: 1,346 more rows]
