# Supplementary material for: Adaptation of the gut pathobiont Enterococcus faecalis to deoxycholate and taurocholate bile acids
Source: Sci Rep. 2022 May 19;12:8485. doi: 10.1038/s41598-022-12552-3 (PMC9120511; doi:10.1038/s41598-022-12552-3)
Supplement: Supplementary file 5 — Supplementary Information 5. [file 41598_2022_12552_MOESM5_ESM.xlsx]

## Sheet: Legend
	Table S4. Raw data of RNA levels measured at each experimental time point during the E. faecalis response to TCA.
	Column	Description	Time (min)
	CDS	DNA portion transcribed encoding for a protein or a non-protein encoding RNA	All
	Start	Coordinate of the first nucleotide of the CDS on the V583 chromosome	All
	End	Coordinate of the last nucleotide of the CDS on the V583 chromosome	All
	Strand	Transcription orientation	All
	gene	Name of the gene	All
	Annotated function	Predicted or known encoded function by the CDS	All
	log2rpkm_t0	Log2 (Normilazed read counts /Kilobase of RNA/Million reads mapped)	0
	log2rpkm_t3	Log2 (Normilazed read counts /Kilobase of RNA/Million reads mapped)	3
	log2rpkm_t6	Log2 (Normilazed read counts /Kilobase of RNA/Million reads mapped)	6
	log2rpkm_t10	Log2 (Normilazed read counts /Kilobase of RNA/Million reads mapped)	10
	log2rpkm_t15	Log2 (Normilazed read counts /Kilobase of RNA/Million reads mapped)	15
	t0.S1	Sample RNA series 1	0
	t0.S2	Sample RNA series 2	0
	t0.S3	Sample RNA series 3	0
	t0.S4	Sample RNA series 4	0
	t3.S1	Sample RNA series 1	3
	t3.S2	Sample RNA series 2	3
	t3.S3	Sample RNA series 3	3
	t3.S4	Sample RNA series 4	3
	t6.S1	Sample RNA series 1	6
	t6.S2	Sample RNA series 2	6
	t6.S3	Sample RNA series 3	6
	t6.S4	Sample RNA series 4	6
	t10.S1	Sample RNA series 1	10
	t10.S2	Sample RNA series 2	10
	t10.S3	Sample RNA series 3	10
	t10.S4	Sample RNA series 4	10
	t15.S1	Sample RNA series 1	15
	t15.S2	Sample RNA series 2	15
	t15.S3	Sample RNA series 3	15
	t15.S4	Sample RNA series 4	15

## Sheet: TCA raw data
						log2rpkm_t0					log2rpkm_t3					log2rpkm_t6					log2rpkm_t10					log2rpkm_t15
CDS	Start	End	Strand	gene	Annotated function	t0.S1	t0.S2	t0.S3	t0.S4		t3.S1	t3.S2	t3.S3	t3.S4		t6.S1	t6.S2	t6.S3	t6.S4		t10.S1	t10.S2	t10.S3	t10.S4		t15.S1	t15.S2	t15.S3	t15.S4
ef0001	59	1402	+	dnaA	chromosomal replication initiator protein DnaA	7.214	7.2891	7.4648	7.7308		7.7977	8.0427	7.7267	7.3524		7.5006	7.7817	7.6714	8.154		7.5854	7.7015	8.1174	7.6511		7.3878	8.2305	7.3872	7.4692
ef0002	1604	2734	+	dnaN	DNA polymerase III beta subunit	6.9006	7.0467	7.2382	7.5031		7.4685	7.5991	6.8639	7.2566		7.3649	7.6518	6.874	7.4691		7.3401	7.2528	5.9967	7.5303		7.2666	7.7436	7.0445	7.3247
ef0003	3313	3558	+		conserved hypothetical protein	10.2109	10.233	10.3777	9.5658		9.6898	9.4662	9.8194	9.8181		10.1961	9.5536	9.6504	9.3516		10.1389	10.1085	9.09	10.0867		10.0493	9.9793	10.3464	10.2853
ef0004	3545	4672	+	recF	DNA replication and repair protein RecF	8.022	8.1872	8.2139	7.8424		7.9517	8.0229	7.9158	8.2116		8.1054	7.8743	7.7812	8.0386		7.9206	8.2108	8.375	7.846		8.1075	8.1051	7.7826	7.8199
ef0005	4690	6618	+	gyrB	DNA gyrase B subunit	8.3434	8.2619	8.1418	8.9409		8.6419	8.8513	8.7195	7.7735		7.6999	8.4582	8.8577	8.7412		7.6624	8.1203	8.8121	7.9678		7.6629	8.4396	7.6441	7.6785
ef0006	6674	9175	+	gyrA	DNA gyrase A subunit	8.6573	8.663	8.7327	9.1649		8.9199	8.9751	8.8038	8.3394		8.2018	8.8577	8.9253	9.0852		8.0213	8.5402	9.1762	8.4637		8.0201	8.7428	8.1428	8.2425
ef0007	9350	9652	+	rpsF	ribosomal protein S6	12.1858	12.64	12.5593	11.557		11.4108	11.704	11.4171	12.6195		12.6505	11.8037	11.395	11.1407		12.5442	12.4507	10.294	12.6018		12.6054	11.8878	12.5211	12.5922
ef0008	9697	10263	+	ssb-1	single-strand binding protein	12.2999	12.7834	12.7914	11.9269		11.8429	12.0628	11.7207	12.6151		12.4571	11.8474	11.6628	11.8646		12.025	12.3964	12.4221	12.2161		12.3602	12.0645	11.8524	12.0476
ef0009	10289	10528	+	rpsR	ribosomal protein S18	13.8422	14.0404	13.9919	13.6237		13.5235	13.632	13.5706	13.785		13.727	13.3616	13.564	13.3534		13.1526	13.5232	14.817	13.0994		13.5101	13.0342	12.973	13.0234
ef0011	10733	12709	+	pde	DHH family protein	7.0738	7.0228	7.0254	7.5256		7.548	7.5081	7.2666	7.0268		6.9583	7.5041	7.345	7.5588		6.9279	7.1238	7.2015	7.1434		6.9956	7.4095	6.8293	6.9935
ef0012	12715	13167	+	rplI	ribosomal protein L9	7.309	7.0261	7.3287	7.8464		8.0212	7.5626	7.6213	7.4664		7.0934	8.1696	7.6244	8.0753		7.7816	7.5243	7.7104	7.895		7.3308	7.9832	7.7153	7.9825
ef0013	13440	14807	+	dnaB	replicative DNA helicase	9.5126	9.5139	9.5764	8.9043		8.8252	8.9587	9.3734	9.4981		9.5178	8.802	9.2955	8.6896		9.5638	9.1242	9.3859	9.1571		9.393	8.8233	9.6667	9.5634
ef0014	15044	16336	+	purA	adenylosuccinate synthetase	9.4285	9.6222	9.6854	9.351		9.0402	9.254	9.277	9.1181		8.9462	8.9268	9.1684	9.2307		8.4373	9.1159	9.7876	8.9582		8.5766	8.8664	8.6231	8.672
ef0016	16461	17330	+		DegV family protein	7.5358	7.3464	7.4029	7.0294		7.0477	6.9809	7.4997	7.6419		7.3537	6.8115	7.354	7.0436		7.6982	7.1824	7.6943	7.1677		7.6177	6.8958	7.7029	7.619
ef0017	17370	19001	-		ABC transporter ATP-binding protein	7.5263	7.623	7.6567	8.1595		8.2483	8.1815	7.425	7.5231		7.5067	8.2447	7.5808	8.2845		7.64	7.8192	6.9391	7.8628		7.6174	8.4543	7.5168	7.5221
ef0018	19254	22139	+		sigma-54 interaction domain protein	5.7388	5.7421	5.7623	5.9712		6.1222	6.0226	5.8099	5.638		5.6391	5.997	5.8571	6.1588		5.5926	5.9879	6.0198	5.9436		5.7553	6.0087	5.6384	5.7045
ef0019	22341	22853	+	mptB	PTS system IIB component	9.7232	9.6314	9.6624	9.812		9.5811	9.9897	9.1649	9.7428		9.8425	9.8321	9.1996	9.8072		9.6898	9.8955	9.8538	9.9563		9.5569	9.8981	9.7165	9.5417
ef0020	23088	24080	+	mptA	PTS system mannose-specific IIAB components	10.3385	10.2975	10.4529	10.6906		10.6539	10.6239	10.0479	9.3706		9.6906	10.3734	10.276	10.8287		9.3342	10.3576	10.4228	10.3957		9.3429	10.6203	9.3694	9.7081
ef0021	24115	24918	+	mptC	PTS system mannose-specific IIC component	11.2617	11.1997	11.131	11.4964		11.1955	11.4969	10.9628	10.4136		10.6216	11.3084	11.1415	11.3586		10.347	11.0774	10.9573	10.8654		10.5612	11.242	10.6001	10.634
ef0022	24941	25852	+	mptD	PTS system mannose-specific IID component	11.5936	11.5953	11.554	11.8587		11.652	12.0328	11.4929	11.0676		11.1681	11.5369	11.7402	11.7452		10.91	11.4971	12.0034	11.1939		11.111	11.6309	10.8769	10.8197
ef0024	26014	26391	+		conserved hypothetical protein	8.639	8.8025	8.7576	8.3733		8.6238	8.5313	8.1531	9.1024		9.2275	8.7255	8.2045	8.4509		9.1584	8.9473	8.4	8.8731		9.2219	8.7894	8.9692	9.0169
ef0025	26639	27166	+		membrane protein putative	10.6266	10.7721	10.6291	9.4697		9.7759	10.1845	9.7476	10.7708		10.9504	10.1598	9.6736	9.3428		11.2333	10.816	8.0908	10.655		11.3071	10.632	11.1041	10.9501
ef0026	27213	27416	-		conserved hypothetical protein	8.6078	8.3584	8.2726	7.5022		8.2399	7.8791	8.0543	8.7495		8.8092	8.0831	7.3966	7.4367		8.927	8.1151	6.7097	8.1021		8.7247	7.6931	8.3822	8.5294
ef0027	27614	28384	+		phosphosugar-binding transcriptional regulator putative	5.23	5.4056	5.4207	5.2868		5.145	5.3314	5.3103	5.4743		5.3666	5.2488	5.374	5.2867		5.4319	5.297	5.4553	5.3554		5.3305	5.2247	5.513	5.3434
ef0028	28533	30101	+		PTS system IIBC components	5.0444	5.0535	5.0654	5.0525		5.0557	5.0638	5.0603	5.0875		5.0629	5.0542	5.0625	5.0444		5.0444	5.0603	5.0766	5.0541		5.0712	5.0592	5.0529	5.0675
ef0029	30116	31330	+		aminotransferase class II	5.0444	5.0562	5.0444	5.0548		5.059	5.0444	5.0547	5.0444		5.0444	5.057	5.1057	5.061		5.0444	5.0649	5.0722	5.0444		5.0444	5.0508	5.0444	5.0594
ef0030	31430	31810	+		endoribonuclease L-PSP putative	8.0127	8.2157	8.5517	7.595		7.7749	7.1805	7.796	8.5649		8.2432	7.6656	7.8954	7.4782		8.3196	8.2316	7.5431	8.0313		8.2186	7.5176	8.2273	8.0607
ef0031	32001	34592	+	mprF	membrane protein putative	6.641	6.8693	6.9077	6.5759		6.4041	6.4022	6.7594	6.8636		6.6784	6.2361	6.8834	6.4478		6.6355	6.4397	7.2949	6.4715		6.8767	6.3267	6.8594	6.7123
ef0032	34629	37244	-		membrane protein putative	7.0527	7.1882	6.9952	6.5278		6.8829	7.0267	6.9674	7.2386		7.3747	6.885	6.9142	6.8652		7.2041	7.1787	7.4142	7.0991		7.3274	6.935	7.051	7.0862
ef0033	37660	37809	-		hypothetical protein	5.6332	5.9935	5.7338	5.5415		5.7022	6.2287	5.9891	6.3703		6.1493	5.6943	5.4315	5.8533		6.308	5.805	5.7838	6.549		6.2605	5.8864	6.2033	6.1143
ef0034	37788	38297	-		conserved hypothetical protein	5.419	5.6924	5.6679	5.5969		5.6387	5.7438	5.5809	5.3193		5.4214	5.5272	5.3763	5.6001		5.428	5.7934	5.735	5.8331		5.3772	5.6971	5.432	5.7639
ref47	38039	38662	+	ref47	sRNA	6.1895	6.5491	6.5693	6.0867		6.0599	6.4588	6.2714	6.5501		6.429	6.2984	6.1921	6.1578		6.3961	6.4148	6.6906	6.3083		6.5128	6.4943	6.6008	6.4813
ef0035	38305	38772	-		conserved hypothetical protein	5.7349	5.9001	5.8268	5.7418		5.7881	5.7532	5.5751	5.6734		5.7096	5.9089	5.6894	5.5972		6.0128	6.2094	5.2636	5.8774		5.8157	5.9532	5.6796	5.859
ef0036	38849	39784	+		conserved hypothetical protein	5.6609	5.8916	5.9516	5.6993		5.7418	5.4169	5.6116	5.8145		5.8325	5.7666	5.7215	5.7315		5.6273	6.0319	5.628	5.859		5.5545	5.7889	5.6979	5.892
ref48	38910	39306	-	ref48	sRNA	5.51	5.7474	5.738	5.5522		5.5825	5.5578	5.5562	5.4554		5.6646	5.4767	5.4033	5.5201		5.6789	6.0004	5.2631	5.6866		5.4989	5.805	5.6188	5.5778
ef0037	39876	41129	-	proA	gamma-glutamyl phosphate reductase	8.3016	8.2984	8.1936	8.0447		8.1179	8.6528	8.864	7.9861		7.8417	7.7135	8.7346	8.3067		7.845	8.0587	9.4418	7.5511		7.9583	7.8934	7.6728	7.4961
ef0038	41116	41931	-	proB	glutamate 5-kinase	7.4501	7.5473	7.5723	7.2486		7.2658	7.4041	7.1906	7.6154		7.4485	7.2891	7.1855	7.0895		7.4473	7.4494	7.6019	7.1421		7.3427	7.1435	7.3332	7.173
ef0039	42257	42736	+		deoxyuridine 5`-triphosphate nucleotidohydrolase putative	8.8266	8.9928	9.0811	8.8689		9.0568	8.6818	9.2119	9.5162		9.0556	8.5216	9.0743	8.7943		8.8341	8.6436	9.1055	9.0199		9.1503	8.4705	9.1584	9.0759
ef0040	42815	44185	+	radA	DNA repair protein RadA	8.5428	8.7894	8.6735	8.6334		8.7417	8.7742	9.1409	8.6472		8.4227	8.1866	9.0914	8.8328		8.1404	8.3774	9.6403	8.3227		8.5151	8.5115	8.3756	8.3983
ef0041	44286	45431	+		PIN domain protein	7.44	7.4405	7.5649	7.7984		7.9785	7.715	7.8105	7.5742		7.4783	7.636	7.8724	7.948		7.3344	7.5957	7.9314	7.7751		7.5396	7.5616	7.5191	7.7352
ef0042	45450	45923	+	ispF	2C-methyl-D-erythritol 2 4-cyclodiphosphate synthase	9.2574	8.6818	8.5018	9.1486		9.1622	9.348	9.1268	8.0739		8.1745	9.0935	9.2012	9.1962		7.9726	8.7721	8.9759	8.2767		7.9299	8.8839	8.2419	8.4979
ef0043	45976	47433	+	gltX	glutamyl-tRNA synthetase	9.059	8.9059	8.9455	9.2835		9.2909	9.5529	9.5009	8.5645		8.7191	9.083	9.6082	9.5166		8.3815	9.1578	9.652	8.8517		8.3909	9.1236	8.3925	8.5854
ef0044	47703	48242	+	cysE	serine O-acetyltransferase	7.5278	7.1444	7.4064	8.3912		8.2999	8.432	8.2592	6.5103		6.7309	8.089	8.5075	8.5949		6.6358	7.5371	8.1801	7.4871		6.5834	8.0667	7.0616	7.1129
ef0045	48235	49647	+	cysS	cysteinyl-tRNA synthetase	7.221	7.008	7.3314	7.7796		7.9656	8.0623	7.7416	7.008		7.2165	7.6895	7.8714	8.3496		7.0722	7.5314	8.1241	7.5975		7.0109	7.9957	7.0075	7.1914
ef0046	49644	50042	+		conserved hypothetical protein	7.8256	7.5486	7.6903	8.2831		8.4056	8.227	8.6156	7.1216		7.6747	7.9038	8.813	8.7638		7.2081	7.7309	8.8593	7.5859		6.8	8.0349	6.9981	7.413
ef0047	50032	50880	+		RNA methyltransferase TrmH family	8.0249	8.0402	8.0097	8.6036		8.3877	8.5224	8.9019	7.5251		7.5972	8.1514	8.9616	8.8924		7.32	7.9979	9.0951	7.9654		7.4513	8.4414	7.5483	7.6695
ef0048	50895	51425	+		conserved hypothetical protein	8.2728	8.3547	8.4012	8.427		8.6698	8.8207	8.7567	8.3542		8.5065	8.4094	8.9222	8.9247		8.2871	8.4628	9.945	8.3995		8.4665	8.627	8.0191	8.2412
ef0049	51511	52077	+	rpoH	sigma-70 factor family protien	5.1194	5.2119	5.2099	5.1934		5.1061	5.463	5.13	5.1607		5.2148	5.1741	5.1417	5.2134		5.2193	5.1301	5.3784	5.2099		5.1697	5.1376	5.0907	5.1075
ef0050	52192	52437	+		conserved hypothetical protein	13.5808	13.8297	13.6562	12.7304		13.067	13.2603	13.0842	14.7525		14.6093	13.385	12.6298	12.5082		14.8133	14.0362	12.7225	13.8549		14.5427	13.5502	14.7199	14.3336
ef0051	52618	53469	+	ispE	4-diphosphocytidyl-2C-methyl-D-erythritol kinase	9.1945	9.4231	9.2553	8.7195		8.3569	8.5717	8.983	8.8093		8.6648	8.3596	9.053	8.4834		8.6037	8.4329	9.0404	8.3403		8.6664	8.3854	8.9585	8.6597
ef0052	53530	54156	-		hypothetical protein	6.2625	5.7825	5.9358	6.4009		6.6073	6.2153	6.1425	6.2869		6.4862	6.7507	5.9498	6.0848		6.7292	6.4563	5.4453	6.6592		6.4711	6.2683	6.5445	6.669
ef0053	54156	55025	-	dnaQ	DNA polymerase III epsilon subunit	5.4561	5.2157	5.3209	5.5864		5.5786	5.4146	5.3994	5.4612		5.4523	5.6554	5.3925	5.4136		5.613	5.5892	5.2195	5.5507		5.6916	5.5144	5.5768	5.4928
ef0054	55025	55435	-		hypothetical protein	5.3322	5.2096	5.1229	5.075		5.1081	5.3755	5.1329	5.2024		5.2124	5.2532	5.177	5.0931		5.225	5.2165	5.1637	5.268		5.2373	5.2393	5.3634	5.1721
ef0055	55754	56707	+		adhesion lipoprotein	6.8138	6.7155	6.6015	6.6407		6.3429	6.7526	7.0717	6.3892		6.3668	6.553	6.671	6.6018		6.1674	6.4082	7.1238	5.9872		6.0677	6.3636	6.0291	5.8799
ef0056	56733	57425	+		ABC transporter ATP-binding protein	6.443	6.6085	6.4605	6.1791		6.203	6.6242	6.3006	6.1997		6.2114	6.2894	6.1305	6.4269		5.9167	6.3239	6.7106	6.001		6.0269	6.2812	5.9035	5.968
ef0057	57587	58426	+		ABC transporter permease protein	6.7765	6.962	6.6921	6.2599		6.3467	6.6389	6.291	6.7106		6.5242	6.3729	6.1143	6.1085		6.4343	6.6802	6.4557	6.2459		6.5492	6.4131	6.5438	6.4316
ef0058	58570	59391	+	purR	pur operon repressor PurR	10.1474	10.4154	10.334	9.2747		9.2885	9.5572	9.7022	9.669		9.6976	9.0715	9.6102	9.3391		9.768	9.6092	10.1843	9.1953		9.7491	9.582	9.9129	9.5605
ef0059	59602	60978	+	glmU	UDP-N-acetylglucosamine pyrophosphorylase	10.4075	10.4536	10.3497	10.1319		9.7252	10.3091	10.3983	9.9738		10.0357	9.7878	10.3602	9.8835		9.9224	10.1113	10.5141	9.757		9.922	9.9878	10.1394	9.9758
ef0062	61420	65361	+		5'-nucleotidase family protein	5.8213	5.8212	5.8323	6.181		6.0159	6.0982	6.2473	5.6519		5.5528	5.9549	6.2782	6.2572		5.6975	5.7702	6.4082	5.7908		5.6889	6.0992	5.7501	5.6588
ef0063	65497	67176	+		pheromone binding protein putative	5.2942	5.2953	5.2636	5.2683		5.3455	5.3398	5.5351	5.2925		5.209	5.2331	5.4513	5.299		5.1791	5.1862	5.5015	5.3021		5.2335	5.2515	5.2985	5.2754
ef0064	67223	67447	-		conserved hypothetical protein	5.0444	5.2798	5.0444	5.0444		5.1588	5.0444	5.0989	5.2235		5.0444	5.1112	5.1266	5.0889		5.0444	5.2024	5.1182	5.0444		5.3027	5.1767	5.264	5.0444
ef0065	67462	68448	-		bacterial luciferase family protein	5.1092	5.1699	5.1418	5.095		5.1575	5.0751	5.1947	5.0702		5.1447	5.1055	5.073	5.1049		5.0969	5.1425	5.1842	5.1051		5.1075	5.1362	5.0844	5.0444
ef0066	68667	69281	+	ruvA	Holliday junction DNA helicase RuvA	8.2049	8.2288	8.274	7.8879		7.7098	8.032	8.5225	8.2822		8.1915	7.8806	8.4399	7.9108		8.4358	8.2369	8.4341	8.1388		8.4903	7.8824	8.3142	8.3741
ef0067	69294	70310	+	ruvB	Holliday junction DNA helicase RuvB	8.5105	8.7142	8.6846	8.4778		8.2684	8.6156	9.054	8.3		8.3009	8.1195	9.0774	8.5558		8.1683	8.5567	9.6957	8.0358		8.3077	8.2917	8.3638	8.0794
ef0068	70434	70871	-		hypothetical protein	5.5793	5.5399	5.6361	5.2345		5.7293	5.6604	5.505	5.6447		5.8641	5.4937	5.3023	5.4114		6.0149	5.7174	5.2269	5.6373		5.462	5.3768	5.6154	5.8778
ef0069	71084	71782	+		N-acetylmannosamine-6-phosphate epimerase putative	5.6681	5.6693	5.7346	5.7044		5.8466	5.6153	5.8367	5.4852		5.692	5.6182	5.8164	5.8652		5.3492	5.5774	5.8396	5.6225		5.2817	5.7663	5.4422	5.3286
ef0071	71960	74299	+		lipoprotein putative	5.2843	5.2342	5.3799	5.5096		5.389	5.2283	5.5433	5.3535		5.2042	5.3136	5.5842	5.5367		5.2731	5.2532	5.4511	5.2957		5.2666	5.4051	5.3832	5.3146
ef0073	74846	75763	+		transcriptional regulator Cro/CI family	5.3438	5.4864	5.4508	5.4415		5.4994	5.5694	5.2883	5.3316		5.3586	5.5128	5.265	5.4052		5.3418	5.4361	5.3749	5.4486		5.298	5.5601	5.3914	5.4576
ef0074	75810	76463	-	ers	transcriptional regulator Crp/Fnr family	8.0579	8.2441	8.0761	7.4094		7.5705	7.6891	7.6176	7.902		7.9038	7.7188	7.4188	7.6425		7.9851	8.1604	7.1171	7.7775		7.836	7.8012	7.9356	7.932
ef0076	76736	77629	+		oxidoreductase short chain dehydrogenase/reductase family	8.7477	8.6675	8.6678	8.6626		8.8354	8.864	9.4278	8.3404		8.6369	8.9478	9.3014	8.9062		8.8861	8.9407	9.0913	8.7289		9.0967	9.3644	8.9437	9.0657
ef0077	77642	78214	+		conserved hypothetical protein	7.3388	7.3469	7.3575	7.9993		8.0207	8.0701	8.548	7.3258		7.0102	7.7597	8.489	8.4397		7.6001	7.2803	8.6344	7.4707		7.5047	8.0908	7.5986	7.3229
ef0078	78227	78418	+		conserved hypothetical protein	6.9837	6.5912	6.9974	7.4916		7.5732	7.7253	8.0443	6.5598		7.0685	7.4446	8.1816	8.209		7.3928	7.3729	8.4122	7.1984		7.7393	8.015	7.1402	8.0087
ef0079	78431	78943	+	glS24	gls24 protein	6.6733	6.621	6.805	7.6128		7.6281	7.1091	7.6116	6.937		6.5707	7.7793	7.6663	7.9954		7.4434	7.0423	7.8132	7.3688		7.2629	8.0261	7.2419	7.5422
ef0080	79002	79562	+	glsB	gls24 protein	5.8556	5.8341	6.0904	7.0392		7.2205	6.1634	6.5577	6.4293		6.0671	7.2913	6.887	7.47		6.5587	6.4363	6.4174	6.9798		6.638	7.3088	6.5109	6.9282
ef0081	79586	79828	+		membrane protein putative	7.4655	7.5705	7.9066	8.7007		8.4403	8.1909	9.0937	7.8511		7.4515	8.511	9.1895	9.2002		7.7999	7.8808	9.5434	8.0873		8.4449	8.8202	8.5246	8.5993
ef0082	80195	81430	+		major facilitator family transporter	10.1721	10.1358	10.2997	9.7451		9.7533	9.8335	9.8221	10.2851		10.3555	9.6741	10.0051	9.7418		9.9573	10.1839	10.2835	10.1316		10.1655	9.9512	10.1356	10.21
ef0083	81451	81630	+		hypothetical protein	10.5449	10.8203	10.8154	10.1049		10.4052	10.2878	10.0079	10.6517		10.7803	10.1795	10.1106	10.2519		10.277	10.5854	9.5361	10.1032		10.6235	10.5755	10.0525	10.2597
ef0084	81786	82169	-		hypothetical protein	5.3037	5.2533	5.4656	5.3425		5.2799	5.3962	5.2277	5.4166		5.3212	5.1964	5.1859	5.0964		5.6518	5.0766	5.1513	5.2825		5.2971	5.252	5.6802	5.1807
ef0085	82166	83269	-		conserved domain protein	5.4544	5.3487	5.4515	5.4089		5.3494	5.1512	5.2695	5.5229		5.467	5.4854	5.2895	5.3504		5.5524	5.2937	5.1629	5.3659		5.4151	5.4267	5.5319	5.4961
ef0086	83263	84750	-		conserved domain protein	5.666	5.7313	5.6187	5.4957		5.5588	5.4379	5.4035	5.6966		5.8911	5.8061	5.4047	5.3119		6.0494	5.7949	5.3104	5.6485		6.116	5.5442	6.1896	5.9536
ef0089	85595	91558	+	fss1	conserved domain protein	5.1192	5.115	5.1131	5.1552		5.1315	5.1767	5.1417	5.0911		5.0856	5.1271	5.1885	5.1575		5.0728	5.102	5.1975	5.0923		5.0847	5.1146	5.1057	5.0566
ef0090	91977	92891	+		diacylglycerol kinase catalytic domain protein	6.9739	6.933	7.2138	7.3177		7.4837	7.631	7.5384	6.9386		7.1172	7.6714	7.4591	7.7854		7.4433	7.4571	7.4885	7.4546		7.3782	8.0871	7.449	7.2901
ef0091	92973	94478	+		conserved hypothetical protein	6.6476	6.6132	6.8271	7.4024		7.4275	7.3743	6.8863	6.9417		6.8129	7.5707	6.9615	7.4418		7.0101	6.9662	6.6372	7.1609		6.8695	7.6469	6.9633	6.8832
ef0092	94814	95053	+		hypothetical protein	5.0444	5.0444	5.0897	5.0444		5.0444	5.0444	5.0702	5.3053		5.0444	5.0444	5.0835	5.1267		5.2004	5.0444	5.0444	5.0444		5.0879	5.0444	5.0444	5.0444
ef0093	95068	98235	+		cell wall surface anchor family protein	5.2614	5.2709	5.1486	5.2146		5.2144	5.2759	5.2654	5.196		5.1726	5.17	5.2563	5.2477		5.2278	5.2156	5.2774	5.1514		5.1632	5.2005	5.1381	5.1715
ef0094	98403	99173	+		formate/nitrite transporter family protein	9.2146	9.1174	9.3102	8.5573		8.5649	9.0187	8.9404	9.2548		9.2694	8.4972	9.0425	8.486		9.3103	8.9857	10.1669	8.8005		9.4396	8.6323	9.104	8.8799
ef0095	99329	100114	+		lipoprotein putative	7.6708	7.5344	7.5716	7.4276		7.1406	7.5404	7.199	7.1612		7.5722	7.6637	7.3982	7.7621		7.0649	7.8553	8.2671	7.7706		7.3066	7.6664	7.2422	7.8755
ef0096	100173	100853	-		conserved hypothetical protein	10.3096	10.2592	10.5028	9.8958		10.2367	9.9734	10.3332	11.2917		11.1808	10.3656	10.2337	9.6356		11.3558	10.5818	9.066	10.9333		11.4654	9.9548	11.3116	11.1373
ef0097	101110	102216	+		regulatory protein pfoR putative	8.9903	8.7031	8.8148	9.061		9.0823	9.3431	8.7121	8.7811		8.8141	8.9674	9.0906	9.2769		8.6415	8.9864	9.8146	8.8805		8.7105	8.9924	8.6284	8.5132
ef0098	102239	102898	+	sdhB-1	L-serine dehydratase iron-sulfur-dependent beta subunit	8.7681	8.7561	8.8937	9.3198		9.442	9.375	8.5417	8.4439		8.6478	9.1755	8.9154	9.586		8.1603	9.0315	9.5425	9.0582		8.4521	9.216	8.3328	8.4878
ef0099	102913	103806	+	sdhA-1	L-serine dehydratase iron-sulfur-dependent alpha subunit	10.243	9.9133	9.5058	10.3687		10.0621	10.3256	10.021	8.7561		9.0761	10.1816	10.2128	10.0506		8.6997	9.4391	10.0093	9.0325		8.5835	9.6234	9.2554	9.1067
ef0100	103833	105104	+	serS-1	seryl-tRNA synthetase	10.1192	10.0569	9.9557	10.2384		10.0735	10.3353	9.9854	9.3311		9.5569	9.9964	10.1345	10.259		9.1522	9.8087	10.3029	9.5042		9.3582	9.9727	9.4716	9.3603
ef0101	105141	106055	-		hydrolase alpha/beta hydrolase fold family	6.5889	6.7426	6.6415	6.3568		6.3157	6.6593	6.6539	6.5065		6.3907	6.2571	6.5235	6.3225		6.5988	6.6023	7.3199	6.2225		6.5461	6.4491	6.5029	6.2991
ef0102	106222	106701	-	argR2	transcriptional regulator ArgR family	10.6686	10.9955	10.8284	10.296		10.2584	10.2352	10.5743	10.8478		10.7578	10.576	10.5086	10.2311		10.6016	10.9371	10.0311	10.8872		10.4955	10.3815	11.0584	11.0586
ef0103	106944	107432	+	argR1	transcriptional regulator ArgR family	8.6525	9.1204	8.8402	8.107		8.1133	7.9015	8.4237	9.3941		9.0305	8.4445	8.1477	7.8747		9.331	8.8833	7.2423	9.4587		9.5965	8.7547	9.6715	9.7013
ef0104	107729	108955	+	arcA	arginine deiminase	8.5524	8.5464	8.3427	9.4762		9.4512	9.2787	8.773	8.8383		8.7244	9.6952	9.0928	9.5967		8.9519	8.9103	7.8416	9.3671		8.8727	9.8314	8.7816	9.2271
ef0105	108985	110004	+	argF-1(arcB)	ornithine carbamoyltransferase	7.8768	8.0549	8.1294	9.456		9.4136	9.3637	8.2761	8.2971		7.9929	9.7066	8.7043	9.761		8.4857	8.8054	8.1678	9.2128		8.3456	9.831	8.1886	8.6669
ef0106	110110	111042	+	arcC-1	carbamate kinase	6.9962	7.0417	6.9637	8.4644		8.315	8.4709	7.7727	6.8168		6.6565	8.2814	8.2876	9.0339		6.7063	7.4471	8.3015	7.8243		6.7464	8.7935	6.718	7.1992
ef0107	111067	111759	+	arcR	transcriptional regulator Crp/Fnr family	6.976	7.2361	7.1202	8.2246		7.9906	8.0404	6.9255	7.1328		7.0457	8.2397	7.2303	8.4631		7.1296	7.7415	6.9946	8.0302		7.0566	8.683	6.7705	7.3687
ef0108	111807	113258	+	arcD	C4-dicarboxylate transporter putative	7.7491	8.1434	7.8489	9.0749		8.5375	8.7776	8.0169	8.0846		7.656	8.7358	8.4183	9.0804		7.7929	8.1228	8.2873	8.3644		8.1229	9.0198	7.8115	8.1935
ef0109	113349	114029	-		ThiJ/PfpI family protein	7.7755	7.9656	7.6677	7.1876		7.3126	7.6253	7.6916	7.0429		7.1818	7.3096	7.4505	7.1035		7.232	7.3556	7.5381	6.6554		7.2101	7.4826	7.4217	7.1414
ef0110	114026	114361	-		transcriptional regulator ArsR family	6.3577	6.68	6.2166	6.098		6.2394	6.1815	6.6105	6.2851		6.4894	6.4511	6.4604	6.1372		6.3794	6.5732	6.7215	6.3003		6.6144	6.4096	6.1709	6.5552
ef0111	114544	115563	+		oxidoreductase zinc-binding	5.3856	5.3254	5.3107	5.2744		5.2557	5.214	5.4712	5.3123		5.2943	5.1322	5.4556	5.5519		5.2263	5.2606	5.5706	5.2534		5.4099	5.2034	5.3914	5.4349
ef0112	115686	116489	+		conserved domain protein	5.293	5.1479	5.2371	5.2504		5.5061	5.1186	5.3389	5.8433		5.5598	5.5279	5.3713	5.3303		6.1007	5.4013	5.2142	5.746		5.7581	5.2005	5.6785	5.805
ef0113	116482	117297	+		hypothetical protein	5.419	5.429	5.5526	5.5841		6.1094	5.5723	5.6541	6.2761		6.0321	5.8693	5.599	5.7875		6.2593	5.9734	5.3365	6.0907		6.2612	5.4133	6.122	6.23
ef0114	117533	120040	+		glycosyl hydrolase family 20	5.4444	5.3669	5.4254	5.3246		5.4296	5.4556	5.4727	5.3569		5.427	5.4716	5.4168	5.5318		5.3846	5.4469	5.5874	5.4065		5.4185	5.4809	5.4933	5.3696
ef0115	120325	121593	+		endoribonuclease L-PSP putative	6.1842	6.1936	5.9137	5.8859		5.7224	5.9723	6.2534	5.8973		5.8925	5.8642	6.0429	5.7861		6.0188	5.8252	6.3871	5.7646		5.9776	5.7976	6.064	5.7753
ef0116	121643	122086	-		conserved hypothetical protein	6.2846	5.9861	6.0571	5.7714		5.8768	6.3272	5.7273	6.0952		6.0324	6.3465	5.5462	5.8221		6.1641	6.3915	5.6474	5.9849		6.0984	6.3504	5.9186	6.2369
ef0117	122083	123495	-		transcriptional regulator GntR family	6.2562	6.2758	5.9199	6.034		6.0179	6.2776	6.1856	5.816		6.1045	5.9227	6.1755	5.9802		5.7639	6.0628	6.1542	5.7361		5.9141	6.1724	5.8805	6.0023
ef0118	123593	124558	+		ornithine cyclodeaminase putative	5.2736	5.5325	5.5823	5.2295		5.3363	5.3045	5.4483	5.4451		5.4048	5.2656	5.2718	5.2592		5.457	5.2937	5.2948	5.4003		5.4936	5.2332	5.522	5.4822
ef0119	124560	125348	+		phenazine biosynthesis protein PhzF family	5.226	5.384	5.3003	5.1075		5.2546	5.3254	5.3245	5.1793		5.36	5.2613	5.3182	5.2706		5.3175	5.3312	5.5266	5.26		5.2331	5.2554	5.3344	5.3373
ef0120	125396	125932	-		conserved hypothetical protein	6.7585	7.0607	6.9847	6.2947		6.5524	6.4336	6.3295	6.8347		6.8025	6.4499	6.3725	6.349		6.9796	6.7215	6.3768	6.6593		6.9624	6.8078	6.7924	6.6555
ef0121	125857	126084	-		hypothetical protein	5.9919	5.8097	6.0738	6.0757		6.2308	6.188	5.8604	6.4325		6.2957	6.5186	5.8771	6.0367		6.6878	6.7928	5.4909	6.7052		6.3752	6.3064	6.2698	6.6572
ef0122	126108	126485	-		conserved domain protein	5.6485	5.3517	5.5762	6.1438		6.0197	5.8347	5.7088	5.49		5.6897	6.1909	5.8663	6.1776		5.7692	5.839	5.731	5.8691		5.597	6.0955	5.619	5.6
ef0123	126495	128846	-		conserved hypothetical protein	5.6308	5.5925	5.7334	6.061		6.0195	5.8204	5.8196	5.5906		5.4862	5.9896	5.782	6.2891		5.7103	5.8014	5.9331	5.8296		5.7422	6.2201	5.6952	5.5994
ef0124	128949	129308	-		hypothetical protein	5.2684	5.4584	5.3477	5.1467		5.2733	5.127	5.1611	5.3638		5.1986	5.1673	5.0963	5.1791		5.2489	5.1772	5.0679	5.2609		5.1577	5.208	5.1515	5.0444
ef0125	129645	130817	+		IS256 transposase	5.0444	5.0444	5.0444	5.0444		5.0444	5.0444	5.0444	5.0444		5.0444	5.0444	5.0444	5.0444		5.0444	5.0444	5.0444	5.0444		5.0444	5.0444	5.0444	5.0444
ef0126	130937	131554	+		conserved hypothetical protein	5.6426	5.6139	5.6722	5.5726		5.7764	5.2729	5.7689	6.0028		5.7874	5.7721	5.7678	5.7868		6.0902	6.0011	5.5115	5.9773		6.0438	5.6109	6.2841	5.9727
ef0127	132152	132727	+		conserved hypothetical protein	8.9531	7.8061	7.9205	8.3281		8.4157	7.2602	8.2711	9.5825		9.4814	8.5114	8.2778	8.0814		9.9587	9.1446	7.7351	9.4509		9.6362	7.7608	9.5924	9.7023
ef0128	132769	133407	-		hypothetical protein	5.7571	5.6731	5.5976	6.244		6.3782	5.4215	5.6888	6.2995		5.9258	6.5822	5.9845	6.254		6.7426	6.0382	5.4488	6.4234		6.3704	5.9285	6.3269	6.5331
ef0129	133414	133788	-		transcriptional regulator Cro/CI family	6.2399	6.0327	6.0449	6.1656		6.4773	5.638	6.4832	6.5821		6.6311	6.8994	6.3936	6.2791		7.1855	6.8704	5.9568	6.7119		6.9642	5.9432	6.6862	7.1309
ref49A	133902	133975	+	ref49A	sRNA	6.442	6.8207	6.7566	6.9007		6.4169	7.1947	6.538	7.566		7.3603	6.6382	6.4253	6.5349		8.3139	6.8363	6.2814	7.1708		8.3863	6.814	7.4702	7.7791
ref50	133971	134025	-	ref50	sRNA	5.9121	6.1064	6.9105	5.4455		5.6884	6.1533	5.9451	7.0927		6.7294	6.5017	5.8264	5.5138		7.2631	6.9855	5.56	6.0871		6.0935	5.6209	7.0538	6.7696
ref49B	134015	134356	+	ref49B	sRNA	10.5738	10.5002	10.3778	9.6761		9.7363	9.9877	9.7985	11.4201		11.3813	10.1687	9.701	9.0129		11.508	10.5025	8.6947	10.7272		11.4484	10.0501	11.5016	11.0126
ef0130	134630	134812	-		hypothetical protein	5.7029	6.1449	5.6711	5.9819		5.7898	5.7038	5.8777	6.621		6.6546	5.8096	5.5262	5.6666		6.6983	6.2925	5.5499	6.5425		6.4488	5.982	6.6394	6.5309
ref49C	134634	134923	+	ref49C	sRNA	12.0245	11.9965	11.8403	10.9895		11.3564	11.8359	11.589	12.2331		12.4405	11.8869	10.9964	10.4006		12.7529	12.0325	10.9184	11.7935		12.3688	11.8418	12.8429	12.7431
ef0131	134979	135230	+		conserved domain protein	5.2079	5.1543	5.1295	5.4393		5.3612	5.2688	5.3151	5.3223		5.6134	5.5537	5.2218	5.3357		5.2398	5.4713	5.2636	5.4167		5.568	5.3499	5.4157	5.2473
ef0132	135317	135643	+		hypothetical protein	5.2318	5.1707	5.1424	5.2268		5.3397	5.0444	5.29	5.1457		5.0885	5.5872	5.3335	5.3763		5.3021	5.2576	5.1205	5.2811		5.337	5.4918	5.1619	5.3001
ef0133	135643	136050	+		hypothetical protein	6.0179	5.5947	5.8981	5.8919		6.1405	5.8333	5.9967	6.3071		5.9861	6.1838	6.0226	5.8882		6.5822	5.8819	5.6219	6.0724		6.4546	5.8774	6.1826	6.19
ef0134	136200	136424	+		hypothetical protein	5.3094	5.0444	5.0444	5.0998		5.2984	5.0444	5.2512	5.0444		5.0444	5.295	5.3483	5.2543		5.157	5.2024	5.0818	5.0444		5.0908	5.0444	5.1025	5.0444
ef0135	136402	136644	+		conserved hypothetical protein	5.1315	5.1582	5.1747	5.1454		5.1506	5.2765	5.2142	5.3316		5.3671	5.3307	5.1207	5.0856		5.6545	5.1912	5.1129	5.4288		5.5842	5.0444	5.2957	5.379
ef0136	136626	137030	+		hypothetical protein	5.0444	5.0444	5.2711	5.1648		5.1506	5.0444	5.075	5.1466		5.2466	5.2229	5.1573	5.1178		5.3379	5.075	5.0653	5.0444		5.1455	5.1376	5.0444	5.132
ef0137	137142	137474	+		nucleotidyltransferase domain protein	6.339	6.1607	6.2671	5.7065		5.9925	5.7554	5.8666	7.0121		6.8393	6.1294	5.77	5.7349		7.3116	6.3273	5.5916	6.4533		7.3263	6.0834	7.054	6.963
ef0138	137464	137847	+		conserved domain protein	5.8502	5.5977	5.6659	5.7605		5.748	5.3324	5.7107	6.4289		5.9494	5.9407	5.6275	5.476		6.6287	5.8851	5.3971	5.9471		6.4794	5.7015	6.2157	6.1079
ef0139	137848	139359	+		FtsK/SpoIIIE family protein	5.101	5.0727	5.0876	5.1576		5.1525	5.0843	5.1012	5.0836		5.1472	5.2169	5.124	5.1229		5.1125	5.1711	5.1051	5.0843		5.2285	5.1584	5.2109	5.1381
ef0140	139399	139932	+		conserved domain protein	5.0847	5.0444	5.0852	5.068		5.1414	5.0444	5.0905	5.1527		5.0982	5.283	5.1308	5.1366		5.0689	5.1131	5.0915	5.0867		5.1589	5.0589	5.0935	5.4062
ef0141	139953	140240	+		hypothetical protein	5.1182	5.0444	5.1191	5.1711		5.2466	5.2426	5.1287	5.1028		5.0944	5.1964	5.2008	5.211		5.2958	5.0444	5.0444	5.2881		5.2177	5.0975	5.09	5.0444
ef0142	140250	140654	+		conserved hypothetical protein	5.2452	5.1799	5.0714	5.249		5.2686	5.2549	5.1486	5.1466		5.0801	5.3514	5.2001	5.1877		5.3111	5.1049	5.0653	5.2711		5.1935	5.1555	5.3937	5.1739
ef0143	140885	142228	+		transcriptional regulator Cro/CI family	5.0605	5.1576	5.0849	5.1182		5.1715	5.0444	5.1606	5.1007		5.0767	5.2169	5.1269	5.1883		5.1845	5.1082	5.0507	5.1749		5.1508	5.0957	5.2216	5.1239
ef0144	142246	142860	+		conserved domain protein	5.0444	5.0904	5.0444	5.0852		5.1152	5.0933	5.0944	5.072		5.1141	5.1412	5.1198	5.1091		5.0866	5.1042	5.1121	5.0812		5.1443	5.0819	5.149	5.1027
ef0145	142958	143263	+		hypothetical protein	5.0444	5.0907	5.0801	5.1252		5.2857	5.1411	5.1044	5.2529		5.0444	5.1416	5.1921	5.1094		5.1682	5.124	5.0991	5.0444		5.2686	5.0444	5.3568	5.2657
ef0146	143274	145979	+		surface exclusion protein putative	5.1753	5.127	5.1277	5.2294		5.1917	5.0889	5.2081	5.1365		5.0923	5.2309	5.2321	5.2474		5.1703	5.1937	5.1565	5.0998		5.1574	5.1092	5.1398	5.1737
ef0147	146035	146175	+		hypothetical protein	5.0444	5.0444	5.0444	5.2144		5.1658	5.0444	5.1305	5.0444		5.0444	5.1496	5.1103	5.1819		5.0444	5.0444	5.0444	5.149		5.0444	5.0444	5.0444	5.0444
ref52	146047	146164	-	ref52	sRNA	10.0216	9.2064	9.4135	9.2347		9.1712	10.1349	9.3869	9.9408		9.8964	9.9128	9.2226	9.0758		10.3921	9.9323	7.6782	9.2761		9.9498	9.3993	10.972	10.2458
ref51	146208	146271	-	ref51	sRNA	6.0042	5.5977	5.3539	5.2306		5.4119	5.4573	5.6691	6.1873		5.6061	5.4595	5.433	5.571		6.2365	6.0073	5.3971	5.2655		6.0686	5.7889	5.4106	5.0444
ef0149	146450	150367	+		aggregation substance putative	5.1974	5.1437	5.1686	5.2859		5.3157	5.1997	5.2727	5.1356		5.142	5.3888	5.2915	5.2564		5.1914	5.1756	5.2241	5.1785		5.1588	5.3124	5.1776	5.2324
ref53	146695	146762	-	ref53	sRNA	5.7817	5.2418	5.5809	5.5183		5.0444	5.0444	5.2969	5.0444		5.2452	5.2547	5.178	5.0444		5.2263	5.0444	5.0444	5.1527		5.0444	5.1547	5.3914	5.2911
ef0150	150560	151417	-		membrane protein putative	5.64	5.3862	5.3662	5.264		5.4578	5.4192	5.5289	5.7743		5.778	5.6027	5.4227	5.409		5.7942	5.5956	5.3235	5.5377		5.6989	5.565	5.7826	5.8305
ef0151	151476	152030	+		hypothetical protein	5.0832	5.1201	5.1774	5.2372		5.2113	5.0985	5.1105	5.1631		5.1463	5.1768	5.1438	5.0983		5.0911	5.0888	5.0748	5.0444		5.2239	5.0995	5.1818	5.2866
ef0152	152073	152516	+		hypothetical protein	5.0927	5.0764	5.1865	5.1279		5.2149	5.176	5.1265	5.0444		5.0444	5.0787	5.1277	5.1964		5.0444	5.0723	5.0635	5.0444		5.0914	5.1461	5.0741	5.237
ef0153	152519	153367	+		cell wall surface anchor family protein	5.3656	5.0944	5.1204	5.4356		5.4616	5.1818	5.2753	5.1038		5.1919	5.4794	5.4262	5.2864		5.1778	5.2113	5.2057	5.0974		5.141	5.1843	5.2627	5.2453
ef0154	153378	154367	+		conserved hypothetical protein	5.109	5.0732	5.131	5.0949		5.1819	5.0444	5.1062	5.1121		5.0881	5.1637	5.1193	5.1532		5.1095	5.0818	5.0868	5.075		5.1871	5.1433	5.1608	5.1512
ef0155	154367	154591	+		conserved hypothetical protein	5.1382	5.0444	5.1394	5.4377		5.195	5.0444	5.1515	5.4126		5.2276	5.1112	5.166	5.1321		5.3111	5.0444	5.0444	5.078		5.0908	5.0444	5.2121	5.1235
ef0156	154604	154993	+		conserved hypothetical protein	5.2031	5.0808	5.1	5.1693		5.1964	5.2624	5.1673	5.0444		5.2209	5.2294	5.2488	5.1206		5.1424	5.1376	5.1085	5.1575		5.199	5.141	5.1435	5.3016
ef0157	155385	155603	-		conserved domain protein	8.6677	8.8064	8.7048	7.9002		8.0306	7.9113	8.3758	8.3688		8.3521	7.3649	8.2589	7.7879		8.5486	8.2953	8.1363	8.3841		8.5087	8.0895	8.878	8.7942
ef0158	155767	158274	+		conjugal transfer protein putative	5.0788	5.1116	5.0749	5.1281		5.1037	5.1158	5.0886	5.121		5.1017	5.1451	5.1075	5.1156		5.1311	5.1409	5.0646	5.1129		5.1226	5.1082	5.076	5.0875
ef0159	158281	160245	+		membrane protein putative	5.2982	5.3706	5.3791	5.3311		5.3017	5.2609	5.303	5.3712		5.3278	5.2888	5.4215	5.2692		5.3676	5.2239	5.3692	5.3828		5.3366	5.2021	5.2989	5.2998
ef0160	160270	161307	+		conserved domain protein	5.0858	5.0719	5.0864	5.0807		5.07	5.1022	5.1149	5.0932		5.0444	5.1307	5.0716	5.0639		5.1065	5.0564	5.0849	5.0591		5.0546	5.0888	5.0572	5.0619
ef0161	161322	161612	+		hypothetical protein	5.0444	5.093	5.0444	5.0444		5.0444	5.0444	5.0444	5.0444		5.0939	5.0444	5.1084	5.0444		5.1743	5.0444	5.0444	5.2406		5.0444	5.0709	5.0444	5.165
ef0162	161645	161869	+		hypothetical protein	5.0444	5.0444	5.0444	5.0444		5.0835	5.0444	5.0444	5.0444		5.0444	5.1112	5.0861	5.0444		5.0444	5.0444	5.0444	5.0444		5.1357	5.0444	5.0444	5.0444
ef0163	161866	162384	+		lipoprotein putative	5.0444	5.0719	5.0444	5.0687		5.0951	5.0444	5.0564	5.0608		5.0444	5.1025	5.1504	5.1207		5.0943	5.0444	5.0607	5.1712		5.0444	5.0444	5.0949	5.0792
ef0164	162458	162832	+		lipoprotein putative	9.3334	8.3722	8.3583	8.5118		8.5696	7.403	8.6132	9.7974		9.7369	8.8782	8.6516	7.7042		10.1448	9.1545	7.55	9.4807		10.2006	7.5178	9.4449	9.8035
ef0165	162915	163127	+		conserved hypothetical protein	5.0444	5.0444	5.0444	5.0444		5.0444	5.0444	5.0735	5.0444		5.2372	5.1149	5.0884	5.0444		5.105	5.102	5.0839	5.1483		5.0444	5.1158	5.0444	5.0444
ef0166	163120	164286	+		site-specific recombinase phage integrase family	5.1867	5.0929	5.1537	5.0979		5.1619	5.0704	5.1378	5.2687		5.2214	5.1089	5.1693	5.0788		5.2046	5.1677	5.0733	5.1638		5.1912	5.1475	5.1331	5.1207
ef0167	164365	165927	-	guaA	GMP synthase	10.8477	10.7684	10.5332	10.6187		10.2363	11.0111	11.1785	10.3743		10.1394	10.0733	11.1717	10.494		10.1613	10.4776	11.7142	9.8869		10.3839	10.3947	10.2563	10.1556
ef0168	166239	167162	-		pantothenate kinase putative	9.3122	9.2037	9.4754	8.9781		8.9239	8.865	8.8648	9.4442		9.662	9.2352	8.7915	8.7209		9.3631	9.4995	8.7271	9.6391		9.5995	8.9758	9.3447	9.4424
ef0169	167317	167904	+		lipase/acylhydrolase	7.1109	7.4843	7.4952	6.9077		6.938	7.1059	7.5469	7.4666		7.3175	6.7529	7.2321	7.2524		7.286	7.0215	7.8534	7.3301		7.5139	7.1109	7.499	7.506
ef0170	167919	168527	+		conserved hypothetical protein	9.6289	9.6932	9.2424	9.1666		8.9537	9.2794	9.5703	8.8497		8.7601	9.0953	9.6289	8.848		8.8861	8.9832	9.6696	8.1322		8.934	8.8553	9.2424	8.9348
ef0171	168560	169573	-	adD	adenosine deaminase	6.7456	6.5397	6.5207	6.4323		6.402	6.8729	7.1037	6.4366		6.2154	6.1747	6.7011	6.3871		6.4981	6.4836	7.523	5.9736		6.1794	6.3494	6.1723	6.2776
ef0172	169733	170740	+		sugar-binding transcriptional regulator LacI family	7.621	7.7839	7.9134	7.7489		7.3971	7.4426	7.9804	7.9721		7.6163	7.2357	8.0991	7.758		7.7332	7.4977	8.9229	7.6533		7.8356	7.3707	7.8797	7.6374
ef0173	170881	172182	+	pyn	pyrimidine-nucleoside phosphorylase	7.459	7.4946	7.5403	8.2669		7.7864	7.7425	8.015	7.3063		7.1193	7.759	8.1443	8.0454		7.0279	7.126	8.2747	7.4062		7.1611	7.5133	7.3158	7.4494
ef0174	172210	172872	+	deoC	deoxyribose-phosphate aldolase	7.2754	7.3447	7.5439	8.1451		7.5823	7.6575	7.5034	7.1819		6.8566	7.3068	7.5237	7.8942		7.165	7.0762	8.1944	7.2652		7.1796	7.1841	7.4145	6.9532
ef0175	172910	173305	+	cdd	cytidine deaminase	6.8284	6.7069	7.0711	7.9166		7.0836	7.1194	7.7963	6.7056		5.9488	6.5045	7.8337	7.6083		6.2265	6.0502	8.1325	6.0375		6.5492	6.4804	5.996	6.1508
ef0176	173401	174474	+		basic membrane protein family	7.0287	7.0869	7.068	8.3466		7.634	7.5045	7.9518	6.7515		6.2608	7.3119	8.0785	8.1836		6.3499	6.4713	8.4434	6.8607		6.2506	7.0384	6.3652	6.3526
ef0177	174528	175613	+		basic membrane protein family	9.802	10.007	9.922	10.1691		9.6126	9.6191	10.167	9.4776		8.9465	9.2855	10.1456	9.8608		8.4965	9.01	10.684	8.9515		8.9242	9.1907	9.2077	9.2025
ef0178	175819	177387	+		ABC transporter ATP-binding protein	8.8627	8.9882	9.0696	8.9069		8.4344	8.4665	8.532	8.4944		8.4465	8.3785	8.5723	8.6495		8.0662	8.5621	9.214	8.4805		8.2635	8.3572	8.3636	8.3637
ef0179	177371	178513	+		ABC transporter permease protein	8.9175	8.9888	9.0409	9.0234		8.4002	8.4671	8.8487	8.3652		8.2749	8.1733	8.8963	8.5714		7.9058	8.1048	9.4977	8.2866		8.2531	8.2981	8.1988	8.2002
ef0180	178513	179466	+		ABC transporter permease protein	8.7639	9.0052	9.1084	8.7675		8.3117	8.3986	9.015	8.6095		8.3716	7.9226	9.1573	8.618		8.0202	8.0951	9.9874	8.1243		8.3201	8.1641	8.3683	8.2403
ef0183	179742	180032	+		hypothetical protein	5.2534	5.1856	5.2883	5.0444		5.1336	5.0444	5.2259	5.1848		5.3186	5.1465	5.1393	5.1126		5.2934	5.0868	5.0734	5.2634		5.216	5.1226	5.4073	5.165
ef0184	180025	180336	+		hypothetical protein	5.8726	5.6403	5.6441	5.6376		5.4636	5.6709	5.6428	6.2196		5.8234	5.5051	5.5744	5.7111		6.1034	5.7821	5.8422	5.3913		5.9669	5.9173	5.8195	5.6565
ef0185	180638	181804	+	deoB	phosphopentomutase	8.2884	8.3783	8.2567	8.0556		8.12	8.3069	8.2116	8.1253		8.0405	8.0251	8.0791	8.209		7.8512	8.1374	9.1169	8.1598		7.9503	8.2018	7.9568	8.0811
ef0186	181821	182639	+	deoD-1	purine nucleoside phosphorylase	8.0736	8.0247	8.1615	8.0182		7.9068	8.0194	8.1382	7.7134		7.5456	7.6973	8.1424	8.3455		7.2153	8.0394	8.7931	8.0633		7.2792	8.0022	7.4103	7.6703
ef0187	182657	183364	+	deoD-2	purine nucleoside phosphorylase	8.3774	8.4492	8.6163	8.5003		8.3402	8.5847	8.6803	8.2486		8.0233	8.3571	8.7622	8.5907		7.7922	8.3694	9.2154	8.2758		7.9809	8.3349	8.1021	8.1511
ef0188	183404	184342	-	fhuD	iron compound ABC transporter substrate-binding protein	5.4472	5.2038	5.2924	5.2812		5.4337	5.3382	5.4179	5.3775		5.3648	5.2574	5.2778	5.4315		5.2162	5.3003	5.3898	5.3381		5.1636	5.3022	5.3505	5.1747
ef0191	184579	185379	+	fhuC	ferrichrome ABC transporter ATP-binding protein	5.8714	5.977	6.1275	5.6248		5.9319	5.5269	5.8357	6.3577		6.4284	5.8037	5.8029	5.7525		6.4275	5.9943	6.1833	5.9035		6.364	5.5067	6.167	5.9359
ef0192	185376	186386	+	fhuB	ferrichrome ABC transporter permease protein	6.0132	6.0056	6.0055	6.0463		5.8742	5.956	6.2563	6.0188		6.0109	5.4979	6.3323	5.9752		5.7111	5.5768	6.3973	5.5865		5.9881	5.5085	5.9606	5.7131
ef0193	186383	187387	+	fhuG	ferrichrome ABC transporter permease protein	5.9378	5.8713	5.9464	5.8909		5.78	5.8769	6.1206	6.2097		5.8246	5.5114	6.3101	5.9418		5.7469	5.4908	6.5621	5.733		5.7741	5.4181	5.7777	5.8263
ef0194	187516	188703	+		NADH-dependent butanol dehydrogenase putative	9.3331	9.6647	9.7519	8.854		8.8835	8.644	9.3042	9.7232		9.5935	8.7546	9.3485	8.8706		9.412	9.0382	9.7444	9.562		9.9055	9.195	10.0377	9.9237
ef0195	188760	189446	-	gpm	phosphoglycerate mutase 1	12.1101	12.3391	12.4771	11.7147		11.7616	11.7566	12.1083	12.5551		12.2283	11.6708	12.0959	11.9423		12.3238	12.2451	14.0068	11.9201		12.494	11.883	12.1797	11.9132
ef0196	189621	190196	-		site-specific recombinase resolvase family	8.9095	9.4015	9.3333	8.7224		8.6717	8.5672	9.043	9.0697		8.9829	8.3342	9.1296	8.8349		8.9443	8.8597	9.4521	8.6789		9.1366	8.6037	8.948	8.9433
ef0197	190238	190918	-	rpiA	ribose 5-phosphate isomerase A	7.5403	7.9656	7.9642	7.6684		7.2429	7.5161	8.0911	7.9238		7.5733	7.3467	8.1394	7.576		7.6686	7.7488	8.9013	7.8374		7.9489	7.4419	8.0108	8.0945
ef0198	191263	191676	+	rpsL	ribosomal protein S12	12.342	12.2092	12.4633	13.4347		13.2029	13.3139	12.9862	11.7926		11.8089	13.0431	12.9874	13.4289		11.8124	12.1736	13.5151	12.4513		11.7506	12.9717	11.5918	11.8251
ef0199	191732	192202	+	rpsG	ribosomal protein S7	11.8353	11.7031	12.0493	12.9157		12.7273	12.8775	12.552	11.1763		11.0726	12.4122	12.4715	13.0266		10.8808	11.6775	12.9376	11.5645		10.7998	12.3844	10.5253	10.7891
ef0200	192286	194367	+	fusA	translation elongation factor G	11.0622	10.9977	11.2975	12.1777		12.0112	12.3875	11.7774	10.5776		10.3745	11.7069	11.8505	12.4348		10.2718	11.1527	12.2202	11.0367		10.3087	11.8873	9.8605	10.1644
ef0201	194518	195705	+	tuf	translation elongation factor Tu	13.1031	13.2528	13.3349	13.516		13.343	13.5975	13.5841	12.8179		12.67	13.1033	13.6217	13.6571		12.2566	13.0779	14.3766	12.8507		12.5288	13.2856	12.2938	12.4878
ef0202	195887	196711	+		phosphomethylpyrimidine kinase putative	7.0333	6.9947	7.0996	6.9122		6.8102	6.8806	7.6587	6.9803		6.7349	6.6065	7.7307	7.0002		6.7636	6.3987	8.5276	6.6376		7.0326	6.3663	6.9454	7.0157
ef0203	196983	198149	+	cfa	cyclopropane-fatty-acyl-phospholipid synthase	7.6359	7.6874	7.7329	7.3738		7.4082	7.1574	7.8167	7.4999		7.5572	7.1489	7.8417	7.5352		7.3461	7.4799	7.9376	7.4691		7.5867	7.5064	7.8166	7.7007
ef0205	198498	198806	+	rpsJ	ribosomal protein S10	11.2861	11.7579	12.0126	12.9696		11.9525	11.9801	12.3339	11.266		10.7228	11.9689	12.4902	12.667		10.6658	10.7947	12.0036	11.3596		10.8906	11.903	11.3506	11.2055
ef0206	198828	199457	+	rplC	ribosomal protein L3	10.8576	10.9689	11.2151	12.4326		11.7606	11.6405	11.4345	10.5334		10.1356	11.7281	11.8679	12.1059		10.1657	10.2702	11.1479	10.6094		10.0753	11.213	10.3411	10.3561
ef0207	199483	200106	+	rplD	ribosomal protein L4	11.1533	11.0661	11.2194	12.7895		12.0815	11.9836	11.6966	10.0644		9.9315	12.1899	12.0755	12.349		9.8927	10.2432	11.0903	10.5597		9.6669	11.5173	10.0457	10.2883
ef0208	200106	200396	+	rplW	ribosomal protein L23	8.3113	8.3178	8.7652	9.9537		9.5047	9.2532	8.4636	8.3946		8.1083	9.5862	8.9278	9.3917		8.3266	8.1294	7.841	8.9056		8.0755	9.1293	7.9417	8.2452
ef0209	200436	201266	+	rplB	ribosomal protein L2	10.4422	10.1082	10.1276	12.257		11.4888	11.7758	11.6856	9.1993		8.9633	11.3484	11.8776	11.9073		9.1232	9.5182	11.2594	9.4607		8.944	10.8426	9.0613	8.9243
ef0210	201309	201587	+	rpsS	ribosomal protein S19	10.164	9.9263	10.2724	12.0037		11.6016	11.4882	11.2784	9.5866		9.3181	11.2268	11.6377	11.8451		9.5745	9.4953	10.8228	9.8067		9.3237	10.9329	9.4126	9.3063
ef0211	201609	201956	+	rplV	ribosomal protein L22	9.48	9.4407	10.079	11.3541		10.9309	10.9614	10.0823	9.6038		9.3469	11.2267	10.4398	11.3203		9.7489	9.751	9.6477	10.0489		9.5393	11.0139	9.4058	9.5177
ef0212	202023	202679	+	rpsC	ribosomal protein S3	9.5032	9.0898	9.5713	11.3948		10.8529	10.9578	10.8328	9.0792		8.5118	10.8184	10.936	11.3279		8.7496	9.0813	10.8585	9.1385		8.7835	10.4663	8.4616	8.6733
ef0213	202682	203116	+	rplP	ribosomal protein L16	10.5398	10.0564	10.4661	12.6675		12.0719	12.1927	12.2574	9.8178		9.4062	11.9062	12.5223	12.5449		9.7056	9.8096	11.6096	10.1998		9.6803	11.5956	9.5812	9.7747
ef0214	203106	203294	+	rpmC	ribosomal protein L29	9.8036	9.2957	10.2483	12.1107		11.8511	11.7728	11.0414	9.4845		9.5113	12.1075	11.35	12.1272		10.0417	9.9456	10.1701	10.5559		9.7795	11.8229	9.4034	9.9891
ef0215	203318	203584	+	rpsQ	ribosomal protein S17	9.2135	9.0523	10.0251	11.8368		11.6383	11.2677	10.6508	9.2957		9.0869	11.7114	10.9688	12.0075		9.625	9.6571	9.959	9.8248		9.0597	11.4223	8.8142	9.3388
ef0216	203642	204010	+	rplN	ribosomal protein L14	9.6113	9.397	9.7884	11.6927		11.4429	11.5358	11.3258	9.1848		8.9386	11.2836	11.345	11.959		9.1729	9.4931	10.9684	9.6309		9.0391	11.2415	8.6384	9.0401
ef0217	204046	204357	+	rplX	ribosomal protein L24	9.3592	9.2094	9.9972	11.6829		11.4634	11.3175	10.669	9.5917		9.0299	11.4925	10.9189	11.8371		9.5359	9.6076	11.0494	9.8418		9.4142	11.1404	8.9008	9.0408
ef0218	204383	204922	+	rplE	ribosomal protein L5	9.7137	9.7764	10.3581	11.7718		11.5559	11.4196	10.4865	9.7645		9.4603	11.7163	10.7027	11.641		9.8406	9.957	9.3086	10.2409		9.7392	11.5596	9.1557	9.5206
ef0219	204941	205126	+	rpsN-1	ribosomal protein S14	8.8441	9.0259	9.6377	10.824		10.7125	10.6859	9.1149	9.4445		8.9698	10.8176	9.6886	10.9732		9.0735	9.3823	8.9911	9.4409		9.1291	10.5879	8.5222	8.7601
ef0220	205162	205560	+	rpsH	ribosomal protein S8	9.3209	9.125	9.7389	11.0396		10.9854	10.7992	9.5762	9.4039		9.1368	11.0335	10.0148	10.8872		9.1896	9.4713	8.8517	9.7668		9.228	10.6433	8.6578	9.0071
ef0221	205592	206128	+	rplF	ribosomal protein L6	10.165	10.2446	10.6696	11.7399		11.6118	11.8346	11.1587	10.2837		9.9963	11.5246	11.1466	12.0607		10.046	10.4477	11.5524	10.4435		9.9563	11.5117	9.578	9.6949
ef0223	206289	206645	+	rplR	ribosomal protein L18	10.6234	10.4349	10.5954	12.0765		11.6522	11.9224	11.7987	9.8068		9.4088	11.3406	11.8227	12.0095		9.6436	10.1011	11.9131	10.1888		9.6257	11.2609	9.2484	9.3411
ef0224	206666	207166	+	rpsE	ribosomal protein S5	12.2602	12.163	12.2309	13.3946		13.0361	13.1221	13.1883	10.9986		11.0006	12.4874	13.3007	13.2899		10.783	11.2574	12.7305	11.1821		10.7997	12.4387	10.8607	10.9221
ef0225	207181	207360	+	rpmD	ribosomal protein L30	11.2588	11.4601	11.5478	12.5208		12.3212	12.4078	11.8834	10.8064		10.4996	11.7776	12.1453	12.3617		10.3785	10.8257	11.5007	10.7522		10.5784	11.703	10.0525	10.0636
ef0226	207408	207848	+	rplO	ribosomal protein L15	12.3382	12.4745	12.4334	13.6848		13.2097	13.4642	13.1369	11.679		11.4004	12.8965	13.2662	13.43		11.1581	11.6526	12.578	11.6485		11.2805	12.732	11.335	11.148
ef0227	207849	209147	+	secY	preprotein translocase SecY subunit	11.2736	11.5088	11.8063	12.0591		11.9043	12.0161	11.2856	11.7113		11.4194	12.0029	11.4732	11.9986		11.2385	11.436	11.2948	11.5516		11.3674	11.9016	11.3184	11.119
ef0228	209234	209884	+	adk	adenylate kinase	9.4945	9.4958	9.9335	10.83		10.7948	10.6788	10.2421	9.0314		8.8135	10.3818	10.0824	10.9661		8.8557	9.0223	10.4301	9.4241		8.7352	10.3353	8.5477	8.7211
ef0229	210095	210313	+	infA	translation initiation factor IF-1	11.9682	12.1468	12.3966	12.8981		12.8485	13.1536	12.498	12.0711		12.011	12.8122	12.4276	13.2186		12.092	12.399	12.712	12.3319		11.9541	13.1526	11.7345	11.8809
ef0230	210346	210462	+	rpmJ	ribosomal protein L36	10.9214	10.9343	11.2381	12.0766		12.2529	12.1343	11.1826	10.7375		10.8723	11.9125	11.3089	12.2778		10.5526	11.0219	11.0148	10.661		10.6084	11.6404	9.8077	10.2787
ef0231	210482	210847	+	rpsM	ribosomal protein S13	10.6702	10.5214	10.8981	11.7972		11.5785	11.6635	10.9713	10.7618		10.53	11.5372	11.1061	11.6957		10.5502	10.7317	11.2946	10.9883		10.3336	11.2474	10.24	10.3419
ef0232	210875	211264	+	rpsK	ribosomal protein S11	10.9375	10.6798	11.012	12.3234		12.1977	12.2064	11.8942	10.241		10.014	11.821	12.0403	12.4399		10.0197	10.5151	12.199	10.5874		9.7735	11.5441	9.6004	9.925
ef0233	211345	212283	+	rpoA	DNA-directed RNA polymerase alpha subunit	10.0688	9.8227	10.4517	11.5995		11.4102	11.3497	10.5425	10.0721		9.6163	11.2253	10.8003	11.5765		9.7773	10.1221	10.9339	10.573		9.6009	11.0242	9.2108	9.5486
ef0234	212357	212740	+	rplQ	ribosomal protein L17	11.4919	11.5156	11.8138	12.92		12.6891	12.789	12.19	11.4246		11.2021	12.6074	12.3019	12.902		11.2328	11.4122	12.7402	11.5354		11.1724	12.319	10.8585	10.9919
ef0235	213015	214214	+		membrane protein putative	6.775	7.0973	6.9758	6.6213		6.4812	6.3368	6.8322	6.851		6.7339	6.3103	6.9011	6.5821		6.5972	6.4732	6.8763	6.4442		6.7111	6.437	6.8182	6.5552
ef0236	214272	215405	+		peptidase M20/M25/M40 family	7.3817	7.4311	7.3242	7.2384		6.9304	7.1206	7.5077	7.1935		6.9646	6.6714	7.5404	6.9951		6.9221	6.6645	7.8282	6.6519		6.9926	6.7058	6.9661	6.8025
ef0237	215607	216446	+		ABC transporter ATP-binding protein	8.565	8.5791	8.498	8.3223		8.0785	8.4497	8.583	8.3047		8.2473	7.947	8.7279	8.3227		7.8902	8.342	9.0888	7.9668		8.0399	8.0649	7.8896	8.099
ef0238	216416	217291	+		ABC transporter ATP-binding protein	8.5652	8.583	8.5435	8.2256		8.0007	8.1572	8.2083	8.3421		8.3739	7.9332	8.2459	8.0241		7.8361	8.3338	8.7909	8.2083		8.2758	8.1024	8.021	8.2476
ef0239	217288	218085	+		cobalt transport family protein	7.5113	7.7277	7.7296	7.314		7.0998	7.4227	7.2785	7.6007		7.5216	7.076	7.3375	7.2362		7.4171	7.5521	8.0057	7.4712		7.6053	7.4795	7.5118	7.5404
ef0241	218904	219215	-		conserved hypothetical protein	7.8437	7.9551	8.0122	7.2512		7.2616	7.3889	7.7545	8.2516		7.4843	7.2959	7.657	7.2293		8.1946	7.604	8.3012	7.837		8.3766	7.7076	8.5481	8.3641
ef0243	219348	220703	-	brnQ	branched-chain amino acid transport system II carrier protein	8.1792	8.3397	8.2084	7.4846		7.6517	8.0429	7.6725	8.5137		8.2211	7.5467	7.6698	7.5433		8.349	7.9627	7.4657	7.8733		8.4109	7.7675	8.2625	7.7736
ef0244	220794	221285	-		acetyltransferase GNAT family	5.8158	6.0969	5.8234	5.8089		5.7484	6.1865	6.3394	5.8613		5.5845	5.5858	6.2208	5.8711		5.9919	5.7845	6.5117	5.6041		5.6654	5.6656	5.6	5.6926
ef0245	221468	222043	+		decarboxylase family protein	8.8512	9.2282	9.1965	8.5543		8.4157	8.6127	9.2472	8.7776		8.4752	8.0843	9.1326	8.4679		8.574	8.1875	9.2131	8.1097		8.5636	8.6014	8.832	8.662
ef0246	222088	222828	-		amino acid ABC transporter ATP-binding protein	7.668	7.7247	7.6739	7.9038		7.7253	8.0154	8.0183	7.8192		7.7098	7.7159	8.0096	8.1247		7.7984	7.8486	8.6979	7.5516		7.7788	7.8581	7.7344	7.3972
ef0247	222840	224423	-		amino acid ABC transporter amino acid-binding/permease protein	6.951	6.9322	6.914	7.4629		7.1662	7.5519	7.1461	6.7142		6.6986	7.2216	7.1771	7.6159		6.5793	7.0707	7.3903	6.8265		6.444	7.2446	6.3392	6.3878
ref54	224547	224817	-	ref54	sRNA	12.6633	12.0525	12.1908	12.2607		11.9721	12.6077	13.829	12.9062		12.9126	11.783	13.7175	12.1753		12.9338	11.866	12.857	12.275		12.7634	11.7915	13.0053	12.5432
ef0248	224982	225278	-		hypothetical protein	11.4082	11.5407	11.5495	10.3663		10.824	10.9595	11.4575	12.1677		12.295	10.8601	11.3448	10.2165		12.6903	11.5595	9.9984	11.6065		12.3083	11.0961	12.0355	11.7656
ef0249	225451	226164	+		transcriptional regulator Sir2 family	7.1711	7.0604	7.1427	7.2399		7.1982	7.3692	7.7396	6.9605		7.1437	6.9852	7.5347	7.3313		7.4007	7.1709	8.1944	7.1818		7.2013	7.1738	7.1054	7.0128
ef0250	226169	227014	+		maltose O-acetyltransferase putative	7.266	7.2333	7.3296	7.4023		7.1387	7.2013	7.6048	7.0827		7.0489	6.9607	7.7612	7.6009		6.7997	7.1668	7.9952	7.2682		6.8635	7.2	7.1156	7.2266
ef0251	227025	227537	+		transcriptional regulator putative	8.5522	8.3322	8.5635	8.2589		8.1099	8.136	8.6327	8.2939		8.2698	7.9965	8.5326	8.3323		8.2052	8.3267	9.1861	8.3957		7.9797	8.1425	8.2291	8.4991
ef0252	227768	229279	+		N-acetylmuramoyl-L-alanine amidase family 4	9.7164	9.2453	8.9849	10.2543		10.7469	10.335	10.6674	9.4973		9.3864	10.2189	10.5843	10.5495		9.1453	9.438	9.9859	9.3247		8.9548	9.6373	8.9286	9.2373
ef0253	229558	231048	+	aldA	aldehyde dehydrogenase	5.1433	5.1997	5.1583	5.1591		5.1315	5.1813	5.2106	5.1391		5.2372	5.1344	5.1549	5.181		5.0707	5.102	5.1807	5.1435		5.1605	5.1933	5.2131	5.2393
ef0255	231275	232258	-	ldh-1	L-lactate dehydrogenase	11.1207	11.4253	11.703	10.6899		10.7052	10.9042	11.5136	11.4211		11.3093	10.6285	11.4233	11.1134		11.3745	11.6468	12.4124	11.2372		11.618	11.3849	11.2175	11.3594
ef0256	232593	233159	+	pth	peptidyl-tRNA hydrolase	7.3431	7.1858	7.4673	7.4814		7.3427	7.1077	7.1801	7.7741		7.7758	7.4478	7.1264	7.3236		7.7509	7.2829	6.4254	8.0192		7.3644	7.5453	7.94	7.8782
ef0257	233149	236718	+	mfd	transcription-repair coupling factor	7.2098	7.1247	7.1692	7.7269		7.6957	7.6652	7.3982	6.9681		6.9294	7.5305	7.3727	7.6686		6.9587	7.1933	7.6359	7.1439		6.9382	7.4525	6.8779	6.8182
ef0258	236734	238323	+		polysaccharide biosynthesis family protein	7.5476	7.7407	7.8168	7.6599		7.6336	7.6741	7.5664	7.6134		7.6047	7.4975	7.6674	7.7926		7.3309	7.6134	7.9162	7.5788		7.5571	7.6102	7.498	7.3882
ef0259	238338	238601	+		S4 RNA-binding domain protein	9.4825	9.3959	9.5247	9.3614		9.2178	9.1032	9.1159	9.5616		9.7807	9.2881	9.0944	8.9219		9.9092	9.5858	8.4865	9.5492		9.7452	9.4699	9.7374	9.7359
ef0260	238641	238808	+		hypothetical protein	5.0444	5.2062	5.2293	5.1182		5.0966	5.0444	5.0444	5.1431		5.1291	5.4422	5.1	5.2154		5.0444	5.1862	5.0444	5.3323		5.3807	5.299	5.0444	5.0444
ef0261	238856	239335	+		conserved hypothetical protein	8.6734	8.8923	9.1852	8.9239		8.6042	8.3231	8.6626	9.1211		8.7489	8.5697	8.785	8.8828		8.7141	8.4651	8.5381	9.3824		8.7182	8.5796	9.3617	9.3237
ef0262	239380	239859	+		S1 RNA-binding domain protein	10.7005	10.923	11.0606	10.6131		10.326	10.3653	10.8858	10.4734		10.2606	10.2209	10.972	10.5628		10.2069	10.4238	11.5674	10.2559		10.0567	10.153	10.5812	10.448
ef0263	239945	241333	+		conserved domain protein	6.3677	6.1574	6.2153	6.8727		6.7897	6.8088	6.7338	5.8191		6.056	6.556	6.8567	6.9456		5.9461	6.0122	6.689	6.1782		5.8311	6.498	6.0859	6.1553
ef0264	241352	241897	+	hpt	hypoxanthine-guanine phosphoribosyltransferase	8.2757	8.2744	8.2534	8.4622		8.6731	8.423	8.1337	8.2431		8.3257	8.4734	8.2577	8.6309		8.3692	8.4242	7.7655	8.2449		8.4613	8.5865	8.4484	8.2017
ef0265	241991	244147	+	ftsH	cell division protein FtsH	9.6344	9.4471	9.3312	10.2044		10.047	9.9426	10.1171	8.9708		8.8992	9.821	10.2154	10.2047		9.0455	9.1743	9.9429	9.0879		9.0879	9.8023	9.1845	9.0883
ef0266	244309	245205	+		chaperonin 33 kDa	7.1781	6.8795	7.0676	7.2264		7.3347	6.9845	7.2968	6.8544		7.0029	7.0175	7.0733	7.411		7.1247	6.9164	7.5905	6.8588		6.8174	7.0745	6.8367	6.8587
ef0267	245217	246215	+		zinc-binding TIM-barrel protein nifR3 family putative	7.6354	7.5758	7.4505	8.0519		7.8563	7.7725	7.8149	7.3735		7.2001	7.6519	7.819	7.9872		7.1827	7.39	7.7236	7.4938		7.2363	7.6975	7.2462	7.1786
ef0268	246309	247805	+	lysS	lysyl-tRNA synthetase	9.3465	9.4641	9.6161	9.3597		9.3418	9.2635	9.4038	9.2688		9.2628	9.2256	9.3226	9.5372		9.0664	9.4275	9.9479	9.4606		9.159	9.3648	9.2176	9.2256
eftRNAVal1	253385	253457	+	eftRNAVal1	tRNA-Val	5.0444	5.0444	5.0444	5.0444		5.0444	5.0444	5.0444	5.0444		5.0444	5.0444	5.0444	5.0444		5.0444	5.0444	5.0444	5.0444		5.0444	5.0444	5.0444	5.0444
eftRNALys1	253464	253536	+	eftRNALys1	tRNA-Lys	5.0444	5.0444	5.0444	5.0444		5.0444	5.0444	5.0444	5.0444		5.0444	5.0444	5.0444	5.0444		5.0444	5.0444	5.0444	5.0444		5.0444	5.0444	5.0444	5.0444
eftRNALeu1	253553	253634	+	eftRNALeu1	tRNA-Leu	5.0444	5.0444	5.0444	5.0444		5.0444	5.0444	5.0444	5.0444		5.0444	5.0444	5.0444	5.0444		5.0444	5.0444	5.0444	5.0444		5.0444	5.0444	5.0444	5.0444
eftRNAThr1	253641	253716	+	eftRNAThr1	tRNA-Thr	5.0444	5.0444	5.0444	5.0444		5.0444	5.0444	5.0444	5.0444		5.0444	5.0444	5.0444	5.0444		5.0444	5.0444	5.0444	5.0444		5.0444	5.0444	5.0444	5.0444
eftRNAGly1	253721	253792	+	eftRNAGly1	tRNA-Gly	5.0444	5.0444	5.0444	5.0444		5.0444	5.0444	5.0444	5.0444		5.0444	5.0444	5.0444	5.0444		5.0444	5.0444	5.0444	5.0444		5.0444	5.0444	5.0444	5.0444
eftRNALeu2	253808	253893	+	eftRNALeu2	tRNA-Leu	5.0444	5.0444	5.0444	5.0444		5.0444	5.0444	5.0444	5.0444		5.0444	5.0444	5.0444	5.0444		5.0444	5.0444	5.0444	5.0444		5.0444	5.0444	5.0444	5.0444
eftRNAArg1	253908	253981	+	eftRNAArg1	tRNA-Arg	11.3492	10.8477	10.0604	10.5501		10.1192	11.2995	10.9762	10.5908		10.7574	10.6889	10.2749	9.3904		11.1328	10.4935	10.6324	9.7605		10.5397	9.9224	10.7546	10.5213
eftRNAPro1	253993	254066	+	eftRNAPro1	tRNA-Pro	12.9579	12.5108	11.417	12.2538		11.7741	12.7122	12.4181	11.0788		11.5038	12.5552	11.7662	10.88		11.2216	11.4906	11.1075	10.2853		10.9128	11.4029	11.5196	11.4681
eftRNAAla1	254080	254152	+	eftRNAAla1	tRNA-Ala	12.8787	12.4172	11.9369	11.7532		11.6004	12.3498	11.8097	11.6633		12.483	12.2977	11.3361	10.9674		12.5718	12.3496	10.4153	10.4985		12.2204	11.5143	12.3987	12.0406
eftRNAMet1	254176	254249	+	eftRNAMet1	tRNA-Met	15.9696	16.1199	16.0134	15.023		14.6407	16.131	14.4075	17.5858		18.8249	17.2019	14.4	15.3633		19.1126	18.2256	12.7658	15.4853		18.5341	14.744	19.1859	18.0599
eftRNAMet2	254270	254343	+	eftRNAMet2	tRNA-Met	16.0123	15.9819	15.6009	14.883		14.6283	15.4	14.6491	14.9977		16.0553	15.8178	14.1717	13.9114		15.7113	15.747	13.3959	13.9382		15.4646	15.1985	16.0952	15.9686
eftRNASer1	254377	254466	+	eftRNASer1	tRNA-Ser	15.0413	15.0699	14.4822	14.4139		14.0066	15.1422	14.4553	13.9859		14.5601	14.8299	13.798	13.653		14.2604	14.5823	13.6973	12.9344		14.4504	14.3648	14.1076	14.1063
eftRNAMet3	254500	254573	+	eftRNAMet3	tRNA-Met	13.4923	13.3435	12.7738	12.548		12.1642	13.1234	12.6519	11.6427		12.3899	12.5901	12.2167	11.6		11.9737	12.3159	11.7677	10.5718		11.9029	12.0944	12.7709	12.4451
eftRNAAsp1	254612	254688	+	eftRNAAsp1	tRNA-Asp	15.8055	15.163	15.2657	14.6106		14.3622	15.3316	13.9987	13.3577		16.2037	16.1616	14.3725	14.4206		16.3053	15.9328	12.2403	12.312		14.7722	14.5287	17.0274	16.1908
eftRNAGly2	254690	254760	+	eftRNAGly2	tRNA-Gly	13.1016	12.9113	12.5504	12.0981		11.8401	12.7429	12.0911	11.781		12.6017	12.718	11.6927	11.1174		12.2697	12.3409	10.8898	10.965		12.1099	12.2564	12.9936	12.6007
eftRNAIle1	254770	254843	+	eftRNAIle1	tRNA-Ile	12.8314	12.5152	12.0051	12.0549		11.5823	12.4227	12.2078	11.2815		11.9443	12.1587	11.8141	10.932		11.2819	11.6397	10.5985	10.1112		11.5364	11.6565	11.9432	11.5079
eftRNAGlu1	254858	254929	+	eftRNAGlu1	tRNA-Glu	10.5395	10.1244	9.1098	9.7704		9.0327	9.9591	9.3331	8.5248		9.1144	9.9816	9.3028	8.6486		8.4391	8.9023	9.4549	7.225		8.4078	8.6332	9.3943	8.5093
eftRNASer2	254942	255031	+	eftRNASer2	tRNA-Ser	14.0494	14.1049	13.3888	13.3201		12.7848	14.1791	13.0479	12.1037		12.8316	14.0193	12.5158	12.406		12.3356	13.1917	12.6808	11.6024		12.3893	13.4239	13.1428	13.0879
eftRNAMet4	255065	255138	+	eftRNAMet4	tRNA-Met	13.6878	13.5855	12.7461	12.5854		12.2904	13.3363	12.6043	11.3966		12.3073	13.08	11.949	11.4329		11.9781	12.5378	11.7313	10.5896		11.8666	12.33	12.7641	12.5039
eftRNAAsp2	255187	255260	+	eftRNAAsp2	tRNA-Asp	14.874	14.5137	13.8619	13.6764		13.3921	14.3699	13.7698	13.2909		13.9243	14.3712	13.3334	12.7181		13.8195	13.7965	12.4223	12.3989		13.4069	13.2627	14.2729	13.6988
eftRNAPhe1	255266	255338	+	eftRNAPhe1	tRNA-Phe	16.966	17.0686	16.5118	15.5987		15.686	16.6103	15.8494	16.0188		16.9998	16.9345	15.1954	14.7371		17.0017	16.8378	14.4139	15.3169		16.7104	16.2612	17.1878	16.8535
eftRNAGly3	255353	255423	+	eftRNAGly3	tRNA-Gly	14.0709	13.325	12.6083	13.3108		12.6934	13.9802	13.2878	12.1613		12.8533	13.3826	12.9675	12.1055		12.6156	12.5811	11.5827	11.1515		12.677	12.4378	13.0684	12.3321
eftRNAIle2	255437	255510	+	eftRNAIle2	tRNA-Ile	12.7234	11.8695	11.0681	11.849		11.528	12.7971	12.3577	10.9493		11.3446	11.5766	11.9501	10.8824		10.888	11.2436	10.6864	10.0514		10.8085	11.0595	11.0354	10.8829
eftRNASer3	255521	255608	+	eftRNASer3	tRNA-Ser	19.6283	18.6164	18.7751	17.9853		18.1592	18.9751	17.3921	15.2752		19.1355	19.4129	17.8777	17.8942		18.5919	19.0682	14.8641	13.8682		16.3189	18.2364	20.3036	19.7681
eftRNAGlu2	255624	255695	+	eftRNAGlu2	tRNA-Glu	13.1056	13.2733	12.8243	11.8958		12.043	13.0097	12.0617	11.5358		13.0773	13.136	11.7109	11.2295		12.6798	13.05	11.0991	10.5487		12.2837	12.5003	13.3732	13.2422
ef0269	255938	256779	+			5.1445	5.0444	5.0832	5.0594		5.0444	5.1495	5.0811	5.0444		5.0617	5.0626	5.0779	5.0802		5.1354	5.0883	5.0843	5.1066		5.0569	5.081	5.1659	5.1082
ef0270	256853	258751	+	bglP-2	PTS system beta-glucoside-specific IIABC component	5.1549	5.1254	5.1724	5.2028		5.1661	5.153	5.1855	5.1657		5.1699	5.1156	5.1366	5.1527		5.1384	5.1766	5.123	5.1898		5.1777	5.1626	5.1785	5.1645
ef0271	258775	260205	+	arb	glycosyl hydrolase family 1	5.5095	5.4225	5.5034	5.5111		5.4777	5.5146	5.4127	5.4675		5.3644	5.4126	5.4528	5.4451		5.4016	5.6032	5.6249	5.5823		5.3504	5.4252	5.4831	5.4916
ef0272	260328	261794	+		glycosyl hydrolase family 1	5.1027	5.0639	5.0742	5.1038		5.1156	5.0855	5.0781	5.0676		5.0543	5.0755	5.1263	5.1187		5.0711	5.0864	5.1014	5.0444		5.0444	5.1119	5.0803	5.0691
ef0273	261815	262633	+		phosphoglycerate mutase family protein	5.2197	5.3012	5.2803	5.2603		5.2284	5.2847	5.1687	5.1357		5.213	5.1354	5.1775	5.1862		5.3084	5.3955	5.1926	5.1349		5.2716	5.1276	5.3113	5.152
ef0274	262771	263514	+		conserved hypothetical protein	6.3569	6.2711	6.4089	5.7475		5.8643	6.1032	6.4874	6.1005		6.0997	5.7116	6.4007	5.934		6.3864	6.2354	6.7611	5.9847		6.3033	6.0302	6.2335	6.0486
ef0275	263532	264098	-		ada regulatory protein putative	5.8709	6.2247	6.0919	5.8358		5.7901	6.0516	6.3477	6.4023		5.9113	5.7906	6.2034	6.004		6.0203	6.0407	6.7634	5.9469		6.0983	5.9453	6.3944	6.1121
ef0277	264296	264727	+	ogt	methylated-DNA--protein-cysteine S-methyltransferase	5.2771	5.3708	5.3436	5.474		5.3917	5.1795	5.3673	5.1404		5.4029	5.2124	5.4622	5.4159		5.6163	5.2594	5.4833	5.1795		5.4852	5.3809	5.4461	5.1267
ef0278	264740	265252	+	tag-1	DNA-3-methyladenine glycosylase I	5.127	5.1524	5.2072	5.3353		5.1773	5.3155	5.2487	5.2323		5.1543	5.1317	5.2832	5.3311		5.0949	5.1389	5.3569	5.2905		5.1634	5.3202	5.1689	5.1476
ef0279	265265	265939	+		HD domain protein	5.3622	5.1864	5.1847	5.452		5.2984	5.4037	5.3369	5.1066		5.2466	5.4579	5.2901	5.4828		5.2615	5.3447	5.2663	5.2743		5.3415	5.4797	5.1765	5.1739
ef0280	266082	267017	+		cation efflux family protein	6.2413	6.3737	6.4474	6.3318		6.2477	6.0258	6.2027	6.0564		6.2874	6.1496	6.2216	6.3124		6.1887	5.9839	6.1135	6.4523		6.3157	6.1937	6.3558	6.2381
ef0281	267062	267460	+		hypothetical protein	5.0444	5.0444	5.0444	5.0444		5.0444	5.0444	5.0444	5.0444		5.0444	5.0444	5.0444	5.0444		5.0444	5.0444	5.0444	5.0444		5.0444	5.0444	5.0444	5.0444
ef0282	267559	268311	-	fabI	enoyl-(acyl-carrier-protein) reductase	11.026	11.3132	11.2439	10.3461		10.4304	10.6092	10.5181	11.3559		11.2823	10.6593	10.463	10.3517		11.4686	11.3372	10.5586	10.7958		11.5918	10.9627	11.0983	10.9446
ef0283	268609	269847	+	fabF-1	3-oxoacyl-(acyl-carrier-protein) synthase II	11.4422	11.5058	11.3474	11.4764		10.7915	10.9972	11.7753	10.7928		10.1551	10.614	11.9887	11.1846		9.776	10.1802	12.2635	10.1959		10.3229	10.556	10.7442	10.5041
ef0284	269849	270283	+	fabZ-1	(3R)-hydroxymyristoyl-(acyl-carrier-protein) dehydratase	11.9549	12.2106	12.125	11.6094		11.5398	11.3957	11.6706	12.4949		12.3735	11.5851	11.9666	11.3036		12.2953	11.7245	12.0917	12.0505		12.4363	11.3653	12.3851	12.1148
ef0285	270461	271396	+	pyrD-1	dihydroorotate dehydrogenase	8.562	8.7097	8.6318	8.2772		8.2542	7.9778	8.6393	8.624		8.4191	7.9961	8.6002	8.2533		8.3998	7.8873	9.0822	8.2477		8.4415	7.7023	8.5865	8.4385
ef0286	271435	272082	-		fibronectin-binding protein putative	8.3505	8.317	8.2444	7.5293		7.5624	7.7077	7.6871	8.1912		8.6085	7.8605	7.641	7.253		8.4829	8.3389	6.9906	8.118		8.5179	8.1142	8.4114	8.2121
ef0287	272436	272996	+	efp	translation elongation factor P	10.1688	10.1906	10.2827	9.3259		9.5946	9.1376	9.5341	10.1816		10.277	9.6024	9.5221	9.5069		10.2357	10.4518	9.8082	10.3037		9.9071	9.6823	10.3252	10.2314
ef0288	273167	273304	+		hypothetical protein	11.9017	11.5191	11.681	10.4781		10.7043	10.8602	11.1675	12.1045		12.3026	10.8269	10.9893	10.1724		12.7219	11.5126	10.7773	11.6463		12.198	10.8801	12.3493	12.0652
ef0289	273393	274310	+	cysK	cysteine synthase B putative	8.3654	8.3095	8.1289	8.2002		8.1256	7.8579	8.8816	7.865		8.0467	7.6399	9.0355	8.3224		7.85	7.4762	8.755	7.577		7.5165	7.285	7.6666	7.7261
ef0290	274324	275460	+	metC	cystathionine beta-lyase	8.3101	8.4146	8.5629	7.9991		8.0217	7.733	8.6242	8.6489		8.5872	7.5699	8.7328	8.516		8.4165	7.9722	9.05	8.2112		8.5785	7.7039	8.1777	8.2737
ef0291	275497	276927	-	celA-3	glycosyl hydrolase family 1	5.1615	5.2414	5.2658	5.2199		5.1755	5.2623	5.2816	5.2086		5.2713	5.1178	5.2997	5.237		5.3049	5.3076	5.5763	5.1964		5.1788	5.1992	5.2115	5.2017
ef0292	276954	278288	-	celB	PTS system IIC component	5.0767	5.0551	5.0852	5.0444		5.0905	5.0895	5.0584	5.0635		5.0662	5.0559	5.0726	5.0671		5.0737	5.0905	5.1007	5.0728		5.068	5.1016	5.1127	5.0716
ef0293	278462	279223	-		phosphosugar-binding transcriptional regulator putative	6.1757	6.1585	6.0837	5.7134		5.9022	5.9202	5.7201	6.3924		6.2745	6.0702	5.8255	5.6289		6.5229	6.0864	5.6771	6.1378		6.0258	6.0289	6.2826	6.1023
ef0294	279470	280012	+		conserved hypothetical protein	8.9195	9.179	9.2408	8.6591		8.4547	8.0982	9.4217	9.2913		8.9136	7.9967	9.2118	8.4688		8.9185	8.4092	9.5051	8.8579		9.4309	8.5157	9.6028	9.3142
ef0295	280144	281511	+		V-type ATPase subunit J	6.581	6.6489	6.6685	6.1725		6.2279	6.3046	6.4018	6.6665		6.6735	6.1672	6.481	6.3511		6.4967	6.3462	6.8661	6.3838		6.7191	6.3253	6.6682	6.6702
ef0296	281532	282695	+	napA	Na+/H+ antiporter	7.3778	7.4691	7.6622	7.2042		6.9672	6.9658	7.4819	7.7703		7.4023	6.7591	7.4901	7.0348		7.2953	7.0674	7.7764	7.0931		7.6238	6.9071	7.5859	7.3246
ef0297	282822	283262	+	copY	transcriptional repressor CopY	5.9375	6.1047	6.4119	5.8431		6.0418	5.514	6.1289	5.8561		5.7823	5.8113	6.1697	6.16		5.6465	5.6958	6.5815	5.8773		5.919	5.7447	6.2328	6.2424
ef0298	283278	285764	+		copper-translocating P-type ATPase	6.077	6.1166	6.0158	6.0052		5.9014	5.8309	6.2319	5.6878		5.7004	5.7762	6.3546	6.0489		5.4919	5.7036	6.6677	5.8883		5.559	5.8745	5.7478	5.7782
ef0299	285786	285992	+	copZ	copper transport protein CopZ	6.933	7.3658	7.2994	6.5885		6.7415	6.9178	6.8827	6.9097		6.8115	6.1724	6.9598	6.7737		7.1815	7.0955	7.5211	6.8765		6.8312	6.8755	7.1506	7.2315
ef0300	286036	287406	-		membrane protein putative	5.7383	5.927	5.8319	5.5805		5.6041	5.6541	5.6259	5.9886		5.9333	5.6718	5.539	5.6082		5.96	5.8853	5.8444	5.7562		5.9044	5.8046	5.7996	6.0032
ef0301	287406	287795	-		transcriptional regulator GntR family	5.8407	6.2645	6.1145	5.6696		5.7674	6.0291	5.682	6.1135		6.2953	5.7726	5.4828	5.9315		6.1938	6.2816	6.4092	6.0871		6.3043	6.2388	6.1723	6.2868
ef0302	287945	289330	+	pepC	aminopeptidase C	7.4139	7.4782	7.5003	8.1131		8.174	8.2511	8.0629	7.3235		7.4995	8.3049	8.0367	8.2913		7.542	7.5271	7.897	7.7881		7.4479	8.1866	7.6302	7.7347
ef0303	289354	290568	-		phage integrase	5.5535	5.3714	5.6926	5.6159		5.8296	5.5843	5.7219	5.5007		5.5734	6.1781	5.7345	5.8116		5.7771	5.6964	5.5434	5.7203		5.5962	5.842	5.5411	5.7274
ef0304	290724	291254	-		lipoprotein putative	5.9129	5.5811	5.8985	6.5262		6.4532	5.8591	5.9502	5.9154		6.2818	6.7271	6.0308	6.6315		6.4038	6.291	5.4956	6.3473		6.2896	6.3402	6.0516	5.9396
ef0305	291290	291967	-		conserved domain protein	5.2812	5.2424	5.2702	5.6608		5.6915	5.4023	5.4859	5.3714		5.4874	6.0267	5.734	6.058		5.6664	5.3132	5.2654	5.5838		5.4269	5.6914	5.4077	5.5794
ef0306	291987	292349	-		transcriptional regulator Cro/CI family	5.4135	5.2981	5.3455	5.4925		5.4677	5.2774	5.4606	5.3803		5.6327	5.8634	5.4327	5.3913		5.5835	5.5607	5.2	5.4621		5.6354	5.4037	5.3718	5.6851
ef0307	292475	292687	+		transcriptional regulator Cro/CI family	6.4016	6.5431	6.5832	6.182		6.2688	6.3626	5.8203	6.0682		6.6304	6.1162	5.9922	6.132		7.1922	6.526	5.2665	6.5884		6.6467	6.8565	6.7672	6.5228
ef0308	292784	293119	+		conserved hypothetical protein	5.2271	5.2062	5.3406	5.4102		5.1715	5.2946	5.3305	5.3638		5.209	5.543	5.4598	5.3192		5.3284	5.1862	5.1891	5.3871		5.1942	5.2394	5.2649	5.1992
ef0309	293125	293397	+		excisionase putative	5.196	5.2411	5.3365	5.3384		5.1993	5.3466	5.296	5.1649		5.2445	5.2539	5.3844	5.3458		5.1824	5.2572	5.3524	5.1523		5.1201	5.1805	5.139	5.1099
ef0310	293401	293541	+		hypothetical protein	5.1914	5.143	5.1207	5.5681		5.3817	5.2466	5.2507	5.0444		5.1447	5.2477	5.1734	5.4229		5.0444	5.3619	5.2679	5.2929		5.0444	5.0986	5.136	5.0444
ef0311	293609	293809	+		hypothetical protein	5.149	5.3056	5.0983	5.1063		5.3973	5.3206	5.1348	5.2435		5.3693	5.2576	5.2636	5.1887		5.0444	5.2742	5.1268	5.2231		5.0962	5.0827	5.1714	5.0444
ef0312	293815	294033	+		aspartate 1-decarboxylase domain protein	5.0444	5.1086	5.1419	5.1561		5.2351	5.2998	5.1543	5.1574		5.1723	5.1785	5.3204	5.375		5.16	5.1005	5.0444	5.1126		5.0444	5.1802	5.1041	5.2025
ef0313	294030	294209	+		hypothetical protein	5.1608	5.196	5.1045	5.1792		5.315	5.0444	5.2391	5.0444		5.0444	5.0444	5.2417	5.1532		5.1839	5.0444	5.091	5.3835		5.1021	5.208	5.1855	5.0444
ef0314	294210	294404	+		hypothetical protein	5.1521	5.3129	5.4386	5.441		5.2168	5.4518	5.36	5.3594		5.1176	5.5682	5.4647	5.4109		5.552	5.1072	5.3575	5.3283		5.2935	5.7311	5.5084	5.2208
ref55	294426	294479	-	ref55	sRNA	5.0444	5.2889	5.2357	5.452		5.3422	5.0444	5.2592	5.1951		5.0444	5.3045	5.3597	5.6505		5.6367	5.0444	5.0444	5.0444		5.0444	5.5301	5.0444	5.3488
ef0315	294515	295204	+		conserved hypothetical protein	5.1363	5.145	5.1818	5.168		5.3042	5.1305	5.2232	5.2739		5.0862	5.4331	5.4504	5.3248		5.3528	5.2153	5.1629	5.3436		5.1482	5.1636	5.0826	5.1713
ef0316	295191	295442	+		hypothetical protein	5.0444	5.1004	5.1295	5.1884		5.3612	5.161	5.069	5.1109		5.0444	5.3214	5.2218	5.3024		5.1454	5.1405	5.1105	5.0444		5.3125	5.3247	5.0964	5.1152
ef0317	295417	295608	+		transcriptional regulator Cro/CI family	5.1538	5.0444	5.1008	5.0444		5.0902	5.0444	5.2277	5.2129		5.0444	5.2668	5.0444	5.2875		5.1115	5.1692	5.0881	5.0837		5.1508	5.0844	5.0444	5.0444
ef0318	295624	296103	+		conserved hypothetical protein	5.2942	5.1316	5.1336	5.3317		5.2995	5.0444	5.2729	5.0444		5.0746	5.1375	5.4556	5.2786		5.2725	5.1692	5.2585	5.0602		5.1092	5.1079	5.1515	5.1545
ef0319	296106	297278	+		conserved hypothetical protein	5.1519	5.1956	5.1444	5.4808		5.2953	5.193	5.3678	5.1365		5.0935	5.3185	5.3827	5.4433		5.2435	5.0761	5.2662	5.0956		5.1321	5.147	5.1644	5.1497
ef0320	297278	297526	+		hypothetical protein	5.1294	5.0444	5.2508	5.3638		5.1811	5.1623	5.2325	5.176		5.1575	5.2726	5.4133	5.4965		5.0444	5.0444	5.2364	5.2973		5.0444	5.193	5.097	5.3717
ef0321	297542	297871	+		hypothetical protein	5.0444	5.0873	5.0775	5.1556		5.0712	5.0444	5.1362	5.1448		5.1718	5.1348	5.2078	5.2454		5.0444	5.0444	5.1199	5.1123		5.1377	5.1359	5.1231	5.0444
ef0322	297898	298473	+		conserved hypothetical protein	5.2554	5.2094	5.1728	5.2498		5.2864	5.1956	5.2931	5.1311		5.0944	5.2203	5.3817	5.4022		5.2568	5.1288	5.465	5.1469		5.1162	5.4022	5.1342	5.1066
ef0323	298526	298747	+		hypothetical protein	5.2286	5.1685	5.1406	5.3057		5.2327	5.408	5.0997	5.2924		5.1707	5.2387	5.317	5.257		5.3144	5.5604	5.2246	5.2375		5.181	5.3011	5.0444	5.4697
ef0324	298734	299282	+		hypothetical protein	5.0836	5.1456	5.1604	5.2592		5.213	5.1518	5.216	5.1056		5.0708	5.3916	5.2235	5.235		5.1147	5.2162	5.12	5.2025		5.0636	5.0725	5.161	5.1411
ef0325	299279	301240	+		DNA polymerase putative	5.3354	5.2491	5.2537	5.4922		5.4503	5.4614	5.4787	5.2056		5.1172	5.4098	5.5194	5.4986		5.1543	5.2298	5.4407	5.1747		5.1637	5.3954	5.1929	5.1608
ef0326	301253	301492	+		conserved hypothetical protein	5.0444	5.3167	5.0444	5.4957		5.3455	5.3837	5.2391	5.0444		5.0444	5.1071	5.3947	5.511		5.4695	5.0444	5.1799	5.0759		5.1302	5.2555	5.3444	5.3211
ef0327	301511	301813	+		hypothetical protein	5.0444	5.1364	5.1155	5.4128		5.4073	5.2334	5.2191	5.1269		5.3087	5.4416	5.452	5.3731		5.1693	5.1248	5.1527	5.42		5.2707	5.1676	5.0444	5.3677
ef0328	302015	304453	+		conserved hypothetical protein	5.4133	5.3078	5.2972	5.6455		5.4419	5.5476	5.5819	5.2506		5.1653	5.4726	5.7825	5.5197		5.1335	5.2	5.5068	5.1932		5.193	5.4293	5.2994	5.2665
ef0329	304826	305146	+		conserved hypothetical protein	5.1743	5.0885	5.0784	5.2644		5.1516	5.4562	5.1747	5.0444		5.0893	5.3067	5.1855	5.1659		5.1626	5.1569	5.0965	5.2234		5.1403	5.2895	5.0854	5.206
ef0330	305153	306526	+		SNF2 domain protein	5.1217	5.1258	5.1073	5.2983		5.2215	5.2321	5.2791	5.0875		5.1273	5.3282	5.2978	5.3797		5.2075	5.0625	5.2466	5.1043		5.0974	5.2453	5.1015	5.1095
ef0331	306700	307140	+		conserved hypothetical protein	5.707	5.4657	5.4558	5.667		5.6072	5.463	5.602	5.3263		5.5446	5.59	5.6798	5.562		5.796	5.583	5.5591	5.4498		5.919	5.3747	5.7851	5.7769
ef0332	307231	307680	+		conserved hypothetical protein	8.8998	7.4258	7.085	8.3336		7.7991	8.7205	8.5546	6.355		6.5091	7.9733	8.4663	7.9363		6.6439	6.9908	8.0224	6.1516		6.3774	7.9598	7.4711	6.8201
ef0333	307677	308933	+		conserved hypothetical protein TIGR01630	5.5267	5.442	5.513	5.7688		5.7142	5.683	5.6492	5.5562		5.6067	5.828	5.817	5.9555		5.5955	5.5723	5.6853	5.6671		5.5335	5.7995	5.6295	5.6719
ef0334	308948	310480	+		portal protein	5.4073	5.4506	5.3946	5.8686		5.9334	5.7671	5.7448	5.4723		5.561	5.9793	5.896	6.0593		5.6471	5.5083	5.6116	5.6471		5.4463	5.8897	5.5027	5.6179
ef0335	310410	311873	+		minor head protein	6.3886	6.4716	6.5562	6.5393		6.4242	6.221	6.3941	6.9608		6.5703	6.5336	6.5425	6.5933		7.0696	6.6052	6.0879	6.7376		6.9863	6.579	7.0421	7.1138
ef0336	311866	312069	+		hypothetical protein	8.9593	9.1054	9.1502	8.6054		8.3766	7.9206	8.98	9.5411		8.8405	8.3956	9.0475	8.511		9.1759	8.3872	10.0359	8.9137		9.618	7.9493	9.4637	9.4296
ef0337	312127	312336	+		hypothetical protein	5.5625	5.0444	5.531	5.749		5.791	5.7278	5.7212	5.4357		5.2398	5.8195	5.8549	6.0494		5.2759	5.2651	6.0126	5.4809		5.3606	5.8905	5.432	5.2089
ef0338	312473	313045	+		scaffold protein	5.8205	5.6831	5.8057	6.7499		6.8318	6.5557	6.3695	5.8324		5.5557	6.8574	6.727	7.1884		6.1474	5.7412	6.2647	6.2016		5.7928	6.8159	5.8184	5.9593
ef0339	313061	313924	+		major capsid protein putative	5.6366	5.51	5.6258	6.1911		6.1021	6.1838	6.201	5.7823		5.6679	6.1966	6.3509	6.7052		5.8261	5.6218	6.4305	5.7831		5.7565	6.3487	5.6827	5.684
ef0340	314062	314214	+		hypothetical protein	5.803	5.6498	5.6772	6.3652		6.2926	6.0228	6.1565	5.9659		5.6588	6.3859	5.8375	6.6642		6.2169	5.467	6.3014	5.7124		6.085	6.1112	5.671	5.9155
ef0341	314218	314760	+		hypothetical protein	5.6306	5.6603	5.7283	6.1505		5.9533	5.7791	5.8322	5.9182		5.6341	6.1938	5.9969	5.9066		6.0392	5.5457	5.671	5.9614		5.9447	5.8322	5.9851	6.0136
ef0342	314760	315098	+		hypothetical protein	5.3865	5.4805	5.8292	6.2942		6.2206	5.5684	5.8127	5.6209		5.5496	6.2791	6.0388	6.3404		5.8106	5.4588	6.1605	5.8521		5.4972	6.3375	5.6977	5.5417
ef0343	315085	315516	+		conserved hypothetical protein TIGR01725	6.2208	6.2984	6.2198	7.2304		6.6661	6.6356	6.904	6.0281		5.6679	7.1684	7.2326	7.2682		6.0092	5.8462	6.4529	5.9292		5.7639	6.7455	5.9696	6.3305
ef0344	315520	315903	+		hypothetical protein	5.9446	5.6479	5.8582	6.6499		6.5653	6.3929	6.412	5.9574		5.4127	6.6162	6.7973	6.7805		6.1273	5.5134	6.2699	6.3847		5.6086	6.552	5.8686	6.1079
ef0345	315890	316516	+		conserved domain protein	5.681	5.7264	5.8776	6.5724		6.4169	5.9285	5.9903	5.9927		5.8741	6.4227	6.1605	6.6673		5.9395	5.9382	6.1357	6.1024		5.8996	6.686	5.9012	6.3291
ef0346	316585	317073	-		hypothetical protein	5.1724	5.1301	5.174	5.4301		5.5479	5.6072	5.269	5.0618		5.1031	5.3547	5.389	5.6611		5.2217	5.1192	5.1125	5.2617		5.0871	5.6053	5.124	5.1525
ef0347	317086	317373	+		peptide methionine sulfoxide reductase domain protein	5.2554	5.2315	5.3226	5.4631		5.3998	5.1469	5.2839	5.2903		5.4029	5.6116	5.4456	5.4956		5.4419	5.2842	5.1024	5.3961		5.5121	5.3809	5.1771	5.6565
ef0348	317373	320522	+		tail protein	5.4095	5.4412	5.4748	5.9923		5.889	5.8158	5.8068	5.6424		5.4719	5.9161	5.9172	6.0333		5.6171	5.4919	5.709	5.6436		5.5265	5.8185	5.6056	5.6287
ef0349	320535	321410	+		tail protein putative	5.4536	5.597	5.8676	6.167		6.0819	5.872	5.7169	5.7861		5.6718	5.9148	6.029	6.1438		5.8781	5.5959	5.8338	5.8767		5.7635	5.952	5.509	5.6497
ef0350	321410	322495	+		conserved hypothetical protein	5.4603	5.4364	5.6701	6.145		5.8907	5.7097	5.7882	5.7345		5.5415	6.0388	5.9083	6.03		5.7941	5.57	5.7645	5.9389		5.6751	5.9708	5.5732	6.0307
ef0351	322506	323540	+		structural protein putative	5.4465	5.4427	5.4102	6.0419		5.9219	5.8416	5.6871	5.4594		5.5118	5.999	5.7216	6.2294		5.9091	5.4797	5.7372	5.524		5.5128	5.8575	5.4369	5.4831
ef0352	323551	324342	+		hypothetical protein	5.9091	5.9562	5.9401	6.604		6.3067	6.2703	6.213	5.7566		5.9289	6.4096	6.5292	6.7769		6.1742	5.927	6.2494	6.1893		5.8533	6.327	5.9784	5.9922
ef0353	324418	324672	+		holin putative	5.7689	5.7454	6.0595	6.3178		6.4638	5.9817	6.0466	5.9055		6.1519	6.3457	6.3209	6.3133		5.9397	5.5031	5.6822	6.7145		5.875	6.4519	5.9753	6.0042
ef0354	324675	324881	+		holin putative	6.3436	6.5207	6.3109	6.5673		6.4955	6.7467	6.3708	6.7281		6.4333	6.6828	6.189	6.4788		6.7056	6.615	5.9144	6.7799		6.4798	6.6342	6.523	6.8818
ef0355	324884	326185	+		endolysin putative	5.966	5.8008	5.8876	5.9552		5.8682	5.7682	5.9569	6.0773		5.8635	5.9961	6.135	6.0416		6.0966	5.9447	6.5352	5.6725		6.0193	5.9614	5.8715	5.7945
eftRNAMet5	326260	326333	+	eftRNAMet5	tRNA-Met	10.1788	8.9656	8.0878	8.5047		8.5303	9.4605	7.9961	6.3353		7.5811	9.8197	7.9353	7.3665		6.0355	8.3015	6.5483	5.8236		5.6262	7.937	9.32	9.2255
ef0356	326447	326572	-		hypothetical protein	5.0444	5.0444	5.0444	5.0444		5.0444	5.0444	5.0444	5.0444		5.0444	5.0444	5.0444	5.1229		5.0444	5.1405	5.0444	5.2159		5.1262	5.219	5.0444	5.0444
ef0357	326550	327170	-		conserved hypothetical protein	5.3868	5.4462	5.4456	5.3397		5.4654	5.5399	5.5132	5.5901		5.4347	5.4889	5.5226	5.4672		5.4807	5.5208	6.0228	5.2822		5.8186	5.5567	5.5471	5.43
ef0358	327192	328166	-		glyoxalase family protein	6.3509	6.2517	6.0873	6.123		6.0871	6.0131	6.2168	6.0752		6.1527	6.0094	6.1026	5.9174		6.2939	6.1475	5.9353	5.8829		6.141	6.0899	6.3265	6.2302
ef0359	328453	328788	+	sugE-1	sugE protein	5.2271	5.3167	5.2293	5.2876		5.2657	5.2159	5.1691	5.0444		5.0873	5.1757	5.3265	5.1037		5.3284	5.1171	5.1891	5.405		5.1361	5.1983	5.3315	5.6204
ef0360	328785	329096	+	sugE-2	sugE protein	5.6609	5.5127	5.4705	5.3713		5.6444	5.3122	5.6026	5.6793		5.5534	5.4315	5.7152	5.3905		5.2779	5.3984	5.6401	5.3522		5.691	5.3576	5.7942	5.5365
ef0361	329192	330238	-		chitinase family 2	5.2571	5.2844	5.3044	5.1833		5.1353	5.3583	5.3549	5.2216		5.2403	5.2368	5.354	5.2266		5.1994	5.3932	5.5874	5.3523		5.234	5.284	5.3935	5.329
ef0362	330281	330865	-		chitin binding protein putative	5.0812	5.0928	5.2385	5.0872		5.1756	5.0958	5.2344	5.1298		5.1873	5.146	5.1838	5.1123		5.0888	5.1674	5.3338	5.1933		5.166	5.2663	5.1751	5.1056
ef0363	331108	332286	+		ISEf1 transposase	5.0444	5.0444	5.0444	5.0444		5.0444	5.0444	5.0444	5.0444		5.0444	5.0444	5.0444	5.0444		5.0444	5.0444	5.0444	5.0444		5.0444	5.0444	5.0444	5.0444
ef0365	332486	333220	+		conserved hypothetical protein	7.0531	6.7989	7.0484	7.0695		7.199	7.0551	7.0237	7.1789		7.2435	7.1903	6.8309	7.3297		7.1426	7.5401	6.8681	7.416		7.0837	7.2212	7.0286	7.1182
ef0366	333271	334104	+		conserved hypothetical protein	7.4692	7.3365	7.3673	7.7369		7.8106	7.831	7.4472	7.0683		7.1526	7.7365	7.451	7.8149		6.9804	7.6079	7.5899	7.6221		6.8819	7.8342	6.8495	7.1127
ef0367	334121	334657	+		conserved hypothetical protein	6.9975	6.808	6.9133	6.8155		7.1003	7.293	6.8428	7.2667		7.1326	6.9482	6.7107	7.0607		7.2429	7.1798	7.3739	7.2029		7.1439	7.1954	7.1507	7.1823
ef0368	334680	336032	-		aspartate kinase	7.9564	8.0015	7.9552	7.5044		7.9193	8.12	8.2836	8.5069		8.3131	7.7423	8.1552	7.8359		8.4285	8.2089	8.4607	7.9458		8.4108	7.8848	8.4488	8.1972
ef0369	336219	336905	+		hydrolase haloacid dehalogenase-like family	7.9793	7.9712	7.9075	7.8842		7.7053	7.7506	7.8177	8.3303		8.2042	8.0311	7.8459	7.9163		8.4178	7.8466	7.7999	8.1679		8.3015	7.8126	8.1427	8.3163
ef0370	337091	338827	+	ezrA	conserved hypothetical protein	8.1989	8.2339	8.3635	8.7377		8.6425	8.3732	8.3063	8.628		8.4382	8.6435	8.3324	8.8065		8.5888	8.6486	8.5869	8.7283		8.4334	8.6645	8.3331	8.4074
ef0371	338954	340099	+		aminotransferase class V	7.3619	7.5594	7.6888	7.2484		6.8564	7.0031	7.7194	7.2931		7.0297	6.8802	7.7479	7.3497		6.8099	7.0439	8.0766	7.0877		7.059	6.901	7.1675	7.2028
ef0372	340151	340843	-	err13	DNA-binding response regulator	6.1676	6.0701	6.2064	6.093		6.1973	6.3303	6.0982	6.477		6.3289	6.2124	6.1044	5.9354		6.3907	6.2785	5.8018	6.5006		6.3076	6.2571	6.324	6.2226
ef0373	340840	342321	-	erk13	sensor histidine kinase	5.7605	5.7275	5.6842	5.5587		5.7275	5.4704	5.6126	6.2285		6.098	5.9089	5.5441	5.6242		6.3401	5.9806	5.643	5.9713		6.0916	5.9086	6.2602	6.3401
ef0374	342508	343485	+		lipoprotein putative	5.0444	5.0444	5.0779	5.0702		5.0893	5.0444	5.076	5.0961		5.1174	5.0444	5.0733	5.0854		5.0444	5.0444	5.0444	5.0599		5.0552	5.0914	5.0444	5.0995
ef0375	343670	344635	+		hypothetical protein	5.1106	5.1028	5.1223	5.1088		5.1426	5.1064	5.1323	5.0444		5.1183	5.1219	5.158	5.1655		5.098	5.1445	5.1629	5.1438		5.0662	5.2046	5.0718	5.1713
ef0376	344854	345897	+		hypothetical protein	5.1058	5.2255	5.1854	5.2272		5.2213	5.2362	5.2031	5.1475		5.1262	5.2629	5.2241	5.1568		5.0818	5.1706	5.1843	5.1571		5.1041	5.1661	5.0946	5.1622
ef0377	346269	346874	+		ankyrin repeat family protein	6.6864	6.5265	6.6399	6.4861		6.6005	6.61	6.9828	6.4763		6.8777	6.4338	6.8665	6.6519		6.4303	6.4642	7.1953	7.0221		6.7477	6.7749	6.7686	7.1789
ef0378	346926	348137	+			6.9103	6.9022	6.9262	6.5392		6.6714	6.7864	6.8355	6.8428		6.7427	6.6201	6.8907	6.8377		6.6427	6.9261	7.6143	6.9397		6.8438	6.8112	6.8464	6.8349
ef0379	348247	348666	-		death-on-curing family protein	5.9147	5.628	5.8795	6.3361		6.5955	6.0149	5.8715	5.7432		6.3517	6.6204	5.7337	6.1764		5.8788	6.2341	5.37	6.6801		5.8965	6.3914	5.7174	6.0419
ef0380	348663	348902	-		conserved hypothetical protein	6.6961	6.012	6.4025	7.2343		7.114	6.5129	6.1767	6.3588		6.7601	7.1151	6.258	6.5995		6.9331	6.4379	5.4178	7.6219		6.0075	7.0342	6.7207	6.7779
ef0381	349003	349821	-		conserved hypothetical protein	5.3111	5.1785	5.161	5.5931		5.5913	5.5707	5.4653	5.2582		5.1479	5.5603	5.5159	5.7705		5.3084	5.2171	5.344	5.3236		5.347	5.7288	5.2133	5.2713
ef0382	349790	351382	-		conserved hypothetical protein	5.3626	5.2226	5.2981	5.4399		5.5139	5.5015	5.3446	5.2777		5.3499	5.4683	5.3306	5.5596		5.3691	5.4225	5.1918	5.3811		5.428	5.4911	5.3591	5.39
ef0383	351505	354516	+		protein FdrA/conserved hypothetical protein	5.0872	5.1052	5.0626	5.1384		5.0737	5.0943	5.0894	5.0501		5.0541	5.0797	5.1062	5.1072		5.0875	5.065	5.0835	5.052		5.0654	5.0751	5.0664	5.0745
ef0384	354509	355342	+		hypothetical protein	5.0703	5.0444	5.0836	5.1041		5.0551	5.0806	5.0667	5.0546		5.0619	5.1164	5.067	5.0686		5.0757	5.0444	5.0946	5.0895		5.0696	5.063	5.0444	5.0444
ef0385	355352	356605	+		major facilitator family transporter	5.0957	5.1116	5.0792	5.1137		5.1139	5.0686	5.1078	5.058		5.0676	5.1162	5.0892	5.0844		5.0858	5.074	5.1043	5.0686		5.1105	5.0812	5.0863	5.1567
ef0386	356740	357678	+	arcC-2	carbamate kinase	5.0674	5.1044	5.0793	5.0976		5.1185	5.1081	5.0967	5.0805		5.0905	5.1085	5.0745	5.0765		5.1525	5.0577	5.1066	5.0444		5.0668	5.0609	5.1272	5.0829
ef0387	357685	358905	+		sodium/dicarboxylate symporter family protein	5.0797	5.1246	5.1064	5.145		5.1157	5.0444	5.1529	5.1527		5.1373	5.1061	5.1203	5.141		5.1384	5.209	5.3113	5.2099		5.1369	5.1371	5.1699	5.187
ef0388	358995	360056	+	allD	ureidoglycolate dehydrogenase	5.3237	5.2345	5.2835	5.2762		5.2406	5.2077	5.3557	5.1153		5.1887	5.2469	5.1811	5.2242		5.0932	5.1793	5.301	5.1882		5.1595	5.2171	5.1878	5.1442
ef0389	360122	361477	+		membrane protein putative	5.1824	5.1269	5.1542	5.1614		5.1522	5.2344	5.1338	5.1304		5.1685	5.1109	5.159	5.1457		5.1475	5.185	5.2104	5.1266		5.1929	5.197	5.1487	5.1232
ef0390	361493	362725	+		N-acyl-D-amino-acid deacylase family protein	5.1135	5.1016	5.1229	5.2904		5.2085	5.1404	5.1566	5.1517		5.0796	5.1869	5.198	5.2371		5.0761	5.0943	5.2138	5.1461		5.136	5.1243	5.1386	5.1585
ef0392	363117	365411	+		hypothetical protein	5.1275	5.1237	5.182	5.3209		5.2906	5.3224	5.187	5.1628		5.1431	5.324	5.2308	5.3107		5.287	5.1747	5.1413	5.2548		5.1935	5.2703	5.1722	5.1593
ef0393	365503	365667	-		hypothetical protein	5.0444	5.0444	5.0444	5.0444		5.0444	5.0444	5.0444	5.0444		5.1306	5.0444	5.0444	5.0444		5.0444	5.0444	5.0444	5.0444		5.0444	5.0444	5.0444	5.0444
ef0394	365868	367217	+	salB (or sagA)	secreted antigen putative	11.1395	10.4512	10.4144	11.572		11.0417	11.4291	11.991	9.9276		9.6558	10.5747	11.844	10.8859		9.8327	10.3512	11.2766	9.894		9.8452	10.5491	10.0554	9.8711
ref56	367328	367527	+	ref56	sRNA	10.9936	11.3081	10.931	9.7296		10.3526	10.6094	11.0456	12.3193		12.423	11.036	10.3061	9.7694		12.8724	11.8149	9.8084	11.5804		12.5179	11.0335	12.5901	12.1213
ef0395	367625	368752	+		methionine synthase putative	6.0386	6.418	6.2094	5.8775		5.8026	6.0145	6.1352	6.3434		6.1074	5.6576	6.4012	5.9608		6.0821	6.1096	6.883	6.0685		6.4319	6.1709	6.3898	6.1161
ef0396	368804	369988	-		conserved hypothetical protein	7.8459	7.9603	7.8763	7.2321		7.3034	7.7196	7.4228	7.9743		7.9797	7.4441	7.5349	7.3149		8.2173	8.063	7.7709	7.8486		8.3781	7.8909	7.8977	7.9651
ef0397	370004	370519	-		conserved hypothetical protein	7.7534	7.3496	7.4635	6.7471		6.8447	7.1722	7.138	7.7419		7.6755	7.0806	7.3776	6.8001		7.8079	7.7184	6.9852	7.7461		8.0841	7.2035	7.7089	7.8102
ef0398	370596	370697	+		hypothetical protein	5.0444	5.179	5.0444	5.0444		5.0444	5.0444	5.0444	5.0444		5.0444	5.0444	5.0444	5.0444		5.0444	5.0444	5.1256	5.0444		5.0444	5.0444	5.0444	5.0444
ef0399	370712	371398	+		conserved hypothetical protein	9.4296	9.7661	9.8355	8.6072		8.6519	8.1058	9.1779	9.2153		9.1938	8.1028	9.2975	8.7305		8.8262	8.6067	8.4393	8.8357		8.9385	8.223	9.6074	9.3407
ef0400	371395	372339	+		conserved hypothetical protein	8.6998	8.9321	9.0393	8.2749		8.1036	8.3728	8.7114	8.6439		8.6667	8.0826	8.9008	8.4402		8.4675	8.5218	8.7637	8.5207		8.842	8.411	8.8672	8.6746
ef0401	372355	372996	+	pcp	pyrrolidone-carboxylate peptidase	9.3132	9.5479	9.0956	9.0314		8.8798	9.2233	9.5379	9.0912		8.9031	8.6494	9.7994	9.0293		8.9072	8.8646	10.1824	8.5208		9.1248	8.6841	8.9705	8.7872
ef0402	373586	374989	+	nhaC-1	Na+/H+ antiporter	7.9398	8.334	8.3142	7.6029		7.5585	7.4923	8.1526	8.1804		7.9461	7.2959	8.2308	7.5615		7.6917	7.3856	8.0732	7.7015		8.0033	7.5571	8.1575	7.7887
ef0403	375141	375575	+	llrb	transcriptional regulator MarR family	6.1468	6.3064	6.1449	6.1656		6.1693	6.0615	6.2619	5.9928		6.1602	6.1173	6.2767	6.2539		6.0503	6.3409	5.9042	6.2711		5.7894	6.0399	5.9154	6.2353
ef0404	375580	376215	+		nitroreductase family protein	5.9365	6.207	6.2387	6.0329		6.0034	6.3078	5.9598	6.2635		6.2617	6.0491	6.0561	6.2016		6.3207	6.4133	6.6324	6.2197		6.1449	6.3389	6.2604	6.2056
ef0405	376258	377091	-		hydrolase haloacid dehalogenase-like family	6.4699	6.3701	6.4419	6.0244		6.1439	6.3066	6.3495	6.4683		6.4601	6.2002	6.439	6.1139		6.6578	6.4528	6.8224	6.1909		6.5824	6.2716	6.5221	6.3251
ef0406	377290	379017	+		PTS system IIBC component	5.5941	5.7737	5.6258	5.6488		5.6238	5.8906	5.8477	5.6384		5.5534	5.6647	5.847	5.7036		5.6265	5.5824	5.9462	5.477		5.6475	5.4743	5.7267	5.6565
ef0407	379008	381041	+		transcriptional regulator putative	5.5389	5.3999	5.4491	5.4457		5.4277	5.5259	5.4768	5.4404		5.498	5.5121	5.4282	5.5212		5.3525	5.5265	5.5603	5.3019		5.3781	5.3843	5.302	5.4428
ef0408	381052	381486	+		PTS system IIA component	5.6165	5.5192	5.5706	5.5143		5.4834	5.5693	5.3768	5.4977		5.3195	5.4703	5.3925	5.3583		5.1326	5.6088	5.5374	5.5568		5.5005	5.5272	5.2445	5.277
ref57	381638	381677	+	ref57	sRNA	6.138	6.5012	5.6992	5.3317		6.1031	6.4177	5.8588	7.2824		6.9675	6.6924	6.1516	5.8141		6.4223	6.8042	6.3529	6.746		5.8394	5.9008	5.5927	6.5817
ef0409	381741	381896	-		hypothetical protein	7.1795	6.5246	6.5876	6.5341		6.0949	6.7113	6.3826	6.5257		6.4379	6.288	6.2789	5.9386		6.9297	6.2679	5.5848	6.4212		6.7291	6.2562	6.9191	6.4374
ef0411	382082	383854	+		PTS system mannitol-specfic IIBC components	5.0688	5.0605	5.0444	5.0515		5.0841	5.0953	5.0619	5.0444		5.069	5.053	5.0762	5.0672		5.0738	5.0444	5.073	5.0827		5.0504	5.0705	5.0668	5.0649
ef0412	383869	384306	+	mltF	PTS system mannitol-specific IIA component	5.0444	5.0444	5.0444	5.0444		5.0846	5.0444	5.0586	5.0444		5.0444	5.0444	5.0444	5.0674		5.0444	5.0444	5.0444	5.0617		5.0444	5.0621	5.0444	5.0444
ef0413	384321	385475	+	mtlD	mannitol-1-phosphate 5-dehydrogenase	5.0632	5.0568	5.0634	5.0554		5.0825	5.0444	5.0444	5.0811		5.057	5.0577	5.085	5.0878		5.0558	5.0766	5.088	5.1342		5.0535	5.0711	5.0559	5.0757
ef0414	385542	386657	-		oxidoreductase DadA family	7.566	7.514	7.165	7.045		7.0565	7.3747	7.6047	6.7772		6.8489	6.8926	7.7295	6.9601		6.7382	6.9994	7.8013	6.4467		6.5691	6.9458	6.8005	6.613
ef0415	386736	387374	-		conserved hypothetical protein	6.0738	5.9504	5.8851	5.8476		5.9109	5.8897	6.3502	5.7102		6.0792	5.9968	6.0964	5.7962		6.0347	5.8266	6.4019	5.6587		5.8308	5.9931	6.1826	5.9653
ef0417	387695	388873	+		conserved hypothetical protein	5.7365	5.6365	5.7834	6.1295		6.0119	5.6155	5.9285	5.6481		5.508	5.9534	5.7757	6.0346		5.9033	5.4492	5.8154	5.8524		5.7926	5.7228	5.8346	5.8454
ef0418	388883	390819	+			6.2964	6.38	6.4689	6.4638		6.4216	6.3473	6.5569	6.6854		6.4106	6.2768	6.4549	6.3211		6.438	6.1824	6.7247	6.2129		6.2824	6.0988	6.4304	6.3736
ef0419	390874	391578	-		conserved hypothetical protein	11.9786	12.2335	12.1876	11.7324		11.5926	12.0774	11.6101	12.0475		12.0614	11.9407	11.3121	11.5992		11.7946	12.3764	12.5061	12.1449		11.6446	11.9342	12.2177	12.1189
ef0420	391578	393095	-		drug resistance transporter EmrB/QacA family protein	11.2763	11.4136	11.2987	10.7857		10.919	11.2947	10.7519	11.2354		11.361	10.9277	10.636	10.8057		11.1584	11.3546	11.1271	10.9681		11.1534	11.0853	10.9559	10.8979
ef0421	393208	393663	+		transcriptional regulator MerR family	6.5755	6.5035	6.4389	6.2551		6.3385	5.7679	6.4732	6.3663		6.3998	5.9799	6.6135	6.1237		6.602	6.3238	6.3828	6.2689		6.2497	5.8391	6.5218	6.5762
ef0422	393794	394546	+		transcriptional regulator IclR family	6.8723	6.6482	6.7662	6.3988		6.3687	5.9499	6.5189	6.7868		7.071	6.4077	6.199	6.2701		7.0608	7.0389	5.6009	6.9548		6.6016	6.403	7.065	7.1605
ef0423	394707	395354	+	eda-1	2-dehydro-3-deoxyphosphogluconate aldolase/4-hydroxy-2-oxoglutarate aldolase	5.1731	5.3259	5.1902	5.3123		5.176	5.2219	5.1998	5.2763		5.0889	5.2643	5.2366	5.1503		5.1427	5.2086	5.2408	5.1358		5.1994	5.1599	5.1629	5.2046
ef0424	395359	396366	+		2-dehydro-3-deoxygluconokinase putative	5.1687	5.1805	5.1703	5.2769		5.3106	5.161	5.2249	5.2355		5.1153	5.2831	5.2384	5.1791		5.0703	5.2086	5.3345	5.2688		5.1361	5.1702	5.1466	5.1152
ef0425	396388	397218	+	kduI-1	4-deoxy-l-threo-5-hexosulose-uronate ketol-isomerase	5.1939	5.112	5.1346	5.2036		5.2259	5.2177	5.1034	5.0649		5.1299	5.1515	5.1224	5.2387		5.1805	5.1602	5.1242	5.2176		5.0946	5.0996	5.1966	5.1708
ef0426	397240	398028	+		gluconate 5-dehydrogenase putative	5.4513	5.3695	5.3465	5.4614		5.3675	5.4477	5.4554	5.247		5.502	5.4934	5.4147	5.3352		5.1256	5.2783	5.4471	5.2849		5.3134	5.3781	5.3205	5.3182
ef0428	398252	399364	+		conserved hypothetical protein	5.0444	5.0444	5.0444	5.0558		5.0604	5.0444	5.0556	5.0444		5.0705	5.0444	5.0444	5.0535		5.0444	5.0444	5.0444	5.0444		5.0444	5.0444	5.0444	5.0444
ef0429	399385	400392	+		TRAP dicarboxylate transporter DctP subunit	5.0659	5.1004	5.0444	5.1061		5.0707	5.0444	5.0751	5.0863		5.0589	5.1188	5.0817	5.0644		5.0444	5.0568	5.0612	5.0818		5.0961	5.0521	5.1091	5.1152
ef0430	400407	400883	+		TRAP dicarboxylate transporter DctQ subunit	5.0444	5.0444	5.0674	5.0708		5.0444	5.1072	5.0574	5.0444		5.0444	5.0444	5.0444	5.0656		5.0444	5.0444	5.0444	5.0761		5.0882	5.0444	5.0444	5.0444
ef0431	400919	402214	+		TRAP dicarboxylate transporter DctM subunit	5.1262	5.1513	5.2579	5.0831		5.1183	5.0678	5.1736	5.1404		5.1637	5.1364	5.1641	5.1133		5.1427	5.1197	5.0897	5.1358		5.3057	5.1983	5.1911	5.2046
ef0432	402362	403234	-	eda-1	transcriptional regulator AraC family	5.4735	5.3678	5.4594	5.2223		5.3723	5.2098	5.3528	5.5527		5.5955	5.3021	5.3568	5.2803		5.3433	5.7894	5.157	5.6155		5.4902	5.3273	5.7819	5.5067
ef0433	403381	404865	+		rhamnulokinase putative	5.0444	5.054	5.0444	5.0529		5.0444	5.0444	5.0486	5.0444		5.0542	5.0444	5.0444	5.0444		5.0444	5.0444	5.0501	5.0444		5.0444	5.0496	5.0533	5.0567
ef0434	404862	406148	+	rhaA	L-rhamnose isomerase	5.0444	5.0444	5.0444	5.064		5.0651	5.0444	5.0589	5.0444		5.0781	5.0444	5.0591	5.0444		5.0444	5.0733	5.0641	5.0444		5.077	5.0684	5.065	5.0864
ef0435	406185	407024	+	rhaD	rhamnulose-1-phosphate aldolase	5.0444	5.0614	5.0444	5.0595		5.0444	5.0444	5.0666	5.0444		5.0444	5.0626	5.078	5.0565		5.06	5.0444	5.0545	5.0444		5.0444	5.072	5.0758	5.066
ef0436	407021	407332	+		conserved hypothetical protein	5.0444	5.0444	5.0444	5.0444		5.0727	5.0444	5.0444	5.0444		5.0444	5.0444	5.0746	5.0444		5.0444	5.0444	5.0715	5.0444		5.0444	5.1175	5.0444	5.0444
ef0437	407542	408462	+		transcriptional regulator AraC family	5.0444	5.0599	5.0563	5.0717		5.1291	5.0444	5.0579	5.1434		5.0444	5.0937	5.0751	5.0879		5.1278	5.0846	5.0628	5.0772		5.1337	5.0943	5.1288	5.1028
ef0438	408455	409300	+		conserved domain protein	5.3666	5.4038	5.3387	5.2144		5.2506	5.2148	5.2183	5.8536		5.4753	5.3689	5.214	5.2355		5.4375	5.4315	5.1698	5.4916		5.7063	5.3579	5.5231	5.6671
ef0439	409383	409583	-		immunity protein PlnM putative	5.7903	5.7624	5.9523	5.6123		5.5301	5.752	5.5176	5.7934		5.7727	5.6078	5.6218	5.4012		6.3924	5.518	5.4802	5.4696		6.3661	5.6651	6.4785	5.9086
ef0440	409689	411170	-		di-/tripeptide transporter	8.7661	8.9873	8.9831	8.1239		8.1677	8.7424	8.1988	9.0718		8.9997	8.2449	8.0888	8.0727		9.018	8.8768	8.9661	8.3876		9.0467	8.6038	8.6345	8.509
ef0441	411372	411482	-		hypothetical protein	5.0444	5.0444	5.0444	5.0444		5.0444	5.0444	5.0444	5.0444		5.0444	5.0444	5.0444	5.0444		5.0444	5.0444	5.0444	5.0444		5.0444	5.0444	5.0444	5.0444
ef0442	411489	411710	+		hypothetical protein	5.1395	5.0444	5.0444	5.0444		5.0444	5.0444	5.0444	5.0444		5.1707	5.0444	5.0866	5.0895		5.0444	5.0444	5.0444	5.0444		5.2239	5.0444	5.0444	5.0444
ef0443	411989	412588	+		LysM domain protein	9.7392	9.5259	9.7436	9.4948		9.4808	9.4396	10.3666	9.6382		8.8567	8.47	9.6038	8.7521		8.7716	8.8639	9.8668	8.3805		8.676	8.4541	8.5419	8.3702
ef0444	412658	413131	-			7.8708	7.7144	7.267	7.2191		7.1234	7.5321	7.9951	7.5018		7.3742	7.2252	7.8626	7.2363		7.7305	7.3796	8.7846	7.0351		7.4744	7.2821	7.6279	7.3154
ef0445	413203	414018	+	menB	naphthoate synthase	9.0503	9.557	9.4514	8.8898		8.9846	9.2184	9.3507	9.4212		9.2965	8.751	9.4175	9.0472		9.4031	9.2542	10.1355	9.1167		9.5325	9.3032	9.3534	9.2382
ef0446	414023	415480	+	menE	O-succinylbenzoic acid--CoA ligase putative	7.2027	7.4189	7.2421	7.5097		7.141	7.2933	7.5824	6.9306		6.9081	6.988	7.5611	7.37		6.9756	6.8856	8.39	6.8477		7.0839	7.0438	6.974	6.7956
ef0447	415477	416844	+	menD	menaquinone-specific isochorismate synthase putative	7.5742	7.6065	7.4194	7.8766		7.5266	7.6237	7.7507	6.8283		6.8706	7.1897	7.8691	7.7626		6.3908	6.9862	8.3731	6.926		6.8108	7.3026	6.7118	6.8871
ef0448	416844	418577	+	menF	2-succinyl-6-hydroxy-2 4-cyclohexadiene-1-carboxylic acid synthase/2-oxoglutarate decarboxylase	7.1504	7.2834	7.2305	7.3036		7.1894	7.4284	7.3714	6.8263		6.7776	7.0049	7.4437	7.4418		6.539	7.1581	8.2578	7.0483		6.7788	7.2142	6.7777	6.7429
ef0449	418586	419389	+		hydrolase alpha/beta hydrolase fold family	7.7761	7.9934	7.8558	7.9282		7.5833	8.0942	8.2309	7.4639		7.421	7.5581	8.3266	7.9971		7.1775	7.7626	8.7825	7.5737		7.6494	7.8535	7.1566	7.3222
ef0450	419390	420493	+		mandelate racemase/muconate lactonizing enzyme family protein	7.491	7.7629	7.78	7.4836		7.5662	7.8346	7.6119	7.3734		7.508	7.2864	7.6913	7.6982		7.1327	7.6702	8.6244	7.4793		7.4399	7.6999	7.3207	7.3255
ef0451	420550	421248	-		glucosamine-6-phosphate isomerase putative	6.9335	6.6142	6.5225	6.8505		6.5601	7.1099	7.0977	6.2684		6.3302	6.3191	7.1111	6.964		6.1134	6.4375	7.6117	6.3091		6.3441	6.4611	6.0097	6.3594
ef0452	421500	423026	-		AMP-binding family protein	8.6578	8.7992	8.862	8.4598		8.3136	8.8446	8.6572	8.6917		8.5936	8.3087	8.8053	8.7119		8.2437	8.9212	9.7555	8.6582		8.5238	8.7357	8.4786	8.4563
ef0453	423247	423648	+	ohr ( gsp65)	OsmC/Ohr family protein	10.2669	10.53	10.7405	9.4381		9.7017	9.0334	10.6792	10.5268		10.6112	9.9116	10.1049	9.8708		11.6264	10.981	10.3801	10.773		11.2617	10.5231	11.7178	11.6497
ef0454	423692	424471	-		conserved hypothetical protein	5.8726	5.6883	5.5223	5.5017		5.5827	5.5926	5.6026	5.6758		5.8014	5.6352	5.5702	5.48		5.6772	5.5189	5.7072	5.6959		5.8394	5.4435	5.7582	5.6488
ef0455	424632	425435	+		PTS system IIC component	5.0977	5.0444	5.0444	5.0757		5.0664	5.0444	5.1202	5.0968		5.098	5.0444	5.1249	5.0695		5.0444	5.0444	5.1368	5.0444		5.0962	5.1014	5.1407	5.1111
ef0456	425428	426246	+		PTS system IID component	5.0708	5.0962	5.0444	5.0902		5.0553	5.0444	5.1475	5.0444		5.0797	5.0997	5.1013	5.1288		5.0604	5.0444	5.0854	5.0444		5.0953	5.0633	5.0606	5.0444
ef0457	426277	426753	+		PTS system IIB component	5.4417	5.5484	5.7171	5.355		5.4212	5.1673	5.4228	5.3656		5.3969	5.4374	5.349	5.4505		5.2972	5.6209	5.6949	5.5298		5.3624	5.4041	5.5568	5.5825
ef0458	426770	427621	+		phosphosugar-binding transcriptional regulator putative	5.7571	5.751	5.7955	5.606		5.6095	5.6273	5.5933	5.9332		5.7295	5.6422	5.6024	5.5606		5.7517	5.8295	5.5949	5.7751		5.9217	5.7971	5.9121	6.0639
ef0459	427624	428526	+		glucokinase regulator-related protein	5.4791	5.5611	5.7396	5.7095		5.4915	5.5767	5.7398	5.6674		5.4997	5.4046	5.7733	5.6063		5.3462	5.71	6.0592	5.5045		5.4687	5.6262	5.5708	5.6615
ef0460	428539	429528	+		conserved hypothetical protein	5.4623	5.5534	5.5714	5.4455		5.3664	5.3989	5.5372	5.4885		5.3619	5.3131	5.5018	5.5138		5.2775	5.4401	5.6702	5.4108		5.4683	5.4292	5.4217	5.417
ef0461	429538	429957	+		PTS system IIA component	6.3733	6.0763	5.7882	6.1516		5.7525	6.1223	6.3403	5.4967		5.465	5.7538	6.1357	5.7561		5.7692	5.9297	6.53	5.5847		5.686	5.8055	5.9214	5.7794
ef0462	429992	430801	-		conserved domain protein	8.5241	8.4936	8.2807	7.6256		7.8979	8.2288	8.1178	8.372		8.5889	8.1576	7.9128	7.3622		8.8465	8.4268	8.2296	8.1515		8.7765	8.1327	8.6798	8.3982
ef0463	430995	431603	+	sodA	superoxide dismutase Mn	11.3588	11.5829	11.6341	10.6332		10.9914	11.132	11.7056	10.7929		11.1451	11.1521	11.1151	10.9002		11.4513	11.8184	11.0147	11.0734		11.4146	11.8458	11.667	11.779
ef0464	431752	432732	+	dapF	diaminopimelate epimerase	6.3635	6.3747	6.4056	6.6945		6.5862	6.5491	6.4566	6.2098		6.0095	6.4402	6.5446	6.5168		6.2071	6.0694	6.0995	6.3005		6.1664	6.5915	6.2346	6.3662
ef0465	432882	434090	+		transcriptional regulator	10.3324	10.4035	10.2456	10.4296		10.3968	10.6523	11.0079	10.0139		10.1034	10.0184	10.885	10.2928		9.684	10.0074	11.0185	9.6787		9.5801	9.9449	9.7027	9.6567
ef0466	434221	434922	+	nagB	glucosamine-6-phosphate isomerase	5.9409	5.9447	5.9241	6.0111		6.0544	5.6709	5.9045	6.1784		6.134	6.1419	5.9503	6.0108		5.7561	6.1485	6.3505	6.3146		5.8636	5.9294	5.9469	5.8442
ef0467	435018	435719	+		MgtC family protein	7.1545	7.1472	6.934	6.8871		6.8091	6.9968	7.303	7.1615		7.1285	6.6469	7.3751	6.7266		7.004	6.7171	7.4505	6.7006		6.8743	6.5344	6.7163	6.9004
ef0468	435878	436447	+		LemA family protein	5.5	5.277	5.3724	5.6244		5.7963	5.1479	5.4772	5.6501		6.154	5.9405	5.7752	5.7608		6.265	5.5567	5.3649	5.8312		5.9627	5.6408	5.7659	6.1386
ef0469	436492	437778	+		conserved domain protein	5.429	5.3993	5.4785	5.9526		5.9589	5.2019	5.6247	5.597		5.4487	5.8417	5.8418	6.1707		5.4598	5.2691	5.548	5.5335		5.5472	5.498	5.5396	5.7499
ef0470	437818	438783	-	nrdF	ribonucleoside-diphosphate reductase 2 beta subunit	8.2947	8.4588	8.391	8.4404		8.5592	8.6761	8.2598	8.6806		8.6991	8.7662	8.0842	8.3775		8.5595	8.6492	7.9863	8.6543		8.4918	8.4464	8.4135	8.3329
ef0471	438984	441143	-	nrdE	ribonucleoside-diphosphate reductase 2 alpha subunit	6.5039	6.7192	6.6778	7.2875		7.4646	7.3395	7.0145	6.8867		6.8998	7.2571	6.8671	7.2783		6.8359	6.7713	6.722	6.8519		6.7017	7.0361	6.5572	6.5934
ef0472	441124	441501	-	nrdI	nrdI protein	9.4907	9.5796	9.5795	9.3137		9.5203	9.5781	9.8016	10.0178		9.8307	9.5743	9.2153	9.1128		9.9115	9.3079	9.2747	8.8788		9.8664	8.9174	9.6082	9.1522
ef0473	441503	441727	-	nrdH	ribonucleoside-diphosphate reductase 2 NrdH-redoxin	11.9692	12.0421	11.8264	10.9784		11.494	10.6048	12.0013	11.7673		11.8618	11.2348	11.2926	10.2671		12.3113	11.1235	10.5556	11.4894		11.7778	10.6832	12.3905	12.0846
ef0475	442241	442714	+	feoA	ferrous iron transport protein A	6.1042	5.9253	5.8986	5.8156		5.7694	5.8967	6.6219	5.9919		5.9538	5.3373	6.0657	5.7576		5.9894	5.676	6.305	5.6643		5.9099	5.4441	6.2504	5.7601
ef0476	442711	444861	+	feoB	ferrous iron transport protein B	6.038	5.9664	5.9437	5.8415		5.8877	5.6969	6.3042	5.9799		5.8754	5.5418	6.1528	5.9078		5.898	5.6867	6.2829	5.8387		5.9031	5.6861	5.9126	5.8411
ef0477	444868	445005	+		hypothetical protein	6.5618	6.8929	6.6013	6.1486		6.5497	6.0981	6.4754	6.7216		6.6229	5.9913	6.1468	6.5754		7.0127	6.0934	6.181	6.3871		6.4512	6.0003	6.3898	6.1168
ef0478	445197	445292	+		hypothetical protein	10.4242	11.2318	11.0286	9.2425		9.7634	10.6311	9.9616	10.5924		10.7236	9.8861	9.6344	9.6195		11.142	11.1787	8.425	10.5113		10.9263	11.2037	10.9592	10.8337
ef0479	445282	446451	-		site-specific recombinase phage integrase family	6.1049	6.0485	6.0501	5.9271		6.1824	6.0682	5.9451	5.9818		5.8842	6.0919	5.7898	5.903		6.3294	6.3306	5.5182	6.3476		5.9058	6.1079	6.1566	6.395
ef0480	446495	446725	-		excisionase putative	5.0444	5.0444	5.0914	5.0444		5.0444	5.0444	5.1488	5.0444		5.2231	5.0444	5.0444	5.0444		5.2062	5.0976	5.0808	5.0444		5.0896	5.0444	5.3076	5.0444
eftRNALys2	446802	446874	+	eftRNALys2	tRNA-Lys	14.7659	12.6855	11.7538	13.9176		12.7498	14.4538	13.1069	11.9693		12.3523	13.9241	13.4781	13.167		13.092	12.6359	11.2538	11.2589		11.9211	11.7433	13.5295	12.903
ef0481	447581	447826	-		conserved hypothetical protein	5.0444	5.0444	5.0444	5.1917		5.0444	5.0444	5.0444	5.3284		5.0444	5.0444	5.0826	5.1634		5.097	5.0444	5.0444	5.1053		5.1683	5.1064	5.0444	5.4333
ef0482	447820	448221	-		conserved hypothetical protein	5.0444	5.0797	5.0716	5.0444		5.0881	5.0444	5.0752	5.0444		5.0444	5.0444	5.0679	5.1422		5.2288	5.0752	5.0444	5.0444		5.1706	5.0444	5.1407	5.0444
ef0485	450206	454123	+		aggregation substance	5.05	5.0481	5.0584	5.0669		5.058	5.0444	5.0618	5.0488		5.0556	5.0483	5.0492	5.0573		5.0511	5.0476	5.066	5.0638		5.0552	5.0622	5.0613	5.0491
ef0486	454185	454541	+		hypothetical protein	5.0444	5.0444	5.0444	5.0444		5.0444	5.0444	5.0444	5.0444		5.0444	5.0444	5.0444	5.0444		5.0444	5.0444	5.0444	5.0444		5.0444	5.0444	5.0444	5.0444
ef0487	454563	454949	+		conserved domain protein	5.0444	5.0444	5.0444	5.0444		5.0444	5.0444	5.0444	5.0444		5.0444	5.0444	5.0444	5.0444		5.0444	5.0444	5.0444	5.0444		5.0444	5.0444	5.0444	5.0444
ef0488	455095	455355	+		hypothetical protein	5.0444	5.0444	5.0444	5.0444		5.0444	5.0444	5.0444	5.0444		5.0444	5.0444	5.0444	5.0444		5.0444	5.0444	5.0444	5.0444		5.0444	5.0444	5.0444	5.0444
ef0489	455366	456244	+		conserved domain protein	5.0444	5.0444	5.0444	5.0444		5.0545	5.0444	5.0444	5.0638		5.0444	5.0444	5.0444	5.0444		5.0444	5.0444	5.0444	5.0444		5.0444	5.0444	5.0444	5.0444
ef0490	456264	457079	+		cell wall surface anchor family protein	5.0444	5.0444	5.0444	5.0444		5.0553	5.0444	5.0444	5.0444		5.0444	5.0444	5.056	5.0444		5.0444	5.0444	5.0444	5.0444		5.0444	5.0728	5.0444	5.0444
ef0491	457105	458376	+		conserved domain protein	5.0444	5.0444	5.0444	5.0444		5.0444	5.0444	5.0444	5.0444		5.0444	5.0444	5.0444	5.0444		5.0444	5.0444	5.0444	5.0444		5.0444	5.0505	5.0444	5.0444
ef0492	458379	458996	+		hypothetical protein	5.0444	5.0444	5.0444	5.0444		5.0444	5.0444	5.0444	5.0444		5.0444	5.0444	5.0444	5.0444		5.0444	5.0444	5.0444	5.0444		5.0444	5.0444	5.0444	5.0444
ef0493	459028	459396	+		conserved hypothetical protein	5.0444	5.0444	5.1031	5.0444		5.0444	5.0444	5.0444	5.0444		5.0444	5.0444	5.0444	5.0444		5.0444	5.0444	5.0444	5.0444		5.0444	5.0654	5.0444	5.0444
ef0494	459396	459710	+		conserved hypothetical protein	5.0444	5.0444	5.0444	5.0444		5.0444	5.0444	5.0444	5.0444		5.0444	5.0925	5.0444	5.0444		5.0444	5.0444	5.0444	5.0444		5.0444	5.0444	5.0444	5.0444
ef0495	459763	460737	+		conserved domain protein	5.0444	5.0444	5.0444	5.0444		5.0444	5.0444	5.0508	5.0444		5.0444	5.0444	5.0444	5.0548		5.0444	5.0444	5.0444	5.0444		5.0444	5.0444	5.058	5.0444
ef0496	460742	461002	+		conserved hypothetical protein	5.0444	5.0444	5.0444	5.0444		5.0444	5.0444	5.0444	5.0444		5.0444	5.0444	5.0444	5.0444		5.0444	5.0444	5.0444	5.0444		5.0444	5.0444	5.0444	5.0444
ef0497	460999	461391	+		conserved hypothetical protein	5.0444	5.0444	5.0444	5.0444		5.0444	5.0444	5.0444	5.0444		5.0444	5.0444	5.0444	5.0444		5.0444	5.0444	5.0444	5.0444		5.0444	5.0444	5.0444	5.0444
ef0498	461423	461905	+		hypothetical protein	5.0444	5.0444	5.0671	5.0444		5.0628	5.0444	5.0953	5.0444		5.0444	5.0444	5.0444	5.0444		5.0444	5.0444	5.0444	5.0444		5.0444	5.0444	5.0718	5.0444
ef0499	462000	462458	+	ssb-2	single-strand binding protein	5.2644	5.3535	5.3276	5.2506		5.2096	5.2317	5.2115	5.2035		5.4091	5.203	5.2561	5.1304		5.6461	5.5071	5.3145	5.5222		5.2387	5.2498	5.7264	5.4872
ef0500	462563	465055	+		conserved hypothetical protein	5.1293	5.1285	5.1262	5.1334		5.1547	5.1045	5.1058	5.2374		5.1843	5.1686	5.0858	5.1004		5.166	5.1968	5.0648	5.2578		5.2128	5.1323	5.2625	5.1975
ef0501	465066	465410	+		lipoprotein putative	6.5507	6.401	6.3844	6.698		6.701	6.2404	6.349	6.7333		6.98	7.0105	6.5768	6.7437		6.6355	6.9088	6.6555	7.0484		6.6811	6.578	6.7572	6.5494
ef0502	465423	467768	+		membrane protein putative	5.0629	5.0505	5.0538	5.0659		5.0558	5.0444	5.0656	5.0517		5.0444	5.0509	5.0645	5.0616		5.0444	5.0813	5.0553	5.0444		5.0668	5.0642	5.0501	5.0676
ef0503	467755	470013	+		hypothetical protein	5.054	5.0634	5.0638	5.05		5.0562	5.0712	5.0499	5.0595		5.0444	5.0444	5.0486	5.0489		5.0502	5.0773	5.0482	5.0478		5.0444	5.065	5.0678	5.0444
ef0504	470015	470185	-		hypothetical protein	5.0444	5.0444	5.0444	5.0444		5.0444	5.0444	5.0444	5.0444		5.0444	5.0444	5.0444	5.0444		5.0444	5.0444	5.0934	5.0444		5.0444	5.0444	5.0444	5.0444
ef0505	470593	471321	+		hypothetical protein	5.103	5.0444	5.0444	5.0444		5.0807	5.0444	5.0529	5.0444		5.0444	5.0654	5.0444	5.0444		5.0801	5.0783	5.0676	5.0444		5.0444	5.055	5.0626	5.0444
ef0506	471327	471815	+		hypothetical protein	5.0883	5.1575	5.1321	5.1204		5.1329	5.0444	5.0571	5.0618		5.1031	5.2219	5.0828	5.0444		5.1484	5.1192	5.0444	5.1499		5.149	5.1068	5.0444	5.2531
ef0507	472407	472673	+		hypothetical protein	5.0444	5.0444	5.0852	5.1366		5.1098	5.2571	5.113	5.1073		5.0444	5.0444	5.114	5.1544		5.0929	5.0905	5.1069	5.0444		5.0836	5.0444	5.0444	5.0444
ef0508	472706	473206	+		conserved domain protein	5.0444	5.0444	5.0444	5.1425		5.0796	5.0444	5.0814	5.0444		5.0444	5.0444	5.0633	5.0844		5.0444	5.0444	5.0613	5.0444		5.0444	5.0599	5.0444	5.0444
ef0509	473219	473467	+		conserved hypothetical protein	5.0444	5.0444	5.0444	5.0946		5.0444	5.0444	5.0444	5.0444		5.1021	5.0444	5.0444	5.0847		5.0444	5.0444	5.0444	5.0444		5.0864	5.0444	5.0444	5.0444
ef0510	473543	473959	+	ssb-3	single-strand binding protein	5.0444	5.0444	5.0964	5.0444		5.0866	5.0444	5.1032	5.0648		5.0444	5.0808	5.1542	5.0686		5.0444	5.0741	5.0847	5.1159		5.0696	5.0994	5.1373	5.0444
ef0511	473983	474567	+	nuc-1	thermonuclease precursor	5.1171	5.1624	5.0444	5.066		5.2303	5.1933	5.1072	5.1707		5.0444	5.146	5.1235	5.1123		5.1105	5.0444	5.0875	5.1331		5.1151	5.0838	5.1112	5.0444
ef0512	474678	474944	+		DNA-damage-inducible protein J putative	5.6918	5.6861	5.6985	6.0134		5.864	5.3528	5.9274	6.7448		5.9215	5.8918	5.7601	5.729		6.0389	5.8497	5.6166	6.8023		6.1345	5.6543	6.167	6.8975
ef0513	474937	475212	+		conserved hypothetical protein TIGR00053	6.6936	6.1528	6.3165	6.7385		6.7613	5.5914	6.6039	6.7216		7.2127	6.841	6.6669	6.3102		7.1072	7.1172	6.195	7.4767		6.4219	6.4895	7.0618	6.9541
ef0514	475403	476047	-			5.0444	5.0444	5.0444	5.0444		5.0444	5.0444	5.0444	5.0444		5.0444	5.0444	5.0444	5.0444		5.0444	5.0444	5.0444	5.0444		5.0444	5.0444	5.0444	5.0444
ef0516	477367	478404	-		membrane protein putative	11.5875	11.5224	11.4378	11.221		10.8902	11.3514	11.6286	11.1941		11.1645	10.619	11.9456	11.1346		11.1538	11.0326	12.7403	10.6662		11.3795	10.9723	11.101	10.8002
ef0517	478430	479368	-		2-dehydropantoate 2-reductase putative	11.5664	11.7184	11.7791	11.2104		11.0422	11.2775	11.4219	11.4457		11.4026	10.706	11.6041	11.1994		11.3508	11.2483	12.0754	11.1689		11.6735	11.269	11.6823	11.4231
ef0518	479496	479825	-		cell wall surface anchor family protein	5.109	5.209	5.318	5.2253		5.2461	5.0444	5.1183	5.2835		5.1306	5.2606	5.2333	5.272		5.428	5.0444	5.0444	5.3744		5.281	5.3613	5.1608	5.4312
ef0519	479855	480040	+		hypothetical protein	7.733	6.9452	7.0612	7.4147		7.2336	7.151	7.5865	7.0807		7.2123	7.2323	7.3684	6.8366		7.5839	7.3699	6.645	7.243		7.4633	6.8749	7.982	7.6566
ef0520	480072	480779	+			9.9789	10.0025	10.0961	9.0636		9.3457	9.8201	9.5983	10.6784		10.7376	9.8986	9.1774	8.761		11.0369	10.557	9.2884	10.1142		10.9412	10.0741	10.9061	10.8214
ef0521	481349	482323	-	cbh	choloylglycine hydrolase family protein	7.6611	7.1703	7.2001	7.8874		8.1249	7.5931	7.7751	7.6137		7.8938	8.2642	8.0026	7.8172		7.8454	7.4257	6.542	8.3269		7.9189	7.8453	7.9248	7.7655
ef0522	482547	483191	+			5.0444	5.0444	5.0444	5.0444		5.0444	5.0444	5.0444	5.0444		5.0444	5.0444	5.0444	5.0444		5.0444	5.0444	5.0444	5.0444		5.0444	5.0444	5.0444	5.0444
ef0523	483259	483678	+		hypothetical protein	5.7007	5.8402	5.6219	5.8214		6.098	5.8988	5.6349	5.4512		5.8513	5.7979	5.5544	5.6802		6.1507	5.9457	5.1799	6.1976		5.8539	5.9212	5.7372	5.753
ef0524	484016	484216	-	cylR2	transcriptional regulator Cro/CI family	6.608	5.8874	6.1944	6.2558		6.5226	5.5524	6.3595	6.9291		7.0189	6.2629	6.2943	6.5057		7.3794	6.7037	5.9788	6.9484		7.1086	6.223	6.7466	6.7264
ef0525	484620	484826	+	cylL-L	cylL-L protein	7.5857	8.6389	8.7597	8.1596		7.3066	6.9178	8.3761	9.0023		7.2554	7.1993	8.5128	7.9123		7.4087	6.9253	8.532	8.6938		8.1428	6.4756	9.1649	8.8571
ef0526	484860	485051	+	cylL-S	cylL-S protein	9.9617	10.2576	10.2792	9.5588		9.2056	9.105	9.9862	10.5566		10.0102	9.2927	10.0124	9.2831		10.0305	9.2983	10.1673	9.5646		10.161	8.6433	10.3804	9.8043
ef0527	485112	488093	+	cylM	cylM protein	5.2295	5.1911	5.1583	5.3403		5.4693	5.1999	5.262	5.3068		5.3126	5.4393	5.2603	5.3642		5.3247	5.3292	5.1358	5.3485		5.3537	5.2511	5.3278	5.4298
ef0528	488105	488917	+			5.5201	5.227	5.2587	5.8412		5.9399	5.4084	5.3975	5.634		5.3661	6.0234	5.5019	5.7442		5.3761	5.4911	5.106	5.4934		5.3804	5.6215	5.2433	5.6286
ef0529	489003	490175	+		IS256 transposase	5.0444	5.0444	5.0444	5.0444		5.0444	5.0444	5.0444	5.0444		5.0444	5.0444	5.0444	5.0444		5.0444	5.0444	5.0444	5.0444		5.0444	5.0444	5.0444	5.0444
ef0530	490230	491147	+	araC	transcriptional regulator AraC family	5.3819	5.1932	5.267	5.6007		5.7164	5.4487	5.4201	5.4207		5.3714	5.7676	5.4169	5.4971		5.598	5.4771	5.1603	5.4611		5.3735	5.3767	5.6231	5.6
ef0531	491277	491693	+		hypothetical protein	5.2848	5.2073	5.1467	5.4417		5.6051	5.116	5.2664	5.341		5.2715	5.4861	5.333	5.2057		5.4544	5.3171	5.1431	5.6005		5.1895	5.3006	5.3069	5.3229
ef0532	491723	491845	+		hypothetical protein	5.2117	5.0444	5.2914	5.408		5.5833	5.0444	5.1894	5.4119		5.2649	5.2752	5.1914	5.2733		5.3346	5.2348	5.1121	5.1053		6.0125	5.3819	5.6544	5.186
ef0533	491990	492655	+		hypothetical protein	5.1395	5.1485	5.1561	5.3057		5.3128	5.3347	5.2126	5.3561		5.3053	5.4628	5.2811	5.3831		5.3786	5.2211	5.0947	5.4775		5.2378	5.3681	5.1963	5.3635
ef0534	492701	493255	-		site-specific recombinase resolvase family	7.1926	7.2097	7.171	6.7889		6.7754	6.8918	6.9237	7.8072		7.5834	7.1051	6.8401	6.8734		7.8671	7.3581	6.6502	7.394		7.4732	6.812	7.6488	7.4984
ef0536	493505	494124	+			5.4417	5.2596	5.3912	5.3731		5.4112	5.5406	5.2768	5.9123		5.757	5.4337	5.2712	5.2855		5.5726	5.5069	5.1882	5.8252		5.5208	5.308	5.4375	5.3611
ef0538	494377	494583	+			5.1461	5.0444	5.1474	5.4208		5.1683	5.0444	5.0743	5.1637		5.4166	5.1169	5.0444	5.1394		5.1067	5.1036	5.1245	5.1164		5.2802	5.0816	5.2258	5.1302
ef0539	494871	495689	-		phosphosugar-binding transcriptional regulator RpiR family	6.4161	5.9432	5.9471	5.7726		5.875	5.7871	5.95	6.5378		6.5727	6.056	5.8772	5.5951		6.7661	6.313	5.5115	6.2746		6.5639	5.7347	6.5788	6.4288
ef0540	495845	496552	+		N-acetylmannosamine-6-phosphate epimerase putative	5.0749	5.0646	5.0444	5.0444		5.0444	5.1283	5.0532	5.1038		5.0444	5.0444	5.0444	5.0444		5.0444	5.062	5.0444	5.1181		5.0444	5.0554	5.0444	5.0444
ef0541	496545	498540	+			5.0661	5.0729	5.0664	5.0945		5.0884	5.0747	5.0754	5.0487		5.109	5.0749	5.0727	5.0545		5.0706	5.0815	5.0529	5.0558		5.055	5.0676	5.0511	5.0535
ef0542	499173	499937	-		conserved hypothetical protein	5.2562	5.2862	5.2081	5.485		5.44	5.6015	5.2848	5.4436		5.5003	5.4458	5.3362	5.3107		5.3946	5.4173	5.1413	5.4956		5.4206	5.3384	5.2245	5.2657
ef0543	499934	500977	-		membrane protein putative	5.3108	5.4186	5.3226	5.5353		5.4834	5.3591	5.4849	5.5461		5.5875	5.6103	5.5727	5.5557		5.9581	5.5458	5.2566	5.4939		5.6157	5.4628	5.6255	5.4537
ef0544	501328	501501	+	rpmF-1	ribosomal protein L32	5.9467	5.1248	5.2233	5.2485		5.4834	5.3591	5.4761	5.4314		5.3471	5.288	5.3839	5.4929		5.3807	5.1816	5.1843	5.4613		5.3704	5.2909	5.3843	5.2407
ef0545	501514	501900	+		conserved domain protein	5.4368	5.2518	5.2808	5.8342		5.3731	5.1214	5.5216	5.7219		5.5501	5.5437	5.3531	5.4925		5.7136	5.3363	5.109	5.9419		5.3406	5.3517	5.4346	5.6213
ef0546	501952	502356	+		conserved hypothetical protein	5.5408	5.4979	5.6751	5.8614		5.9364	5.5492	5.6116	5.9103		6.134	6.0452	5.6801	5.8647		5.8657	5.954	5.3299	5.8699		5.6545	5.5573	5.6959	5.6894
ef0547	502550	503620	+		ammonium transporter family protein	5.1237	5.148	5.1536	5.437		5.3308	5.2566	5.1888	5.3916		5.1751	5.3303	5.2355	5.3123		5.2925	5.2611	5.1143	5.2316		5.1858	5.2286	5.209	5.2803
ef0548	503723	504856	+		conserved hypothetical protein	5.1375	5.1186	5.1924	5.3916		5.3098	5.2219	5.2353	5.2288		5.1681	5.3045	5.2548	5.462		5.2699	5.1405	5.1529	5.3419		5.1611	5.2129	5.2623	5.2118
ref58	505480	506930	+	ref58	sRNA	5.7726	5.8339	5.8026	5.5433		5.5826	5.6264	5.6483	6.2066		6.2774	5.8818	5.5204	5.3915		6.433	6.1314	5.4731	5.9185		6.2568	5.6881	6.1077	6.2585
ef0549	505925	506581	-			5.1093	5.3929	5.3467	5.1915		5.1989	5.2196	5.1631	5.0574		5.1309	5.2206	5.1288	5.2861		5.16	5.172	5.0444	5.1671		5.1828	5.324	5.1234	5.3222
ref59	506970	507020	-	ref59	sRNA	5.9624	5.0444	5.2462	5.6471		6.0232	5.5461	5.4666	5.8097		5.528	6.2177	5.2199	5.0444		6.2169	5.9325	5.0444	6.2777		6.2443	5.6577	5.671	6.6244
ef0550	507125	508291	-		xylose repressor putative	5.6345	5.3931	5.3807	5.5761		5.6074	5.329	5.4403	5.7329		5.6586	5.8055	5.3971	5.5834		5.7735	5.4848	5.1635	5.6069		5.5902	5.5184	5.7386	5.7496
ef0551	508658	510724	+		glycosyl hydrolase family 31	5.0962	5.119	5.1123	5.1046		5.1526	5.1306	5.1239	5.1054		5.127	5.117	5.1074	5.121		5.125	5.0803	5.0608	5.113		5.172	5.1071	5.1441	5.1386
ef0552	510724	511509	+		PTS system IIC component	5.0444	5.1158	5.086	5.0921		5.0557	5.0444	5.0523	5.0444		5.1347	5.102	5.0803	5.0827		5.0938	5.0759	5.0552	5.0541		5.0711	5.1027	5.1107	5.1988
ef0553	511502	512314	+		PTS system IID component	5.1227	5.0965	5.0579	5.1499		5.1805	5.0815	5.1266	5.1851		5.0975	5.1537	5.1351	5.1294		5.3501	5.1047	5.0652	5.0723		5.193	5.1728	5.2433	5.1528
ef0554	512339	512821	+		PTS system IIB component	5.1739	5.0444	5.0671	5.146		5.2507	5.0444	5.0444	5.1637		5.0744	5.1955	5.0833	5.2409		5.0714	5.1685	5.0964	5.1215		5.0662	5.2118	5.2258	5.0818
ef0555	512833	513240	+		PTS system IIA component	5.0444	5.0444	5.1984	5.164		5.1701	5.0444	5.0596	5.1262		5.0799	5.1534	5.1348	5.1408		5.0444	5.0444	5.0651	5.2039		5.0702	5.1006	5.0444	5.0444
ef0556	513345	514652	+	xylA	xylose isomerase	5.1872	5.2104	5.2341	5.2523		5.2945	5.1351	5.2574	5.2231		5.3373	5.3975	5.1962	5.2937		5.3599	5.2983	5.1019	5.135		5.3035	5.2496	5.4195	5.3001
ef0557	514714	516204	+	xylB	D-xylulose kinase	5.1018	5.1196	5.081	5.1111		5.1315	5.1047	5.0979	5.1444		5.0639	5.105	5.119	5.1369		5.2729	5.1652	5.0727	5.1193		5.1002	5.0958	5.1312	5.1622
ef0559	517088	518671	-		polysaccharide biosynthesis family protein	5.8708	5.6627	5.6367	5.7184		6.1107	5.7953	5.8629	6.3213		6.3098	5.8882	5.7146	5.7232		6.108	5.8567	5.3918	6.0992		6.0857	5.6209	6.0887	5.9058
ef0561	519118	520101	+			5.2117	5.2229	5.2237	5.2601		5.2938	5.1921	5.2235	5.2322		5.4106	5.3781	5.2173	5.2644		5.3884	5.3525	5.0871	5.3884		5.3709	5.216	5.4237	5.2027
ef0562	520795	521085	+		hypothetical protein	6.1087	6.0149	6.1715	6.3747		6.335	5.7721	6.0322	6.4755		6.501	6.689	5.9754	6.2511		6.6784	6.2721	5.8359	6.4345		6.4734	6.0989	6.6149	6.2508
ef0563	521552	521845	+		hypothetical protein	5.9106	5.537	5.4368	5.9926		5.9902	5.9441	5.7786	6.2554		5.8879	5.8617	5.8985	5.9421		6.1276	5.7403	5.4898	6.1988		6.1149	5.8993	6.0262	6.0388
ef0564	521855	522007	+		hypothetical protein	5.419	5.3786	5.6772	5.8977		6.1094	5.8041	5.7434	5.3469		5.72	5.9754	5.6459	5.6793		5.5483	5.5268	5.5154	5.5808		5.6565	5.7543	5.209	5.4576
ef0566	522174	522419	+	kdpF	hypothetical protein	5.4973	5.3585	5.5346	5.7625		5.9361	5.5615	5.5353	5.4119		5.7396	5.9786	5.5862	5.8943		5.9638	5.589	5.2686	5.9577		5.3184	5.7162	5.0976	5.7393
ef0567	522905	524581	+	kdpA	potassium-transporting ATPase subunit A	5.3163	5.3865	5.292	5.2816		5.2244	5.2482	5.3492	5.3353		5.392	5.2731	5.2698	5.172		5.1431	5.2199	5.3665	5.208		5.3251	5.2397	5.1881	5.1896
ef0568	524597	526627	+	kdpB	potassium-transporting ATPase subunit B	5.5772	5.4653	5.3606	5.5336		5.2755	5.4027	5.4842	5.3169		5.246	5.2358	5.4747	5.342		5.1746	5.2401	5.5313	5.1876		5.1452	5.294	5.3241	5.2062
ef0569	526641	527171	+	kdpC	potassium-transporting ATPase subunit C	5.3405	5.4846	5.5038	5.3459		5.3603	5.1553	5.3699	5.4256		5.4505	5.4683	5.3355	5.3992		5.2735	5.3795	5.5072	5.2828		5.1959	5.3714	5.2972	5.2967
ef0570	527258	529810	+	kdpD	sensor histidine kinase KdpD	5.358	5.4367	5.4394	5.5339		5.437	5.3939	5.577	5.3356		5.3108	5.456	5.5276	5.6211		5.4781	5.5027	5.7072	5.4263		5.4414	5.5012	5.4356	5.4097
ef0571	529822	530511	+	kdpE	DNA-binding response regulator	5.2774	5.4268	5.3466	5.5389		5.6907	5.4646	5.4993	5.2417		5.3147	5.7798	5.5411	5.6591		5.5133	5.4388	5.3444	5.5371		5.4904	5.9408	5.5041	5.4766
ref61	531796	532081	+	ref61	sRNA	14.2949	13.6624	13.6931	12.7371		13.0933	13.4864	12.993	14.8291		14.522	13.7345	12.5051	12.43		14.9569	14.342	11.3345	14.0437		14.209	13.3174	15.1304	14.8272
eftRNAMet6	532143	532216	+	eftRNAMet6	tRNA-Met	7.9587	8.0934	7.7182	7.7666		8.5086	9.6926	10.4609	8.5412		8.3744	8.0561	10.5025	9.4565		8.9105	8.3191	10.0718	7.8403		8.7471	8.4947	8.6137	8.2769
ref60	532310	532603	-	ref60	sRNA	6.7954	6.3421	6.3423	6.2949		6.0059	6.5683	6.8666	7.0053		6.6958	6.5558	6.3551	6.504		7.228	6.8554	7.3484	6.5031		7.2541	6.577	7.1282	6.761
eftRNAPseudo1	532899	532973	+	eftRNAPseudo1	tRNA-Trp	7.4868	6.9674	6.9926	6.4479		7.0338	7.0838	6.7208	7.261		7.5306	7.2323	6.3634	5.9287		7.5058	6.8226	5.8175	7.434		7.7424	6.6717	7.314	7.1193
ref62C	533180	533369	-	ref62C	sRNA	6.4619	6.7709	6.6934	5.7253		6.0515	6.1259	5.8912	6.3858		6.6941	6.2049	5.7135	5.6122		6.9292	6.0146	5.742	6.0272		6.8893	6.4808	6.5048	6.4241
ref62B	533460	533578	-	ref62B	sRNA	6.816	7.2986	7.1854	6.1722		6.2132	6.6102	6.8271	8.9069		8.4561	7.1842	6.2988	6.871		9.0963	7.9353	5.4747	8.2934		8.9416	7.5263	8.4123	8.3284
ref62A	533633	533767	-	ref62A	sRNA	13.049	12.2688	12.563	11.9391		11.832	11.1923	12.0723	13.5062		13.3225	12.9579	12.1307	11.7386		13.6222	13.5752	10.8211	13.0696		13.2237	12.6091	12.1839	13.6086
ef0573	535599	537209	+		hypothetical protein	5.0579	5.0533	5.0648	5.0601		5.0499	5.0444	5.0675	5.0603		5.0714	5.0821	5.062	5.0694		5.0444	5.0444	5.0497	5.0679		5.0961	5.054	5.069	5.0557
ef0574	537292	537396	+		hypothetical protein	5.0444	5.0444	5.0444	5.0444		5.0444	5.0444	5.0444	5.1992		5.1776	5.4283	5.0444	5.3091		5.0444	5.0444	5.1234	5.1154		5.0444	5.0444	5.0444	5.0444
ef0575	537810	538529	+		cationic ABC transporter ATP-binding protein	7.2888	6.742	6.9531	7.1791		7.5775	6.6449	7.6445	7.4311		7.5827	7.5129	7.5152	7.307		7.847	7.0229	6.8012	7.5508		7.4583	6.8358	7.8512	7.3507
ef0576	538531	539373	+		cation ABC transporter permease protein	5.9405	5.6822	5.794	6.3636		6.6628	6.1536	6.1465	6.2405		5.973	6.5607	6.3218	6.6446		6.148	5.7835	5.6202	6.4282		6.0652	6.2306	6.0509	5.9951
ef0577	539370	540320	+		adhesion lipoprotein	5.7546	5.5064	5.903	7.0254		7.0975	6.337	6.574	6.166		6.1073	7.1964	6.9093	7.4781		6.2502	6.0667	5.848	6.6378		6.3572	6.6987	6.2417	6.5024
ef0578	540335	540568	+		helix-turn-helix protein iron-dependent repressor family	6.7211	6.3614	6.9383	7.5671		7.9113	7.0736	7.3721	7.6493		7.3641	8.1889	7.3912	7.9233		8.1313	7.6487	6.4176	7.925		7.4081	7.5639	7.8201	7.8099
ef0579	540965	541483	+		transcriptional regulator putative	6.9012	6.8899	6.9884	7.192		7.2943	7.2319	7.3076	7.5894		7.753	7.765	7.1586	7.4556		7.8847	7.7151	6.7515	7.8695		7.8383	7.4447	7.9923	7.889
ef0580	541613	542281	+		conserved hypothetical protein	5.1989	5.1481	5.1556	5.2886		5.439	5.2956	5.2928	5.3444		5.5857	5.5285	5.3736	5.4973		5.4682	5.2368	5.1429	5.2859		5.3946	5.23	5.2486	5.4883
ef0581	542283	543707	+		ABC transporter ATP-binding protein	5.1619	5.1037	5.0902	5.2672		5.6862	5.2631	5.3373	5.3474		5.3901	5.6237	5.3875	5.5356		5.4664	5.3159	5.1426	5.477		5.527	5.4761	5.2369	5.5304
ef0582	543725	544294	+		membrane protein putative	5.2241	5.1654	5.1917	5.4501		5.7394	5.2906	5.5563	5.537		5.3239	5.7876	5.6381	5.9053		5.657	5.3938	5.3528	5.3129		5.4192	5.5279	5.3205	5.5531
ef0583	544404	546158	+		ABC transporter ATP-binding protein/permease protein	5.1406	5.1163	5.0817	5.3384		5.6436	5.4649	5.3855	5.3155		5.2824	5.6965	5.4968	5.7884		5.448	5.2686	5.2352	5.3844		5.4154	5.4915	5.2495	5.4026
ef0584	546142	547884	+		ABC transporter ATP-binding/permease protein	5.2429	5.1783	5.2397	5.4977		5.7161	5.6047	5.4754	5.2717		5.4706	5.7765	5.6032	5.9187		5.4389	5.3879	5.3276	5.5895		5.4638	5.7154	5.2508	5.3633
ef0585	548407	548676	+	rpsN-2	ribosomal protein S14	5.336	5.0444	5.1622	5.0907		5.1091	5.0444	5.1342	5.2786		5.2466	5.1541	5.1464	5.318		5.0924	5.0444	5.1654	5.0444		5.1209	5.101	5.1855	5.1739
ef0586	548691	548870	+	rpmF-2	ribosomal protein L32	5.1608	5.0444	5.1622	5.1792		5.395	5.2051	5.2692	5.0444		5.0444	5.206	5.0963	5.3489		5.0444	5.2393	5.1361	5.0444		5.1021	5.1285	5.0444	5.2346
ef0587	548902	549279	+		hypothetical protein	5.0444	5.1186	5.0444	5.142		5.2833	5.1232	5.1091	5.0444		5.1916	5.1236	5.0939	5.1229		5.1125	5.0444	5.0668	5.1231		5.0444	5.105	5.1791	5.0444
ef0588	549300	549449	+	rpmG-1	ribosomal protein L33	5.0444	5.0444	5.1847	5.2047		5.1588	5.0444	5.2022	5.3978		5.1389	5.1435	5.166	5.2347		5.1297	5.0444	5.0444	5.0444		5.0444	5.2386	5.0444	5.0444
ef0589	549473	549637	+		conserved domain protein	5.0444	5.129	5.0444	5.1195		5.0444	5.0444	5.0444	5.0444		5.0444	5.1348	5.1009	5.1047		5.0444	5.0444	5.0444	5.1342		5.2254	5.0444	5.0444	5.2507
ef0590	549976	551526	+		polysaccharide deacetylase family protein	5.0444	5.09	5.0656	5.1085		5.1337	5.0833	5.119	5.1093		5.0725	5.1861	5.0867	5.0768		5.0697	5.0444	5.0662	5.0929		5.0915	5.1035	5.0444	5.1135
ef0592	551891	558252	+			5.0749	5.0735	5.0702	5.1012		5.0913	5.0682	5.0765	5.1103		5.0964	5.1244	5.0987	5.0854		5.0812	5.0659	5.0723	5.0894		5.0887	5.0831	5.0837	5.0672
ef0594	559056	559430	+		hypothetical protein	5.0444	5.0823	5.0444	5.1427		5.0912	5.0444	5.0936	5.0894		5.0444	5.1626	5.0695	5.1235		5.0791	5.1097	5.0669	5.0444		5.1533	5.0854	5.1801	5.1388
ef0595	559459	560637	-		ISEf1 transposase	5.0444	5.0444	5.0444	5.0444		5.0444	5.0444	5.0444	5.0444		5.0444	5.0444	5.0444	5.0444		5.0444	5.0444	5.0444	5.0444		5.0444	5.0444	5.0444	5.0444
ref63	560878	560995	+	ref63	sRNA	5.5137	5.2697	5.4498	5.2453		5.2552	5.2829	5.1952	5.5332		5.8001	5.2842	5.1229	5.4863		6.3496	5.8397	5.1149	5.5796		5.5026	5.3418	6.266	5.1917
ref64	561032	561100	-	ref64	sRNA	5.5688	6.0528	5.7807	6.0602		5.8982	6.2011	5.691	6.9545		6.1669	5.8707	6.1468	5.5387		6.4888	5.6323	5.1629	6.3871		6.0908	6.0574	5.999	6.3493
ef0598	561144	562663	+			5.2325	5.3193	5.2348	5.225		5.3117	5.3186	5.2186	5.3848		5.3397	5.2948	5.193	5.3343		5.5753	5.3677	5.1208	5.335		5.3456	5.2848	5.3866	5.4599
ef0599	562902	563132	+		conserved domain protein	8.3711	8.119	8.4432	7.464		7.7009	7.0551	8.2432	8.3113		8.3488	7.9713	8.0436	7.041		9.313	7.7331	7.1655	8.382		8.8303	7.0921	8.9367	8.7777
ef0600	563269	563892	-		transcriptional regulator TetR family	6.0744	5.8787	5.8199	6.3401		6.067	5.7331	5.8054	6.6885		6.4379	6.5007	6.0398	5.9473		6.7535	6.3913	5.4877	6.8259		6.7657	6.1729	6.6367	6.7295
ef0601	563900	564544	-		transcriptional regulator TetR family	6.4455	6.1654	6.1499	6.8465		6.8693	6.1928	6.5476	6.9611		6.7867	6.9305	6.7582	6.6082		7.2675	6.6761	6.0097	6.8976		6.8264	6.2078	7.1478	7.381
ef0602	565072	566251	-			5.4453	5.2801	5.4068	5.5179		5.4391	5.3262	5.3404	5.2664		5.3558	5.411	5.3551	5.5545		5.2618	5.3833	5.2273	5.3681		5.3216	5.4947	5.3306	5.4938
ef0603	566493	566978	-		conserved domain protein	5.5021	5.4315	5.4738	5.3916		5.5244	5.5669	5.4166	5.6428		5.8362	5.5914	5.4659	5.258		6.2084	5.7127	5.3863	5.6723		5.9296	5.2531	5.568	5.7227
ef0604	567357	567935	-	gls24-like	gls24 protein	5.349	5.3154	5.398	5.5567		5.6005	5.1464	5.31	5.5092		5.4593	5.6621	5.3801	5.4676		5.4227	5.4717	5.1439	5.4945		5.6247	5.5407	5.4788	5.5904
ef0605	568182	568742	-		conserved hypothetical protein	5.1201	5.0698	5.0444	5.1535		5.181	5.0979	5.0991	5.0747		5.0703	5.0716	5.1585	5.1151		5.0906	5.1519	5.0595	5.111		5.171	5.1123	5.1365	5.1082
ref25C	569154	569369	+	ref25C	sRNA	10.2312	9.7409	9.2632	9.681		10.0159	11.1518	12.4525	9.8093		9.9033	10.1587	11.5636	10.6467		10.601	10.3	12.3865	9.73		10.5	10.5992	11.1226	10.6145
ef0606	569460	569927	-	dps-1	Dps family protein	6.1358	5.8657	5.9579	5.9735		6.0385	5.7532	6.0842	6.1784		6.1043	6.1109	6.0849	5.8293		6.4449	6.0849	5.8474	6.1822		6.1984	5.6148	6.4978	6.0658
ef0607	570062	570595	-		ParB-like nuclease domain protein	5.4356	5.1732	5.291	5.5087		5.7249	5.3057	5.3399	5.5536		5.3184	5.6289	5.4596	5.5793		5.7368	5.3963	5.2659	5.5061		5.571	5.4269	5.3972	5.2954
ef0608	570582	571007	-		hypothetical protein	5.3229	5.1735	5.1446	5.3644		5.476	5.1813	5.3596	5.6048		5.4073	5.451	5.5002	5.4923		5.7983	5.3361	5.1962	5.3063		5.3961	5.2646	5.3278	5.8471
ef0609	571004	572275	-		conserved hypothetical protein	5.3796	5.1741	5.2542	5.5389		5.7167	5.2873	5.3689	5.5511		5.5289	5.7184	5.5183	5.3847		5.6795	5.5324	5.154	5.4639		5.5812	5.4573	5.6789	5.5592
ef0610	572918	573031	-		hypothetical protein	5.0444	5.4772	5.0444	5.3454		5.1931	5.2906	5.2002	5.4373		5.3861	5.2919	5.5932	5.5633		5.3553	5.3411	5.2529	5.2328		5.3755	5.6498	5.2613	5.6825
ef0611	573245	573640	-		hypothetical protein	5.0444	5.0803	5.0991	5.0444		5.0668	5.3244	5.0444	5.0444		5.1165	5.0828	5.0444	5.0698		5.1095	5.0757	5.0444	5.1196		5.097	5.0832	5.1421	5.0899
ef0612	573915	574190	-		hypothetical protein	5.1944	5.2391	5.1597	5.1764		5.2265	5.0444	5.089	5.1348		5.0965	5.0991	5.0785	5.1847		5.0444	5.0444	5.0444	5.3659		5.1553	5.0998	5.0444	5.4468
ef0613	574384	574554	-		hypothetical protein	5.0444	5.1262	5.1076	5.1169		5.0957	5.0444	5.0805	5.1414		5.0444	5.1317	5.0444	5.2126		5.0444	5.0444	5.0444	5.0444		5.2194	5.0893	5.0444	5.1476
ef0615	575151	575549	+		transposase IS200 family	5.0981	5.0444	5.0718	5.0759		5.0444	5.1191	5.0754	5.0444		5.0444	5.0444	5.0444	5.0444		5.0771	5.0754	5.0444	5.0444		5.0444	5.0638	5.0444	5.0444
ef0616	575675	576655	-		ornithine cyclodeaminase putative	7.3949	7.4364	7.3173	7.1419		7.2329	7.5857	7.679	7.3115		7.3799	7.2323	7.8331	7.344		7.4153	7.5791	8.3191	7.2042		7.4508	7.4176	7.4753	7.4449
ef0617	576668	577546	-		membrane protein putative	6.1846	5.8785	6.0707	6.0246		6.1425	6.1861	5.7806	6.1444		6.1828	6.2976	5.7888	5.9872		6.2521	6.3837	6.2652	6.2209		6.0885	6.136	5.9739	6.1125
ef0618	577561	578361	-		conserved hypothetical protein	5.856	5.709	5.9839	6.0612		6.2737	6.0488	5.7991	6.0354		6.1426	6.091	5.8914	6.1682		6.0389	6.2529	5.8657	6.3131		6.0967	6.1466	6.2915	6.2843
ef0619	578689	578784	-		hypothetical protein	5.6027	5.5457	5.2579	5.2876		5.2995	5.3324	5.1081	5.2129		5.6568	5.4595	5.2301	5.0444		5.0444	5.0444	5.2888	5.1955		5.4299	5.0444	5.1771	5.3827
ef0621	579321	579491	+		hypothetical protein	5.0444	5.1262	5.1076	5.1169		5.1931	5.0444	5.0444	5.0444		5.0444	5.1317	5.099	5.2646		5.1195	5.311	5.0444	5.0884		5.1634	5.0444	5.0444	5.244
ef0622	579550	579714	+		hypothetical protein	5.0444	5.0444	5.0444	5.0444		5.0444	5.0444	5.0818	5.0444		5.0444	5.0444	5.0444	5.0444		5.0444	5.0444	5.0444	5.0444		5.0444	5.0444	5.0444	5.0444
ef0623	579689	580385	+			5.0754	5.0444	5.0602	5.0981		5.1314	5.0444	5.0444	5.0444		5.0444	5.0663	5.0714	5.0444		5.0817	5.1145	5.0566	5.1192		5.0444	5.0555	5.0444	5.0444
ef0624	580458	580724	+		hypothetical protein	5.0444	5.0444	5.0444	5.0444		5.0444	5.0444	5.0676	5.0444		5.0444	5.1009	5.0444	5.1186		5.0929	5.0905	5.0444	5.0444		5.0836	5.0444	5.0444	5.0444
ef0625	581066	581752	+		hypothetical protein	5.0444	5.1059	5.1226	5.1514		5.0829	5.0883	5.0535	5.0814		5.0656	5.1101	5.0988	5.0591		5.0823	5.0625	5.0567	5.1308		5.0749	5.1951	5.1015	5.1718
ef0626	581815	581988	+		hypothetical protein	5.1646	5.1248	5.0444	5.1836		5.1435	5.2103	5.0799	5.0444		5.2037	5.288	5.0981	5.1017		5.1885	5.0444	5.1392	5.0877		5.2697	5.0885	5.0444	5.0444
ef0627	582072	582326	+		hypothetical protein	5.2061	5.0997	5.0871	5.2312		5.2405	5.1597	5.0926	5.0777		5.2576	5.1603	5.1864	5.3326		5.0952	5.0927	5.0444	5.1032		5.0444	5.1618	5.0444	5.1144
ef0628	582370	582786	+		PTS system IIA component putative	5.1454	5.1443	5.0964	5.2698		5.1477	5.116	5.1175	5.0648		5.0444	5.0808	5.1752	5.2057		5.0444	5.2141	5.0444	5.1333		5.0696	5.0994	5.1373	5.1296
ef0629	583783	584622	+		oxidoreductase aldo/keto reductase family	5.1687	5.2215	5.3406	5.4846		5.4891	5.3398	5.4392	5.372		5.27	5.5623	5.3768	5.6246		5.2489	5.303	5.3455	5.5207		5.2111	5.3298	5.37	5.374
ef0630	584645	585127	+		glyoxalase family protein	7.1757	7.3317	7.3042	6.9882		7.1248	6.9235	7.0468	7.6411		7.4757	7.2531	7.0261	6.9376		7.7033	7.5572	7.2293	7.6224		7.2906	7.2184	7.6694	7.5422
ef0631	585293	586738	+		cardiolipin synthetase putative	8.11	7.9911	7.9742	7.5889		7.5682	7.6438	7.5403	7.9487		7.9051	7.4807	7.745	7.661		7.5763	8.0145	7.6664	7.7412		7.6957	7.6031	7.9321	7.8857
ef0633	587436	588692	+	tryS-1	tyrosyl-tRNA synthetase	9.0862	9.208	9.4389	9.2371		9.1093	8.9917	8.9518	9.839		9.5276	9.3009	9.0934	9.3646		9.6837	9.7482	9.4032	10.0229		9.8334	9.5815	10.0784	9.6886
ef0634	588943	590853	+	tdc / tyrDC	decarboxylase putative	9.051	8.8516	9.0181	8.8373		8.0454	8.3406	7.5708	8.0875		7.9	8.2852	7.5651	7.6717		7.8907	8.2966	6.7492	7.8435		7.8709	8.2434	8.0994	7.7974
ef0635	591056	592474	+	tyrP	amino acid permease family protein	8.5032	8.2767	8.2321	8.4202		7.5558	8.155	7.0344	7.3453		7.3455	7.8657	6.9803	7.173		7.351	7.6706	6.7787	7.2202		7.2608	7.7181	7.0293	7.0392
ef0636	592599	594005	+	nhaC-2	Na+/H+ antiporter	7.3501	7.1281	7.1242	7.0128		6.3277	6.4952	6.2767	6.5411		6.3958	6.3715	6.3056	6.1266		6.1614	6.2888	6.4866	6.0404		6.1762	6.2969	6.113	6.012
ef0637	594362	595279	+		hypothetical protein	8.1641	8.171	8.2681	8.0305		7.9946	8.0319	9.3053	7.8873		7.7195	7.6971	9.135	8.3651		7.7589	7.9879	9.4469	7.9493		7.8824	8.176	8.0643	8.07
ef0638	595331	595780	-		conserved hypothetical protein	5.4256	5.6173	5.5209	5.2298		5.315	5.5545	5.5639	5.5125		5.7104	5.3234	5.3822	5.174		5.6367	5.515	5.4104	5.5897		5.5216	5.4755	5.9098	5.4647
ef0639	595919	596425	-		low temperature requirement C protein putative	8.7403	8.8252	8.6771	7.8406		8.2098	8.2525	8.4009	8.5546		8.7062	8.2603	8.0858	8.0255		8.9323	8.9775	7.494	8.2698		8.9672	8.6709	8.8351	8.8732
ef0640	596453	596560	+		hypothetical protein	5.0444	5.592	5.0444	5.0444		5.0444	5.3031	5.3557	5.4563		5.0444	5.0444	5.1299	5.2214		5.2699	5.0444	5.0444	5.0444		5.0444	5.1148	5.3742	5.0444
ef0641	596557	597510	-	ldh-2	L-lactate dehydrogenase	5.5743	5.3912	5.3463	5.3002		5.4777	5.4596	5.3974	5.3511		5.4207	5.3874	5.4875	5.3506		5.3088	5.3822	5.7062	5.3273		5.6078	5.5085	5.5568	5.3846
ef0642	597678	598040	+		hypothetical protein	5.2667	5.3946	5.6354	5.3296		5.3924	5.5391	5.6077	5.3034		5.4919	5.5714	5.4722	5.4975		5.339	5.5117	5.1788	5.9521		5.5556	5.4851	5.312	5.5136
ef0643	598056	598466	+		hypothetical protein	5.9853	5.9501	5.7358	5.723		5.7908	5.3151	5.5522	5.6631		5.7817	5.5975	5.5957	5.5764		5.7622	5.5739	5.3089	5.8069		5.4856	5.7149	5.7885	5.5932
ef0644	598513	599340	-		transcriptional regulator LysR family	5.587	5.5999	5.449	5.3102		5.4708	5.4591	5.45	5.5542		5.701	5.5814	5.2774	5.4488		5.7678	5.6222	5.1817	5.5912		5.5655	5.3865	5.3613	5.605
ef0645	599482	600450	+		exfoliative toxin A putative	5.292	5.2896	5.2263	5.1335		5.266	5.1942	5.2982	5.2656		5.268	5.1662	5.3206	5.1938		5.2233	5.2148	5.2182	5.2431		5.1801	5.2949	5.2374	5.1359
ef0646	600474	601433	+		NAD-dependent epimerase/dehydratase family protein	5.2749	5.3413	5.2971	5.2422		5.26	5.3324	5.3328	5.3202		5.2829	5.253	5.2646	5.3053		5.2004	5.2842	5.4382	5.2859		5.2209	5.1983	5.3557	5.3211
ef0647	601447	601776	-		conserved hypothetical protein	7.871	7.574	7.1471	7.3293		7.0913	7.7366	8.0821	6.7056		6.5534	7.1151	7.9389	6.8862		7.2017	7.1086	7.9196	6.2365		6.8218	6.9766	7.5783	6.9871
ef0648	601906	602523	+		nitroreductase family protein	5.3602	5.4123	5.3349	5.1438		5.2588	5.2729	5.3692	5.1896		5.5409	5.2952	5.3487	5.3542		5.4982	5.3368	5.4711	5.3845		5.5344	5.2661	5.487	5.6022
ef0650	602711	603724	+	lplA-1	lipoate-protein ligase A	6.1274	6.1158	6.3103	5.8426		6.0185	5.8542	6.5053	6.2064		6.2345	5.7781	6.1968	5.9195		6.5811	6.0453	6.5359	5.9894		6.3286	5.9298	6.5605	6.4442
ef0651	603795	604644	-			8.2293	8.6028	8.4036	7.7417		7.7857	7.839	8.3517	8.2286		8.0869	7.9733	8.2243	7.5746		8.1214	8.004	7.5965	8.1257		8.5416	8.1461	8.5317	8.4064
ef0652	604833	605159	-		hypothetical protein	5.5464	5.6756	5.7921	5.5343		5.842	5.7077	5.683	5.739		6.1057	6.1212	5.4479	5.4948		5.8782	6.0694	5.2617	6.4433		6.0688	5.8736	6.0163	6.4175
ef0653	605289	605567	+		hypothetical protein	5.9865	5.9655	6.1321	5.6646		5.9776	5.9796	5.9595	6.0912		6.0051	5.5116	5.7566	5.4264		6.1895	5.9719	5.5538	5.7633		6.3211	6.1438	6.3992	6.3665
ef0654	605572	606507	+		sugar-binding transcriptional regulator LacI family	5.9739	5.9906	5.9326	6.0295		5.7824	5.8311	6.2728	6.1991		6.1118	5.9089	6.1478	5.8038		6.2265	5.9628	6.2775	5.9226		6.2236	6.0764	6.1192	6.1038
ef0655	606679	607275	+		nitroreductase family protein putative	5.3106	5.1377	5.0989	5.2055		5.103	5.1434	5.1553	5.2328		5.2499	5.2145	5.137	5.2054		5.1711	5.2218	5.2316	5.1553		5.2119	5.133	5.1311	5.3223
ef0656	607318	608163	+		glyoxalase family protein	5.3666	5.2353	5.2165	5.2539		5.3045	5.3958	5.4026	5.2342		5.2536	5.3096	5.4013	5.2973		5.2339	5.238	5.5421	5.308		5.2212	5.3127	5.3805	5.2831
ef0657	608293	609054	+		transcriptional regulator DeoR family	5.567	5.6267	5.7609	5.8049		5.915	5.6033	5.6517	5.6878		5.6608	5.6333	5.6884	5.9183		5.6669	5.944	5.7747	5.9841		5.7637	5.9271	5.8537	5.795
ef0658	609067	610467	+		conserved hypothetical protein	5.9085	5.8378	5.8508	5.8298		5.9578	6.1286	6.2124	5.6784		5.6154	5.7578	6.0599	6.0453		5.3178	5.8099	6.3743	5.7272		5.4846	5.8598	5.6498	5.6186
ef0659	610555	611205	+		phage SPO1 DNA polymerase-related protein putative	6.6722	6.725	6.9017	6.8814		6.742	6.7147	6.9359	6.3654		6.4691	6.1903	6.8694	6.7977		6.3994	6.4078	7.3616	6.3125		6.3478	6.5559	6.2679	6.5657
ref65	611263	611320	+	ref65	sRNA	10.4522	9.8245	9.7786	9.5608		9.4188	10.1124	9.1314	10.7496		10.2967	10.2416	9.2985	9.3188		10.6324	10.2028	8.0856	9.8258		10.0806	9.4641	11.107	10.3794
ef0660	611380	612720	+		MATE efflux family protein	5.6894	5.7836	5.7777	5.524		5.5266	5.492	5.5669	5.8478		5.6722	5.3346	5.5927	5.4341		5.3766	5.3159	5.7057	5.4408		5.7689	5.3938	5.6326	5.575
ef0661	612745	614553	-		oligoendopeptidase F putative	6.9513	6.669	6.6647	7.2092		7.3057	7.2161	6.9544	6.472		6.6446	7.2342	7.0006	7.3836		6.8455	6.9655	6.8764	7.1996		6.3824	7.3162	6.6675	6.8731
ef0662	614699	615208	+		conserved hypothetical protein	7.2606	7.1436	7.2139	6.5375		6.5025	6.3158	6.9198	7.5583		7.2093	6.4856	7.0163	6.2713		7.3804	6.7506	6.5394	6.9528		7.3849	6.3931	7.5358	7.2165
ef0663	615339	616067	+		conserved hypothetical protein TIGR01033	6.3261	6.2284	6.3736	6.4005		5.9768	5.8084	6.2842	6.4582		5.7587	5.8964	6.3933	6.103		5.8534	5.7181	6.6301	6.1817		6.4023	5.826	6.2969	6.344
ef0664	616120	616590	+		hypothetical protein	5.3742	5.5102	5.4682	5.3145		5.3039	5.4883	5.6086	5.2947		5.1921	5.2283	5.5217	5.2267		5.5572	5.1715	5.6667	5.2555		5.3295	5.3014	5.3723	5.3884
ef0665	616666	616839	-		hypothetical protein	8.0669	7.9355	7.7932	7.292		7.0906	7.0172	7.5449	8.9495		8.5163	7.2323	7.4766	6.9375		8.9123	8.2191	7.4068	8.4034		9.093	7.5526	9.1404	8.8716
ef0666	616952	617926	-		glyoxalase family protein	7.4107	7.6198	7.6637	7.1847		7.3569	7.4404	7.4967	7.4473		7.5987	7.3359	7.2792	7.3469		7.5325	7.8878	8.2323	7.5323		7.6632	7.9038	7.8208	7.7397
ef0667	617957	618529	+		conserved hypothetical protein	6.1385	6.4895	6.1661	6.2315		6.0477	6.044	6.2843	6.8439		6.3699	5.9514	6.0782	5.8419		6.2998	6.0871	6.8109	5.9109		6.815	5.8001	6.2403	5.925
ef0668	618596	620122	-	murE	UDP-N-acetylmuramoylalanyl-D-glutamate-2 6-diaminopimelate ligase putative	8.4805	8.5197	8.3681	8.0929		7.928	8.6979	8.7338	8.2113		8.1047	7.7889	8.7293	8.0754		8.2735	8.395	8.8592	7.8253		8.2458	8.2858	8.0906	7.9376
ef0669	620326	621975	+		polysaccharide biosynthesis family protein	9.1936	9.3603	9.3322	8.7075		8.6866	9.1602	9.046	9.4446		9.4342	8.8394	9.1118	8.6228		9.4519	9.3013	8.8686	9.0563		9.5243	9.0942	9.3706	9.1303
ef0670	622084	622818	+			6.6272	6.6201	6.7634	6.6134		6.4643	6.5827	6.6765	6.3458		6.5348	6.3719	6.7137	6.5751		6.2493	6.49	6.9259	6.2717		5.9629	6.3275	6.2354	6.2424
ef0671	622952	624367	+		xaa-his dipeptidase	10.1899	10.4209	10.3905	10.052		9.8836	10.1526	10.6959	10.1982		9.9721	9.7599	10.8257	10.2324		9.745	10.0605	11.457	9.8094		10.1831	10.0472	10.0016	9.9433
ef0672	624512	624745	+		hypothetical protein	6.5011	6.1491	6.5795	5.9447		6.0095	5.905	6.0971	6.7046		6.4018	6.1419	6.1335	6.1041		6.8673	6.7986	5.6097	6.5476		6.6935	6.1672	7.0737	6.8265
ef0673	624910	625929	-		membrane protein putative	5.8567	6.0066	5.9423	5.4447		5.6674	5.7438	5.9549	5.8245		6.0696	5.7379	5.6148	5.5019		6.3998	6.0655	5.5054	5.8417		6.3279	6.0299	6.0489	5.9187
ef0674	626166	627119	+		glycine betaine/carnitine/choline ABC transporter ATP-binding protein	5.6663	5.8366	5.8017	5.7641		5.7994	5.8566	5.9563	5.8085		5.83	5.8233	5.8884	5.9317		5.5123	5.8633	5.7119	5.8333		5.6595	5.936	5.7748	5.8139
ef0675	627120	628637	+	opuAC	glycine betaine/carnitine/choline ABC transporter glycine betaine/carnitine/choline-binding protein	5.2823	5.2719	5.5387	5.5834		5.5749	5.5914	5.4634	5.3852		5.4166	5.7202	5.4979	5.5809		5.6173	5.5241	5.3742	5.7541		5.5904	5.7493	5.4938	5.8186
ef0676	628779	629234	+	argR3	arginine repressor	7.6934	7.9461	8.1415	7.4948		7.4803	6.6515	7.9166	8.5416		8.0669	7.3186	8.0208	7.5746		8.4225	7.7406	8.8724	8.151		8.123	7.3576	8.5271	8.1708
ef0677	629268	630776	+	algC	phosphoglucomutase/phosphomannomutase family protein	5.5913	5.6315	5.5255	5.8058		5.7065	5.6079	5.7536	5.4613		5.5198	5.511	5.9097	5.8066		5.5169	5.2951	5.866	5.5625		5.4143	5.5958	5.5217	5.4626
ef0678	630800	631354	+		acetyltransferase GNAT family	5.6462	5.8848	5.6656	5.7954		5.6311	5.6263	5.7925	5.6329		5.4351	5.7013	6.0084	5.9425		5.455	5.5365	5.803	5.9686		5.5939	5.6992	5.8515	6.1893
ef0679	631480	632343	-			7.0098	7.2856	7.1537	6.86		6.5903	6.9791	7.1709	7.0148		7.0002	6.5874	7.2518	6.9542		7.0608	7.0778	7.565	6.8171		7.085	6.8473	6.8926	6.7944
ef0680	632686	634872	+		penicillin-binding protein 2A	6.3625	6.3128	6.4113	6.8211		6.8972	6.4602	6.7743	6.7336		6.5566	6.5866	6.7448	6.989		6.5494	6.2887	6.5251	6.3914		6.3755	6.464	6.3766	6.4708
ef0681	634935	635276	+		conserved hypothetical protein	10.6133	10.7576	11.0741	10.1894		10.3056	9.7478	9.9635	11.6664		11.6586	10.7742	10.0212	10.1842		12.0633	11.486	10.8459	11.1885		11.8235	10.4346	11.4698	11.5952
ef0682	635432	636667	+		DNA repair exonuclease family protein	6.3761	6.3573	6.6594	6.5136		6.4599	6.3522	6.7626	6.6163		6.6819	6.614	6.8463	6.6053		6.6833	6.6095	7.0672	6.5803		7.0306	6.6555	6.7946	6.866
ef0683	636664	639375	+		conserved hypothetical protein	5.6364	5.59	5.7238	6.0981		6.0474	6.095	6.0098	5.5779		5.6056	5.9591	6.1652	6.4336		5.7523	5.7832	6.3052	5.9167		5.6642	6.2075	5.6883	5.717
ef0684	639372	640316	+		cmp-binding protein putative	7.4428	7.6399	7.7273	7.4326		7.2447	7.553	7.7781	7.6632		7.4673	7.3257	7.777	7.7259		7.6498	7.6261	8.0514	7.5946		7.7046	7.7323	7.7853	7.7485
ef0685	640356	641384	-		rotamase family protein	6.5561	6.4957	6.9922	7.7023		8.4626	7.6314	7.4847	7.6678		7.3394	8.299	7.5071	8.4887		7.7262	7.6537	6.4047	7.8121		7.2947	8.1859	7.2386	7.7111
ef0686	641548	641892	-		hypothetical protein	6.309	5.9674	6.2381	6.8743		6.7495	6.8089	7.2906	6.0812		6.2243	6.7344	7.2382	7.3794		6.4604	6.6827	7.4216	6.1808		6.2592	6.761	6.1682	6.5863
ef0687	641893	642318	-		HIT family protein	6.298	5.8701	6.0621	6.0245		5.7574	5.7644	5.7944	6.2625		6.486	6.4923	5.7806	6.0511		6.8289	6.3589	5.532	6.311		6.4818	6.3046	6.5306	6.6412
ef0688	642534	643271	+	pptA	ABC transporter ATP-binding protein	6.672	6.5897	6.8733	6.6553		6.5698	6.4121	6.2991	6.6557		6.6597	6.627	6.4474	6.5713		6.5464	6.2785	6.2032	6.8894		6.4631	6.3837	6.8281	6.827
ef0689	643273	644484	+	pptB	membrane protein putative	6.6513	6.7934	6.8578	6.7404		6.8078	6.8014	6.5942	6.861		6.6858	6.5812	6.6996	6.8593		6.4834	6.7409	6.8659	6.7497		6.543	6.7236	6.5457	6.7861
ef0690	644613	645392	+		conserved hypothetical protein	8.7144	8.7859	8.6662	8.5777		8.4984	8.66	8.9057	8.7143		8.6387	8.4729	8.8241	8.424		8.6335	8.5401	8.9103	8.2205		8.6573	8.2366	8.5728	8.1478
ef0691	645465	646109	+		methyltransferase putative	7.3823	7.3896	7.4595	7.1235		7.2812	7.2097	7.0338	7.2989		7.2961	7.2634	6.8707	6.9188		7.2806	7.2223	6.7704	7.2637		6.8827	6.8979	7.0274	7.0894
ef0692	646169	646915	-		phosphosugar-binding transcriptional regulator RpiR family putative	5.5348	6.0062	5.7268	5.5189		5.5943	5.5847	5.606	5.6835		5.8272	5.5297	5.5271	5.5645		5.8884	5.9838	5.3699	5.8767		5.6025	5.6965	5.7935	5.7627
ef0693	647094	648020	+	fruK-1	1-phosphofructokinase	5.0907	5.0444	5.0444	5.0444		5.0444	5.0444	5.0444	5.0444		5.0757	5.0609	5.0444	5.0553		5.0864	5.0444	5.0444	5.0444		5.0444	5.0444	5.0444	5.0444
ef0694	648025	649443	+		PTS system fructose-specific family IIBC components	5.0444	5.0545	5.0444	5.0444		5.0569	5.0658	5.0663	5.0444		5.0444	5.0444	5.071	5.0728		5.0444	5.0532	5.0623	5.0658		5.0518	5.093	5.0444	5.0444
ef0695	649470	649931	+		PTS system IIA component	5.0909	5.0752	5.0444	5.0717		5.0825	5.0444	5.0444	5.0444		5.0444	5.0444	5.085	5.0444		5.0444	5.0976	5.0444	5.0444		5.0444	5.0778	5.101	5.0444
ef0696	649928	650905	+	lacD-1	tagatose 1 6-diphosphate aldolase	5.0665	5.0879	5.0444	5.108		5.0625	5.0444	5.0508	5.0444		5.0886	5.0444	5.0637	5.0854		5.0973	5.0571	5.0617	5.083		5.0659	5.0837	5.0714	5.063
ef0697	651094	651627	+		conserved hypothetical protein	11.9111	12.177	11.9642	11.455		11.4018	11.932	11.7756	12.237		12.1404	11.5142	11.7488	11.135		12.194	11.7929	12.1728	11.4664		12.3961	11.6281	12.106	11.6676
ef0698	651715	652146	-		acetyltransferase GNAT family	7.9667	8.186	8.0888	7.8132		7.6465	7.521	8.5201	8.4215		7.8601	7.4088	8.6395	7.8426		7.9212	7.4932	9.4843	7.6366		7.9514	7.657	8.1484	7.6059
ef0699	652292	653437	+		conserved hypothetical protein	7.4472	7.592	7.4961	7.1279		7.2999	7.2775	7.3034	7.3025		7.4736	7.2929	7.0868	7.3407		7.272	7.6343	6.7019	7.389		7.3837	7.4543	7.2929	7.3841
ef0700	653612	654991	+		hemolysin	8.8216	8.9846	9.0618	8.5101		8.3238	8.4678	8.3977	9.1611		9.0226	8.4891	8.3482	8.3803		8.805	8.8392	9.2313	8.8691		8.9807	8.5489	8.8335	8.84
ef0701	655165	656739	+	prfC	peptide chain release factor 3	8.6087	8.6313	8.7816	8.5055		8.3142	8.4266	8.5573	8.5815		8.4521	8.2729	8.5386	8.4704		8.3338	8.5888	8.9551	8.466		8.1948	8.2952	8.4293	8.436
ef0702	656915	657358	+		conserved hypothetical protein	5.2713	5.1685	5.1865	5.1809		5.3349	5.2376	5.2168	5.2258		5.2586	5.1448	5.1676	5.3151		5.3864	5.1789	5.1009	5.128		5.2448	5.2101	5.1033	5.2726
ef0703	657374	658021	+		conserved hypothetical protein	5.1731	5.1306	5.2506	5.5241		5.3081	5.4529	5.2921	5.3098		5.2148	5.4551	5.44	5.4984		5.3043	5.2594	5.1823	5.2831		5.1994	5.3471	5.2003	5.1531
ef0704	658088	659158	+		lipoprotein putative	6.5974	6.434	6.661	7.0068		6.9582	6.1344	6.9936	6.8853		6.9364	6.8145	7.0552	7.0961		6.8015	6.5375	6.5847	7.5818		6.9283	6.5095	7.2515	7.2719
ef0705	659201	659515	-		conserved hypothetical protein	5.9428	5.9356	5.6852	5.4004		5.6398	5.463	5.5982	5.9317		5.8177	5.8195	5.4153	5.3876		6.3028	5.6254	5.1488	5.9513		5.81	5.6269	6.1253	5.8641
ef0706	659709	661961	-	clpE	ATP-dependent Clp protease ATP-binding subunit ClpE	7.3151	7.3907	7.3636	7.8562		7.9089	7.8703	7.6165	7.0545		7.1363	7.876	7.6153	7.8584		7.2104	7.34	7.4731	7.2243		7.1862	7.9636	7.4495	7.1004
ef0707	662075	662251	-		hypothetical protein	8.0607	8.5864	8.4333	7.8774		8.9734	8.2379	7.8669	6.8039		7.1386	7.9762	7.9265	8.8167		7.0044	8.7298	5.9197	7.7404		6.4565	8.9108	6.9383	7.4888
ef0708	662251	662442	+		conserved hypothetical protein	9.521	9.3966	9.5938	9.1299		9.8607	9.4287	9.2764	9.1541		9.707	9.6725	9.2008	9.6567		9.5215	9.7141	7.246	9.7003		9.292	9.749	9.3505	9.7579
ef0709	662613	662879	+	ptsH	phosphocarrier protein HPr	11.6144	11.9317	12.0177	11.1933		11.3183	11.2921	10.8911	11.8726		11.7462	11.4076	10.7196	11.2682		11.5668	12.1206	10.3856	12.4084		11.6138	11.9559	11.7195	12.0117
ef0710	662879	664606	+	ptsI	phosphoenolpyruvate-protein phosphotransferase enzyme I	11.6214	11.7023	11.765	11.6927		11.6111	11.8046	12.0307	11.4157		11.3705	11.3258	11.9907	11.9811		10.786	11.649	13.13	11.4781		11.1477	11.5814	10.9369	11.121
ef0711	664651	665595	-		conserved hypothetical protein	5.0898	5.0745	5.056	5.0711		5.0632	5.0764	5.0444	5.0444		5.0444	5.0606	5.0544	5.0551		5.0444	5.0707	5.0444	5.0605		5.0444	5.0689	5.0444	5.0444
ef0713	665766	666503	-		conserved hypothetical protein	5.1305	5.0638	5.0593	5.0615		5.0684	5.1637	5.0612	5.0789		5.0444	5.0855	5.1075	5.0852		5.097	5.1107	5.1231	5.0444		5.0729	5.1064	5.149	5.1169
ef0714	666558	668849	-		hypothetical protein	5.1095	5.1178	5.1011	5.0827		5.1054	5.0709	5.124	5.0556		5.0946	5.0907	5.0894	5.0838		5.0501	5.0821	5.0955	5.0544		5.121	5.0978	5.0617	5.0681
ef0715	669197	670480	+	tig	trigger factor	9.2307	9.0079	9.4597	10.5715		10.6563	10.2295	10.0483	9.2991		9.3511	10.6871	10.3253	10.7091		9.6446	9.4624	9.1012	9.6452		9.2297	10.6927	9.3089	9.5623
ef0716	670591	671253	+		conserved hypothetical protein	6.554	6.6077	6.4387	6.1532		6.3354	6.7113	6.6076	6.7053		6.6027	6.5719	6.3327	6.3841		6.9323	6.6116	7.2063	6.4746		6.7053	6.4965	6.4707	6.4788
ef0717	671298	673220	-		PTS system fructose-specific family IIABC components	9.5158	9.5881	9.5505	9.6298		9.6148	9.9064	10.045	9.2527		9.1345	9.4925	10.1139	9.9555		9.0774	9.5105	10.65	9.2668		9.304	9.7859	9.545	9.3953
ef0718	673244	674161	-	fruK-2	1-phosphofructokinase	6.7108	6.7728	7.1245	7.4742		7.7995	7.79	6.9901	7.1888		7.0673	7.8749	7.0839	7.8207		7.317	7.43	6.4836	7.6718		7.1076	7.9645	7.2224	7.3723
ef0719	674158	674910	-		transcriptional regulator DeoR family	7.7586	8.16	8.2646	8.348		8.7247	8.7447	7.8372	8.0583		8.2224	8.9955	7.8857	8.6649		8.4583	8.8022	6.756	8.8336		8.2704	9.2965	8.449	8.3897
ef0720	675049	676608	-		voltage-gated chloride channel family protein	6.9782	7.2695	7.1793	6.6241		6.6556	7.051	7.0011	7.1659		7.1683	6.598	7.0096	6.6624		7.2338	6.9333	7.277	6.9389		7.3761	6.9739	7.0138	7.0503
ef0721	676773	679031	+	pcrA	ATP-dependent DNA helicase PcrA	6.7083	6.4747	6.6743	7.3309		7.0959	7.0561	7.1131	6.3879		6.3953	7.1301	7.2071	7.3309		6.4981	6.6466	7.2529	6.6255		6.2491	7.0146	6.5595	6.5282
ef0722	679157	681187	+	ligA	DNA ligase NAD-dependent	7.37	7.3948	7.5954	7.9374		7.7436	7.667	7.8066	6.9935		7.0533	7.6596	7.9104	8.0351		6.7917	7.3575	8.2202	7.1002		6.986	7.677	7.2029	7.1831
ef0723	681335	681451	+		hypothetical protein	8.5311	8.7085	9.146	8.555		8.5105	8.4999	8.3124	9.7679		9.6188	8.8275	8.3196	8.7029		9.9723	9.333	8.5167	9.2911		9.6025	8.859	9.5104	9.4406
ref66	681449	681566	-	ref66	sRNA	8.4692	7.8862	7.613	6.6728		7.2683	7.6372	7.2111	8.0546		8.3211	7.4116	7.4362	6.8554		8.745	7.6118	6.5817	7.2719		7.6104	7.5245	8.8525	7.9826
ef0724	681769	682074	+	gatC	glutamyl-tRNA(Gln) amidotransferase C subunit	7.0496	6.7001	7.0812	7.4245		7.5224	7.2901	6.8894	7.4755		7.5159	7.5659	6.9874	7.2727		7.597	7.6066	6.5175	7.9899		7.7716	7.6829	7.9622	7.6626
ef0725	682074	683543	+	gatA	glutamyl-tRNA(Gln) amidotransferase A subunit	8.0001	7.8594	7.7996	8.6738		8.5186	8.6527	8.3051	7.6728		7.6738	8.4137	8.5554	8.6374		7.6987	7.8945	8.3845	7.814		7.5881	8.2634	7.726	7.6551
ef0726	683543	684973	+	gatB	glutamyl-tRNA(Gln) amidotransferase B subunit	7.01	6.8667	7.113	7.9332		7.8497	7.8675	7.0353	6.641		6.6801	7.8583	7.243	8.0238		6.7884	7.1646	7.3044	7.4474		6.7517	7.959	6.7356	6.9124
ef0727	684992	686080	+		diacylglycerol kinase catalytic domain protein	7.8457	7.7127	7.8943	8.8847		8.7101	8.7892	8.659	7.4867		7.3663	8.3004	8.8676	9.0935		7.4674	7.8387	9.0868	7.8216		7.3377	8.5062	7.2672	7.6591
ef0728	686280	687653	+		RNA methyltransferase TrmA family	6.3959	6.6989	6.7701	7.3747		7.1866	6.9739	6.8898	6.5828		6.4493	7.1384	6.8854	7.4091		6.5647	6.7581	6.4392	6.7648		6.2595	7.0616	6.5107	6.7128
ef0730	687922	688239	+		conserved hypothetical protein	6.0434	6.1131	5.9999	5.3657		5.7601	5.9958	6.0605	6.4983		6.3668	5.8695	5.7788	5.5057		7.3562	6.7635	5.6309	6.5888		6.8693	6.175	6.7005	6.4641
ef0731	688282	689127	-		transcriptional regulator luxR family	6.0321	5.816	5.6446	5.4708		5.6199	5.531	5.7358	5.8185		5.9148	5.6812	5.6581	5.4503		5.984	5.941	5.632	5.8481		5.9863	5.5519	6.2668	5.6949
ef0732	689526	690545	+	argF-2 (agcB)	ornithine carbamoyltransferase	5.0444	5.0444	5.0444	5.0444		5.0704	5.0444	5.0505	5.0444		5.0444	5.0594	5.0537	5.074		5.0573	5.0444	5.0444	5.0444		5.0444	5.0746	5.0444	5.0444
ef0733	690612	691988	+	agcD	amino acid permease family protein	5.0444	5.0548	5.0683	5.0627		5.0637	5.0444	5.0534	5.0444		5.055	5.0444	5.0581	5.0444		5.0728	5.0625	5.0628	5.0773		5.0749	5.0669	5.0636	5.0576
ef0734	692065	693078	+	agcA	conserved hypothetical protein	5.0868	5.1001	5.0552	5.0937		5.0619	5.1035	5.0749	5.0528		5.0444	5.0744	5.0815	5.1033		5.0573	5.1166	5.0858	5.0444		5.0548	5.0748	5.0575	5.1319
ef0735	693090	694019	+	arcC-3 (agcC)	carbamate kinase	5.0444	5.0901	5.1026	5.0444		5.1009	5.0444	5.0907	5.0444		5.0909	5.0771	5.1432	5.0875		5.0585	5.0711	5.1418	5.0444		5.0444	5.0938	5.0587	5.1396
ef0737	694216	695802	+		amidase putative	6.7527	6.5855	6.8694	7.0876		6.6594	6.8348	6.8368	6.1517		6.2731	6.663	6.7878	6.8017		6.1303	6.3966	6.6764	6.5689		6.2558	6.4585	6.2085	6.2327
ef0738	695994	696137	-		hypothetical protein	5.0444	5.0444	5.0444	5.0444		5.0444	5.2426	5.0444	5.0444		5.0444	5.0444	5.0444	5.0444		5.0444	5.0444	5.0444	5.0444		5.0444	5.0444	5.0444	5.0444
ef0739	696376	697056	+		nicotinamide mononucleotide transporter PnuC putative	6.4345	6.9803	7.097	6.7051		6.2401	6.171	6.7005	6.5694		6.2994	6.1654	6.6082	6.3668		5.8639	5.974	6.505	6.622		6.2899	5.7605	6.3937	6.0619
ef0740	697065	697709	+		deoxynucleoside kinase	7.3416	7.6389	7.6002	7.2656		7.2812	6.6163	7.16	7.6267		7.4668	7.2428	7.0467	7.1304		7.4939	7.0733	6.2349	7.5175		7.4054	6.9824	7.5154	7.4307
ef0741	698059	698490	+		conserved domain protein	5.5854	5.7636	5.5913	5.6391		5.7369	5.6674	5.3903	5.5572		5.6232	5.6235	5.5732	5.5041		5.2958	5.7249	5.2293	5.5222		5.5032	5.7452	5.4225	5.5709
ef0742	698603	698989	+		conserved hypothetical protein	8.5936	8.3911	8.1813	7.6429		7.8479	7.5587	8.0242	8.7773		8.8451	7.9312	7.8931	7.3684		9.0774	8.4592	7.5826	8.4561		9.0399	7.8526	8.809	8.9381
ef0743	699036	699371	-		hypothetical protein	6.0372	6.2497	6.4455	5.9442		5.8711	5.6934	6.5723	6.8056		6.3552	5.6966	6.3387	6.1372		6.1063	5.5695	7.0842	6.2017		6.5603	6.0992	6.9626	6.2593
ef0744	699669	701060	+		sodium/dicarboxylate symporter family protein	9.8464	9.9342	9.8707	9.416		9.595	9.6234	10.1478	10.3469		10.3289	9.2869	10.2178	9.655		10.4003	9.6161	10.47	9.7236		10.4106	9.5125	10.1028	9.9637
ef0745	701193	701573	+		glyoxalase family protein	8.3619	8.2115	8.3728	7.572		7.6988	7.6451	8.243	8.7227		8.702	8.0293	8.1516	7.5316		8.9837	8.2208	8.2045	8.3298		9.0367	7.9173	9.1126	8.5239
ef0746	701726	702892	+	pbp5	penicillin-binding protein putative	5.435	5.5315	5.4538	5.7127		5.9554	5.6891	5.8305	5.5482		5.5915	5.5415	5.8438	6.0288		5.6	5.2351	5.3582	5.7179		5.46	5.5934	5.5742	5.6188
ef0747	702992	703702	+		conserved hypothetical protein	5.775	5.7126	5.7446	6.0564		6.3946	5.8234	5.9722	5.8747		6.0544	6.4508	5.8063	6.3473		6.1445	5.8472	5.375	6.7017		6.0164	6.6791	6.0265	6.3551
ef0748	704291	705241	+		rhodanese family protein	8.6525	8.8649	8.8016	8.0154		8.3226	8.2082	8.9125	8.3527		8.44	8.3996	8.1846	8.3789		8.4926	8.868	8.2882	8.5131		8.3893	8.7258	8.6544	8.7364
ef0750	705465	705803	+		cell wall surface anchor family protein	5.3865	5.2789	5.4654	6.0913		6.0734	6.0895	5.5128	5.4969		5.2077	5.8818	5.6898	6.1162		5.6409	5.6651	5.2546	5.865		5.6071	5.8771	5.511	5.8192
ef0751	705803	706534	+		conserved hypothetical protein	5.213	5.1936	5.1604	5.3557		5.2274	5.1257	5.175	5.2413		5.2141	5.2947	5.1807	5.275		5.0974	5.0614	5.1015	5.1157		5.2342	5.2523	5.1328	5.1871
ef0752	706551	707330	+		conserved hypothetical protein	5.1779	5.1338	5.2177	5.4286		5.237	5.2283	5.2391	5.0984		5.1176	5.2805	5.2167	5.4309		5.0444	5.1821	5.1898	5.1755		5.0846	5.2316	5.0782	5.0677
ef0753	707350	709449	+		hypothetical protein	5.1252	5.1627	5.146	5.2369		5.2538	5.2224	5.1725	5.1431		5.1058	5.2805	5.2071	5.2929		5.1297	5.1808	5.1799	5.2061		5.1182	5.2223	5.0882	5.1208
ef0754	709472	710212	+		conserved hypothetical protein	5.2626	5.2265	5.2131	5.472		5.4329	5.5597	5.4469	5.1558		5.14	5.3933	5.4357	5.4278		5.3189	5.2634	5.6084	5.3163		5.1546	5.389	5.23	5.2511
ef0755	710288	711382	+		conserved hypothetical protein	5.0444	5.0444	5.0444	5.0788		5.0525	5.0444	5.0727	5.0444		5.0577	5.086	5.0531	5.0629		5.1263	5.0444	5.0444	5.0992		5.0444	5.0515	5.0444	5.061
ef0756	711584	712033	+		hypothetical protein	5.0921	5.107	5.0444	5.0724		5.0444	5.0444	5.0444	5.0444		5.0444	5.0444	5.0654	5.0668		5.0444	5.0444	5.0444	5.0444		5.0444	5.0616	5.0444	5.0444
ef0757	712037	713485	+		hypothetical protein	5.0889	5.1404	5.1041	5.0876		5.0988	5.086	5.0911	5.2119		5.1977	5.1469	5.1149	5.1129		5.1748	5.1283	5.0619	5.1064		5.1297	5.1381	5.1846	5.177
ef0758	713595	715499	+		cadmium-translocating P-type ATPase	5.1546	5.1036	5.1667	5.135		5.1175	5.1675	5.1273	5.0756		5.1625	5.1682	5.1316	5.1474		5.1575	5.1581	5.1686	5.2393		5.162	5.1994	5.2096	5.1101
ef0759	715535	716254	+		sapB protein putative	5.1608	5.1779	5.204	5.1952		5.186	5.1666	5.2239	5.2547		5.2168	5.1673	5.1464	5.1791		5.2004	5.1288	5.3619	5.3235		5.3367	5.2741	5.3889	5.1662
ef0760	716302	717039	-		amino acid ABC transporter ATP-binding protein	8.6198	9.0308	8.9188	9.0881		8.9558	9.3154	9.1537	8.8459		8.8505	9.0385	8.9257	9.0197		8.661	8.779	9.2029	8.5407		8.5741	8.8938	8.4686	8.4974
ef0761	717041	719209	-		amino acid ABC transporter amino acid-binding/permease protein	7.7105	7.8045	7.8688	8.5919		8.4561	8.4238	7.7572	8.0342		7.9652	8.6221	7.6646	8.3709		8.0239	7.8652	7.1408	8.0007		7.7207	8.4152	7.717	7.8421
ef0762	719488	721485	+	uvrB	excinuclease ABC subunit B	7.8316	8.0715	8.1398	7.915		7.8582	8.0243	8.4012	7.9658		8.0135	7.8784	8.1722	8.0167		8.1836	8.0711	8.4367	8.0209		8.3604	8.1221	8.3128	8.0754
ef0763	721603	724422	+	uvrA	excinuclease ABC subunit A	7.3144	7.5923	7.6545	7.3935		7.2396	7.3796	7.4797	7.4251		7.3809	7.3845	7.5509	7.4685		7.2141	7.5768	7.9506	7.3149		7.5887	7.6397	7.7719	7.6839
ef0764	724593	725159	+		hypothetical protein	6.0918	6.2021	6.1292	6.2786		6.4072	6.1799	6.5861	7.0781		6.9125	6.3142	6.1498	6.3616		7.244	6.6964	7.1071	6.7708		6.8366	6.2555	6.7305	7.3415
ef0765	725232	725387	+		hypothetical protein	7.0806	6.9259	6.7043	7.1411		7.7215	6.9394	7.8233	7.2648		7.7376	7.2538	7.4071	7.4484		7.6382	7.4152	7.3812	7.0407		7.2984	6.7909	7.2134	7.408
ef0766	725553	726440	+		conserved hypothetical protein	7.9749	7.9645	7.8681	7.9968		7.9705	7.6559	7.9667	7.6557		7.8873	7.6967	7.9568	7.9454		7.8018	7.8559	7.813	8.2509		7.8958	7.7531	8.0383	7.8865
ef0767	726440	727435	+		conserved hypothetical protein	7.657	7.5026	7.4972	7.798		7.6448	7.7051	7.87	7.5763		7.492	7.4637	7.8544	7.8374		7.4028	7.6128	8.1444	7.6552		7.3855	7.448	7.6828	7.4516
ef0768	727469	728404	+		conserved hypothetical protein	7.2669	7.4398	7.3523	7.3424		7.3588	7.3297	6.8692	7.3563		7.3259	7.4403	6.8953	7.3812		7.2919	7.5972	6.6021	7.5921		7.1899	7.4663	7.1942	7.3098
ef0769	728638	729561	+		conserved hypothetical protein	5.8131	5.8651	5.9979	5.7657		6.0574	5.9133	5.9638	5.9267		6.0042	5.8234	5.9699	5.8244		5.9476	5.8216	6.3714	5.8577		5.7896	5.8015	6.0084	5.9003
ef0770	729674	730192	+		conserved hypothetical protein	7.3124	7.2971	7.4884	6.9188		7.0333	6.6305	7.4956	7.7297		7.622	6.7589	7.3339	6.9644		8.2901	7.665	7.2699	7.5625		8.3345	7.3476	8.2085	8.1529
ef0771	730237	730830	-	clpP	ATP-dependent Clp protease proteolytic subunit ClpP	10.1476	10.3276	10.2365	9.2208		9.5406	9.4462	9.7201	10.2436		10.1975	9.3923	9.4675	9.1436		10.538	9.9983	9.6702	9.9998		10.4683	9.6923	10.3678	10.1918
ef0773	731026	731544	+		conserved hypothetical protein	8.6414	8.5449	8.7444	7.9392		8.0008	7.9896	8.7227	8.8251		8.8325	8.2464	8.3715	7.9393		9.3812	8.9811	9.0599	8.7402		9.3043	8.2613	9.0747	9.1032
ef0774	731565	731969	-		conserved hypothetical protein	9.7784	9.5007	9.4042	8.9212		9.0884	9.2491	9.3224	9.7649		10.1145	9.5891	9.1061	8.4371		10.3674	9.5136	8.1487	9.625		10.2423	9.0856	10.1828	10.1283
ef0775	732434	735322	+		gram positive anchor protein putative	5.0669	5.0642	5.0821	5.1005		5.1226	5.1066	5.1058	5.0592		5.0495	5.0864	5.0993	5.0792		5.0625	5.053	5.1022	5.0654		5.0554	5.1	5.0582	5.0507
ef0776	735347	735730	+		hypothetical protein	5.0444	5.0444	5.0729	5.0444		5.0675	5.0444	5.0924	5.0444		5.082	5.0839	5.0444	5.0444		5.0444	5.0444	5.0444	5.0444		5.0986	5.0444	5.0787	5.0444
ef0778	735904	736413	+		hypothetical protein	5.5752	5.4154	5.3724	5.5969		5.6034	5.5031	5.3721	5.2035		5.5484	5.671	5.6085	5.5865		5.6982	5.3724	5.3585	5.5138		5.6746	5.4656	5.4908	5.7855
ef0779	736443	738230	+		glycerophosphoryl diester phosphodiesterase family protein	5.6998	5.7932	5.6345	5.9188		5.8441	5.7054	5.6404	5.8284		5.7596	5.8285	5.7303	5.927		5.823	5.6887	5.4634	6.09		5.7003	5.7746	5.7363	5.6929
ef0780	738256	738663	+		MutT/nudix family protein	5.7493	5.642	5.4844	5.8209		5.8209	5.8761	5.6389	5.4135		5.365	5.8586	5.5174	5.6793		5.4862	5.8646	5.5354	6.0162		5.5446	5.6577	5.561	5.4687
ef0781	738897	739097	+		cold shock domain family protein	12.0169	11.9822	11.9354	11.028		11.2083	10.9535	11.581	12.5488		12.5614	11.599	10.9322	10.3926		13.0092	11.9764	10.1196	11.9749		12.7363	11.1128	12.2969	12.4207
eftRNAArg2	739754	739825	-		tRNA-Arg	11.5336	9.3341	9.0052	10.712		9.5737	11.22	9.7574	9.324		9.6115	10.4333	10.1919	10.0894		10.8173	10.3375	7.8496	8.2983		9.3876	9.0984	10.6675	9.8311
ef0782	739902	741215	+	rpoN	RNA polymerase sigma-54 factor	6.8458	6.7929	6.8374	7.0047		6.8425	6.31	6.6619	6.7447		6.7982	6.6818	6.6259	6.7295		6.5446	6.6981	6.7696	7.0035		6.62	6.5742	6.8854	6.8277
ef0783	741416	743293	+		acyltransferase putative	7.1599	7.0154	7.0566	6.9388		7.3349	7.0978	7.1098	7.4385		7.6192	7.2032	7.0755	7.26		7.3233	7.1266	7.3065	7.3273		7.2091	6.8974	7.0858	6.9969
ef0784	743509	744693	+	metK	S-adenosylmethionine synthetase	9.2484	9.2135	9.0559	8.7488		8.7969	9.0443	9.3069	9.4313		9.267	8.6554	9.445	8.9221		9.3534	9.299	10.6289	8.8474		9.5344	8.9556	9.1182	9.0746
ef0785	744866	746332	+		drug resistance transporter EmrB/QacA family protein	7.4216	7.6655	7.6886	7.1803		6.9483	7.2369	7.3978	7.4106		7.4291	6.9454	7.4874	7.192		7.1301	7.2468	8.0156	7.1114		7.5694	7.2708	7.3761	7.3747
ef0786	746371	747162	+		tributyrin esterase putative	8.9563	9.2131	9.0052	8.4722		8.4295	8.6838	8.9816	9.0154		8.8806	8.4437	9.071	8.502		8.8507	8.81	9.4065	8.7275		9.373	8.7502	9.1481	8.8913
ef0787	747243	747905	-		transcriptional regulator TetR family	6.6864	6.6077	6.4324	6.3051		6.1475	6.312	6.259	6.5634		6.4018	6.1437	6.1778	5.8988		6.3755	6.7396	6.2743	6.1441		6.3645	6.2383	6.3292	6.3947
ef0789	748159	749874	+	efrC	ABC transporter ATP-binding/permease protein	7.7831	7.9258	7.6214	7.7292		7.7758	7.961	7.4896	7.0512		7.4701	7.6246	7.4683	7.8204		7.0852	7.6728	7.7512	7.5192		7.154	7.7353	7.0907	7.0738
ef0790	749874	751643	+	efrD	ABC transporter ATP-binding/permease protein	7.6205	7.7644	7.5746	7.3458		7.4199	7.5546	6.9152	7.1328		7.3709	7.3336	6.9223	7.4615		6.9399	7.6154	7.0919	7.3794		7.107	7.478	6.8112	7.0936
ef0791	752054	752659	+	fhtR	transcriptional regulator TetR family	6.86	6.9378	6.8987	6.423		6.6642	6.2429	6.5531	7.3246		7.2882	6.8001	6.6358	6.3049		6.8529	7.1562	6.2003	7.373		6.985	6.7033	7.1524	7.1156
ef0792	752797	753876	+	hrtB	permease domain protein	5.2511	5.2662	5.2711	5.211		5.2303	5.3031	5.1611	5.2718		5.2108	5.1673	5.1628	5.2297		5.1158	5.2693	5.1654	5.3381		5.2961	5.1622	5.1515	5.2046
ef0793	753881	754549	+	hrtA	ABC transporter ATP-binding protein	5.5369	5.5776	5.5769	5.4263		5.4591	5.5743	5.4842	5.4353		5.3929	5.5448	5.4291	5.4749		5.4385	5.4354	5.6743	5.5094		5.5139	5.4036	5.2312	5.2242
ef0794	754606	755169	-		conserved hypothetical protein	7.4255	7.5199	7.6956	6.7862		7.0508	7.5071	7.2972	7.3096		7.1409	6.9042	7.2356	7.1611		6.7951	7.3972	8.1704	6.8823		7.3325	7.2164	6.9403	7.097
ef0795	755169	756137	-		conserved hypothetical protein TIGR01212	7.6649	8.0477	8.0433	7.5835		7.469	8.0412	7.7942	7.4923		7.6515	7.4488	7.9369	7.6375		7.2846	7.9026	8.4498	7.5508		7.6865	7.8437	7.4694	7.5519
ef0796	756153	756803	-		type 2 phosphatidic acid phosphatase family protein	6.6504	6.8441	6.6628	6.1584		6.2771	6.7583	6.2863	6.9688		6.9129	6.5228	6.179	6.1252		7.0201	6.8868	5.7934	6.6693		6.8639	6.5684	6.7038	6.6233
ef0797	756975	758000	-		conserved domain protein	6.1583	6.0866	5.9268	5.8847		6.084	6.1947	5.9214	5.9063		5.9481	5.9974	5.8105	6.0565		5.8428	6.2423	5.5506	6.1221		6.0415	6.018	5.668	6.0631
ef0798	758000	758659	-		hypothetical protein	6.6803	6.8109	6.9734	6.7361		7.1459	7.086	6.7315	6.876		6.7225	7.0927	6.7486	7.0601		6.8311	7.1576	6.4438	7.0856		6.8634	7.0253	6.5761	6.7696
ef0799	758976	761189	+	atlA (atn)	autolysin	7.4418	7.332	7.5201	7.8946		7.7795	7.6748	8.3012	7.0222		6.7838	7.3704	8.2671	7.6927		6.8019	6.9306	8.3194	6.8662		6.7261	7.2213	6.9917	7.0159
ef0801	761593	764007	+	leuS	leucyl-tRNA synthetase	7.8871	7.7133	7.6797	8.2515		8.3694	8.409	8.08	7.309		7.5902	8.1456	8.1988	8.5513		7.3715	8.001	8.2161	7.8133		7.3415	8.2295	7.293	7.4479
ef0802	764063	764353	-		hypothetical protein	7.1043	7.2237	6.9258	6.629		6.7468	6.8726	6.7179	7.7077		7.8946	6.689	6.525	6.2049		8.0783	6.6708	6.3793	7.3257		7.5678	6.5959	6.8818	7.2652
ef0803	764384	764827	-		conserved hypothetical protein	6.1989	6.2192	5.8871	5.754		5.8192	5.8239	6.0763	6.2624		6.4234	5.906	6.1937	5.7537		5.9108	6.1244	5.7569	5.8632		6.0155	5.8353	6.0137	5.8458
ef0804	765003	765833	-		amino acid ABC transporter amino acid-binding protein	5.5853	5.5132	5.582	5.4774		5.4614	5.6635	5.324	5.3752		5.4689	5.3593	5.3981	5.4005		5.4194	5.548	5.5131	5.4576		5.394	5.4363	5.411	5.3772
ef0805	765847	766482	-		amino acid ABC transporter ATP-binding protein	5.5341	5.5695	5.4636	5.6284		5.4139	5.4596	5.5108	5.5979		5.4615	5.4436	5.6172	5.4343		5.3762	5.4969	5.8537	5.6213		5.3171	5.4294	5.4606	5.3539
ef0806	766495	767136	-		amino acid ABC transporter permease protein	5.3218	5.3824	5.2964	5.1402		5.2871	5.2649	5.2185	5.3009		5.5086	5.2662	5.3016	5.2369		5.4217	5.3742	5.1714	5.4013		5.4704	5.3789	5.3604	5.2561
ref67	767656	767822	-	ref67	sRNA	11.648	11.2094	10.9484	10.0882		10.6956	11.51	12.1775	11.1837		11.6977	10.9428	11.6088	10.0978		12.1654	11.4648	11.9134	10.8849		11.8884	10.8938	11.8569	11.5868
ef0807	767972	769603	+		pheromone binding protein putative	6.1909	5.873	5.9675	6.1635		5.9724	5.9875	6.3201	5.7848		5.7368	5.7355	6.0862	6.0396		5.824	5.9613	6.0849	6.0701		5.9153	6.0056	6.0627	6.1437
ef0808	769605	769700	+		hypothetical protein	5.6027	5.4357	5.4439	5.1711		5.2995	5.0444	5.1081	5.5004		5.0444	5.0444	5.0444	5.1466		5.0444	5.0444	5.0444	5.2655		5.3427	5.2695	5.7024	5.3827
ef0809	769710	769958	+		membrane protein putative	7.9969	8.3678	8.2952	7.2823		7.8446	7.6954	8.153	8.902		8.6109	7.7975	7.8045	7.8046		9.3266	8.5842	10.2046	8.2717		9.363	8.627	8.8966	8.8454
ef0810	770351	772075	+		conserved hypothetical protein	5.1772	5.3171	5.2248	5.2047		5.2559	5.2274	5.2375	5.2439		5.2276	5.2206	5.2497	5.2679		5.1405	5.1827	5.3624	5.2351		5.1737	5.1904	5.1983	5.1953
ef0811	772079	772906	+		hypothetical protein	5.3517	5.3557	5.3445	5.5013		5.3096	5.4025	5.4893	5.3597		5.3029	5.3453	5.5115	5.3725		5.3058	5.4729	5.3824	5.2744		5.3336	5.3488	5.4122	5.2879
ef0812	773289	774452	+		glucuronyl hydrolase putative	5.5326	5.4322	5.4475	5.3922		5.438	5.4733	5.3871	5.4358		5.3082	5.276	5.4727	5.2999		5.4891	5.5093	5.5821	5.4285		5.4403	5.4351	5.6221	5.3544
ef0813	774465	776243	+		glycosyl hydrolase family 35	5.6389	5.6174	5.6856	5.6106		5.5653	5.5475	5.6751	5.446		5.5469	5.4426	5.6334	5.6993		5.4376	5.6958	5.8301	5.5321		5.4654	5.5151	5.5139	5.5867
ef0814	776268	776975	-		transcriptional regulator GntR family	6.3385	6.3541	6.117	5.8076		5.997	6.0361	5.8892	6.8004		6.6331	6.2623	5.8708	5.7201		6.6602	6.2685	5.5975	6.3776		6.8049	6.0387	6.5175	6.4784
ef0815	777203	778129	+		PTS system IIAB components	5.3218	5.3127	5.2444	5.1879		5.2505	5.1402	5.2861	5.3367		5.2639	5.1251	5.3065	5.2862		5.3275	5.1611	5.2011	5.3549		5.3798	5.1498	5.2203	5.2467
ef0816	778178	778969	+		PTS system IIC component	5.0985	5.0803	5.1519	5.1225		5.0888	5.0825	5.1436	5.1388		5.0988	5.0444	5.1374	5.1556		5.0609	5.0757	5.1681	5.1558		5.1226	5.0928	5.1102	5.134
ef0817	778953	779762	+		PTS system IID component	5.1731	5.2586	5.1368	5.2215		5.171	5.1535	5.1558	5.2421		5.1657	5.1364	5.1132	5.1415		5.1389	5.2325	5.1847	5.2711		5.1577	5.1285	5.2296	5.1531
ef0818	779877	782891	+	hylB	polysaccharide lyase family 8	5.0588	5.0492	5.0626	5.0736		5.0591	5.0545	5.0485	5.0444		5.0492	5.0647	5.0694	5.0511		5.0531	5.0485	5.0528	5.052		5.0444	5.0726	5.062	5.0444
ef0819	782960	783283	-		conserved hypothetical protein	7.273	7.0279	7.1358	6.4258		6.8684	7.1174	6.9067	8.5954		8.7417	7.333	6.7759	6.3919		8.9743	7.6055	6.098	7.7073		8.8259	6.7675	7.9958	8.0101
ef0820	783535	784143	-	rplY	ribosomal protein L25	9.6169	9.4903	9.0637	8.7953		9.4747	8.6834	9.4167	9.11		9.5022	8.9256	9.4759	9.0528		8.9768	9.2302	9.2508	9.0565		9.061	8.9976	9.3304	9.4363
ef0821	784474	785256	+			6.7405	6.9068	7.1507	6.8138		6.8179	6.8925	6.9218	6.6025		6.5771	6.7917	6.8697	6.8454		6.4855	7.1158	6.7574	6.9402		6.3124	6.9526	6.8483	6.7384
ef0822	785253	785933	+		hydrolase haloacid dehalogenase-like family	7.7114	7.7686	7.6518	7.4707		7.6356	7.475	7.8165	7.4662		7.5992	7.5152	7.7103	7.6192		7.6904	7.6616	7.8666	7.6782		7.6774	7.6537	7.7862	7.6715
ef0823	785913	786053	-		hypothetical protein	5.0444	5.143	5.2622	5.2144		5.1658	5.2466	5.1305	5.0444		5.2385	5.1496	5.1734	5.0444		5.3769	5.2119	5.1036	5.149		5.1177	5.0444	5.136	5.0444
ef0824	786110	786565	-		acetyltransferase GNAT family	7.1205	6.9783	6.73	6.5968		6.7341	7.019	7.1861	7.0491		7.0862	6.6685	7.1431	6.6921		6.9799	6.9767	7.4924	6.2325		7.1121	6.6974	6.8906	6.3019
ef0825	786740	787369	+	udk	uridine kinase	9.4992	9.542	9.552	8.7361		8.6842	8.7728	8.4257	9.8668		9.7331	8.984	8.5733	8.2929		9.5133	9.5773	8.3517	9.3848		9.4582	8.7712	9.6337	9.3754
ef0826	787538	787879	+		transcriptional regulator PemK family	6.7073	6.8061	6.6259	6.3929		6.5895	6.3951	6.9995	7.0476		6.8493	6.4523	6.9168	6.369		6.7303	6.5175	7.4878	6.7367		7.3344	6.3578	6.9228	6.8909
ef0827	787981	788946	+		oxidoreductase Gfo/Idh/MocA family	6.3406	6.3465	6.3283	6.2718		6.1722	5.9538	6.7678	6.5445		6.3188	5.8064	6.8485	6.2948		6.4584	6.2077	6.9259	6.3651		6.6446	6.269	6.5197	6.536
ref68	788993	789148	+	ref68	sRNA	11.4144	11.5006	11.8041	11.1489		11.3712	13.8222	10.8722	13.206		13.1351	11.0488	9.7394	13.4612		13.6295	12.7682	13.1464	12.5809		13.4566	12.7696	12.4242	12.725
ef0828	789317	791236	+		conserved hypothetical protein	5.1643	5.1316	5.1551	5.0836		5.1605	5.0759	5.1298	5.1353		5.1616	5.1375	5.1169	5.0862		5.085	5.1268	5.1347	5.2062		5.0826	5.104	5.1385	5.1096
ef0829	791190	791525	+		conserved hypothetical protein	5.0444	5.0866	5.0444	5.0818		5.0444	5.0444	5.1346	5.0444		5.0444	5.0895	5.0724	5.1606		5.0831	5.3758	5.1424	5.1111		5.1654	5.0674	5.0444	5.0979
ef0830	791540	791896	+		conserved hypothetical protein	5.0444	5.302	5.1344	5.2123		5.2096	5.0444	5.1459	5.0682		5.0444	5.0869	5.1961	5.2312		5.0444	5.079	5.181	5.0444		5.0738	5.1085	5.0444	5.0948
ef0831	791927	792283	+		conserved hypothetical protein	5.1042	5.0841	5.105	5.1139		5.1175	5.0444	5.1128	5.1598		5.2362	5.0869	5.0444	5.2804		5.0444	5.0444	5.181	5.1477		5.2387	5.1496	5.0813	5.0444
ef0832	792299	793078	+		conserved hypothetical protein	5.0444	5.0808	5.1135	5.0925		5.0558	5.1208	5.1148	5.0554		5.0815	5.1212	5.1615	5.1329		5.0444	5.0761	5.1598	5.0735		5.0846	5.1317	5.0444	5.0677
ef0833	793098	793793	+		conserved hypothetical protein	5.1058	5.0444	5.1217	5.0982		5.0948	5.249	5.0799	5.0929		5.0859	5.088	5.175	5.0733		5.0444	5.0799	5.1044	5.0553		5.0596	5.0993	5.0822	5.0704
ef0834	793924	795237	+		PTS system IIC component	5.1093	5.1701	5.2259	5.2002		5.1805	5.1988	5.1276	5.0957		5.1414	5.2102	5.1824	5.1344		5.132	5.1893	5.0701	5.204		5.1457	5.2332	5.2344	5.2149
ef0835	795314	795562	+		hypothetical protein	5.0444	5.101	5.0881	5.0444		5.0798	5.1623	5.0444	5.0444		5.0444	5.2189	5.1189	5.2354		5.0444	5.0938	5.0444	5.0748		5.0444	5.3277	5.097	5.0444
ef0836	795571	796659	+		conserved hypothetical protein	5.0643	5.1586	5.0545	5.1128		5.1319	5.1785	5.1062	5.0523		5.0711	5.1921	5.1127	5.1349		5.1037	5.1118	5.0522	5.113		5.0637	5.1278	5.0566	5.0444
ef0837	796668	797777	+		conserved hypothetical protein	5.2286	5.2268	5.2992	5.2271		5.3283	5.2255	5.3481	5.2189		5.1827	5.2143	5.3099	5.3855		5.2017	5.2925	5.2647	5.4344		5.1458	5.3416	5.1148	5.3279
ef0838	797767	798873	+		pyridoxal phosphate-dependent enzyme putative	5.0444	5.0444	5.0444	5.0444		5.0444	5.0444	5.0444	5.0444		5.0444	5.0444	5.0444	5.0444		5.0444	5.0444	5.0444	5.0444		5.0444	5.0444	5.0444	5.0444
ef0839	798877	799620	+		conserved hypothetical protein	5.1298	5.0636	5.0738	5.0614		5.1147	5.1628	5.1021	5.0673		5.1396	5.0649	5.0571	5.1242		5.1304	5.0611	5.0784	5.0749		5.0586	5.0857	5.0622	5.0444
ef0840	799630	800640	+		carbohydrate kinase pfkB family	5.5338	5.688	5.6653	5.5309		5.515	5.856	5.5505	5.5893		5.4897	5.4755	5.5999	5.6644		5.609	5.5066	6.0054	5.6425		5.6028	5.6871	5.7583	5.6311
ef0841	800734	801762	+		conserved domain protein	5.8145	5.7831	6.0638	6.2474		6.3754	6.1789	5.8551	5.9362		5.9986	6.4776	5.9488	6.3141		6.0468	6.1296	5.6066	6.3447		6.0394	6.4948	6.1367	6.0163
ef0842	801759	802205	+		YaiI/YqxD family protein	6.3399	5.8949	6.1357	6.9249		6.8197	7.0232	6.3682	6.2486		6.4549	7.0123	6.5299	7.0656		6.4311	6.6477	6.0851	6.8623		6.2352	6.8968	5.9465	6.3355
ef0843	802346	803392	+		D-alanine--D-alanine ligase	8.6455	8.6374	8.7597	8.5412		8.6366	8.6317	8.2791	8.5549		8.6874	8.6386	8.3428	8.6819		8.4312	8.8342	8.4585	8.785		8.3866	8.7904	8.4261	8.6059
ef0844	803369	803461	-		hypothetical protein	7.3378	6.6972	7.0612	7.4147		7.0425	6.6544	6.82	6.3495		7.0255	7.7716	6.5523	7.135		7.2261	7.7041	5.296	7.5914		6.7978	7.466	6.6238	7.6726
ef0845	803495	804868	+	murF	UDP-N-acetylmuramoylalanyl-D-glutamyl-2 6-diaminopimelate--D-alanyl-D-alanyl ligase	7.0889	7.0276	7.1982	7.5609		7.3107	7.5057	7.5094	6.9205		6.9018	7.1566	7.5589	7.731		6.7759	7.0238	8.1986	6.9982		6.788	7.3177	6.7966	6.7541
ef0846	805108	806718	+		ATP-dependent RNA helicase DEAD/DEAH box family	10.1119	10.177	10.1655	10.214		9.8355	10.2008	10.3205	9.4387		9.5575	9.8166	10.2328	10.1732		9.2277	10.017	10.442	9.6175		9.2171	9.8539	9.3789	9.4949
ef0847	806779	807045	-		hypothetical protein	6.1749	5.7536	5.4711	5.4197		5.6389	5.6823	5.9018	6.3228		5.9215	5.57	5.9045	5.3519		6.1804	5.7669	5.8536	5.7363		6.1157	5.471	6.1439	5.8206
ef0848	807350	807703	+	acpS	holo-(acyl-carrier-protein) synthase	10.6238	11.0686	10.9401	10.0778		10.1861	10.4463	10.565	10.6676		10.943	10.3076	10.4151	10.1417		10.8438	10.3708	10.0326	10.5639		10.9552	10.4877	11.2016	11.0586
ef0849	807733	808848	+	alr	alanine racemase	10.1165	10.2708	9.9202	9.8007		9.6343	10.0087	10.2773	9.4332		9.4203	9.4537	10.3886	9.7357		9.2458	9.4537	10.508	8.9977		9.5129	9.6029	9.3463	9.4416
ef0850	808864	809241	+		transcriptional regulator PemK family	9.108	9.4419	9.1662	8.7433		9.0936	9.3799	9.3557	9.1079		9.014	8.7507	9.4767	8.8592		9.0691	8.9159	10.0538	8.4568		9.2602	8.8947	8.7296	8.7684
ef0851	809561	810256	+		hypothetical protein	5.4033	5.2555	5.1514	5.2164		5.2363	5.1297	5.2686	5.3539		5.3974	5.2113	5.2599	5.1568		5.6533	5.3365	5.3421	5.3853		5.5203	5.1626	5.7677	5.3297
ef0852	810281	811576	+		hypothetical protein	5.1262	5.0773	5.0864	5.0926		5.1378	5.1135	5.1378	5.1404		5.0889	5.1911	5.123	5.1791		5.0646	5.0444	5.0897	5.0908		5.0768	5.1091	5.0749	5.14
ef0853	811557	811883	+		hypothetical protein	5.1096	5.0444	5.0778	5.0444		5.2478	5.2204	5.207	5.1457		5.1729	5.0907	5.2851	5.2472		5.0444	5.119	5.3059	5.1994		5.0765	5.2853	5.1238	5.0993
ef0854	811965	812690	+		signal peptidase I	5.2143	5.1586	5.1613	5.3296		5.2715	5.2774	5.4988	5.2325		5.2508	5.3318	5.4427	5.3913		5.2473	5.3255	5.272	5.1062		5.1702	5.1678	5.1161	5.2767
ef0855	812745	814223	-		conserved domain protein	5.5904	5.7585	5.5809	5.4404		5.7911	5.6719	5.5905	6.3406		6.0803	5.852	5.5358	5.4179		6.3236	5.9776	5.3071	6.1562		6.4342	5.7052	6.2225	6.2212
ef0856	814397	815149	+		aldo/keto reductase family protein	5.4243	5.428	5.5575	5.9803		6.24	5.8604	5.8693	5.6271		5.5755	6.1184	5.8545	6.1807		5.673	5.8319	5.7883	5.8773		5.7447	6.1902	5.6904	5.7282
ef0857	815228	815458	+		conserved hypothetical protein	12.1475	12.2027	12.5491	11.6974		11.2968	11.2662	12.2068	13.1114		12.5547	11.8617	11.9527	11.1559		13.3779	12.5041	11.7454	12.8314		13.1221	11.5915	13.5811	13.254
ef0858	815579	818245	+	pip	phage infection protein	6.2271	6.3745	6.4257	6.4803		6.4172	6.5202	6.359	6.4062		6.4475	6.4494	6.3896	6.6272		6.5024	6.5445	6.3193	6.29		6.4495	6.7299	6.3967	6.4138
ef0859	818466	819635	+		cation efflux family protein	5.7407	5.7423	5.8268	5.5674		5.4594	5.4518	5.5935	6.0233		5.7752	5.5682	5.5702	5.4176		5.8386	5.6756	5.3692	5.6321		6.007	5.4685	5.4917	5.6794
ef0860	819933	821756	+		membrane protein putative	8.1407	8.4157	8.4472	7.6205		7.244	7.9104	7.5628	7.922		7.9269	7.4802	7.744	7.4381		7.8725	7.7793	8.1216	7.5388		8.187	7.7146	8.0762	7.8143
ef0861	821793	822257	-		acetyltransferase GNAT family	5.3403	5.3748	5.3243	5.5665		5.3387	5.3934	5.6146	5.3433		5.355	5.2875	5.6259	5.3752		5.2052	5.2452	5.6967	5.1551		5.1958	5.3459	5.0444	5.0832
ef0862	822329	822991	-		glycine betaine/carnitine/choline ABC transporter permease protein	8.283	8.3827	8.4344	8.4701		8.3335	8.4412	8.3179	8.5539		8.3759	8.304	8.3796	8.5389		8.382	8.3821	8.86	8.4732		8.5846	8.5717	8.4073	8.406
ef0863	822995	823918	-		glycine betaine/carnitine/choline ABC transporter glycine betaine/carnitine/choline-binding protein	7.1885	7.3736	7.3909	7.6314		7.5024	7.3843	7.1777	7.1857		7.144	7.3278	7.2807	7.7701		6.9201	7.3639	7.8812	7.6034		7.1705	7.5602	7.2405	7.2145
ef0864	823918	824553	-		glycine betaine/carnitine/choline ABC transporter permease protein	6.7592	6.7621	6.9816	7.2031		7.234	6.9709	6.8096	6.7215		6.7664	6.9453	6.8081	7.2257		6.5276	6.8949	7.1068	7.1847		6.8834	7.2008	6.5387	6.6457
ef0865	824557	825750	-		glycine betaine/carnitine/choline transporter ATP-binding protein	8.7384	8.662	8.6362	8.91		8.9824	9.0047	8.3442	8.1015		8.6124	9.0695	8.2457	8.7457		8.1803	8.8483	7.3728	9.0463		8.4008	9.1325	8.5495	8.8278
ref27C	826028	826359	+	ref27C	sRNA	9.7996	9.9491	10.1125	8.9734		9.133	9.3736	9.206	11.2186		10.8734	9.6377	9.4179	9.098		11.3124	10.6246	8.6607	10.6658		11.1154	9.9878	10.9246	10.7332
ref69	826116	826610	-	ref69	sRNA	6.9032	6.8173	7.0449	6.2792		6.2463	6.7158	6.3445	6.7541		7.1565	6.6521	6.146	6.1124		7.2225	6.9723	5.3392	6.7489		6.8374	6.5304	7.9657	7.4725
ef0867	826377	827267	-		glyoxalase family protein	5.1391	5.2544	5.2838	5.141		5.2054	5.237	5.1196	5.2252		5.1853	5.1119	5.1274	5.1648		5.3737	5.3812	5.0822	5.2519		5.0912	5.2929	5.2003	5.1436
ef0868	827433	828464	+	queA	S-adenosylmethionine:tRNA ribosyltransferase-isomerase	8.0398	8.2706	8.3263	7.5869		7.6095	7.7914	7.905	7.9235		7.8379	7.5273	7.9164	7.743		7.7832	7.8612	8.3694	7.7289		7.9656	7.8637	7.8338	8.0254
ef0869	828808	829056	-		transcriptional regulator Cro/CI family	10.3768	10.452	10.3517	9.0643		9.5584	9.4379	9.8256	10.1753		10.4803	9.4521	9.6897	9.06		10.8048	10.0405	9.4318	9.6778		10.3706	9.8381	10.6715	10.3889
ref19C	829210	829523	-	ref19C	sRNA	8.7168	8.5126	8.4349	7.1052		7.9822	8.6386	8.3363	9.5018		9.5365	8.9315	8.1634	7.62		10.6335	9.7982	7.4424	9.2423		10.8205	9.4634	10.5622	10.1008
ef0871	829936	832581	+		cation-transporting ATPase E1-E2 family	7.8173	8.0034	7.9979	7.7559		7.919	7.9375	8.2027	8.0836		8.0663	7.7141	8.0528	7.9605		7.7977	8.053	8.4583	8.1287		8.0476	7.9167	8.0111	8.1001
ef0872	832915	834921	+		potassium uptake protein	8.6888	8.853	8.7192	8.2119		8.0095	8.2511	8.4292	8.6591		8.544	7.908	8.5468	8.0342		8.3203	8.1975	8.5964	8.1211		8.5167	8.0259	8.4092	8.1127
ef0873	834991	835689	-		transcriptional regulator Cro/CI family	5.0753	5.0648	5.0444	5.0625		5.0571	5.0875	5.071	5.0566		5.0444	5.0444	5.0444	5.0874		5.0444	5.0444	5.0444	5.0768		5.0444	5.0991	5.0821	5.0444
ef0875	835853	837958	+		copper-translocating P-type ATPase	6.186	6.2825	6.2357	6.0775		6.1871	6.2328	6.4339	6.0864		6.1823	6.2568	6.2865	6.4098		6.3056	6.3992	6.7435	6.2887		6.3281	6.4586	6.2998	6.3345
ef0876	838082	839506	+	eicR	hypothetical protein	5.1334	5.0545	5.0826	5.0883		5.0815	5.0657	5.0961	5.1433		5.0949	5.0974	5.0774	5.0656		5.1341	5.0791	5.0622	5.0762		5.0739	5.0607	5.0905	5.0824
ef0877	839575	840486	+		oxidoreductase aldo/keto reductase 2 family	8.3763	8.474	8.4817	7.874		8.1143	8.0061	8.1772	8.8475		8.867	8.1747	8.2234	7.766		9.1428	8.619	7.8607	8.6531		9.3813	8.4954	8.9534	8.9451
ef0878	840674	843322	+	polA	DNA polymerase I	5.8546	5.8354	5.8531	6.4288		6.4615	6.2239	6.1347	5.9809		6.042	6.6321	6.1622	6.6131		6.1547	6.0079	5.9626	6.1165		6.0636	6.5992	5.9945	6.1514
ef0879	843422	844264	+	fpg	formamidopyrimidine-DNA glycosylase	5.4675	5.4313	5.4916	6.3515		6.2595	6.2032	6.0127	5.3381		5.3558	6.2562	6.2205	6.4259		5.553	5.6821	5.6538	5.6017		5.5577	6.1936	5.6125	5.5516
ef0880	844261	844860	+		dephospho-CoA kinase putative	5.4532	5.422	5.387	6.1161		6.2588	5.8454	5.9112	5.2934		5.1839	5.9347	6.0682	6.2412		5.4447	5.4743	5.8904	5.353		5.2878	6.2665	5.2703	5.3211
ef0881	845040	845522	+		conserved hypothetical protein TIGR00244	7.506	7.5572	7.8923	7.6897		7.9944	7.7227	7.7352	7.9278		7.7789	8.1072	7.8136	8.142		8.1558	7.8593	7.6122	7.859		7.9858	8.2944	7.8141	7.876
ef0882	845538	846947	+		replication initiation and membrane attachment protein DnaB putative	6.3484	6.4101	6.5591	7.2006		7.2389	6.9465	6.7532	6.5283		6.4142	7.1935	6.8177	7.2692		6.6367	6.735	6.1132	6.8171		6.7179	7.2078	6.5483	6.7364
ef0883	846944	847876	+	dnaI	primosomal protein DnaI	7.0612	6.8826	7.2801	7.7757		7.8137	7.7701	7.5381	7.3838		7.2365	7.8095	7.4766	8.0853		7.393	7.5165	7.8807	7.3743		7.3625	7.9687	7.1455	7.3053
ef0884	848093	849166	+		conserved hypothetical protein	5.3039	5.3346	5.3903	5.7726		5.7879	5.5246	5.4393	5.2865		5.5558	5.7008	5.5478	5.72		5.5982	5.4746	5.2511	5.5039		5.5408	5.661	5.5522	5.5792
ef0885	849180	850700	+		conserved hypothetical protein	5.6361	5.5565	5.5223	5.9153		5.6259	5.5486	5.6418	5.4878		5.4599	5.6071	5.6239	5.6607		5.7013	5.341	5.6078	5.5555		5.6731	5.571	5.6102	5.6536
ef0886	850690	852273	+		hypothetical protein	5.4603	5.5067	5.5311	5.5419		5.4874	5.5316	5.4271	5.4563		5.4594	5.4412	5.4134	5.5486		5.4916	5.4839	5.4978	5.5485		5.495	5.5219	5.4397	5.4008
ef0887	852270	853532	+		glycosyl transferase group 2 family protein	5.3117	5.449	5.4264	5.6517		5.5617	5.6649	5.535	5.2819		5.3182	5.518	5.5639	5.6686		5.37	5.3947	5.5321	5.2155		5.38	5.4459	5.2958	5.3205
ef0888	853547	855613	+		conserved hypothetical protein	5.1164	5.1836	5.1722	5.3633		5.3082	5.4087	5.1855	5.2347		5.147	5.3815	5.2013	5.4455		5.1783	5.3143	5.1631	5.3589		5.2045	5.3674	5.1501	5.1551
ef0889	855615	856463	+		conserved hypothetical protein	5.386	5.3488	5.4402	5.5025		5.5896	5.5295	5.4072	5.3689		5.4481	5.644	5.5016	5.6435		5.4363	5.7252	5.3508	5.6107		5.2854	5.5632	5.4163	5.4216
ef0890	856479	856790	+		hypothetical protein	6.0221	6.0833	6.1346	6.228		6.3006	6.3239	6.4747	6.2196		6.2266	6.369	6.1572	6.224		6.1434	6.0252	6.6863	6.2189		5.9847	6.2345	6.0919	5.8701
ef0891	856838	857992	-		aspartate aminotransferase putative	6.6118	6.2265	6.4971	6.1452		6.4419	6.4113	6.2286	6.2283		6.3682	6.3482	6.3935	6.4982		6.5029	6.5469	6.5792	6.1894		6.4872	6.6033	6.2591	5.9456
ef0892	858008	858730	-		amino acid ABC transporter ATP-binding protein	6.1629	5.7532	5.8879	6.3233		6.3403	6.6548	6.6103	5.7811		5.6481	6.1295	6.7259	6.4169		5.5081	5.7547	6.2249	5.7561		5.6178	5.9793	5.5129	5.4969
ef0893	858723	860186	-		amino acid ABC transporter amino acid-binding/permease protein	5.8635	5.5595	5.7472	5.7025		6.0243	5.8545	5.7074	5.6752		5.9925	5.9565	5.6509	5.9261		5.6525	5.6668	5.5293	5.6634		5.7338	5.8358	5.6937	5.5461
ef0895	860375	861463	+	gldA2	glycerol dehydrogenase putative	6.7931	6.5033	6.8121	6.4064		6.5041	6.6692	6.9143	6.456		6.6714	6.3372	6.9925	6.556		6.298	6.3926	7.1243	6.3742		6.4671	6.1986	6.5166	6.7019
ef0896	861622	862767	+	tgt	queuine tRNA-ribosyltransferase	8.0923	8.4465	8.5802	8.1487		7.9245	7.9787	7.9357	8.2727		8.158	7.8718	7.8488	8.0576		7.8074	8.1631	8.1571	8.377		7.9509	8.2191	8.0638	8.108
ef0897	862849	863226	+		preprotein translocase YajC subunit putative	11.5954	12.5241	12.8177	11.4668		11.3869	10.765	11.9326	12.1907		11.9315	11.02	11.9085	11.5104		12.4565	11.7027	10.6404	12.1676		12.4396	11.6732	12.9064	12.4958
ef0898	863241	863480	-		hypothetical protein	5.6924	6.3397	6.3661	5.9563		5.7394	5.2792	5.582	5.9832		6.0555	5.3855	5.5975	5.8387		5.8296	5.8594	5.2431	5.9235		5.8895	6.2914	5.7372	6.1215
ef0899	863657	863944	+		conserved hypothetical protein	7.4801	7.885	8.118	7.5665		7.2014	7.1286	7.5696	8.0107		8.0152	7.5936	7.6165	7.1001		8.1564	7.794	7.5599	7.9925		7.8462	7.0982	7.9485	7.9632
ef0900	864152	866698	+	adhE (aad)	aldehyde-alcohol dehydrogenase	8.7334	8.1466	8.6454	9.6384		9.9561	9.5654	9.1791	8.5026		8.7858	9.9105	9.731	10.141		9.0165	8.9904	9.0933	9.2218		8.7644	9.9551	8.4541	8.9246
ef0901	866743	867786	-		isopentenyl diphosphate delta isomerase putative	8.2882	8.5771	8.5064	8.3505		7.9891	8.3337	8.699	8.2059		7.9693	7.5838	8.7083	8.377		7.9366	7.8859	9.2659	7.6657		8.0942	7.8904	7.8381	7.5742
ef0902	867770	868876	-		phosphomevalonate kinase	8.193	8.3817	8.2413	8.0854		7.9983	7.9092	7.8007	8.204		8.2273	7.8899	7.8319	8.1048		8.0157	8.1013	8.5521	7.921		7.9894	7.9375	7.9717	7.9551
ef0903	868879	869874	-	mvaD	mevalonate diphosphate decarboxylase	6.921	6.9056	6.7597	7.0187		6.9808	6.9664	7.1759	6.8867		6.8841	6.6154	6.9759	7.181		6.4807	6.8875	7.4095	6.85		6.6366	6.8522	6.6319	6.5341
ef0904	869874	870818	-	mvk	mevalonate kinase	8.1675	8.1376	7.8792	7.8666		7.8583	7.9701	8.3591	8.0977		8.0338	7.5829	8.0356	7.9261		8.0496	7.7531	8.7029	7.4325		7.8688	7.4797	7.7576	7.5851
ef0905	871088	871723	-		pentapeptide repeat family protein	6.4581	6.6624	6.5453	6.1017		6.1926	6.5809	6.1816	7.1617		6.9559	6.198	6.1425	6.1356		7.1111	6.5788	5.8989	6.4729		7.0873	6.4024	6.6324	6.3051
ef0906	871720	872793	-		conserved hypothetical protein	5.9924	6.2284	6.038	5.6766		5.9297	5.9001	6.1078	6.4804		6.6269	5.8477	5.8861	5.7259		6.8592	6.1632	5.7171	6.2844		6.8763	6.2193	6.5988	6.5987
ef0907	873037	874707	+	opp1A	peptide ABC transporter peptide-binding protein	7.5568	7.5755	7.6653	8.6852		9.3989	8.768	9.1309	8.4706		8.3136	9.0801	9.1022	9.5374		8.4319	7.9477	8.9458	8.4583		8.3954	8.8323	8.4572	8.5876
ef0908	874786	875136	-		conserved hypothetical protein	8.0638	8.1319	8.2636	8.1545		8.3499	8.6363	7.7274	8.3364		8.3406	8.4303	7.6603	8.0852		8.7303	8.1346	7.114	8.2293		8.6389	8.3605	8.1597	8.1347
ef0909	875227	876168	+	opp1B	peptide ABC transporter permease protein	8.0442	8.0247	7.989	8.8811		8.896	8.8647	8.2979	8.1909		8.0161	8.8082	8.4068	9.0332		8.1576	8.1441	8.3599	8.3045		8.0723	8.6213	7.8431	8.0153
ef0910	876168	877220	+	opp1C	peptide ABC transporter permease protein	7.6252	7.819	7.8487	8.6583		8.7875	8.8694	7.7549	7.6413		7.809	8.693	7.8913	8.8999		7.5429	8.1677	7.7849	8.3488		7.6947	8.7705	7.342	7.6349
ef0911	877230	878288	+	opp1D	peptide ABC transporter ATP-binding protein	8.3533	8.3571	8.424	9.4397		9.4586	9.4925	8.9186	8.087		8.3361	9.3613	9.1041	9.7181		8.0762	8.633	8.773	8.8987		8.0301	9.3036	7.8657	8.2316
ef0912	878288	879244	+	opp1F	peptide ABC transporter ATP-binding protein	8.6423	8.6007	8.7074	9.2817		9.2604	9.4721	8.799	8.7094		8.7843	9.2851	9.0682	9.5244		8.6666	8.878	9.7397	8.9092		8.7709	9.1358	8.4821	8.5424
ef0913	879285	880355	+		transposase putative	5.4805	5.2679	5.3332	6.0114		6.0317	5.8208	5.6351	5.5467		5.5377	5.9754	5.8324	6.2685		5.6078	5.4843	5.4144	5.7697		5.3788	6.0253	5.3263	5.5326
ref70	880359	880468	+	ref70	sRNA	9.635	8.4392	8.0248	8.4196		8.2217	8.9211	7.8977	8.5869		8.5476	8.9481	8.0472	8.4521		8.9707	8.4213	6.905	7.8465		8.567	8.1756	9.1855	8.9578
ef0914	880755	881276	+	infC	translation initiation factor IF-3	11.8559	12.1061	12.1329	11.9047		11.6112	12.2558	12.1118	11.2191		11.3411	11.5769	11.8542	12.0541		10.7205	12.0058	13.0338	11.6963		10.8476	11.7644	10.8101	11.1104
ef0915	881390	881590	+	rpmI	ribosomal protein L35	12.6362	12.9736	13.0138	12.7606		12.3947	12.7718	12.8902	12.2325		12.1177	12.1864	12.8232	12.7428		11.6785	12.6209	13.5545	12.2228		11.7432	12.4188	11.907	11.8823
ef0916	881651	882010	+	rplT	ribosomal protein L20	13.2585	13.4097	13.4893	13.0495		12.8984	13.1313	13.0127	13.0691		13.0223	12.8725	12.9313	12.8673		12.6697	13.1538	13.3075	12.7883		12.6388	12.7432	12.5148	12.6005
ef0917	882056	882406	-		conserved hypothetical protein	5.8726	5.9114	5.7517	5.5573		5.769	5.8807	5.5376	5.7162		6.2652	5.7566	5.4848	5.3084		6.3868	5.9628	5.4262	5.6565		5.9223	5.7503	6.1896	5.7353
ef0918	882504	882863	+		membrane protein putative	5.673	6.0818	5.9491	5.7113		5.7085	5.3497	6.1527	6.3395		6.0555	6.0919	5.9263	5.4159		6.5177	5.8693	5.7436	6.2525		7.1028	5.8018	6.7831	6.5817
ef0919	882991	883425	+		acetyltransferase GNAT family	6.3633	6.4631	6.3744	6.0393		6.3546	6.0615	6.1792	6.5463		6.7408	6.4864	6.2294	6.1161		6.5861	6.387	5.838	6.9051		6.6903	6.0578	6.8197	6.3589
ef0920	883443	883958	+		conserved hypothetical protein	7.2196	7.0566	7.1717	7.1705		7.2035	7.1027	7.1827	7.1399		7.5361	7.3755	7.2515	7.1415		7.3359	7.1418	7.1089	7.238		7.4472	6.9768	7.4747	7.3963
ef0921	883974	885149	-		sulfate transporter family protein	5.9606	6.0387	6.0881	5.681		5.7177	6.1636	5.9949	5.9783		5.949	5.602	5.9641	5.6724		6.0063	6.1043	6.5134	5.5721		6.0355	5.8547	5.7553	5.8559
ef0922	885379	886407	-		membrane protein putative	6.34	6.47	6.3768	5.8966		5.9257	6.494	6.2151	6.2963		6.229	5.8911	6.3326	6.0246		6.2042	6.3125	6.8858	5.9636		6.387	6.4753	6.2194	6.2347
ef0923	886520	887350	+		transcriptional regulator LysR family	5.2856	5.2684	5.2428	5.3345		5.3177	5.1508	5.2671	5.2643		5.2263	5.2829	5.1756	5.3117		5.3441	5.318	5.1145	5.3351		5.3637	5.4219	5.4479	5.3238
ef0924	887415	888287	+		conserved hypothetical protein	5.6806	5.5986	5.6378	5.9067		5.8235	6.006	5.8101	5.5869		5.5955	5.9921	5.9171	5.9048		5.6114	5.4963	5.6104	5.7876		5.7053	6.0419	5.7447	5.971
ef0925	888561	888785	+		hypothetical protein	6.3539	5.8546	5.9058	6.0007		5.9969	5.7754	6.0732	6.7897		7.0202	6.1407	6.258	5.904		7.0315	6.2531	5.6283	6.5002		6.9741	6.0506	6.7674	7.04
ef0926	888874	889548	+	err09 (bceR_like)	DNA-binding response regulator	6.9958	6.7881	6.8641	7.1011		7.2181	7.1057	6.9631	6.8957		6.9696	7.3244	6.778	7.292		6.6375	6.8963	6.1927	6.9894		6.8312	7.18	6.7971	6.7387
ef0927	889562	890587	+	ehk09 (bceS_like)	sensor histidine kinase	6.8958	6.7978	6.6824	6.8937		6.8729	6.8351	6.4945	6.8198		6.812	7.0388	6.5787	6.8606		6.6311	6.8877	6.6117	6.8283		6.7256	6.9631	6.7056	6.6717
ef0928	890735	891598	+		glucose uptake protein	9.158	9.2803	9.2108	8.2239		8.2576	8.5749	8.4939	8.8955		9.093	8.3738	8.5521	7.9439		8.9371	8.6837	8.3502	8.2654		9.0064	8.4882	8.6714	8.5749
ef0929	891639	893030	+		amino acid permease family protein	8.6088	8.8168	8.6899	8.0878		7.8795	8.2142	8.2258	8.3318		8.3528	7.7792	8.3877	7.9653		8.1858	8.1329	8.7389	7.7654		8.3776	8.0372	8.3295	8.0798
ef0930	893218	895227	+	metG	methionyl-tRNA synthetase	7.3517	7.2865	7.457	7.8289		7.9561	7.8017	7.1673	7.5566		7.4638	7.9619	7.2623	7.9333		7.6586	7.7659	6.5185	7.9664		7.6027	8.0401	7.4656	7.4078
ef0931	895327	895602	+		hypothetical protein	10.2916	10.3407	10.4894	9.9218		9.7952	9.4821	10.3623	10.7361		10.6177	10.2877	10.1954	9.5217		10.7662	10.0919	9.2173	10.8187		10.9429	9.6839	11.093	11.1212
ef0932	895661	896266	-		hypothetical protein	6.5021	6.1052	6.123	5.7709		6.0886	6.1044	5.9768	6.2738		6.3219	5.7986	5.9729	5.8851		6.4874	6.0768	5.6453	5.8961		6.4169	5.8944	6.0162	6.0923
ef0933	896387	898585	-		conserved hypothetical protein	5.9232	5.9232	6.0212	6.0575		6.2249	6.0256	5.8927	5.9627		6.0088	6.1681	5.8737	6.0514		5.9236	6.0909	5.6898	6.0076		5.8031	6.1635	6.0449	5.8131
ef0934	898744	899514	+		hydrolase TatD family	6.1666	6.1752	6.3776	6.9133		6.6556	6.3738	6.3342	6.1942		6.3671	6.7956	6.5715	6.8273		6.1563	6.4344	6.5844	6.6493		6.4026	6.5731	6.4531	6.5432
ef0935	899523	900095	+		primase-related protein	6.338	6.0636	6.3645	6.7294		6.5863	6.5557	6.3739	6.2248		6.0643	6.6346	6.2392	6.8857		6.1687	6.6362	6.037	6.7021		6.0356	6.8475	6.2403	6.5823
ef0936	900114	901001	+	ksgA	dimethyladenosine transferase	7.1211	6.9431	7.1323	7.0472		7.0051	6.9222	6.8755	7.2366		7.0956	7.1258	6.8438	7.1521		7.0934	7.3513	7.1991	6.9473		7.18	7.0683	6.707	7.0698
ef0937	901129	901746	+		conserved hypothetical protein	6.5353	6.3	6.3001	5.9475		6.0741	5.8838	6.1723	6.4216		6.0695	5.8311	6.0846	5.6637		6.3278	6.032	6.0263	6.3216		6.0178	5.7176	6.1299	6.4005
ef0938	901796	902899	-		ABC transporter ATP-binding/TOBE domain protein	6.3622	6.2577	6.337	5.9902		6.3548	6.5129	6.2084	6.3399		6.4733	6.3024	6.2096	6.1737		6.3313	6.5012	6.0942	6.6349		6.1634	6.3622	6.4864	6.171
ef0939	903085	903507	+	mgsA	methylglyoxal synthase	7.9864	8.1313	7.8123	7.5312		7.4588	7.7031	8.3225	7.8584		7.6506	7.34	8.1555	7.4088		7.8393	7.6503	8.31	7.5988		8.1881	7.8604	8.0669	8.0036
ef0940	903781	904320	+		conserved hypothetical protein	11.1765	11.4173	11.2611	10.5722		10.616	11.1419	11.0647	11.023		11.1121	10.5261	11.0121	10.517		11.1667	10.8851	11.572	10.3605		11.2837	10.881	10.8605	10.775
ef0941	904372	906138	-		ABC transporter ATP-binding/permease protein	6.3894	6.6472	6.7271	6.2316		6.3352	6.4668	6.2766	6.4898		6.4686	6.2934	6.2146	6.3959		6.4557	6.8127	7.0049	6.3851		6.522	6.6381	6.3183	6.4273
ef0942	906128	907855	-		ABC transporter ATP-binding/permease protein	6.8955	6.9721	6.8965	6.4267		6.5027	6.6932	6.7304	6.8037		6.9892	6.4829	6.8471	6.5335		6.6363	6.7909	6.9678	6.607		6.7823	6.6315	6.7973	6.6967
ef0943	907963	908748	+		conserved hypothetical protein	5.4526	5.5871	5.4988	5.7868		5.7904	5.389	5.6152	5.5153		5.5697	5.72	5.7187	5.8095		5.4509	5.3835	5.3984	5.7287		5.7296	5.7269	5.5892	5.5334
ef0944	909009	910217	+		extracellular protein putative	9.0697	8.6984	8.6937	9.5209		8.8829	8.9613	8.9832	7.9311		7.8459	8.747	9.053	8.6751		7.7898	8.2557	8.565	8.3103		7.6507	8.5059	8.1606	8.0383
ef0945	910314	910877	+		acetyltransferase GNAT family	8.6635	8.8031	8.7838	8.1741		8.1104	8.3536	8.3541	8.8068		8.6337	8.0167	8.2621	8.0442		8.6772	8.7278	9.2067	8.1397		8.754	8.3336	8.4198	8.3162
ef0946	910923	911447	-		conserved hypothetical protein	7.7451	7.6464	7.6579	7.228		7.4188	7.4565	7.7502	7.682		7.6728	7.4078	7.7866	7.5687		7.4067	7.6935	8.3568	7.42		7.7671	7.476	7.8087	7.835
ef0947	911499	912368	-		hydrolase haloacid dehalogenase-like family	8.821	8.7738	8.7455	8.2786		8.5464	8.4577	8.5802	8.7023		8.9686	8.5176	8.4418	8.2996		8.6564	8.7426	8.7492	8.8743		9.0427	8.4783	8.7854	8.9718
ef0948	912502	913182	+	ung	uracil-DNA glycosylase	6.8915	7.0969	7.0892	7.3475		7.2851	7.5717	7.3378	6.8437		7.07	7.3096	7.2947	7.3195		6.8444	7.1317	7.509	7.172		6.8624	7.2166	6.817	6.8729
ef0949	913338	914321	+	pta	phosphotransacetylase	9.2541	9.6411	9.3656	8.9703		9.0809	9.0998	8.9018	9.0652		9.3208	9.1596	8.7535	8.9274		8.7434	9.421	8.4005	9.4132		8.7196	9.1547	8.9055	9.1017
ef0950	914478	914957	+		conserved hypothetical protein TIGR00150	7.7477	8.1666	8.2536	7.8184		7.5373	7.6277	8.4651	8.013		7.5914	7.2393	8.4208	8.0213		7.7744	7.4363	8.6976	8.0345		7.7946	7.8284	8.1727	7.9816
ef0951	914950	915471	+		acetyltransferase GNAT family	7.8147	8.2393	8.253	8.0937		7.6245	7.9436	8.5091	8.2323		7.8934	7.2956	8.5822	7.9659		7.8086	7.4744	9.0562	7.6332		7.9926	7.3349	8.1336	7.7047
ef0953	915641	915850	+		hypothetical protein	8.8989	9.0576	9.3768	8.9247		8.625	7.0551	8.9686	9.7548		9.528	8.8419	8.8649	8.2498		10.2633	9.1207	8.3707	9.8377		10.0051	8.0626	10.2338	10.6071
ef0954	915924	916934	-	bopD / malR	sugar-binding transcriptional regulator LacI family	6.9289	7.1893	7.0333	6.632		6.6794	6.8329	6.5369	7.1089		7.2758	6.79	6.4927	6.5891		6.9572	7.0886	6.3089	6.8799		6.9367	6.8698	6.9347	6.9407
ef0955	916958	917965	-	bopC / malM	aldose 1-epimerase putative	5.5195	5.4627	5.5862	5.4488		5.3252	5.5511	5.3854	5.6138		5.6616	5.4422	5.3798	5.477		5.6709	5.7856	5.2852	5.7455		5.6806	5.5484	5.5615	5.7373
ef0956	917955	918623	-	pgmB / bopB / pgcM	beta-phosphoglucomutase	5.3384	5.1876	5.3418	5.3968		5.3005	5.3705	5.3393	5.1435		5.3224	5.3905	5.2801	5.2296		5.2633	5.3622	5.2682	5.3612		5.4192	5.4126	5.2486	5.384
ef0957	918616	920910	-	bopA / malM	glycosyl hydrolase family 65	5.1976	5.21	5.2081	5.2744		5.2807	5.2549	5.2331	5.1833		5.1842	5.3185	5.2597	5.2771		5.2576	5.2617	5.3359	5.2692		5.2101	5.2616	5.1669	5.2995
ef0958	921191	923359	+		PTS system IIABC components	5.4533	5.5764	5.4881	5.3964		5.3905	5.4899	5.59	5.5415		5.3587	5.3616	5.506	5.3926		5.3151	5.4581	5.6995	5.4017		5.5471	5.4437	5.5523	5.472
ef0959	923425	923559	+		hypothetical protein	5.4623	5.5737	5.3394	5.452		5.6768	5.0444	5.6116	5.8141		5.5817	5.2561	5.5204	5.6992		5.6687	5.3745	5.6533	5.5623		6.284	5.5708	5.3937	5.8531
ef0960	923574	924398	+		endonuclease/exonuclease/phosphatase family protein	5.5703	5.8312	5.7748	5.5027		5.4147	5.5931	5.8658	5.7404		5.5487	5.4486	5.6405	5.6896		5.4218	5.6341	6.1117	5.6118		5.7278	5.5158	5.6009	5.5453
ef0961	924458	925273	-		pyrroline-5-carboxylate reductase putative	5.7817	5.6067	5.5621	5.4957		5.4516	5.4644	5.8065	5.4135		5.4623	5.4806	5.6227	5.4539		5.3878	5.4555	5.8601	5.2615		5.4691	5.428	5.3914	5.2333
ef0962	925400	926362	+		transcriptional regulator AraC family	6.3432	6.337	6.422	6.3775		6.5975	6.3776	6.3658	6.5316		6.8382	6.8257	6.1899	6.4407		6.4612	6.5631	5.9994	6.6494		6.8216	6.8482	6.7937	6.769
ef0963	926343	926642	+		hypothetical protein	5.3094	5.3067	5.1509	5.5712		5.7209	5.3219	5.4426	5.3978		5.3512	5.7892	5.3569	5.8725		5.2102	5.2753	5.2307	5.4809		5.3319	5.7496	5.3624	5.8608
ef0964	926659	926949	+		conserved hypothetical protein	5.8331	5.9894	5.905	5.8071		6.3599	5.951	6.043	6.4311		6.2404	6.2585	6.0093	6.004		6.9197	6.3262	5.617	6.5315		6.4461	6.1496	6.9198	6.6107
ef0965	927109	927822	-		conserved hypothetical protein	5.0746	5.0644	5.075	5.0796		5.1528	5.1675	5.0444	5.0917		5.1047	5.1879	5.1348	5.1672		5.1339	5.1622	5.0563	5.0762		5.1168	5.1395	5.0813	5.1193
ef0966	927976	928752	+		transcriptional regulator MerR family	6.2726	6.3144	6.0763	6.1984		6.4713	6.0516	6.3732	6.3885		6.5383	6.4934	6.3078	6.2781		6.4094	6.2005	5.8351	6.4983		6.6093	6.2765	6.3171	6.5935
ef0967	928993	930885	+		conserved domain protein	5.2077	5.2495	5.162	5.1851		5.2133	5.183	5.2214	5.2897		5.2191	5.2058	5.1969	5.1826		5.3222	5.2476	5.1735	5.2753		5.3329	5.2114	5.354	5.2925
eftRNAArg3	930973	931046	-		tRNA-Arg	15.5547	14.3316	13.3548	14.3743		13.8656	15.0374	13.4308	11.3505		12.976	16.0459	14.1569	13.8019		12.9692	14.0643	10.4102	10.5332		11.6124	12.9473	15.2968	14.4991
ef0968	931315	931623	+	rplU	ribosomal protein L21	12.763	12.877	12.771	12.9133		12.7087	12.9213	13.9335	12.1275		12.174	11.5993	13.8589	13.4806		11.5453	12.0485	14.5359	12.2743		11.5209	12.1833	11.8411	12.0221
ef0969	931656	932000	+		conserved hypothetical protein	12.5394	12.6723	12.4207	12.8082		12.3955	12.5924	13.1622	11.9019		11.844	11.7247	13.4533	12.7562		10.8553	11.5118	13.7564	11.6776		11.0806	11.4879	11.2035	11.2797
ef0970	932013	932300	+	rpmA	ribosomal protein L27	12.8678	13.1581	13.0193	12.8413		12.5946	12.7212	13.4453	12.8677		12.7019	12.2632	13.3107	12.8769		12.2441	12.6075	14.3428	12.6078		12.2194	12.2796	12.4519	12.4
ef0971	932500	932952	+		conserved hypothetical protein	8.9305	8.8482	8.8111	8.2046		8.3629	8.3444	8.7083	9.3944		9.1918	8.502	8.3786	7.9004		9.4442	8.5939	7.7714	8.7098		9.5354	8.1344	9.1251	8.7243
ef0972	933023	933838	-		DNA repair exonuclease family protein	8.8697	8.4577	8.2552	8.1203		8.5004	8.2522	9.0542	9.0333		8.9983	8.1194	8.9102	8.1749		9.3992	8.2806	8.7484	8.532		9.0099	7.6855	8.5325	8.5434
ef0973	934010	935074	+	pepQ-1	proline dipeptidase	8.5563	8.4976	8.5758	8.2619		8.4079	8.3463	8.3994	8.3481		8.5616	8.3469	8.5041	8.4437		8.0781	8.4766	8.5894	8.7191		8.2856	8.3745	8.4051	8.4792
ef0974	935088	935408	+		conserved hypothetical protein	8.6264	8.8046	8.6854	8.5389		8.6024	8.6014	8.3635	8.5941		8.7152	8.3817	8.6285	8.6348		8.3196	8.6587	9.0608	8.5743		8.4776	8.5769	8.7902	8.7107
ef0976	935741	936172	+		conserved hypothetical protein	8.9069	9.0343	8.9483	8.3304		8.5151	8.5688	8.6097	9.2013		9.262	8.3966	8.5395	8.3219		9.2399	9.0413	9.2142	8.9976		9.3055	8.6045	9.0847	8.999
ef0977	936153	936617	+	nusB	N utilization substance protein B	9.4186	9.545	9.4676	8.9739		9.1216	9.1933	8.8436	9.4185		9.5043	9.1467	8.7913	8.9794		9.1725	9.6742	9.669	9.3281		9.2808	9.2853	9.1887	9.2398
ef0978	936721	937566	+	folD	methylenetetrahydrofolate dehydrogenase/methenyltetrahydrofolate cyclohydrolase	6.7849	6.591	6.9965	7.3697		7.352	7.0016	6.8541	6.8645		6.7583	7.5077	6.856	7.3444		6.7765	7.122	6.4719	7.4902		6.9159	7.5701	6.9403	7.1532
ef0979	937576	938922	+	xseA	exodeoxyribonuclease VII large subunit	7.0271	6.8526	6.8594	7.6356		7.0998	7.1243	7.1633	6.3099		6.3042	7.2248	7.2411	7.3383		6.0325	6.5285	6.839	6.3173		6.3825	6.9841	6.5777	6.4286
ef0980	938924	939154	+	xseB	exodeoxyribonuclease VII small subunit	5.5886	5.605	6.0163	5.9824		6.3194	6.3483	6.1068	5.6437		5.57	6.1825	6.0232	6.6506		5.4837	5.7569	6.0969	6.001		5.755	6.0653	5.7228	6.0753
ef0981	939154	940035	+	ispA	geranyltranstransferase	6.4293	6.4751	6.7748	7.138		6.7979	6.7914	6.9197	6.4442		6.2394	6.5186	6.9945	7.2673		6.2877	6.5045	7.4811	6.3746		6.2198	6.8106	6.1367	6.3386
ef0982	940049	940864	+	tlyA	hemolysin A	7.4702	7.7848	7.8912	7.5387		7.4751	7.5499	7.8955	7.5958		7.4886	7.34	7.8141	7.8128		7.7394	7.4753	8.5964	7.3982		7.6509	7.6261	7.6503	7.4221
ef0983	941003	941452	+	ahrC	transcriptional regulator ArgR family	5.5331	5.5513	5.6066	5.9563		5.8343	5.647	5.5832	5.8326		5.6259	5.7159	5.6557	5.7462		5.9341	5.5932	5.7838	6.0021		5.6817	5.9245	5.7912	5.6092
ef0984	941470	943143	+	recN	DNA repair protein RecN	6.5098	6.6668	6.6135	6.5966		6.5167	6.4419	6.4502	6.7633		6.5918	6.5119	6.5322	6.6948		6.3763	6.5239	6.8814	6.6299		6.5142	6.5387	6.6915	6.7075
ef0985	943234	943404	-		hypothetical protein	8.4794	7.9234	7.8334	7.4304		7.7371	8.4093	7.7729	8.6655		8.8087	8.3997	7.1545	6.6389		8.9767	8.2808	8.1718	8.4346		8.8277	7.846	9.2804	8.8266
ef0986	943412	944377	-		cation transporter	6.7605	6.8165	6.7135	6.5975		7.004	6.6803	6.8103	6.7519		7.2899	7.2906	6.3317	6.442		7.1072	7.1537	6.2629	7.3015		6.9532	7.1619	6.8745	7.3828
ef0987	944622	945014	+		lipoprotein putative	10.9874	10.9456	10.8449	10.1057		10.516	10.7671	10.9593	11.4792		11.4281	10.5102	10.5498	9.497		11.5686	10.6157	10.0757	10.6391		11.1861	10.2118	11.6747	11.1543
ef0988	945302	945733	+		conserved hypothetical protein TIGR00242	10.5033	10.6669	10.6403	10.3029		10.4942	10.6362	10.5732	10.741		10.8445	10.321	10.2551	10.3913		10.905	10.7174	10.879	10.2845		10.9541	10.6106	10.6731	10.5081
ef0989	945745	946704	+	mraW	conserved hypothetical protein TIGR00006	9.1507	9.175	9.1081	9.1699		9.2375	9.3743	9.274	9.4303		9.35	9.195	9.2008	9.2456		9.1253	9.0708	9.8305	8.8656		9.3225	9.0571	8.9471	8.8948
ef0990	946721	947128	+		cell division protein	8.2676	7.9421	8.114	8.9346		8.8934	8.7048	8.5542	8.5135		8.1555	8.8021	8.4573	9.1273		8.4483	8.5795	8.4225	8.906		8.4533	8.718	8.1886	8.7924
ef0991	947128	949356	+	pbpC	penicillin-binding protein C	7.5297	7.5433	7.6642	8.0663		8.0776	8.0242	7.7301	7.5071		7.2725	7.9715	7.6542	8.1686		7.225	7.695	7.7709	7.6539		7.3579	8.0485	7.0737	7.3632
ef0992	949383	950348	+	mraY	phospho-N-acetylmuramoyl-pentapeptide- transferase	9.6753	9.9466	9.7603	9.747		9.7288	9.9119	9.7177	9.308		9.4377	9.528	9.7051	9.5473		9.0299	9.4223	9.0906	9.1168		9.2175	9.6054	9.2227	9.1621
ef0993	950371	951741	+	murD	UDP-N-acetylmuramoylalanine--D-glutamate ligase	8.3647	8.367	8.3161	8.2223		8.2507	8.3668	8.2061	8.527		8.4093	8.1269	8.1302	8.0016		8.3944	8.1628	7.854	8.2153		8.2987	8.1219	8.2899	8.2629
ef0994	951746	952837	+	murG	UDP-N-acetylglucosamine--N-acetylmuramyl- (pentapeptide) pyrophosphoryl-undecaprenol N-acetylglucosamine transferase	6.3875	6.3275	6.3828	7.2662		7.0232	6.854	7.0982	6.5285		6.4481	7.0049	6.9645	7.4519		6.6049	6.3537	7.1775	6.4999		6.4129	7.0439	6.3158	6.3246
ef0995	952846	953970	+	ftsQ	cell division protein FtsQ	6.298	6.2142	6.4928	7.3516		7.3357	7.0503	7.1559	6.4843		6.3496	7.3421	7.233	7.5488		6.8185	6.5482	7.2118	6.7033		6.6323	7.1011	6.4014	6.5434
ef0996	954144	955466	+	ftsA	cell division protein FtsA	9.1435	9.2189	9.3047	9.6346		9.5864	9.6845	9.7069	9.0527		8.9963	9.3906	9.8193	10.0541		9.0574	9.2702	10.0627	8.8856		8.9895	9.7144	9.0386	9.1393
ef0997	955493	956725	+	ftsZ	cell division protein FtsZ	8.0271	7.9439	8.1418	9.1666		9.0329	9.005	8.7235	8.0821		7.8077	8.7764	8.9533	9.4565		7.9695	8.2819	9.3262	8.2368		7.8501	9.0137	7.7852	7.9906
ef0998	956742	957419	+		conserved hypothetical protein TIGR00044	7.5625	7.7319	7.8948	8.6386		8.6195	8.4678	7.7274	7.9463		8.17	8.8287	7.9714	8.7618		8.303	8.3153	7.6669	8.3026		7.9853	8.9354	7.9601	8.129
ef0999	957433	958077	+	sepF	conserved hypothetical protein	8.7658	8.5869	8.7957	9.5518		9.236	9.4542	9.3827	8.4339		8.4051	9.1826	9.4578	9.6895		8.404	8.4676	9.5622	8.4287		8.3865	9.2753	8.1363	8.387
ef1000	958154	958363	+		conserved hypothetical protein	9.2648	9.3242	9.2823	9.6396		9.6108	9.6249	9.7998	9.3728		9.5342	9.6515	9.9218	9.8836		9.8164	9.355	9.318	9.3167		9.5269	9.6373	9.339	9.3105
ef1001	958390	959172	+		S4 domain protein	7.1624	7.1092	7.2116	8.6547		8.6048	8.3216	7.9222	7.1528		7.2517	8.5324	8.1068	8.7696		7.4803	7.2708	7.5555	7.4664		7.4037	8.3967	7.0653	7.1931
ef1002	959324	960025	+	divIVA	cell division protein DivIVA	8.6405	8.315	8.328	9.2245		9.5217	9.1329	9.0031	8.6311		8.8903	9.5751	9.1997	9.2626		9.0786	8.737	8.47	9.1362		8.897	9.1386	8.571	8.9464
ef1003	960336	963116	+	ileS	isoleucyl-tRNA synthetase	7.2561	7.458	7.4081	8.0487		8.0483	8.1104	7.4518	7.1616		7.2042	8.0217	7.5882	8.1306		6.95	7.423	7.6141	7.4315		7.0407	7.9041	6.8924	7.0166
ef1004	963168	964691	-	zwf (gdh)	glucose-6-phosphate 1-dehydrogenase	7.6485	7.5876	7.6099	7.5749		7.6075	7.9241	7.7087	7.4966		7.5274	7.5915	7.4661	7.6426		7.3625	7.75	8.3507	7.4481		7.49	7.8063	7.3936	7.4714
ef1005	964691	965359	-		iron-dependent repressor	7.8589	7.847	7.7076	7.6778		7.8884	7.914	7.877	7.7317		7.8879	7.9154	7.7164	7.9083		7.8565	7.8556	7.2959	7.8282		7.998	8.0065	7.8486	7.6352
ef1006	965531	965899	-		conserved hypothetical protein	8.415	8.655	8.6243	7.8211		8.2463	7.6837	8.5234	8.7811		8.7476	7.737	8.2551	8.036		8.8669	7.8847	8.6821	8.1771		8.7285	7.903	8.5101	8.2698
ef1007	966098	966834	+			5.4761	5.4936	5.4809	5.4611		5.5502	5.4093	5.5716	5.6452		5.5851	5.7297	5.6729	5.5895		5.684	5.6127	5.7521	5.5619		5.6281	5.4872	5.5053	5.6773
ef1008	966940	967938	+		oxidoreductase Gfo/Idh/MocA family	5.6999	5.9615	5.9085	6.1819		6.4323	6.3827	6.0336	5.7867		5.7037	6.3133	6.1916	6.4081		5.8963	6.0808	5.7146	6.0616		5.9232	6.5136	5.9403	5.7423
ef1009	967965	969266	+		ATP-dependent RNA helicase DEAD/DEAH box family	5.6619	5.7062	5.8493	6.6603		6.5906	6.5172	6.2699	5.6707		5.7983	6.6642	6.3835	6.881		5.9476	5.9292	6.0464	5.9198		5.7712	6.667	5.6869	5.8758
ef1010	969311	972016	+		sigma-54 interaction domain protein	5.5149	5.3881	5.52	6.1509		6.1598	5.8012	5.7159	5.5208		5.5197	6.1256	5.8198	6.1944		5.6062	5.5208	5.5293	5.6861		5.4836	6.1164	5.4574	5.5234
ef1012	972246	972563	+		PTS system IIB component	5.2956	5.0889	5.3274	5.1596		5.2532	5.1375	5.1759	5.3584		5.0444	5.3487	5.1867	5.076		5.0853	5.1939	5.0709	5.3273		5.1411	5.162	5.1651	5.2075
ef1013	972705	974168	+		PTS system IIC component	5.0592	5.0639	5.0963	5.0787		5.0805	5.0856	5.103	5.0677		5.0936	5.0444	5.0573	5.0582		5.0444	5.0698	5.0846	5.0907		5.0516	5.0655	5.0981	5.0444
ef1014	974212	974430	+		hypothetical protein	5.0444	5.0444	5.0444	5.0444		5.0444	5.0444	5.0727	5.0444		5.0444	5.0444	5.0872	5.0901		5.0444	5.0444	5.0444	5.0444		5.0444	5.0796	5.0444	5.0444
ef1015	974450	974644	+		hypothetical protein	5.0444	5.0444	5.0444	5.1082		5.0895	5.0444	5.1375	5.0444		5.0444	5.0444	5.0444	5.0956		5.0444	5.1674	5.0875	5.0444		5.0444	5.0444	5.0444	5.0444
ef1016	974644	975054	+		conserved hypothetical protein	5.0965	5.079	5.0972	5.075		5.0872	5.117	5.0595	5.0856		5.1475	5.0814	5.1557	5.0931		5.0444	5.0444	5.065	5.0992		5.0444	5.0444	5.1079	5.0444
ef1017	975330	975656	+		PTS system IIB component	6.3546	5.4284	6.0494	5.4778		5.8576	6.1166	5.9203	5.2404		6.0621	5.6504	5.9139	5.764		5.9871	5.9105	5.635	6.0596		6.4208	5.6723	6.6194	5.5958
ef1018	975679	975999	+		PTS system IIA component	5.5058	5.4685	5.7617	5.3309		5.9896	5.6566	6.0243	5.5186		5.5733	5.7506	6.1353	6.0517		5.935	5.9226	6.1427	6.0256		5.9825	5.9122	6.0503	6.3209
ef1019	976065	977342	+		PTS system IIC component	5.615	5.5277	5.5127	5.5993		5.6142	5.7789	5.7043	5.6931		5.6526	5.7968	5.7305	5.782		5.7294	5.7626	6.2308	5.7787		5.8356	5.7826	5.8597	5.5672
ef1020	977426	978820	+		glycosyl hydrolase family 1	5.1499	5.144	5.1731	5.3101		5.3697	5.3046	5.2797	5.1568		5.1652	5.4629	5.3505	5.4264		5.2468	5.2837	5.3164	5.2999		5.2094	5.5167	5.2491	5.2403
ef1021	978878	980071	+		conserved hypothetical protein	6.3409	6.2686	6.4248	6.6262		6.5184	6.545	6.475	6.5004		6.2034	6.5324	6.4869	6.7653		6.4352	6.2915	6.4968	6.4822		6.4027	6.4782	6.3677	6.3215
ef1022	980154	980273	+		hypothetical protein	10.824	10.6128	10.7726	10.1374		9.9556	9.2258	10.9726	11.3485		11.2772	10.5925	10.1993	9.5549		11.9849	11.0985	9.944	11.1235		11.7102	10.1902	12.4279	11.9181
eftRNAArg4	980392	980465	+	eftRNAArg4	tRNA-Arg	8.9608	7.5251	6.2742	8.3394		7.2184	8.581	7.1223	5.8954		6.1132	8.8788	7.6903	7.852		6.8391	7.2931	5.7569	5.6307		6.4714	7.2159	7.7163	6.5732
ef1023	980499	980831	+		conserved hypothetical protein	8.291	8.4922	8.8175	8.2676		7.7369	7.7818	8.9267	8.8722		8.6593	8.1848	8.9535	8.2213		9.1081	8.6353	9.3208	8.4061		8.9467	8.0922	8.9561	8.9456
ef1024	980945	983590	-	ppdK	pyruvate phosphate dikinase	5.482	5.4657	5.4014	5.4664		5.4326	5.514	5.4988	5.4143		5.4806	5.3894	5.5337	5.4329		5.2311	5.5232	5.6655	5.3988		5.3503	5.5174	5.3762	5.441
ef1025	983760	984389	+		CBS domain protein	7.0871	6.7989	6.661	6.6163		6.6823	6.6227	6.4954	6.5699		6.6209	6.8544	6.3403	6.4536		7.0027	7.0504	5.8285	7.0577		6.8361	6.8358	7.0209	6.747
ef1026	984402	985214	+		conserved hypothetical protein	5.7181	5.7234	5.6994	5.5965		5.8103	5.7914	5.6559	5.902		5.8305	5.7139	5.4231	5.7442		5.8997	5.73	5.9601	5.7223		5.7519	5.8025	5.6515	5.6584
ef1027	985285	987816	-			6.3519	6.3529	6.3975	6.2473		6.2075	6.4686	5.9326	6.2572		6.1839	6.2709	5.8433	5.997		6.0699	6.3491	5.7284	6.3872		6.2983	6.2776	6.2552	6.1367
ef1028	987813	988547	-		hydrolase alpha/beta hydrolase fold family	6.5139	6.5529	6.4022	6.3519		6.2754	6.4157	5.9722	6.3268		6.5206	6.3885	6.0154	6.2487		6.2571	6.3033	5.8025	6.4745		6.1011	6.3275	6.111	6.1413
ef1029	988724	989308	+		conserved hypothetical protein	7.2109	7.2503	6.9907	6.9542		7.2812	7.0477	7.4006	7.1468		7.2493	7.2207	7.1193	6.9914		7.491	7.3067	6.5023	6.9633		7.2442	7.1664	7.1014	7.2044
ef1030	989331	990386	+		endonuclease/exonuclease/phosphatase family protein	5.5744	5.6568	5.6505	5.9134		5.9318	5.7953	5.6767	5.4765		5.6659	6.0373	5.5677	6.0549		5.6558	5.9098	5.5269	5.9806		5.5829	6.0972	5.6115	5.5868
ef1031	990403	991059	+		phosphorylase family protein	6.0201	5.7954	5.8388	5.9696		5.8702	5.763	5.8372	6.0801		5.8061	5.9652	5.8624	5.9713		5.8865	5.9589	5.4877	6.1349		5.7263	5.9677	5.7768	5.976
ef1032	991163	993400	-	drrC	daunorubicin resistance protein	5.8122	5.8171	5.8054	5.5235		5.7176	5.7785	5.655	5.723		5.7777	5.6883	5.6017	5.7464		5.9153	6.0558	5.8965	5.8248		5.9453	5.9617	5.877	5.9496
ef1033	993634	995823	+		6-aminohexanoate-cyclic-dimer hydrolase putative	5.5861	5.5492	5.532	5.8171		5.7217	5.6328	6.0254	5.5093		5.4296	5.7946	5.7908	5.8059		5.6617	5.526	6.0332	5.4758		5.6392	5.7831	5.7447	5.6442
ef1034	995918	996847	+		conserved domain protein	5.1999	5.2327	5.2541	5.2242		5.3697	5.3408	5.2332	5.4792		5.3033	5.3558	5.2972	5.2385		5.2793	5.2684	5.1923	5.6032		5.3235	5.2762	5.3531	5.5531
ef1035	996890	997543	+		lipoprotein putative	5.9362	5.911	5.9627	5.8777		5.984	5.5186	5.8726	5.9638		6.0621	6.1759	5.7892	5.8905		6.3389	6.3428	5.6522	6.2234		6.1539	6.062	6.2815	6.0917
ef1036	997662	998063	+	ndk	nucleoside diphosphate kinase	6.3905	6.2858	6.3246	6.1569		6.1101	5.7979	6.4026	6.4861		6.4459	5.9519	6.4273	6.044		6.7549	5.7069	6.2325	6.5466		6.8388	6.0502	6.6518	6.577
ef1037	998223	999833	+		L-aspartate beta-decarboxylase putative	6.6735	6.602	6.8202	6.5934		6.7775	6.4623	6.8461	6.5608		6.7505	6.6262	6.7438	6.6829		6.5022	6.6415	6.6001	6.8546		6.6741	6.5165	6.5889	6.6959
ef1038	999976	1001061	+		lipoprotein putative	5.1786	5.0836	5.1802	5.1785		5.1475	5.0723	5.1552	5.0987		5.0578	5.1	5.1045	5.1263		5.1038	5.0898	5.1134	5.1529		5.0638	5.1615	5.1045	5.0611
ef1039	1001177	1001980	-		hydrolase haloacid dehalogenase-like family	7.8974	8.0323	7.9246	7.4288		7.6154	7.5807	7.4452	8.1182		8.0686	7.4965	7.3362	7.6927		7.7993	8.0988	8.2609	7.9925		7.6709	7.6017	7.7919	7.8343
ef1040	1002132	1002761	+		conserved hypothetical protein	5.5133	5.4923	5.5802	5.4771		5.4813	5.6015	5.471	5.8088		6.0555	5.6208	5.5596	5.2543		5.6505	5.5006	5.37	5.6737		5.9424	5.3449	5.7502	5.7078
ef1041	1002913	1004319	+		xanthine/uracil permease family protein	5.6948	5.7686	5.7743	5.5564		5.4023	5.5215	5.7176	5.8745		5.6481	5.468	5.7435	5.5306		5.6905	5.5929	5.8634	5.7181		5.9086	5.4727	5.925	5.7973
ef1042	1004528	1005724	+		multidrug resistance protein putative	6.6029	6.7184	6.7738	6.2482		6.1473	6.2419	6.5954	6.9882		6.7775	6.3597	6.6294	6.2321		7.0081	6.4441	6.6382	6.8174		7.1645	6.3206	7.1688	6.941
ef1043	1005779	1005964	-		conserved hypothetical protein	10.6168	10.3361	10.2516	9.4561		9.6781	10.1869	10.4954	10.6852		10.7123	9.7581	10.434	9.3544		10.9781	10.1971	9.7569	10.1486		10.793	9.7993	11.099	10.6533
ef1044	1006081	1009410	+	dnaE	DNA polymerase III alpha subunit	5.7782	5.9087	5.968	6.2208		6.3392	6.2772	6.0471	6.029		5.9277	6.2586	6.1743	6.4441		5.8911	6.0911	6.2034	6.0487		5.8882	6.3836	5.8238	5.9868
ef1045	1009583	1010545	+	pfk	6-phosphofructokinase	8.7738	8.8341	9.2416	9.9142		9.4622	9.0911	9.2607	9.3415		8.8594	9.2246	9.5358	10.0663		8.8806	8.6544	10.3103	9.3268		9.3823	9.3504	9.0725	8.9129
ef1046	1010610	1012367	+	pyk	pyruvate kinase	8.8993	8.9186	9.2346	10.131		9.9501	9.7129	9.2143	9.0664		8.7837	9.9025	9.5567	10.2005		9.0368	9.268	9.8235	9.485		9.0089	10.0365	8.5677	8.7724
ef1047	1012741	1013310	+		conserved hypothetical protein	10.8807	10.9653	10.882	10.3597		10.5344	10.0757	10.0869	11.1288		11.4004	10.8617	9.7271	9.775		11.2454	10.932	8.9937	11.02		11.1313	10.3643	10.7896	11.0052
ef1048	1013367	1013546	+	rpmF-3	ribosomal protein L32	14.8456	14.7353	14.706	14.1252		14.1738	13.9033	15.1432	14.8147		14.8847	14.1528	14.6298	14.282		15.1873	14.5012	16.025	14.4167		14.7001	13.8167	14.8904	14.8216
ef1049	1013751	1015172	+	gnd	6-phosphogluconate dehydrogenase decarboxylating	8.6275	8.783	8.8412	9.0003		9.0458	9.0859	8.8873	8.6647		8.6047	8.9743	8.9489	9.2311		8.4668	8.851	9.4891	8.9153		8.5796	9.1223	8.4868	8.5678
ef1050	1015330	1016016	+	etaR / grvR	DNA-binding response regulator	8.7443	8.7912	9.097	9.3831		9.308	9.2077	8.651	8.7458		8.8185	9.4284	8.8095	9.3739		8.8401	9.103	8.2221	9.1424		8.6675	9.4046	8.7484	8.7794
ef1051	1016027	1017535	+	etaS / grvS	sensor histidine kinase	6.6313	6.6773	6.7597	7.4262		7.2605	7.0523	6.5036	6.7591		6.6701	7.2523	6.649	7.2124		6.68	6.6762	6.2136	6.9768		6.6421	7.1907	6.4428	6.5292
ef1052	1017791	1017955	-		hypothetical protein	7.1789	7.1768	7.3092	6.3639		6.4092	6.5296	6.1527	6.4549		6.9349	6.359	5.8264	5.9017		7.3137	7.1707	5.3251	7.1835		6.9898	6.6124	7.2766	6.7696
eftRNAAla2	1019820	1019892	+	eftRNAAla2	tRNA-Ala	5.0444	5.0444	5.0444	5.0444		5.0444	5.0444	5.0444	5.0444		5.0444	5.0444	5.0444	5.0444		5.0444	5.0444	5.0444	5.0444		5.0444	5.0444	5.0444	5.0444
eftRNAAsn1	1023200	1023273	+	eftRNAAsn1	tRNA-Asn	8.1421	7.7202	8.4677	7.3807		7.1073	8.7804	7.906	9.7756		9.5213	8.0561	7.4199	7.2222		9.8914	9.4161	6.7735	8.6585		9.6142	7.8938	9.583	9.5315
eftRNASer4	1023317	1023405	+	eftRNASer4	tRNA-Ser	17.5344	16.0642	15.6774	16.1133		16.0058	17.011	15.5819	13.3614		15.2872	17.1518	15.8533	15.659		14.7396	15.8452	13.4305	12.3283		13.3136	15.557	16.8343	15.9885
eftRNAGlu3	1023423	1023494	+	eftRNAGlu3	tRNA-Glu	12.767	11.8056	11.034	11.9425		11.4752	12.8743	12.4389	10.7325		11.3062	11.9078	11.7418	10.8269		11.2156	11.5101	11.5419	10.2041		11.1052	11.3655	11.5887	11.2178
eftRNAVal2	1023522	1023594	+	eftRNAVal2	tRNA-Val	12.9602	12.2814	11.2905	11.9491		11.7141	12.6566	12.1757	11.0049		11.3913	12.6568	11.8947	11.1923		11.4235	11.5856	10.5602	10.0247		10.9516	11.3579	12.0204	11.0922
eftRNAAsp3	1023605	1023680	+	eftRNAAsp3	tRNA-Asp	18.8175	18.5166	18.3125	17.4694		17.4033	18.2176	17.1013	16.1768		18.8335	18.9565	17.412	17.1676		18.7041	18.4563	15.779	15.2984		17.2209	17.5048	19.7693	19.245
eftRNAPhe2	1023726	1023798	+	eftRNAPhe2	tRNA-Phe	16.7173	16.8472	16.2211	15.6949		15.7017	16.5471	16.023	15.7495		16.7332	16.6264	15.5225	14.938		16.5643	16.5146	13.9728	14.4258		16.1262	15.8243	16.7239	16.1783
eftRNATyr1	1023804	1023884	+	eftRNATyr1	tRNA-Tyr	9.9117	9.4828	8.469	9.0847		8.8896	9.929	9.3968	7.9859		8.5873	9.0577	9.0934	8.3736		8.0635	8.5408	8.8118	6.7336		8.122	8.1041	8.2128	7.8086
eftRNATrp1	1023889	1023962	+	eftRNATrp1	tRNA-Trp	15.2274	14.794	14.5332	14.3413		13.9174	15.0037	14.2432	15.9821		15.8316	14.965	14.1915	13.9411		16.6436	16.0624	14.1592	15.0793		16.1329	14.1997	15.9405	15.2947
eftRNAHis1	1023999	1024071	+	eftRNAHis1	tRNA-His	14.9696	14.2025	13.6333	14.0509		13.7642	15.0112	14.7763	14.0042		14.6967	14.4681	14.4345	13.6296		15.0795	14.6978	13.4917	13.0739		14.3341	13.5087	14.9144	14.4476
eftRNAGln1	1024086	1024157	+	eftRNAGln1	tRNA-Gln	12.4273	11.9609	11.3378	11.9848		11.3955	12.6373	12.5119	10.3955		10.7107	11.0067	12.0481	11.2237		10.4623	10.784	11.8687	9.705		10.4557	11.0886	10.4043	10.2988
eftRNACys1	1024183	1024253	+	eftRNACys1	tRNA-Cys	13.1526	12.308	11.4542	12.4075		11.6401	12.7135	12.7113	10.9568		11.247	11.9783	12.4986	11.5324		11.533	11.482	11.3322	10.0569		11.041	10.8066	11.7432	11.2827
eftRNALeu3	1024267	1024350	+	eftRNALeu3	tRNA-Leu	17.8328	17.686	17.0492	16.7874		16.3089	17.6908	16.3742	15.5595		18.4844	18.1121	16.2552	16.3706		18.3615	18.0389	14.7072	13.6146		17.1191	16.2817	19.7525	18.5791
ref71	1024429	1024859	-	ref71	sRNA	8.7524	8.6666	8.5747	7.7038		7.93	8.7727	8.3868	8.8114		9.1904	8.6838	8.2295	7.6186		9.6307	9.3241	8.5867	8.9148		9.8891	9.0473	9.5332	9.3393
ef1053	1024927	1025736	-		ABC transporter ATP-binding protein	5.0444	5.1306	5.0979	5.0444		5.0554	5.0444	5.0674	5.0444		5.0977	5.0633	5.0792	5.0693		5.0606	5.163	5.0756	5.1358		5.1084	5.0824	5.1553	5.0889
ef1054	1025795	1027552	-		ABC transporter permease protein	5.0568	5.0526	5.0569	5.0588		5.0646	5.0617	5.0586	5.0971		5.0444	5.0704	5.0498	5.0673		5.0444	5.0865	5.0492	5.0444		5.0564	5.0488	5.0595	5.1055
ef1055	1028097	1028609	+		tunicamycin resistance protein putative	5.3839	5.277	5.2637	5.0931		5.2087	5.159	5.1726	5.3588		5.2809	5.2405	5.1516	5.1769		5.2589	5.39	5.2457	5.2905		5.3253	5.3816	5.3269	5.1476
ef1056	1028673	1028768	-		hypothetical protein	5.2554	5.187	5.0444	5.1711		5.0444	5.0444	5.0444	5.0444		5.0444	5.0444	5.0444	5.0444		5.0444	5.0444	5.0444	5.0444		5.0444	5.1234	5.4106	5.0444
ef1057	1028878	1030476	+	mntH2	Mn2+/Fe2+ transporter NRAMP family	6.8812	6.9417	6.8984	6.6139		6.7495	6.6434	6.9235	6.919		7.0594	6.6525	7.1775	6.9752		6.7327	6.9767	7.343	7.0419		7.0925	6.8946	7.2101	7.1434
ef1058	1030476	1030901	+		universal stress protein family	8.2404	8.3095	8.3358	7.8477		8.1089	8.0209	8.2447	8.2736		8.7463	8.2679	8.2348	8.17		8.5772	8.6022	7.8498	8.8634		8.6694	8.421	8.7761	8.8251
ef1059	1030956	1032626	-		conserved hypothetical protein	5.133	5.1117	5.1648	5.1401		5.177	5.1332	5.0886	5.2138		5.1045	5.2178	5.0837	5.1329		5.2153	5.1316	5.0546	5.2127		5.1543	5.1435	5.1958	5.1601
ef1060	1033007	1034668	+		pheromone binding protein	5.0575	5.0616	5.0707	5.0444		5.0763	5.0444	5.0594	5.0901		5.0444	5.0536	5.0615	5.0626		5.0444	5.0594	5.0597	5.0672		5.0508	5.0537	5.0524	5.0444
ef1061	1034696	1035919	+		N-acyl-D-amino-acid deacylase family protein	5.0621	5.0677	5.0976	5.0752		5.1086	5.0935	5.0697	5.079		5.0799	5.0693	5.0675	5.0773		5.0763	5.0444	5.0583	5.1056		5.053	5.0759	5.066	5.074
ef1062	1035916	1037133	+		N-acyl-D-amino-acid deacylase family protein	5.0622	5.0562	5.0534	5.0651		5.0948	5.0444	5.0597	5.0584		5.08	5.0818	5.0753	5.0855		5.0659	5.0648	5.106	5.0693		5.0703	5.076	5.0661	5.0593
ef1063	1037368	1037847	+		conserved hypothetical protein	7.3756	7.3869	7.5408	6.639		6.9045	6.7464	6.6618	7.4705		7.2906	6.7623	6.7342	6.7303		7.2807	7.3754	7.005	7.3845		7.293	7.0012	7.1532	7.132
ef1064	1037914	1038344	+			7.6502	7.8925	7.889	7.0245		7.3764	6.9345	7.2744	7.8694		7.628	7.2659	7.1351	6.9815		8.2266	8.0456	6.7255	7.6998		8.3348	7.776	8.3014	8.1024
ef1065	1038304	1038411	+		hypothetical protein	5.0444	5.0444	5.0444	5.0444		5.0444	5.0444	5.0444	5.0444		5.0444	5.0444	5.0444	5.0444		5.0444	5.0444	5.0444	5.0444		5.0444	5.0444	5.0444	5.0444
ef1066	1038386	1039024	-	maa	hexapeptide-repeat containing-acetyltransferase	6.7228	6.613	6.595	6.3117		6.3446	6.9909	6.7727	6.6029		6.7547	6.5739	6.6502	6.2677		6.9768	6.6978	7.3376	6.5925		6.9016	6.7816	7.3264	6.9005
ef1067	1039145	1039348	-		hypothetical protein	5.9046	6.4029	6.1827	5.4727		6.0453	5.7438	5.9319	6.1596		6.7623	6.0399	5.6148	5.5448		6.8178	6.1478	5.5937	5.6966		6.6551	5.7775	6.9218	6.2496
ef1068	1039422	1040459	-	galM	aldose 1-epimerase	5.1458	5.2142	5.2796	5.1507		5.1521	5.3126	5.1985	5.1785		5.2419	5.1167	5.1757	5.2367		5.2233	5.3082	5.4804	5.2177		5.2444	5.1873	5.3657	5.3739
ef1069	1040679	1041842	+	galK	galactokinase	5.4359	5.4603	5.5974	5.7277		5.6991	5.5118	5.5995	5.4692		5.3393	5.5426	5.6816	5.6777		5.4122	5.5628	5.4053	5.6081		5.3982	5.6572	5.4337	5.5663
ef1070	1041858	1042847	+	galE-1	UDP-glucose 4-epimerase	5.2495	5.196	5.2127	5.3238		5.2617	5.3244	5.2826	5.1529		5.1024	5.206	5.2667	5.3572		5.0708	5.1183	5.2525	5.1558		5.1577	5.3098	5.1608	5.1852
ef1071	1042859	1044352	+	galT	galactose-1-phosphate uridylyltransferase	6.5306	6.4996	6.5425	6.2993		6.4062	6.4563	6.3376	6.4773		6.565	6.4267	6.242	6.5286		6.4774	6.6341	6.4669	6.5599		6.4892	6.6823	6.4651	6.4898
ef1072	1044359	1045363	+	galR	galactose operon repressor galR	6.721	6.7977	6.8917	6.8001		6.7274	6.8034	6.734	7.0339		7.1192	6.8452	6.6238	6.7732		7.028	7.1101	6.8655	7.0748		7.0934	6.8317	7.0375	7.0817
ef1073	1045445	1045939	+		conserved hypothetical protein	5.495	5.671	5.4999	5.6451		5.5806	5.7605	5.3709	5.4885		5.3136	5.3763	5.3546	5.4685		5.3111	5.4401	5.2673	5.4809		5.2442	5.5112	5.2217	5.2824
ef1074	1046003	1046275	+		hypothetical protein	7.061	7.1321	6.9401	6.4486		6.6806	6.397	6.4162	7.4182		7.0755	6.9153	6.3928	6.224		7.7791	7.2234	7.0781	7.1093		7.8693	6.6001	7.6161	7.4048
ef1075	1046338	1046844	+		acetyltransferase GNAT family	5.3531	5.1271	5.1894	5.2757		5.287	5.3675	5.3239	5.1738		5.3551	5.3448	5.3326	5.3505		5.5988	5.3936	5.3869	5.1179		5.3283	5.2043	5.2861	5.2462
ef1076	1046848	1047633	+		streptomycin 3''-adenylyltransferase putative	5.1253	5.0805	5.0722	5.1534		5.1642	5.1202	5.1664	5.1189		5.0629	5.1391	5.1494	5.0827		5.1573	5.1067	5.0976	5.1567		5.1232	5.1949	5.0613	5.1777
ef1077	1047648	1048097	+		acetyltransferase GNAT family	5.1382	5.107	5.0444	5.1532		5.177	5.1108	5.2146	5.1005		5.0766	5.0444	5.1853	5.2347		5.2865	5.1255	5.2055	5.2499		5.1357	5.2979	5.2121	5.1615
ef1078	1048290	1049444	+	emeA	multidrug resistance protein putative	6.8627	6.8282	6.6651	6.3945		6.329	6.5201	6.6931	6.874		6.7987	6.4219	6.5233	6.1834		6.7917	6.6714	6.8267	6.4389		6.9609	6.4333	6.4324	6.2976
ef1080	1050218	1051534	+		ImpB/MucB/SamB family protein	5.2451	5.276	5.2976	5.3164		5.3544	5.3566	5.4224	5.4456		5.2122	5.5014	5.4886	5.4167		5.258	5.3046	5.4334	5.2396		5.2951	5.3948	5.4709	5.3779
ef1081	1051539	1051928	+		conserved hypothetical protein	5.2031	5.1163	5.2792	5.3906		5.1964	5.3284	5.3075	5.1504		5.0815	5.1942	5.6037	5.4309		5.2635	5.1376	5.5235	5.1933		5.2232	5.2139	5.206	5.2208
ef1082	1052015	1052197	+		hypothetical protein	5.1589	5.1209	5.1035	5.2986		5.2698	5.2026	5.2361	5.0444		5.0444	5.5382	5.5262	5.5541		5.1147	5.1112	5.4124	5.0444		5.0444	5.5131	5.1833	5.0444
ef1083	1052215	1052520	+		hypothetical protein	5.0444	5.302	5.2145	5.4727		5.3342	5.5461	5.1808	5.0722		5.2659	5.5487	5.4486	5.6578		5.2072	5.124	5.1773	5.0935		5.0444	5.4618	5.0873	5.3161
ef1084	1052573	1053004	+		universal stress protein family	5.2334	5.2315	5.3436	5.237		5.2555	5.4169	5.2716	5.2987		5.4029	5.2745	5.3056	5.6505		5.2168	5.3085	5.1024	5.4303		5.3918	5.3809	5.2724	5.242
ef1085	1053075	1053317	+		conserved domain protein	5.849	6.1481	6.0729	6.4408		6.0938	5.652	6.1432	6.3764		5.985	6.2292	6.086	6.3544		6.1082	6.1196	5.7935	5.966		5.8816	6.308	6.5238	6.0384
ef1086	1053687	1054133	+		spermine/spermidine acetyltransferase putative	6.6436	6.4263	6.5292	6.3542		6.4716	6.3494	6.6236	6.8579		6.7342	6.3957	6.5748	6.3743		6.6407	6.7798	7.0009	6.4686		6.7316	6.2266	6.3957	6.267
ef1088	1054273	1054986	+		conserved hypothetical protein	6.1586	6.1549	6.2311	5.8944		5.8336	5.9408	5.7718	6.0561		6.0917	5.9449	5.5831	5.5846		6.1669	6.2233	5.3738	5.7762		6.0134	6.0437	5.7647	5.9201
ef1089	1055057	1055452	+		conserved hypothetical protein	12.0327	12.2262	12.2384	11.2641		11.5654	11.2147	11.6683	12.8721		12.936	11.7306	11.5803	10.7809		13.1682	12.2738	10.4417	12.6913		13.3854	11.8862	12.9614	12.8526
ef1090	1055638	1057059	-	ebpR	hypothetical protein	5.204	5.2601	5.247	5.2445		5.2652	5.3357	5.2182	5.3529		5.2814	5.3636	5.2899	5.2066		5.3964	5.2492	5.187	5.3134		5.3642	5.2674	5.3705	5.3966
ef1091	1057387	1060698	+	ebpA	von Willebrand factor type A domain protein	5.7493	5.8737	5.7887	7.0756		7.0569	6.9843	6.5004	5.9454		5.7775	7.3906	6.8424	7.4031		5.8769	6.1169	6.3477	6.1122		5.8647	7.2504	5.8129	6.1557
ef1092	1060702	1062132	+	ebpB	cell wall surface anchor family protein	5.7713	5.8823	5.7694	6.6538		6.6054	6.6719	6.436	5.9238		5.8	6.8873	6.5428	7.1489		5.7901	6.0361	6.5062	5.8835		5.8853	6.8625	5.7804	6.1081
ef1093	1062129	1064006	+	ebpC	cell wall surface anchor family protein	5.9029	6.1502	6.023	7.3179		7.1295	6.8265	6.8631	6.3394		5.997	7.4583	7.1433	7.4487		6.1475	6.354	6.6432	6.3753		6.216	7.2771	6.0044	6.2692
ef1094	1064100	1064954	+	strC	sortase family protein	5.3008	5.2912	5.2489	5.2259		5.2486	5.6015	5.2676	5.2057		5.1276	5.3514	5.2895	5.3727		5.3238	5.4279	5.0837	5.3203		5.252	5.5148	5.1925	5.4026
ef1095	1065022	1065315	-		hypothetical protein	6.3006	6.3221	6.2798	5.7222		6.0519	6.1024	5.8165	6.1235		6.2538	6.0817	6.0513	5.7219		6.4318	6.2266	5.4466	6.4452		6.6884	6.3166	6.2194	6.468
ef1096	1065511	1065714	+		conserved hypothetical protein	8.0651	8.0068	7.7898	6.8543		7.6949	7.6018	7.9477	8.2125		8.6472	7.9585	7.222	6.7431		9.0963	7.9932	6.266	8.1595		9.0726	8.2353	9.0157	8.724
ef1097	1066074	1066586	+	entV	hypothetical protein	5.686	5.7248	5.6508	5.7082		5.6473	5.5852	5.7821	5.9649		5.8697	5.4131	5.7941	5.8677		6.2349	5.861	6.8128	6.2472		6.4415	5.7603	6.2782	6.545
ssrA (tmRNA)	1066894	1067257	-	ssrA (tmRNA)	sRNA	17.3836	17.6935	17.5708	17.0881		16.9194	17.7589	17.7988	17.549		17.4836	17.0896	17.6638	16.9792		17.419	17.1532	17.5757	16.6181		17.6026	17.2817	17.5276	17.0879
ef1098	1067396	1067701	-		conserved hypothetical protein	8.1992	8.2782	8.3677	7.2732		7.2075	7.0373	7.5633	8.2		8.3605	7.1988	7.3312	7.0425		8.3515	7.7886	6.5571	7.9996		8.4386	7.6788	8.6509	7.9998
ef1099	1068036	1070060	+	ace	collagen adhesin protein	5.2168	5.2119	5.2429	5.3742		5.3021	5.1881	5.3986	5.2347		5.1691	5.3328	5.3253	5.25		5.2503	5.163	5.2445	5.1287		5.1601	5.2587	5.218	5.1822
ef1100	1070185	1071780	+		ABC transporter ATP-binding/permease protein	5.212	5.2223	5.2263	5.1956		5.2669	5.1727	5.3054	5.3134		5.3344	5.1646	5.2651	5.1782		5.3486	5.242	5.177	5.3956		5.3162	5.1526	5.3519	5.2373
ef1101	1071850	1072584	+		conserved hypothetical protein	5.8268	6.0858	6.1943	5.7113		5.8373	5.988	6.1567	6.0234		6.3294	5.8317	6.0285	6.0286		6.3687	6.1924	6.2372	6.0461		6.456	6.2514	6.1282	6.2316
ef1102	1072581	1072982	-		conserved hypothetical protein TIGR01655	5.6898	5.7624	5.4901	5.3814		5.1514	5.2564	5.3261	5.5293		5.454	5.3534	5.2012	5.0695		5.5623	5.2201	5.2048	5.2398		5.2414	5.2263	5.4965	5.634
ef1103	1073093	1074445	-		amino acid permease family protein	5.775	5.8592	5.8067	5.5068		5.5833	5.6899	5.6415	5.6721		5.8335	5.4225	5.7309	5.5364		5.9114	5.7928	6.0724	5.6825		5.9343	5.6851	5.7421	5.484
ef1104	1074617	1074802	-		conserved domain protein	8.358	7.1567	7.0164	7.2317		7.2441	7.6059	7.7957	8.2884		7.8415	7.2323	7.2513	6.7044		8.1593	7.287	7.016	7.7384		8.1335	6.7647	8.4698	7.9602
ef1105	1075288	1075593	-		hypothetical protein	6.9767	6.5917	6.7008	7.2373		7.265	7.3111	7.5775	6.5536		6.7768	7.4473	7.4238	7.244		7.0393	6.9733	7.6661	7.1573		6.1017	7.2904	6.5052	7.0537
ef1106	1075596	1075724	+		hypothetical protein	5.5991	5.8706	5.9631	5.393		6.2127	6.1493	5.6333	5.0444		5.1537	6.2083	5.8656	6.1099		5.9319	5.6656	5.1708	5.6618		5.5287	6.1359	5.3254	6.1687
ef1107	1075884	1076039	+		hypothetical protein	8.206	8.2828	8.7533	7.6363		7.858	8.4576	7.8116	9.5608		9.2444	8.5462	7.7993	7.9174		9.3433	9.352	7.455	8.9993		9.2744	8.6477	10.0576	9.6202
ef1108	1075945	1076706	+	lutA	oxidoreductase putative	6.1626	6.1672	6.0552	6.2721		6.151	6.3356	6.5634	6.1044		6.044	6.0094	6.6539	6.4883		6.1333	6.0864	7.3348	6.3597		6.1984	6.2446	6.376	6.2554
ef1109	1076719	1078191	+	lutB	iron-sulfur cluster binding protein	6.6498	6.9481	7.0481	6.9362		6.7698	7.0003	7.0838	6.6989		6.8298	6.7428	7.2134	7.3386		6.5546	7.0796	7.6639	7.1678		6.5712	7.2071	7.0491	7.1538
ef1110	1078184	1078903	+	lutC	YkgG family protein	7.2099	7.2376	7.0895	6.8253		7.0721	7.2625	7.2631	6.8255		7.076	7.1049	7.4063	7.4283		7.0101	7.3458	8.1837	6.9268		7.1028	7.432	6.9307	7.1349
ef1111	1079124	1079672	+		signal peptidase I	10.0708	10.0625	10.0379	9.1649		10.0841	8.9535	10.1847	10.6345		10.7635	9.5679	9.7595	9.5084		10.6452	10.04	8.1927	10.2154		10.4834	9.2775	10.2542	10.22
ef1112	1079783	1083373	+	rexB	exonuclease RexB	5.8514	5.8215	5.9209	6.1044		6.1611	6.2043	5.9944	5.6719		5.8582	6.0834	6.0211	6.2494		5.8183	5.9623	6.2134	6.018		5.7388	6.1575	5.8211	5.9439
ef1113	1083366	1087160	+	rexA	exonuclease RexA	5.5323	5.39	5.4503	6.2171		6.2149	6.1975	5.9504	5.4135		5.4373	6.1335	6.1089	6.4256		5.5973	5.4699	5.9074	5.5704		5.4445	6.1375	5.4253	5.4386
ef1114	1087230	1087574	+		conserved hypothetical protein	8.6083	8.7085	8.775	8.3765		8.6736	8.1932	8.7642	8.7274		8.955	8.7205	8.5959	8.3199		8.903	8.7613	8.0573	8.9845		8.7061	8.4226	9.062	8.8684
ef1115	1087895	1088941	+	pheS	phenylalanyl-tRNA synthetase alpha subunit	6.0931	6.0306	6.2472	6.8829		6.9417	6.7261	6.4805	6.0361		5.927	6.8206	6.5659	7.2038		5.8231	6.4273	6.3172	6.7027		6.1116	6.853	6.093	6.2051
ef1116	1088949	1091372	+	pheT	phenylalanyl-tRNA synthetase beta subunit	6.6513	6.5159	6.6578	7.7364		7.6499	7.386	7.0447	6.4337		6.2968	7.4648	7.2772	7.912		6.5878	6.6004	7.0688	6.8993		6.3063	7.4952	6.3658	6.4833
ef1117	1091568	1092233	-	glnP	amino acid ABC transporter permease protein	5.3126	5.3542	5.4345	5.368		5.4507	5.4432	5.4223	5.6966		5.6613	5.3736	5.5156	5.4306		5.5832	5.5735	5.3644	5.3625		5.396	5.3492	5.7811	5.5685
ef1118	1092245	1092958	-	glnM	amino acid ABC transporter permease protein	5.2438	5.233	5.2327	5.3628		5.3976	5.2442	5.4134	5.246		5.2717	5.1077	5.4384	5.374		5.0987	5.1622	5.3353	5.3168		5.1992	5.1698	5.1173	5.1434
ef1119	1093004	1093831	-	glnH	amino acid ABC transporter amino acid-binding protein	5.1213	5.1123	5.1597	5.2581		5.3882	5.3734	5.2549	5.1541		5.1632	5.1518	5.2276	5.4016		5.1219	5.1324	5.1629	5.2264		5.0698	5.2462	5.0919	5.1302
ef1120	1093866	1094597	-	glnQ	amino acid ABC transporter ATP-binding protein	5.265	5.2286	5.1604	5.2239		5.3311	5.2026	5.3511	5.468		5.3499	5.2947	5.2944	5.453		5.292	5.1435	5.448	5.1742		5.4243	5.2615	5.2947	5.0935
ef1121	1094868	1095689	+	murI	glutamate racemase	7.943	7.9772	8.1143	7.726		7.7424	7.7091	7.5841	7.9341		8.089	7.7018	7.3813	7.746		8.1076	8.163	7.5148	8.1174		8.2049	7.9988	7.9709	8.3159
ef1122	1095682	1097037	+	rph	ribonuclease PH/Ham1 protein	8.0449	7.9974	7.9393	8.0987		7.6785	7.7736	8.1862	7.275		7.2928	7.4748	8.2215	7.9469		6.9458	7.4366	8.3449	7.486		7.3043	7.6897	7.4001	7.5824
ef1123	1097050	1097562	+		conserved hypothetical protein	8.718	9.1016	9.0392	8.804		8.647	8.3977	8.7643	8.4677		8.589	8.3429	8.8343	8.674		8.1556	8.4924	9.2791	8.4073		8.6249	8.3823	8.3205	8.3946
ef1124	1097656	1098420	-		transcriptional regulator DeoR family	5.3046	5.2702	5.2209	5.2602		5.3198	5.1961	5.2986	5.3286		5.3688	5.335	5.1637	5.2076		5.4862	5.2988	5.2322	5.3415		5.4099	5.2703	5.3707	5.2028
ef1125	1098614	1099681	+		conserved hypothetical protein	5.0444	5.0444	5.0649	5.1027		5.0693	5.0444	5.0676	5.0444		5.0982	5.0587	5.0883	5.0633		5.1048	5.0561	5.0603	5.0867		5.0444	5.0804	5.0935	5.0444
ef1126	1099699	1100157	+		PTS system IIA component	5.0912	5.0444	5.0917	5.0718		5.1385	5.1096	5.0714	5.0444		5.0444	5.0444	5.1053	5.1511		5.0444	5.0979	5.0628	5.0444		5.0673	5.0444	5.0732	5.0444
ef1127	1100170	1101657	+	sagT (ulaA-1)	putative transport protein SgaT protein	5.059	5.0636	5.0665	5.0444		5.0974	5.0849	5.0528	5.0616		5.0444	5.0649	5.0508	5.0648		5.0444	5.0611	5.0615	5.0799		5.1207	5.06	5.0533	5.0566
ef1128	1101672	1101971	+	sgaB	phosphotransferase enzyme II B compnent SgaB	5.0444	5.0916	5.0808	5.0444		5.0444	5.0444	5.1056	5.0444		5.0444	5.0444	5.0758	5.0779		5.0444	5.0444	5.0444	5.0444		5.0444	5.0955	5.0882	5.0444
ef1129	1101985	1102623	+		hexulose-6-phosphate synthase putative	5.0444	5.0444	5.0616	5.0642		5.0721	5.0915	5.0541	5.1228		5.0444	5.0918	5.0739	5.0602		5.0444	5.0831	5.0577	5.0444		5.0933	5.0444	5.1452	5.0444
ef1130	1102628	1103488	+		hexulose-6-phosphate isomerase SgbU putative	5.0695	5.061	5.0698	5.0444		5.0752	5.0444	5.066	5.0444		5.1109	5.0444	5.0663	5.0562		5.0444	5.0444	5.0444	5.0708		5.0444	5.0624	5.0901	5.0655
ef1131	1103478	1104188	+	araD	L-ribulose-5-phosphate 4-epimerase	5.3966	5.2688	5.1779	5.2753		5.2544	5.128	5.2793	5.2779		5.1245	5.3722	5.3012	5.2193		5.2188	5.3309	5.2866	5.226		5.2906	5.2197	5.1701	5.1677
ef1132	1104445	1104933	+		CBS domain protein	6.9989	6.8635	6.9537	6.4253		7.0026	6.4494	7.1628	7.3912		7.6001	6.7143	6.8103	6.7184		7.248	6.8157	6.6607	7.1615		7.2391	6.6557	7.3133	7.2478
ef1133	1105014	1105715	+	dapD	2 3 4 5-tetrahydropyridine-2-carboxylate N-succinyltransferase	8.7823	9.1553	8.979	8.7592		8.7748	8.2908	9.0162	8.9616		8.611	8.3394	9.075	8.7381		8.3196	8.2531	9.0948	8.341		8.5217	8.1496	9.3486	9.1047
ef1134	1105752	1106921	+		peptidase M20/M25/M40 family	6.1138	5.973	5.9529	6.0018		6.1438	6.2493	6.6667	5.8495		6.0049	5.9233	6.5747	6.3699		6.0271	5.7627	7.1879	5.9297		5.9058	5.8767	5.9408	5.8501
ef1135	1106966	1107886	-		conserved hypothetical protein	7.3538	7.5274	7.371	6.815		7.0603	7.2144	7.0215	7.3086		7.3921	6.9451	6.9867	6.7381		7.5931	7.3094	7.486	7.0207		7.6758	7.12	7.3795	7.1131
ef1136	1108026	1108172	-		hypothetical protein	5.5416	5.3116	5.547	5.2831		5.5513	5.2388	5.1271	5.3102		5.1408	5.1455	5.1077	5.4092		5.1314	5.9135	5.0444	5.1926		5.423	5.8697	5.4389	5.4722
ef1137	1108144	1108419	+		hypothetical protein	6.0344	6.3343	6.4882	5.757		6.0184	5.5135	5.8157	6.971		6.2613	6.0481	5.8638	5.9658		6.4532	6.3716	5.3242	6.8263		6.4366	6.0713	6.3707	6.2377
ef1138	1108496	1109320	+		oxidoreductase aldo/keto reductase family	7.8951	7.8332	7.9791	7.4286		7.6834	7.49	8.0696	7.8425		7.8807	7.5896	7.841	7.7397		7.7185	8.0884	8.1863	8.1379		8.1156	7.8299	8.122	8.2011
ef1139	1109371	1110093	-		glutamine amidotransferase class I	7.6589	7.621	7.6318	7.3484		7.2606	7.902	8.4064	7.3467		7.517	7.1896	7.8949	7.4369		7.3826	7.6335	8.244	6.8963		7.5777	7.6978	7.2953	6.973
ef1140	1110236	1110610	-	gloA	lactoylglutathione lyase	10.5424	10.4818	10.33	9.3861		9.932	10.1451	10.9377	10.5418		10.7316	10.2929	10.6282	9.4649		11.1392	10.4129	9.5929	10.3248		11.16	10.1518	11.1478	10.8604
ef1141	1110759	1111205	+		MutT/nudix family protein	8.5748	8.7376	8.4308	8.0085		8.0922	8.4739	8.7434	8.4924		8.382	8.0432	8.6391	8.0701		8.7195	8.4753	9.0786	8.1227		8.6571	8.2416	8.8803	8.3028
ef1142	1111269	1112081	-		hydrolase haloacid dehalogenase-like family	9.4465	9.4637	9.3885	8.7233		8.7821	9.1133	8.7207	9.6804		9.5955	9.0621	8.7119	8.5023		9.7395	9.5551	8.9599	9.2883		9.6677	9.2704	9.7691	9.5844
ef1143	1112100	1113470	-		HD domain protein	6.835	6.9228	6.9091	6.5464		6.7659	6.8156	6.5504	6.7301		6.9332	6.6443	6.3862	6.8491		6.5768	7.1223	7.1094	7.0444		6.6242	7.1746	6.578	6.7925
ef1144	1113467	1114318	-		lipoate-protein ligase A family protein putative	6.6904	6.7947	6.7355	6.293		6.4773	6.8678	6.8447	6.5868		6.5479	6.452	6.8294	6.6812		6.4454	6.8666	7.58	6.5791		6.5046	6.7285	6.5528	6.5684
ef1145	1114614	1115051	+		conserved hypothetical protein	8.7879	8.4514	8.2972	8.3423		8.4497	8.3176	8.0528	8.3211		8.8924	8.7158	8.0229	7.914		8.6311	8.6918	6.9467	8.4695		8.3014	8.0612	8.8192	8.529
ef1146	1115119	1115745	+		DNA-directed RNA polymerase delta subunit putative	10.8821	10.8256	10.6497	10.4596		10.5083	10.2174	10.1085	11.0418		11.1621	10.5364	10.255	10.1759		10.6998	10.7271	10.2963	10.7469		10.4983	9.9934	10.8572	10.7665
ref72	1115883	1115931	+	ref72	sRNA	8.4458	7.7436	7.8062	8.0145		7.6115	7.7727	7.7016	7.7633		8.3534	7.8716	7.8357	7.5307		7.4473	7.7028	7.525	7.9904		7.3809	6.3275	7.1808	7.5451
ef1147	1116053	1117663	+	pyrG	CTP synthase	8.6009	8.5339	8.5318	8.4649		8.388	8.301	7.9541	8.286		8.5288	8.3355	7.9531	8.3958		8.2391	8.7258	8.2923	8.643		8.2025	8.3754	8.025	8.2892
ef1148	1117747	1120083	-		penicillin-binding protein 1A	7.6756	7.5763	7.4741	8.1077		8.1287	8.335	7.9576	7.3429		7.3338	8.0384	8.0191	8.2799		7.3215	7.6995	8.2181	7.3795		7.3748	8.05	7.2708	7.325
ef1149	1120125	1120742	-	recU	recombination protein U	7.9002	7.9518	7.8589	7.6068		7.8963	7.9813	7.5029	8.264		8.3997	8.0242	7.3453	7.5951		8.411	8.2549	6.6557	8.1399		8.2133	8.1659	7.9121	8.2346
ef1150	1120805	1121347	+		conserved hypothetical protein	6.4158	6.665	6.5032	6.8247		6.9762	6.7858	6.6158	6.6472		6.7085	7.1622	6.4514	6.9218		6.6782	6.9198	5.9727	7.2312		6.7376	7.2088	6.7514	6.8419
ef1151	1121441	1121851	+		cell division protein DivIVA putative	8.974	9.2246	9.3161	8.5958		8.7451	8.8469	8.4386	9.7652		9.6353	9.1223	8.4212	8.6078		9.7819	9.6948	7.6264	9.686		9.932	9.0421	9.4352	9.6326
rnpB	1121939	1122379	+	rnpB	sRNA	17.4363	17.5159	17.0786	16.6782		16.6177	17.4801	17.3948	16.4071		16.8598	16.9706	17.1847	16.4981		16.7082	16.7992	16.8614	15.3829		16.751	16.9171	16.9374	16.4898
ef1152	1122565	1123728	+		conserved hypothetical protein	7.1133	6.7271	6.8839	7.6362		7.6492	7.4799	7.4508	6.6909		6.5638	7.3732	7.5576	7.7882		6.9259	6.9688	7.5333	6.8366		6.7072	7.4284	6.6264	6.6422
ef1153	1123747	1125243	+		thermostable carboxypeptidase 1	6.1085	5.9949	6.2392	7.3401		7.2541	7.0042	6.438	5.8817		6.0374	7.1415	6.6484	7.3805		6.3387	6.3705	6.225	6.6565		6.1448	7.146	5.9996	6.0564
ef1154	1125276	1125992	+		DNA replication protein DnaD putative	6.3648	6.5123	6.6177	7.2772		7.2019	6.8208	6.627	6.4553		6.5291	7.1697	6.6925	7.3323		6.736	6.5926	5.9373	6.7469		6.4508	7.1889	6.4224	6.7355
ef1155	1126007	1126654	+	nth	endonuclease III	7.3155	7.3886	7.1438	7.9956		7.468	7.6312	7.8738	6.8692		6.8547	7.3948	7.9403	8.0336		6.9402	6.6591	8.0578	6.8961		6.7381	7.537	6.7531	6.7796
ef1156	1126828	1127592	+		transcriptional regulator GntR family	6.2113	6.2318	6.4568	6.1111		6.2117	6.1584	6.2727	6.1699		6.1608	6.2266	6.3158	6.2798		6.1938	6.27	6.4221	6.2606		6.016	6.1449	6.1475	6.2829
ef1157	1127589	1128887	+		peptidase M20/M25/M40 family	6.6192	6.5039	6.5913	6.4971		6.4021	6.6946	6.8612	6.4865		6.4243	6.2291	6.9264	6.5222		6.2774	6.5989	7.2495	6.2799		6.5614	6.4052	6.3258	6.3908
ef1158	1129087	1130010	+		N4-(beta-N-acetylglucosaminyl)-L-asparaginase putative	5.1579	5.1495	5.137	5.1247		5.0825	5.1405	5.1551	5.0901		5.1065	5.1565	5.163	5.109		5.0726	5.0976	5.1681	5.069		5.0672	5.0778	5.1285	5.0444
ef1159	1130030	1130359	+	celA-2	PTS system cellobiose-specific IIB component	5.109	5.1696	5.1415	5.1556		5.1737	5.0444	5.1886	5.0444		5.0881	5.0903	5.1554	5.1908		5.0838	5.0818	5.2147	5.1342		5.1675	5.0678	5.1608	5.1512
ef1160	1130378	1131733	+		PTS system cellobiose-specific IIC component	5.1969	5.1761	5.2909	5.1872		5.1213	5.2145	5.0987	5.2883		5.1685	5.1325	5.1196	5.1457		5.2182	5.2425	5.1416	5.2393		5.2685	5.2428	5.2799	5.0974
ef1161	1131751	1132269	+		conserved domain protein	5.5964	5.5135	5.1668	5.2282		5.2069	5.3126	5.3476	5.2591		5.3937	5.3141	5.3564	5.2622		5.2998	5.2675	5.6081	5.2372		5.2709	5.2142	5.2589	5.3312
ef1162	1132387	1134768	+		helicase putative	5.9811	5.9988	5.9558	6.2454		6.0086	6.0424	6.3005	5.7552		5.6963	5.9466	6.0893	6.1692		5.7245	5.8641	6.2254	6.0549		5.792	6.1503	5.8055	5.9703
ef1163	1134765	1135730	+		L-asparaginase putative	7.1071	7.2042	6.9966	6.9916		6.7557	7.1539	7.2639	6.7105		6.7585	6.6021	7.2562	7.0702		6.5668	7.0151	7.6876	6.5097		6.6482	6.8473	6.6017	6.6462
ef1164	1135752	1136435	+		HD domain protein	6.9564	7.1567	7.0726	6.974		6.6336	6.9066	6.9661	6.9538		6.812	6.8818	7.1512	6.94		6.7363	7.0005	7.6563	6.7709		6.8176	6.7207	6.8577	6.8378
ef1165	1136452	1136946	-		conserved hypothetical protein	8.4534	8.1101	8.1636	7.358		7.7312	6.8278	7.7717	7.9352		8.1676	7.5164	7.7247	7.5075		8.274	7.8068	6.4225	8.2597		7.9146	7.3587	8.3802	8.3765
ef1166	1137181	1138137	+		YitT family protein	7.6085	7.7125	7.7046	7.2609		7.2014	7.4977	7.4938	7.7696		7.649	7.2637	7.5273	7.1805		7.719	7.226	8.0288	7.2529		7.8309	7.0191	7.5929	7.4985
ef1167	1138340	1139209	+	fba	fructose-bisphosphate aldolase class-II	12.079	12.3584	12.5449	11.828		11.7836	11.7322	11.7594	12.5025		12.3666	11.9397	11.6386	11.7743		12.0503	12.5132	12.7384	12.4214		12.3374	12.1517	12.1145	12.2923
ef1168	1139178	1139333	+		hypothetical protein	5.0444	5.0444	5.0444	5.1237		5.1005	5.2283	5.0444	5.1504		5.1354	5.0444	5.1041	5.1082		5.2042	5.0444	5.2479	5.0444		5.0444	5.141	5.0444	5.0444
ef1169	1139383	1140675	+	murA-1	UDP-N-acetylglucosamine 1-carboxyvinyltransferase 2	8.216	8.2188	8.2994	8.2516		8.0038	8.319	8.3164	7.8237		7.9088	7.8802	8.289	8.2025		7.8472	8.1118	8.6771	7.9796		7.9444	8.075	7.9431	8.0452
ef1170	1140672	1141964	+	rho	transcription termination factor Rho	8.6369	8.5704	8.5304	8.747		8.4565	8.8062	8.8067	8.0179		7.9697	8.1896	8.894	8.6836		7.667	8.3	9.0554	7.9412		7.8074	8.375	7.8576	7.9292
ef1171	1142064	1142333	+	rpmE	ribosomal protein L31	13.2695	13.6614	13.8566	12.9481		13.7325	14.5499	14.6813	14.2144		14.2057	13.156	13.1272	14.5538		14.5571	14.164	15.9799	13.4574		14.5556	13.6124	13.6803	13.5563
ef1172	1142650	1143762	+		teichoic acid biosynthesis protein B putative	5.8717	5.9467	5.9662	6.0023		5.8841	5.6065	5.8723	6.4424		6.5095	6.0832	5.8781	5.7183		6.8465	6.3914	5.5869	6.4043		6.5517	5.8377	6.6581	6.4517
ef1173	1143752	1144498	+		glycosyl transferase WecB/TagA/CpsF family	5.5348	5.6363	5.7811	6.2741		6.215	5.7191	6.0844	5.7901		5.6322	6.1438	6.1824	6.3223		5.9079	5.5485	5.7516	5.9873		5.7228	5.7804	5.8146	5.8353
ef1174	1144499	1145092	+		hypothetical protein	5.6381	5.6166	5.5026	5.7564		5.669	5.4849	5.5901	6.0454		5.6416	5.8405	5.6502	5.4711		6.0331	5.9967	5.3532	5.9301		5.9824	5.5579	6.1604	6.0159
ef1175	1145158	1145556	+	gct	glycerol-3-phosphate cytidylyltransferase	6.4392	6.23	6.2492	6.2203		6.2283	5.6594	6.0597	7.0538		6.9009	6.3954	5.8603	5.8741		6.9148	6.7308	5.5142	6.7834		6.7921	5.8363	6.5218	6.6609
ef1176	1145695	1146759	+		conserved hypothetical protein	5.3229	5.1858	5.22	5.2132		5.1727	5.2577	5.3019	5.2187		5.213	5.2464	5.2902	5.2322		5.1631	5.2212	5.2457	5.1549		5.1407	5.1502	5.1413	5.1599
ef1177	1146752	1146964	+		hypothetical protein	5.7571	5.4015	5.4091	5.4114		5.1259	5.3064	5.383	5.6845		5.6526	5.3668	5.4673	5.2653		5.6435	5.2622	5.3659	5.4214		5.6463	5.1838	5.5645	5.7184
ef1179	1147190	1148068	+	cscK	fructokinase	6.1619	6.213	6.0707	5.995		6.1472	6.1542	6.2411	5.9958		6.1752	6.0055	6.2115	6.3286		5.8418	6.3145	6.8463	6.1089		6.28	6.173	6.0286	6.1613
ef1180	1148159	1148407	+		conserved hypothetical protein	10.5584	10.4588	10.8805	9.8614		9.9635	9.0125	11.0335	10.8637		10.6969	10.1834	10.6155	10.0945		11.5789	10.7761	10.6386	11.1352		11.7441	10.4841	12.0635	11.9634
ef1181	1148465	1149199	-		nitroreductase family protein	5.8268	5.8373	5.7815	5.55		5.6584	5.7017	5.4689	5.7575		5.64	5.3958	5.4186	5.5523		5.8687	5.7663	5.6958	5.7405		5.6486	5.5115	5.4931	5.7415
ef1182	1149283	1149741	-	luxS	autoinducer-2 production protein LuxS	9.3717	9.563	9.5994	8.5565		8.7804	8.7464	8.6788	9.5535		9.6056	8.896	8.625	8.6009		9.8431	9.6987	7.4395	9.2425		9.8032	9.3655	9.7074	9.4598
ef1183	1149948	1151015	+	asd	aspartate-semialdehyde dehydrogenase	8.7843	8.8562	8.8875	8.6842		8.5681	8.5435	9.003	8.8343		8.7718	8.423	9.0299	8.7396		8.6203	8.5201	9.081	8.8814		8.9253	8.4216	8.8169	8.9074
ef1184	1151049	1151921	+	dapA	dihydrodipicolinate synthase	8.9967	8.835	8.7429	8.9283		8.6701	8.6956	8.7516	8.3673		8.5329	8.6395	8.7106	8.7518		8.2664	8.6155	8.8697	8.6944		8.5659	8.6718	8.7007	8.7008
ef1185	1151952	1153640	+	rnjB	metallo-beta-lactamase superfamily protein	9.4999	9.5341	9.5045	9.4752		9.2904	9.5625	9.4981	9.1831		9.2651	9.2137	9.5807	9.4489		8.9954	9.5011	9.6612	9.2823		9.137	9.3947	9.1983	9.1637
ef1186	1153765	1155147	+		Ser/Thr protein phosphatase family protein	6.4025	6.3745	6.3762	6.6392		6.5247	6.4201	6.5598	6.2153		6.3777	6.5125	6.5015	6.5399		6.4075	6.2842	6.6453	6.1991		6.3749	6.5284	6.403	6.2759
ef1187	1155182	1155811	+		conserved hypothetical protein	6.3171	5.984	6.4051	6.5679		6.9249	6.5041	6.4209	6.105		6.3375	6.8334	6.3029	7.0071		6.3959	6.3672	6.43	6.5895		6.0802	7.017	5.9443	6.395
ef1188	1155817	1156587	+		hydrolase haloacid dehalogenase family	7.0727	7.4022	7.1546	7.493		7.5483	7.611	7.1676	7.2225		7.3172	7.5248	7.0759	7.585		7.3713	7.3716	7.296	7.4038		7.3343	7.6603	7.0131	7.3223
ef1189	1156575	1157228	+		conserved hypothetical protein	7.1116	7.0837	7.0603	7.0989		7.1305	6.9785	7.0406	7.4385		7.1563	7.263	7.1581	7.1299		7.3891	7.1232	6.6145	7.0871		7.3797	6.8934	7.0177	6.9603
ef1190	1157355	1157924	+		conserved hypothetical protein	9.0021	8.7215	8.9304	8.9117		8.7398	8.6266	8.7508	8.9345		9.1511	8.8889	8.4836	8.3416		8.7455	8.58	6.749	9.1439		8.6061	8.1587	8.7051	8.6285
ef1191	1157917	1158777	+		DegV family protein	7.6722	7.7374	7.7539	7.9035		7.6215	7.6875	7.5862	7.4191		7.4771	7.6038	7.4766	7.4786		7.2013	7.5723	7.6348	7.4001		7.0525	7.3711	7.6149	7.4019
ef1192	1158931	1159596	+		aquaporin Z	7.7686	8.3574	8.2404	7.8833		7.0517	7.3043	7.7535	8.0463		7.3155	7.0715	7.5362	7.3168		7.5145	6.8254	8.6765	7.3158		7.7564	6.7687	7.5215	7.1786
ef1193	1159770	1160474	+	vicR (err07)	DNA-binding response regulator VicR	7.0684	6.8934	7.0709	7.4777		7.4675	7.2492	6.9507	7.4092		7.3922	7.5455	7.1527	7.4365		7.4756	7.2326	7.1294	7.409		7.4264	7.408	7.2191	7.3171
ef1194	1160481	1162310	+	vicK (ehk07)	sensory box histidine kinase VicK	6.2802	6.0265	6.1688	7.2088		7.2614	7.045	6.5933	6.242		6.1773	7.2634	6.8344	7.3457		6.4021	6.2604	6.3022	6.4634		6.1984	7.0121	6.1262	6.2738
ef1195	1162307	1163617	+		hypothetical protein	5.9875	5.9275	6.3569	7.3431		7.337	7.1047	6.5579	6.1745		6.0494	7.2451	6.6616	7.5401		6.4702	6.3754	5.9645	6.5825		6.4343	7.4057	6.0856	6.1431
ef1196	1163617	1164471	+		conserved hypothetical protein	6.358	6.3001	6.4346	7.5943		7.6659	7.3501	6.7066	6.2509		6.2939	7.692	6.9379	7.681		6.5493	6.6912	5.8825	6.945		6.3789	7.7147	6.1095	6.4486
ef1197	1164528	1165334	+		metallo-beta-lactamase YycJ	8.8189	8.5807	8.6269	8.4945		8.4693	8.1828	8.4525	8.7464		8.7715	8.3592	8.4784	8.1617		8.8053	8.0997	8.5295	8.464		8.7736	8.0535	8.8628	8.4888
ef1198	1165545	1166459	+		conserved hypothetical protein	7.059	6.8544	6.9939	6.4384		6.8501	6.7544	6.7067	6.9437		7.5024	6.5981	6.7251	6.4285		6.9613	6.8218	5.7911	6.9066		7.0403	6.509	6.7553	6.8033
ef1199	1166478	1167344	+		conserved hypothetical protein	7.0125	7.102	7.0455	6.5556		6.8274	6.8896	6.7777	7.0924		7.4209	6.7403	6.8116	6.6603		7.0033	6.979	6.6918	6.968		6.9761	6.6237	6.8804	6.7909
ef1200	1167396	1167887	-		membrane protein putative	6.3873	6.2569	6.2986	5.839		5.9361	6.5129	6.1338	6.4273		6.3095	5.9949	5.9792	6.0568		6.3688	6.6597	6.7744	6.275		6.6087	6.0676	6.2202	6.1029
ef1201	1167902	1168654	-		conserved hypothetical protein	6.0759	6.049	6.2407	5.6877		5.8088	5.8604	5.7972	6.2823		6.5334	6.0487	5.7421	5.8585		6.6304	6.2256	6.1137	6.1134		6.4974	6.1183	6.3652	6.1113
ef1202	1169090	1169359	+		conserved hypothetical protein	10.7547	10.4466	10.4027	11.0767		11.392	10.9884	10.9023	10.7051		11.463	11.6966	10.971	10.6846		11.337	10.6728	8.4361	11.5607		11.2527	10.9632	11.5742	11.2336
ef1203	1169356	1169778	+		conserved hypothetical protein TIGR00250	9.5937	9.2605	9.2143	10.1172		10.5455	10.1251	9.9489	9.2631		9.619	10.3256	10.2509	10.0922		9.112	9.3543	9.7648	9.3551		9.2512	9.5131	8.8902	8.8867
ef1204	1169816	1170121	+		conserved hypothetical protein	10.962	10.7439	10.7663	10.8147		11.166	10.6457	10.9524	11.362		11.6017	11.2329	10.9804	10.7171		11.7951	11.0807	11.6001	11.3103		11.4135	10.6745	11.5141	11.4964
ref32C	1170242	1170546	-	ref32C	sRNA	9.3219	8.7374	8.7112	7.866		7.7402	8.1336	7.3849	9.065		8.8363	8.1235	7.953	7.5707		9.4063	8.6511	6.4797	8.276		8.8925	8.0408	9.874	8.9527
ef1205	1170622	1171469	+			6.0174	5.9922	5.9098	6.5019		6.7145	5.7888	6.1794	6.8905		6.7022	6.6772	6.4285	6.484		6.7741	6.4435	5.8594	7.024		6.8142	6.3976	6.6271	6.8323
ef1206	1171541	1172710	-	maeE	malate dehydrogenase decarboxylating	5.3612	5.207	5.2711	5.1989		5.21	5.4518	5.312	5.3236		5.3582	5.3514	5.311	5.3629		5.2341	5.4438	5.398	5.234		5.346	5.2946	5.2659	5.3275
ef1207	1172742	1174067	-	maeP	citrate carrier protein CCS family	5.1399	5.1591	5.1254	5.0916		5.1102	5.112	5.118	5.1683		5.0986	5.1344	5.1212	5.1191		5.1028	5.109	5.1497	5.0786		5.167	5.1683	5.1879	5.1762
ef1209	1174215	1175765	+	maeK (HK14)	sensory box histidine kinase	5.1131	5.09	5.1738	5.1007		5.1445	5.0833	5.1267	5.1146		5.118	5.1404	5.1678	5.2114		5.135	5.1229	5.0877	5.149		5.1813	5.1509	5.0784	5.1247
ef1210	1175746	1176438	+	maeR(RR14)	response regulator	5.1651	5.0853	5.0602	5.0626		5.095	5.0444	5.0623	5.1168		5.0654	5.0881	5.085	5.116		5.0633	5.1489	5.0688	5.1404		5.0896	5.0996	5.0824	5.0444
ef1211	1176624	1177967	+	npr	NADH peroxidase	10.6211	10.8658	10.8664	10.6451		11.0517	10.9653	11.062	11.3794		11.6882	11.4625	11.106	11.2607		11.0673	11.8816	11.0446	12.1718		11.5511	11.6875	11.594	12.1621
ef1212	1178020	1178931	-		transcriptional regulator	6.7833	6.8488	6.8141	6.788		7.1481	6.8755	6.8301	7.1575		6.9852	6.7535	6.8287	6.8943		6.9221	6.9586	6.9273	6.9949		6.6709	6.5931	6.6474	6.644
ef1213	1179209	1180861	+	alsS	acetolactate synthase	6.7204	6.4487	6.3125	6.8653		7.0127	6.7541	7.1378	6.27		6.5202	7.0472	6.9355	7.0711		6.8142	6.8664	6.9953	7.0971		6.8606	7.1764	6.8883	6.846
ef1214	1180873	1181577	+	budA	alpha-acetolactate decarboxylase	6.5526	6.7254	6.71	6.7562		6.8526	7.0474	6.9317	6.6731		6.6645	6.9177	6.6168	7.0869		6.9047	7.4693	7.5082	7.2106		7.2776	7.6027	6.9326	7.2511
ef1215	1181735	1182817	+		hypothetical protein	5.4763	5.6789	5.5689	5.6338		5.8124	5.7807	5.6714	5.5917		5.599	5.6964	5.5129	5.7447		5.7812	5.8412	5.4764	5.6704		5.4733	5.6283	5.5486	5.741
ef1216	1182931	1183650	-		hypothetical protein	5.2684	5.1779	5.1763	5.1467		5.1403	5.127	5.2315	5.1699		5.1042	5.0865	5.1708	5.1532		5.1672	5.1288	5.1906	5.0444		5.25	5.1387	5.1855	5.2567
ef1217	1183899	1184303	+		lipoprotein putative	5.7201	5.445	5.8096	5.5437		5.6625	5.4386	5.5367	6.0221		5.6064	5.6299	5.4333	5.4183		5.4649	5.5589	5.5083	5.549		5.8913	5.4157	6.1735	5.8787
ef1218	1184511	1185347	+		spermidine/putrescine ABC transporter permease protein	5.1205	5.2068	5.2415	5.147		5.1172	5.1501	5.2134	5.2803		5.2707	5.2337	5.1747	5.1722		5.3163	5.1867	5.1617	5.2001		5.3411	5.1946	5.3454	5.2095
ef1219	1185340	1186119	+		spermidine/putrescine ABC transporter permease protein	5.228	5.0987	5.2051	5.1989		5.227	5.2624	5.2461	5.23		5.2375	5.3299	5.2058	5.1811		5.2635	5.2252	5.2288	5.2539		5.3162	5.205	5.2659	5.2818
ef1220	1186158	1187198	+	ireB	spermidine/putrescine ABC transporter ATP-binding protein	5.0857	5.1509	5.1067	5.1951		5.1358	5.13	5.0975	5.1167		5.1914	5.1165	5.107	5.1112		5.0942	5.1033	5.1623	5.1574		5.1523	5.1733	5.0698	5.0444
ef1221	1187225	1188289	+		spermidine/putrescine ABC transporter spermidine/putrescine-binding protein	5.0647	5.0974	5.0752	5.1257		5.1259	5.0728	5.0677	5.0444		5.0444	5.0871	5.0797	5.1006		5.0444	5.0561	5.0682	5.0587		5.0642	5.0805	5.0815	5.0784
ef1222	1188310	1190049	+	ade	adenine deaminase	5.0815	5.0608	5.1126	5.1226		5.0899	5.0962	5.1042	5.0929		5.0444	5.062	5.0768	5.0847		5.0891	5.0729	5.0831	5.0705		5.0444	5.0842	5.0672	5.096
ef1223	1190033	1191361	+		chlorohydrolase family protein	5.2717	5.1688	5.1716	5.1549		5.1973	5.1551	5.1834	5.2874		5.2206	5.145	5.2003	5.1689		5.1027	5.1619	5.3021	5.1008		5.1813	5.1841	5.113	5.0984
ef1224	1191552	1192436	+		transcriptional regulator Cro/CI family	5.6084	5.5586	5.6477	5.5384		5.6057	5.6325	5.5565	5.7802		5.8857	5.5885	5.4856	5.5525		5.8632	5.8067	5.3934	5.8156		5.7431	5.4621	5.8536	5.685
ef1225	1192656	1193591	+		thiamin biosynthesis ApbE putative	6.484	6.2052	6.5382	6.7114		6.7931	6.7914	6.7077	6.2557		6.6222	6.5126	7.0297	6.9652		6.3905	6.5387	6.8173	6.4797		6.3799	6.8082	6.7282	6.3609
ef1226	1193618	1194226	+		oxidoreductase putative	5.5524	5.222	5.6322	5.9008		6.0415	5.8932	5.6	5.5797		5.7524	5.8106	5.8041	6.146		5.6101	5.7082	5.9272	5.6669		5.6361	5.9607	5.5086	5.4817
ef1227	1194245	1195501	+	mtaD1	conserved hypothetical protein	5.9351	5.5668	5.8208	6.6554		6.4555	6.2134	6.3199	5.5125		5.5988	6.4761	6.6009	7.0055		5.7705	5.8424	6.406	6.1858		5.6873	6.439	5.8459	5.9612
ef1228	1195913	1197403	+		hypothetical protein	6.1185	5.9977	6.1212	6.1307		6.6357	6.4735	6.1555	6.6515		6.7884	6.5167	6.3194	6.4296		6.7525	6.6471	5.8009	6.7668		6.6837	6.3624	6.5575	6.4826
ef1229	1197345	1198028	+		conserved hypothetical protein	7.8315	7.2913	7.1867	7.7224		8.1908	8.1689	8.3772	7.0413		7.3558	7.7566	8.4483	8.3865		7.353	7.5635	8.3322	7.4012		7.2258	7.9178	7.2489	7.0854
ef1230	1198040	1198144	+		hypothetical protein	8.002	7.7882	7.8173	8.4233		9.1789	8.6898	8.8394	8.2658		8.5113	8.4157	9.1281	8.8333		8.3355	7.8755	9.0362	7.9728		8.2001	7.8455	8.0682	7.4958
ef1231	1198352	1199176	+		conserved hypothetical protein	5.9121	5.8108	5.6483	5.7306		5.8764	5.6429	5.8955	5.9269		5.9022	5.4902	5.892	5.7812		5.7699	5.5827	5.9054	5.5609		5.6198	5.5824	5.4258	5.7765
ef1232	1199468	1200379	+		ABC transporter permease protein	5.0444	5.0444	5.0921	5.0583		5.0925	5.0444	5.085	5.1355		5.0444	5.0612	5.0754	5.0775		5.0444	5.085	5.0537	5.0444		5.0789	5.103	5.0734	5.0444
ef1233	1200394	1201275	+		ABC transporter permease protein	5.0444	5.0444	5.0569	5.0587		5.0545	5.0444	5.0444	5.0444		5.0444	5.0444	5.0444	5.0786		5.0444	5.0444	5.054	5.0444		5.0444	5.0444	5.0743	5.0444
ef1234	1201293	1202891	+		ABC transporter substrate-binding protein putative	5.058	5.0534	5.0513	5.0523		5.05	5.0822	5.0638	5.0762		5.0444	5.0917	5.0503	5.0944		5.0608	5.0444	5.0656	5.1053		5.0772	5.0829	5.0444	5.0895
ef1235	1202948	1203541	+		hypothetical protein	5.0444	5.0444	5.0444	5.0656		5.0741	5.0444	5.0444	5.0444		5.0444	5.0701	5.0444	5.0444		5.0664	5.0444	5.0444	5.0699		5.0621	5.0704	5.0444	5.0444
ef1236	1203534	1204451	+		acetyl xylan esterase putative	5.0912	5.0754	5.0683	5.112		5.0541	5.0444	5.058	5.0444		5.0444	5.0611	5.0752	5.1511		5.1145	5.0714	5.108	5.0855		5.0673	5.0613	5.0873	5.0444
ef1237	1204432	1205196	+		conserved hypothetical protein	5.2061	5.0815	5.073	5.0773		5.1239	5.0444	5.0767	5.0444		5.0444	5.1416	5.1522	5.1346		5.0444	5.0444	5.0665	5.0838		5.0719	5.0646	5.0789	5.0444
ef1238	1205201	1207351	+	bglX	glycosyl hydrolase family 3	5.0545	5.0577	5.0495	5.1023		5.1329	5.0865	5.0986	5.0444		5.0781	5.0867	5.0837	5.0955		5.0566	5.056	5.095	5.0726		5.0737	5.0802	5.069	5.0946
ef1239	1207369	1210644	+		conserved hypothetical protein	5.2256	5.3694	5.4168	5.3257		5.2284	5.2688	5.3104	5.4204		5.2367	5.2085	5.3018	5.2682		5.2916	5.2406	5.2524	5.3198		5.4287	5.2728	5.4157	5.4122
ef1240	1210660	1211625	+		sugar-binding transcriptional regulator LacI family	6.2843	6.5437	6.7313	6.2086		5.9971	6.0981	6.2041	6.6592		6.1669	5.9579	6.2614	6.2545		6.3631	6.1426	6.9544	6.4749		6.6042	6.1726	6.3952	6.3946
ef1241	1211658	1212188	-		hypothetical protein	8.6589	8.6049	8.5642	8.0573		8.2248	8.269	8.4042	8.6481		8.6629	8.3373	8.4353	7.7789		8.7762	8.4976	8.6444	8.1547		8.6614	7.8939	8.794	8.3463
ef1242	1212459	1213172	-		transcriptional regulator GntR family	6.7705	6.7565	6.9944	6.1803		6.3909	6.4086	6.1873	7.0106		6.6319	6.1789	6.3749	6.3837		6.8915	6.6666	6.2813	6.6099		6.6624	6.4042	6.8136	6.7317
ef1243	1213415	1214848	+		glycosyl hydrolase family 1	6.3402	6.2287	6.2072	6.6045		6.4092	6.5013	6.5354	6.1973		5.8522	6.1951	6.4808	6.6438		5.733	6.2315	6.7094	6.2139		5.9166	6.4048	6.1032	6.1838
ef1244	1214873	1215922	+		oxidoreductase Gfo/Idh/MocA family	6.3897	6.4361	6.646	6.6405		6.6842	6.7323	6.3985	6.276		6.4205	6.7201	6.4378	6.597		6.2493	6.8295	6.4123	6.7743		6.2209	6.5251	6.2862	6.3581
ref73	1216052	1216181	-	ref73	sRNA	7.5133	6.7674	6.7657	6.5798		6.6743	7.0799	6.1378	7.6372		7.1156	7.0866	6.0182	5.9456		7.6769	6.9203	5.4918	6.6085		7.1796	6.158	8.039	6.8265
ef1246	1216396	1216854	+		conserved hypothetical protein	7.0075	7.0358	7.0694	6.5811		6.3409	6.4577	6.8607	7.3449		7.0071	6.3726	6.9766	6.2967		7.2839	6.676	6.7459	6.873		7.1323	6.506	7.2729	6.8803
ef1247	1216893	1217234	-		conserved hypothetical protein	7.4107	7.6743	7.5559	6.4641		6.8281	6.8178	7.2097	7.9286		7.9287	6.913	6.6955	6.6968		8.4048	7.9109	6.528	7.4652		8.3673	7.6238	7.6808	7.8226
ef1248	1217308	1217571	-		hypothetical protein	10.7201	10.9925	10.8532	9.4019		9.9411	9.997	10.3126	11.2821		11.3719	10.3129	10.2003	9.5307		11.9954	10.9474	9.1767	11.092		11.9881	10.6341	11.3785	11.456
ef1249	1217727	1219439	-	efbA	fibronectin/fibrinogen-binding protein putative	5.785	5.6632	5.7614	6.0245		6.1721	5.7615	5.7245	5.9243		5.9485	6.2076	5.7908	5.993		6.1394	6.0755	5.4607	5.9824		6.0659	6.2418	5.852	6.1472
ef1250	1219647	1220318	+		hypothetical protein	6.8227	6.6521	6.6045	6.7877		6.9169	6.6084	6.7905	7.0285		6.9914	7.0786	6.7438	6.7974		7.0363	7.0661	6.5578	7.0603		6.8673	6.8117	6.8926	7.1498
ef1251	1220382	1220489	+		hypothetical protein	12.7199	12.2814	11.946	11.7607		11.7075	11.3148	12.0253	12.7292		12.9146	12.1166	11.3843	10.7514		13.3729	12.1094	10.386	12.5361		13.1278	11.3618	13.5953	13.1064
ref74A	1220621	1220710	+	ref74A	sRNA	7.6786	7.1932	7.6342	6.9857		6.8129	7.0671	7.1726	7.5023		7.5364	7.3055	7.1964	6.7193		8.0992	7.2051	5.9847	7.434		7.7019	6.5304	8.3869	7.8641
ref74B	1220730	1220813	+	ref74B	sRNA	14.0044	14.0799	14.3276	12.7633		13.107	13.394	13.4736	14.9233		14.8371	13.8148	12.9868	12.2848		15.1856	14.5743	12.689	14.3376		14.816	13.8506	15.3802	15.1083
ef1253	1221358	1222347	+		conserved hypothetical protein	5.6478	5.652	5.5401	6.0033		5.6768	5.8865	5.7025	5.334		5.4869	5.5723	5.8208	5.8557		5.3	5.5241	5.6757	5.5092		5.352	5.5943	5.314	5.4453
ef1254	1222372	1223259	+		ABC transporter permease protein	6.1311	6.1151	6.1582	6.1364		6.1156	6.2396	6.0201	5.8684		5.9378	5.9803	5.906	6.0215		5.7653	6.0064	5.9331	6.0247		5.8131	5.8998	5.5988	5.8219
ef1255	1223256	1224023	+		ABC transporter ATP-binding protein	6.13	6.2693	6.1465	6.2656		5.9477	6.0201	6.1944	6.0878		6.019	5.8171	6.0229	6.1653		5.8996	5.9032	6.41	5.7956		5.7252	5.8307	5.6115	5.6565
ef1257	1224055	1225304	-			6.6157	6.7015	6.6042	6.2132		6.272	6.5806	6.5581	6.7066		6.6518	6.3022	6.5075	6.2826		6.7583	6.5036	7.1179	6.2708		6.8636	6.502	6.864	6.6289
ef1258	1225536	1225742	+		hypothetical protein	10.8291	10.7939	10.692	9.7447		9.8316	9.7618	9.7532	11.2241		11.2218	10.3836	9.1449	8.5877		11.5543	10.9204	8.3483	10.6373		11.3864	10.0307	11.3586	11.1749
ef1259	1225760	1226539	-		hydrolase haloacid dehalogenase-like family	7.8133	8.0339	8.0427	6.9498		7.2013	7.1177	7.3969	7.8893		7.8112	7.143	7.5101	7.0347		7.8752	7.4489	7.594	7.7697		7.8984	7.2337	8.1877	7.9522
ef1260	1226754	1227473	+	err06	DNA-binding response regulator	7.7266	7.5077	7.5202	7.637		8.3897	7.9978	7.7902	7.8699		8.1058	8.062	7.5412	7.878		7.738	7.8297	7.2696	8.186		7.7042	7.7813	7.6558	7.7635
ef1261	1227473	1228942	+	ehl06	sensor histidine kinase	6.1976	6.3814	6.3874	6.5629		7.0587	6.7062	6.1974	6.7465		6.852	6.6274	6.2269	6.8211		6.4145	6.6965	5.8127	6.7654		6.3636	6.7463	6.0847	6.2206
ef1262	1228981	1229532	-		hypothetical protein	5.9313	6.0528	6.0132	5.7142		7.1055	6.5129	6.5451	7.5217		7.0102	6.02	6.0978	6.5626		6.7006	6.55	5.5906	6.5076		6.4366	6.21	6.3316	6.1936
ef1263	1229547	1230248	-		hypothetical protein	7.3744	7.2574	7.1938	6.71		8.6889	7.8728	8.1102	9.0015		8.9858	7.644	7.3698	7.3181		8.4098	7.4907	6.021	7.8906		8.1474	7.266	7.6895	7.7352
ef1264	1230354	1232462	-		sulfatase domain protein	7.3373	7.3595	7.3978	7.8685		8.0942	7.8442	7.1757	7.9857		7.8515	8.018	7.1285	7.9104		7.8669	7.8294	7.2076	7.9679		7.7611	7.8003	7.3822	7.7131
ef1265	1232720	1233892	+		conserved hypothetical protein	7.3198	7.5053	7.639	7.123		6.9034	6.9714	7.226	7.6022		7.3611	6.9571	7.2385	6.9195		7.383	7.161	7.8294	7.235		7.4856	6.9812	7.432	7.2327
ef1266	1233882	1233983	+		hypothetical protein	5.0444	5.0444	5.0444	5.0444		5.1294	5.0444	5.0444	5.0444		5.0444	5.0444	5.0444	5.1408		5.0444	5.0444	5.0444	5.0444		5.0444	5.0444	5.1696	5.0444
ef1267	1233959	1234876	-	rnhC	ribonuclease HIII	6.9829	6.9422	6.8425	6.5424		6.6814	6.9948	7.1819	6.9626		6.9141	6.5003	6.9874	6.6713		6.9231	6.8461	7.285	6.6058		6.8041	6.8255	6.4731	6.6959
ef1268	1235095	1237515	+		cation-transporting ATPase E1-E2 family	7.2295	7.3276	7.2937	6.9841		7.3443	6.9278	7.4414	7.4662		7.543	6.8925	7.1935	7.3073		7.2211	7.1262	7.4295	7.2877		7.2979	7.0769	7.0465	7.335
ef1269	1237657	1239543	+		cell wall surface anchor family protein	5.5387	5.5531	5.601	5.9927		5.9544	5.8908	5.6843	5.5654		5.5824	5.9739	5.7822	6.0042		5.5417	5.6482	5.5781	5.6293		5.4142	5.9368	5.4959	5.6073
ef1270	1239749	1240222	+		conserved hypothetical protein	8.3237	8.1549	8.2345	8.9099		8.8536	8.2651	8.0171	8.1347		8.0453	8.9252	7.9321	9.0123		8.3414	8.2776	6.7856	8.2242		7.9117	9.1592	8.0021	8.2358
ef1271	1240366	1241565	+	nusA	N utilization substance protein A	6.1717	6.0483	6.1817	7.4988		7.4564	6.9335	6.6643	6.3239		6.2533	7.4729	6.9098	7.6557		6.2377	6.3435	6.252	6.3876		6.1375	7.0904	5.9657	6.0775
ef1272	1241586	1241885	+		conserved hypothetical protein	6.0502	6.0662	6.1479	7.614		7.4703	6.8412	6.8753	6.0945		6.194	7.6832	7.4104	7.7392		6.3442	6.5413	6.8521	6.6019		5.9187	7.2967	5.5619	6.3046
ef1273	1241875	1242180	+		ribosomal protein L7A family	5.6707	5.5866	5.7003	7.1238		7.0493	6.4197	6.4076	5.7931		5.5949	7.1645	6.8068	7.4462		5.4862	5.5842	6.2897	5.8185		5.679	6.3044	5.5534	5.5018
ef1274	1242193	1244589	+	infB	translation initiation factor IF-2	7.5311	7.3354	7.3223	8.6971		8.5413	7.9806	8.2505	6.9804		6.9494	8.4976	8.4486	8.9618		6.8105	7.4378	7.9058	7.2883		6.7736	8.1652	6.7832	7.0502
ef1275	1244614	1244964	+	rbfA	ribosome-binding factor A	7.9931	7.8447	7.7637	8.2519		8.0728	7.8355	7.8649	7.988		7.7181	8.2519	7.7872	8.1439		7.9275	7.8483	8.1724	7.6289		7.9214	7.827	7.901	7.4603
ref75A	1245035	1245090	+	ref75A	sRNA	9.0061	8.0976	7.7073	7.3928		7.512	6.5773	7.2337	8.5565		8.5926	7.7077	7.9696	7.2222		7.6432	8.3191	5.8422	7.3591		7.1862	7.4087	9.2016	8.5861
ref75B	1245300	1245325	+	ref75B	sRNA	7.0108	6.7674	6.1675	5.7912		5.6062	7.3889	6.3667	5.5879		6.7856	6.2021	5.8608	5.6694		6.5075	6.4606	5.0444	6.197		7.0836	5.9173	7.115	5.6176
ef1276	1245337	1245810	-		conserved hypothetical protein	7.207	7.009	7.0864	6.916		7.2472	6.8724	6.8428	7.3744		7.2855	7.0901	7.0006	7.0133		6.9685	7.065	6.8993	7.1064		6.9613	6.9892	7.6279	7.2831
ef1277	1245857	1246339	-		transcriptional regulator Cro/CI family	7.995	7.6185	7.6619	7.1921		7.6164	7.4393	7.3437	7.4193		7.6847	7.8894	7.173	7.5063		7.2619	7.9555	7.8554	8.0146		7.3716	7.7679	7.9567	7.8383
ef1278	1246509	1246691	+		hypothetical protein	5.0444	5.0444	5.0444	5.0444		5.0444	5.0444	5.175	5.0444		5.0444	5.0444	5.0444	5.0444		5.0444	5.0444	5.0444	5.0856		5.1559	5.1272	5.0444	5.0444
ef1279	1246722	1247492	+		DNA replication protein putative	5.0999	5.0993	5.0728	5.2728		5.2492	5.0444	5.1156	5.0555		5.0444	5.1409	5.1628	5.1826		5.0782	5.1387	5.1406	5.0931		5.1247	5.1326	5.1607	5.2016
ef1280	1247511	1248353	+		DNA replication protein putative	5.1444	5.0947	5.0832	5.1035		5.1855	5.0444	5.0954	5.0545		5.0956	5.0982	5.1213	5.1491		5.0753	5.0444	5.1231	5.1577		5.0569	5.1599	5.0601	5.0872
ef1281	1248356	1248448	+		hypothetical protein	5.0444	5.0444	5.0444	5.0444		5.0444	5.0444	5.0444	5.0444		5.0444	5.0444	5.1432	5.0444		5.0444	5.0444	5.0444	5.0444		5.0444	5.0444	5.0444	5.0444
ef1282	1248441	1248812	+		hypothetical protein	5.1019	5.0444	5.1026	5.2059		5.1373	5.2002	5.0776	5.2181		5.0444	5.3757	5.1432	5.2241		5.0444	5.1102	5.0444	5.1627		5.2061	5.2762	5.0444	5.1396
ef1283	1248832	1249239	+		transcriptional regulator RinA family	5.0969	5.0444	5.1488	5.4015		5.229	5.2535	5.1761	5.0444		5.0444	5.2869	5.2199	5.2529		5.0444	5.1045	5.1256	5.0814		5.0702	5.2069	5.0444	5.0444
ef1284	1249485	1249877	+		structural protein putative	5.202	5.1158	5.2289	5.3625		5.4045	5.4491	5.2237	5.0874		5.0812	5.4512	5.2046	5.4084		5.203	5.1369	5.2082	5.1202		5.2219	5.3149	5.2643	5.1346
ef1285	1249890	1250402	+		major tail protein	5.0863	5.2529	5.0868	5.2942		5.2242	5.4111	5.2697	5.157		5.1543	5.214	5.1856	5.3148		5.3656	5.2488	5.1562	5.1312		5.1051	5.2949	5.1448	5.0796
ef1286	1250435	1250794	+		conserved hypothetical protein	5.3686	5.4281	5.3724	5.6194		5.395	5.4811	5.4241	5.3053		5.5534	5.7943	5.3738	5.4159		5.483	5.703	5.2838	5.4809		5.2627	5.6677	5.8261	5.6229
ef1287	1250812	1251180	+		conserved hypothetical protein	5.0444	5.0444	5.0444	5.0785		5.0684	5.0444	5.0612	5.0444		5.0444	5.0444	5.0444	5.0444		5.0444	5.0444	5.0444	5.0444		5.1281	5.0654	5.0444	5.0444
ef1288	1251170	1254103	+		conserved hypothetical protein	5.0738	5.0542	5.0631	5.0702		5.0625	5.0444	5.0613	5.0444		5.0444	5.0755	5.0605	5.0753		5.0444	5.0487	5.0788	5.0677		5.048	5.0733	5.0625	5.0568
ef1289	1254105	1255031	+		tail protein putative	5.0444	5.0598	5.1028	5.0716		5.073	5.077	5.0578	5.0444		5.0444	5.0444	5.0546	5.0876		5.0585	5.0578	5.0444	5.0444		5.0558	5.0776	5.0729	5.0833
ef1290	1255044	1256501	+		structural protein putative	5.074	5.064	5.0892	5.0531		5.0747	5.0444	5.0615	5.0444		5.0444	5.0757	5.0638	5.0514		5.0713	5.0615	5.0733	5.0444		5.0661	5.102	5.0444	5.0444
ef1291	1256534	1258303	+		hypothetical protein	5.0688	5.0686	5.0935	5.1008		5.0644	5.0786	5.0758	5.0637		5.0444	5.0957	5.092	5.1062		5.0444	5.0793	5.1103	5.1201		5.074	5.092	5.0594	5.0547
ef1292	1258327	1258722	+		holin putative	5.0985	5.1495	5.1258	5.0762		5.1319	5.0444	5.1062	5.0871		5.1165	5.1201	5.0917	5.1908		5.0444	5.0444	5.1877	5.0825		5.1968	5.2115	5.0444	5.0899
ef1293	1258868	1259965	+	ply-1	endolysin	5.0444	5.0444	5.0544	5.0444		5.0444	5.0444	5.0444	5.0522		5.0444	5.0444	5.053	5.0536		5.0444	5.0444	5.0675	5.0444		5.0444	5.0515	5.0444	5.0444
ef1295	1261059	1262015	+	ribF	riboflavin biosynthesis protein RibF	7.5088	7.5891	7.6374	7.6604		7.3691	7.4682	7.9522	7.0827		7.0454	7.0074	7.8623	7.502		6.9475	7.185	8.1203	7.037		6.8661	7.3673	6.9415	7.2098
ef1296	1262015	1262611	+		acetyltransferase GNAT family	8.4189	8.4487	8.5894	8.5014		8.2066	8.5788	8.7508	8.2906		7.8278	7.8268	8.7556	8.3332		7.5857	8.0003	8.9217	7.6544		8.021	8.1186	8.0776	7.663
ef1297	1262761	1263102	+		transcriptional regulator PadR family	5.2241	5.1262	5.2545	5.5425		5.5829	5.3641	5.4826	5.4935		5.3518	5.4014	5.4324	5.4556		5.5578	5.2167	5.1639	5.4167		5.3999	5.4748	5.6931	5.3774
ef1298	1263089	1263430	+		conserved hypothetical protein	5.1068	5.2407	5.1076	5.5425		5.5648	5.2131	5.167	5.1178		5.2063	5.47	5.4535	5.4996		5.1195	5.0805	5.1639	5.3092		5.2733	5.4406	5.1204	5.3774
ef1299	1263456	1263716	+		conserved hypothetical protein	5.2756	5.2009	5.1661	5.603		5.6274	5.6173	5.346	5.1703		5.4775	5.6202	5.5081	5.7414		5.4774	5.4941	5.3119	5.5772		5.4024	5.4116	5.364	5.2407
ef1300	1263875	1265050	+		cell division protein FtsW/RodA/SpovE family	5.3296	5.2808	5.294	5.3546		5.2025	5.2614	5.2147	5.2162		5.2848	5.3286	5.2962	5.3263		5.3826	5.2614	5.3146	5.2613		5.3298	5.3535	5.2938	5.3262
ef1301	1265016	1266164	+		cell division protein FtsW/RodA/SpovE family	5.5514	5.7292	5.6609	5.7754		5.5829	5.7307	5.8082	5.8133		5.6829	5.7173	5.9136	5.6843		5.8949	5.5301	5.7331	5.5916		5.7523	5.7115	5.7111	5.7388
ef1302	1266226	1267113	-		transcriptional regulator putative	5.2069	5.1385	5.1977	5.3642		5.3431	5.2674	5.1398	5.4319		5.2868	5.4099	5.1871	5.2371		5.3628	5.1917	5.0916	5.2966		5.374	5.2789	5.2922	5.1819
ef1303	1267137	1268012	-		transcriptional regulator LysR family	5.5445	5.563	5.4863	5.6031		5.8392	5.7701	5.61	6.0479		6.1855	5.8459	5.4734	5.5072		5.7548	5.7615	5.562	5.4848		5.7635	5.6872	5.6756	5.5502
ref76	1268258	1268340	+	ref76	sRNA	7.8542	6.2595	6.3526	7.4935		7.1424	7.9787	7.9058	6.4098		6.1155	6.6564	8.1131	7.4122		6.189	5.7469	8.6918	6.8478		6.7289	6.7575	7.0868	6.5472
ef1304	1268549	1271209	+		magnesium-translocating P-type ATPase	5.236	5.1981	5.2311	5.2899		5.2735	5.2378	5.1853	5.1914		5.2008	5.3366	5.2225	5.3248		5.1768	5.2087	5.1934	5.2871		5.2276	5.2866	5.2233	5.1883
ef1305	1271417	1272601	+		oxygen-independent coproporphyrinogen III oxidase putative	5.6148	5.4447	5.4413	5.6278		5.5534	5.4667	5.6092	5.5921		5.5238	5.6334	5.4661	5.5943		5.4987	5.5772	5.8375	5.4952		5.4612	5.6825	5.5596	5.5477
ef1306	1272827	1273870	+	hrcA	heat-inducible transcription repressor HrcA	8.4468	8.3783	8.534	8.532		8.534	8.54	7.981	8.5984		8.5327	8.4734	7.9257	8.2519		8.5008	8.4219	7.8757	8.2435		8.5275	8.5727	8.4505	8.1292
ef1307	1273925	1274464	+	grpE	heat shock protein GrpE	7.8617	7.8096	7.9881	8.5939		8.6502	8.3598	8.0459	7.9254		7.7511	8.4126	8.013	8.4968		7.983	7.8995	8.3605	7.8017		7.5886	8.2594	7.5489	7.835
ef1308	1274524	1276353	+	dnaK	dnak protein	7.2546	7.0215	7.6896	8.4956		8.4703	7.7714	7.4802	7.5371		7.1566	8.0395	7.5553	8.5093		7.4087	7.3738	7.7762	7.6764		7.2733	8.1157	6.848	7.1036
ef1309	1276468	1276590	+		hypothetical protein	6.9808	6.6803	6.971	7.7803		7.5502	6.887	6.6166	7.3279		6.4952	7.1475	6.966	7.3697		6.1245	6.7167	6.0847	7.225		6.8803	7.0238	6.532	6.5585
ef1310	1276645	1277814	+	dnaJ	dnaJ protein	9.7595	9.7338	9.8155	10.1759		9.6549	9.6935	10.2889	9.4898		9.0347	9.2588	10.409	9.8448		9.0793	8.9896	10.4014	8.965		9.0823	9.303	9.3246	9.1292
ef1311	1278053	1278787	+		conserved hypothetical protein	5.4549	5.3278	5.4368	5.513		5.5079	5.5633	5.549	5.3102		5.3161	5.4121	5.4964	5.6373		5.7082	5.5434	5.7748	5.6815		5.7316	5.6079	5.4931	5.4722
ef1312	1278885	1281077	+		S1 RNA binding domain protein	6.5956	6.5488	6.775	7.1284		7.1475	7.1513	6.9887	6.5621		6.4419	6.9713	7.0143	7.448		6.5276	6.8091	7.2028	7.0017		6.3222	7.2537	6.4241	6.5732
ef1313	1281104	1281565	+		conserved hypothetical protein	8.1748	8.0778	7.9055	8.288		8.3275	8.4806	8.2953	7.8003		7.9182	8.1445	8.1669	8.3151		7.5471	8.0523	8.5548	7.9478		7.6475	8.184	7.6868	7.6019
eftRNALeu4	1281634	1281720	+	eftRNALeu4	tRNA-Leu	10.9452	9.7249	9.0171	9.984		9.2088	10.7901	9.88	10.0119		10.3229	10.2655	9.953	9.5499		10.7165	10.5769	9.2178	9.5483		10.1654	9.0472	10.6571	10.5786
ef1314	1281964	1283181	+		aspartate aminotransferase putative	8.4866	8.5001	8.4167	8.0428		8.8187	8.6152	8.1926	8.9195		9.1366	8.51	8.1815	8.3911		8.6326	8.7094	8.1976	8.8927		8.587	8.4371	8.4518	8.6831
ef1315	1283247	1283423	-		hypothetical protein	9.6333	9.3282	9.424	8.6241		8.6353	8.4321	9.0891	10.0662		9.9718	9.18	9.0051	8.1364		10.6639	9.7009	8.578	9.9564		10.6173	9.0128	10.6029	10.3837
ef1316	1283601	1284428	+		transcriptional regulator Cro/CI family	5.6916	5.8589	5.7646	6.1557		6.2323	5.7584	5.7979	6.1817		6.1991	6.6828	5.8175	5.9978		6.4229	6.1223	5.3494	6.2617		6.0468	6.0243	6.048	6.1377
ef1317	1284529	1285677	+	nagA-1	N-acetylglucosamine-6-phosphate deacetylase	8.8735	8.769	8.6298	8.4034		8.3896	8.6925	8.6145	8.7099		8.6349	8.3086	8.664	8.3539		8.5291	8.6107	9.1613	8.2499		8.7677	8.3987	8.2736	8.3369
ef1318	1285720	1286106	-		hypothetical protein	7.0891	7.2802	7.2588	6.8256		6.6594	6.9046	6.6531	6.8975		6.9123	6.9	6.4797	6.7077		6.7728	7.14	7.1375	6.8822		6.6176	6.5729	7.1637	6.7928
ef1319	1286120	1286779	-		conserved domain protein	7.2013	7.3718	7.3538	7.1969		6.9825	7.3432	7.6083	6.7817		6.7836	6.963	7.3913	7.0487		6.5509	7.0531	7.6431	6.8441		6.6582	6.9485	6.5335	6.7184
ef1320	1286940	1287641	+		ABC transporter ATP-binding protein	5.6249	5.9114	5.9069	6.1855		5.9898	5.8561	6.1353	5.8411		5.6628	5.8474	6.0882	6.4541		5.7446	5.5506	6.2852	6.4928		5.7662	6.0393	5.8952	5.9866
ef1321	1287651	1290287	+		permease domain protein	6.0876	6.1099	6.0665	6.3591		6.358	6.3733	6.0999	6.0026		5.9624	6.2196	6.1641	6.2538		5.8447	6.1006	6.2043	6.078		5.8925	6.3096	6.0002	5.9141
ef1322	1290480	1291004	+		conserved hypothetical protein	8.3264	7.8793	7.8746	8.3492		8.505	8.2206	8.3865	8.4076		8.6599	8.5327	8.3419	8.3284		8.6582	8.0006	7.4001	8.5539		8.6991	8.2384	8.4574	8.5386
ef1323	1291021	1292490	+			5.9975	5.75	5.839	6.8195		6.7385	6.494	6.5323	5.8737		5.7541	6.6585	6.6342	6.7444		5.8637	5.932	6.1803	6.0357		5.7494	6.3725	6.1066	6.0136
ef1324	1292637	1292870	+		conserved hypothetical protein	9.4696	9.2878	9.346	8.927		8.9632	7.6258	9.508	9.7256		10.0299	9.0568	9.252	8.1473		10.6576	9.4836	8.0568	9.9629		10.3783	7.7844	10.1615	10.4323
eftRNATyr2	1292967	1293047	+	eftRNATyr2	tRNA-Tyr	8.78	8.0475	8.4173	8.3553		7.9794	9.3557	8.5049	8.9252		8.8684	8.3978	8.237	7.7792		9.0241	8.4706	8.109	8.3228		8.9664	7.8107	9.3872	8.9602
eftRNAGln2	1293057	1293128	+	eftRNAGln2	tRNA-Gln	12.4291	11.6522	10.4818	11.1823		11.1831	12.5418	11.8396	10.1853		10.8112	11.757	11.1466	10.2163		10.9847	11.088	10.5382	9.4179		10.5879	11.5146	11.0164	10.8463
ef1325	1293283	1293462	+		hypothetical protein	11.4163	11.1512	10.9443	10.0131		10.3181	10.0702	10.664	11.2969		11.7077	10.7041	9.9974	9.242		12.2122	11.005	9.108	11.0723		12.0697	10.4876	11.7806	11.6292
ef1326	1293518	1294126	-		transcriptional regulator TetR family	7.4826	7.6821	7.5593	6.9952		7.0619	7.03	6.7789	8.2695		8.2228	7.4339	6.6259	6.472		8.1748	7.8921	6.2938	7.7449		8.1716	7.1784	8.1751	7.8557
ef1327	1294305	1298552	+		BadF/BadG/BcrA/BcrD ATPase family protein	7.6568	7.6601	7.6927	7.7993		7.7194	7.7218	7.6916	7.3749		7.4175	7.5008	7.7998	7.9238		7.1529	7.6404	8.369	7.6014		7.432	7.6413	7.456	7.5209
ef1328	1298759	1299466	+		transcriptional regulator GntR family	8.446	8.5276	8.5214	7.6777		7.7638	7.4783	8.1026	8.7667		8.4996	7.7382	8.0621	7.5627		8.8984	8.3869	8.3535	8.2827		8.6912	7.8452	8.6492	8.4725
ef1329	1300129	1301262	+		HesA/MoeB/ThiF family protein	5.0444	5.0444	5.0541	5.0667		5.0601	5.0444	5.0554	5.0444		5.0444	5.0444	5.0776	5.0444		5.0789	5.0879	5.0668	5.0578		5.063	5.0513	5.0793	5.0763
ef1330	1301226	1302026	+		hypothetical protein	5.0714	5.0444	5.0444	5.0444		5.0665	5.0444	5.0444	5.0444		5.0444	5.0635	5.0444	5.057		5.0444	5.0444	5.055	5.0444		5.0444	5.0541	5.061	5.133
ef1331	1302049	1302993	+		ABC transporter ATP-binding protein	5.0444	5.0444	5.056	5.0711		5.0538	5.0444	5.051	5.0534		5.0444	5.0444	5.0544	5.1076		5.072	5.0444	5.0444	5.0444		5.0444	5.0608	5.0444	5.0636
ef1332	1303137	1303730	+		membrane protein putative	5.0444	5.0684	5.0629	5.0866		5.0444	5.0444	5.0756	5.0444		5.0444	5.0444	5.0444	5.0614		5.0444	5.1461	5.0728	5.0444		5.0444	5.0704	5.0886	5.1047
ef1333	1303739	1304452	+		ABC transporter ATP-binding protein	5.1042	5.0644	5.0444	5.0621		5.0444	5.0444	5.0531	5.0682		5.0648	5.0444	5.0577	5.1003		5.0809	5.0444	5.0563	5.0551		5.1026	5.0768	5.0813	5.0444
ef1334	1304427	1305158	+		AgrC domain protein	5.1028	5.0639	5.1035	5.1612		5.1041	5.0856	5.1193	5.0561		5.2318	5.1261	5.1569	5.1385		5.1486	5.0948	5.1237	5.155		5.1012	5.1171	5.1833	5.0935
ef1335	1305180	1306490	-	ehk16	sensor histidine kinase putative	5.246	5.2003	5.181	5.3255		5.3666	5.1992	5.1808	5.371		5.4166	5.3876	5.2345	5.1847		5.4832	5.5607	5.1748	5.4175		5.4868	5.2388	5.338	5.3792
ef1336	1306490	1307194	-	err16	response regulator	6.0032	5.8974	5.955	5.6768		5.9194	5.9493	5.6741	6.4975		6.5076	6.3653	5.6958	5.5603		6.7528	6.3459	5.3288	6.4443		6.5157	5.8653	6.6759	6.7039
ef1337	1307771	1308202	+		conserved hypothetical protein	5.6197	5.8231	5.6258	5.4069		5.6444	5.7126	5.5415	5.8349		5.6003	5.76	5.5267	5.4518		6.1434	5.7428	5.7363	5.9196		5.6716	5.6297	5.8859	5.8627
ef1338	1308371	1309285	+	trxB	thioredoxin reductase	8.8074	8.9102	9.0822	8.4615		8.4363	8.2898	9.2047	9.1927		8.956	8.3222	8.7346	8.5007		9.1451	8.8294	9.743	8.8788		9.2631	8.4337	9.1512	9.0666
ef1339	1309328	1309789	-		conserved hypothetical protein	6.9256	6.9562	6.9646	6.6492		6.8372	6.862	6.7623	7.3222		7.5783	7.2028	6.2455	6.5611		7.7267	7.4508	6.9705	7.4696		7.884	7.4515	7.3729	7.6417
ef1340	1309986	1310486	-		pheromone cAM373 precursor lipoprotein	7.3173	7.2593	7.6399	7.0602		6.9049	6.5829	6.9519	8.335		8.0612	7.0682	6.977	7.1271		8.3358	7.967	6.6372	7.9985		8.1684	7.0242	7.8206	7.9031
ef1341	1310605	1312944	-		ABC transporter ATP-binding/permease protein	5.7291	5.7574	5.6642	5.999		6.1022	6.0874	5.8133	5.9172		5.8946	6.0694	5.7703	6.2506		5.96	6.0238	5.979	5.9629		5.8078	6.141	5.8061	5.6794
ef1342	1313090	1313578	+		transcriptional regulator Mar family	8.0255	8.1187	7.8021	7.529		7.6474	7.3125	7.8337	8.1223		8.0955	7.5476	7.6687	7.1247		8.2464	7.7012	7.7838	7.7486		8.0802	7.2329	8.0607	8.0403
ef1343	1313616	1314479	-	mdxG	sugar ABC transporter permease protein	5.1885	5.0773	5.1191	5.0735		5.1248	5.1469	5.115	5.1123		5.2347	5.2438	5.0878	5.1133		5.2032	5.1692	5.1305	5.1633		5.1735	5.182	5.1911	5.1855
ef1344	1314483	1315826	-	mdxF	sugar ABC transporter permease protein	5.1386	5.1276	5.1087	5.1449		5.147	5.154	5.0857	5.0884		5.0979	5.2067	5.0863	5.1037		5.0831	5.1082	5.0507	5.1327		5.1361	5.1398	5.0932	5.1109
ef1345	1315912	1317162	-	mdxE	sugar ABC transporter sugar-binding protein	5.4253	5.1762	5.2189	5.1801		5.3804	5.4286	5.2749	5.1879		5.2309	5.3232	5.243	5.3376		5.2774	5.4439	5.3612	5.5016		5.2714	5.6673	5.5059	5.5766
ef1346	1317308	1317421	+		hypothetical protein	5.0444	5.0444	5.0444	5.0444		5.0444	5.0444	5.0444	5.0444		5.0444	5.0444	5.0444	5.0444		5.1556	5.0444	5.0444	5.0444		5.0444	5.0444	5.1569	5.0444
ef1347	1317422	1319188	+	nplT /mmdH	glycosyl hydrolase family 13	5.2828	5.184	5.2909	5.233		5.2815	5.2978	5.2425	5.2688		5.2596	5.2396	5.273	5.2972		5.1998	5.3208	5.3122	5.2271		5.2141	5.2535	5.2678	5.2913
ef1348	1319216	1320841	+	dexB / gmdH	glucan 1 6-alpha-glucosidase putative	5.209	5.1551	5.1805	5.2685		5.3322	5.2213	5.2044	5.2275		5.2222	5.197	5.241	5.2428		5.1309	5.134	5.2629	5.2295		5.1512	5.1417	5.1775	5.1317
ef1349	1320843	1322456	+	malL-2 / mmgT	glycosyl hydrolase family 13	5.2222	5.2125	5.1938	5.2835		5.1965	5.1886	5.2432	5.1861		5.1409	5.198	5.2217	5.2331		5.221	5.2195	5.2824	5.2224		5.1459	5.3085	5.2447	5.2052
ef1350	1322627	1323208	+		conserved hypothetical protein	7.2738	7.1453	7.1888	6.629		6.9199	6.5034	7.0369	7.3353		7.5178	6.7224	6.8859	6.3534		7.5217	6.7975	6.4529	7.2874		7.7492	6.5447	7.3535	7.4426
ref77	1323281	1323502	+	ref77	sRNA	10.6914	10.2945	10.5066	9.5901		10.3983	10.5067	11.1168	11.9738		12.0446	10.3233	10.5608	10.7473		12.4294	11.2141	13.5773	11.2568		12.1772	10.7331	11.7915	11.5825
ef1351	1323565	1323657	+		hypothetical protein	6.5239	6.2376	5.7745	6.0748		6.3839	5.9796	6.1276	5.8661		6.5584	6.1469	5.8764	6.5779		6.4613	6.1283	6.4512	6.4826		5.9471	6.8269	5.306	6.3665
ef1352	1323681	1326293	+		magnesium-translocating P-type ATPase	6.1303	6.1606	6.0397	6.2516		6.4262	6.2298	5.9405	6.029		6.1798	6.2805	6.0184	6.5894		6.1086	6.2822	6.1583	6.3669		6.237	6.3247	6.0632	6.2096
ef1353	1326892	1328007	+	pdhA	pyruvate dehydrogenase complex E1 component alpha subunit	8.7272	8.7128	8.4927	8.8817		9.284	9.1623	9.2748	8.694		8.9098	9.2609	8.9169	9.3794		9.3117	9.4065	9.814	9.2172		9.0974	9.6258	8.916	9.1465
ef1354	1328010	1328987	+	pdhB	pyruvate dehydrogenase complex E1 component beta subunit	8.4358	8.4399	8.5027	8.9275		9.1901	9.3971	9.3104	8.4876		8.5373	9.258	9.0048	9.7049		8.6644	9.4513	10.0955	9.2889		8.9261	9.9948	8.9174	8.9913
ef1355	1329130	1330749	+	aceF	pyruvate dehydrogenase complex E2 component dihydrolipoamide acetyltransferase	8.0596	7.9713	7.819	9.2761		9.043	9.3595	9.3544	7.3294		7.3478	9.2645	9.4078	9.5376		7.6806	8.4735	9.0623	8.2163		7.6317	9.6305	7.8036	7.8832
ef1356	1330757	1332163	+	lpdA	pyruvate dehydrogenase complex E3 component dihydrolipoamide dehydrogenase	7.6	7.9538	7.7646	8.6167		8.6056	9.229	8.9913	7.8322		7.6366	8.679	9.1868	9.3049		8.0101	8.7168	9.665	8.4771		8.448	9.5482	8.2108	8.3409
ef1357	1332276	1333262	-		transcriptional regulator AraC family	5.4468	5.4038	5.2622	5.427		5.4985	5.7045	5.4504	5.3699		5.5311	5.6371	5.4458	5.4069		5.4084	5.5434	5.5853	5.4117		5.3528	5.4482	5.337	5.4463
ef1358	1333423	1334562	+	gldA1	glycerol dehydrogenase putative	5.8784	5.6695	5.8919	6.0757		6.067	6.2358	6.2723	5.7688		5.7902	6.0722	6.2508	6.2682		6.0457	5.9399	6.5967	5.9506		6.0394	6.3262	6.0071	5.8753
ef1359	1334575	1334973	+	dhaM	conserved hypothetical protein	5.8891	5.7447	5.7005	5.958		5.9464	6.0129	5.6905	5.4536		5.9438	6.056	5.6878	6.1237		5.7988	5.9474	5.4512	6.3746		5.7943	6.3446	6.139	6.0568
ef1360	1334974	1335957	+	dhaK	dihydroxyacetone kinase family protein	6.2109	5.8847	6.0584	6.6239		6.7003	6.7218	6.5443	5.7693		5.8459	6.7945	6.6505	7.0372		5.783	6.3141	6.5998	6.6694		5.9448	7.2588	6.0817	6.4713
ef1361	1335970	1336572	+	dhaL	dihydroxyacetone kinase family protein	6.4117	6.1974	6.4159	7.1002		7.0247	6.6815	6.7576	6.5921		6.4134	6.8999	6.9024	7.3624		6.6221	6.6705	7.2781	6.8611		6.3376	7.2298	6.5503	6.5665
ef1362	1336711	1337478	+		conserved domain protein	6.4632	6.3624	6.7106	6.6445		6.3375	6.2958	6.4978	6.2516		6.2598	6.4369	6.5709	6.3746		5.9915	6.3216	6.5058	6.7721		6.1921	6.4291	6.1282	6.7504
ef1363	1337551	1338702	-		hydroxymethylglutaryl-CoA synthase	9.299	9.2554	9.1251	8.7624		8.8492	9.0214	9.4646	9.1995		9.2404	8.7513	9.3825	8.7576		9.3505	9.1048	9.0243	8.8198		9.2462	8.9014	8.9143	9.0431
ef1364	1338888	1341299	+	yqiL	acetyl-CoA acetyltransferase/hydroxymethylglutaryl-CoA reductase degradative	7.6435	7.5886	7.6341	7.6151		7.3456	7.5609	7.7271	7.2888		7.2603	7.0568	7.8058	7.5655		6.9831	7.1665	8.3003	7.2684		6.9556	7.2148	7.1502	7.146
ef1365	1341319	1342371	-		conserved hypothetical protein	6.1766	6.3859	6.1383	5.8477		5.9699	6.0495	5.7816	6.5906		6.6041	6.0466	5.7736	5.7367		6.5806	6.5492	5.7428	6.3399		6.4027	6.0449	6.4932	6.3557
ef1366	1342388	1343467	-		conserved hypothetical protein	6.8885	7.0245	6.9408	6.4045		6.4692	6.7398	6.693	7.0686		7.0974	6.4557	6.4597	6.4757		7.0179	7.1224	6.822	6.9143		7.3492	6.8275	6.8304	6.8132
ef1367	1343749	1343949	-		cold-shock domain family protein	15.7265	15.7569	15.4567	14.7223		14.9316	15.3592	14.833	15.7813		16.4901	15.4927	14.4642	14.301		16.5619	15.6999	14.329	15.7735		16.557	15.3951	16.3813	16.1589
ef1368	1344247	1345368	-		conserved hypothetical protein	5.5343	5.548	5.7045	5.6016		5.8151	5.675	5.5863	5.7453		5.8149	5.9512	5.5889	5.6379		5.8578	5.9858	5.4347	6.141		6.0176	5.9263	5.8719	6.0325
ref78	1345555	1345648	+	ref78	sRNA	8.6791	8.1009	8.3608	7.4541		7.9799	7.3181	7.5795	8.1369		8.3769	8.5171	7.4061	7.337		9.1676	8.5121	6.178	7.5926		7.9037	7.6971	7.3758	8.466
ef1369	1345707	1346057	-		transcriptional regulator Cro/CI family	6.0062	5.8186	5.8084	5.452		5.6062	5.4907	5.7382	5.8198		6.1917	5.8846	5.6183	5.379		6.1456	5.9816	5.5681	6.2261		5.9708	5.8168	5.9057	6.2006
ef1370	1346249	1347682	+		drug resistance transporter EmrB/QacA family protein	7.572	8.0297	7.9644	7.2621		7.0505	7.0976	7.3174	7.8263		7.6908	7.1298	7.3044	7.1012		7.5656	7.3166	7.0095	7.6802		7.8629	7.3024	7.7746	7.9515
ef1371	1347887	1348561	+		conserved hypothetical protein	7.0611	6.9897	7.2161	7.0737		7.0635	6.8444	7.1577	6.9812		7.2159	6.9934	7.2106	7.0621		7.0656	7.1587	7.5262	7.1947		7.2165	6.9185	7.2209	7.1761
ef1372	1348571	1349890	+		CBS domain protein	7.1174	7.0657	7.0358	7.0269		7.2478	7.0747	7.1075	7.048		6.9259	7.1289	7.1243	7.2408		6.9017	7.1837	7.5289	7.2377		6.956	7.3218	7.0233	7.0437
ef1373	1349904	1350857	+		DHH family protein	7.4448	7.3643	7.5441	7.1911		7.2824	7.3278	7.1499	7.5697		7.712	7.3898	7.1199	7.1669		7.6656	7.7355	7.4	7.6052		7.7707	7.5528	7.6482	7.5704
ef1374	1350971	1351309	+	phnA	phnA protein	11.3345	10.976	11.1024	10.6804		11.04	11.1065	11.9163	11.4125		11.4917	10.741	11.4556	11.2129		11.6468	11.0455	12.7071	10.7817		11.6008	10.5798	11.1546	10.9966
ef1375	1351370	1351681	-		hypothetical protein	7.454	7.6336	7.7001	6.98		7.092	7.5529	7.2368	8.0019		8.1459	7.4435	6.9506	6.7389		8.662	8.036	7.0618	7.5907		8.4681	7.3665	8.2521	7.9677
ef1376	1351824	1353005	+		conserved hypothetical protein	6.1582	6.175	6.0843	6.5437		6.4755	6.391	6.2241	5.7484		6.0907	6.4266	6.1817	6.4417		6.0198	6.2037	5.7579	6.183		6.1025	6.4752	5.8718	5.9551
ef1377	1353068	1354417	+		ATP-dependent RNA helicase DEAD/DEAH box family	6.3142	6.1699	6.4783	6.993		6.9498	6.7151	6.5223	6.3778		6.3774	7.0456	6.7652	7.1024		6.6758	6.448	6.0459	6.621		6.578	6.9997	6.2933	6.4976
ef1378	1354964	1355647	+		transcriptional regulator putative	6.0083	6.1302	5.984	6.001		6.0146	6.0162	6.0948	5.821		6.0079	5.9857	6.101	6.0663		5.5713	5.912	6.0143	6.3412		5.8713	5.9282	5.7893	5.766
ef1379	1355993	1358635	+	alaS	alanyl-tRNA synthetase	7.8893	7.925	8.009	8.5211		8.555	8.3887	8.137	7.6349		7.5531	8.431	8.2728	8.7498		7.4785	7.9603	8.1408	8.0427		7.4841	8.2875	7.5848	7.6828
ef1380	1358838	1359554	+		conserved hypothetical protein	6.847	6.9474	7.3461	7.7869		7.7824	7.0612	7.3371	6.975		6.7519	7.3013	7.4316	7.8792		6.8717	6.844	7.3193	7.3575		6.9817	7.3272	7.0828	7.1336
ef1381	1359538	1360656	+		conserved hypothetical protein TIGR00486	6.5764	6.5571	6.6675	7.5095		7.5232	7.4917	7.195	6.7745		6.5922	7.2973	7.2538	7.7996		6.7023	6.7581	7.261	7.0092		6.5732	7.504	6.3251	6.6378
ef1382	1360686	1361915	+	pepT-1	peptidase T	7.5606	7.5185	7.6367	7.7756		7.8902	7.6295	7.2255	7.7752		7.835	7.9886	7.3985	7.7515		7.7606	7.9671	6.8328	8.0687		7.5668	8.0559	8.0401	8.0317
ef1383	1362061	1362327	+		membrane protein putative	7.9428	8.1267	8.1098	8.0202		7.6641	7.7048	7.9872	7.9735		7.8139	7.5389	7.9459	7.7252		8.1015	7.6692	7.8372	8.2207		7.7943	7.7682	7.9265	8.1489
ef1384	1362347	1363375	+		membrane protein putative	7.2322	7.4001	7.3327	7.0774		6.9275	7.1686	7.0473	7.1274		7.1605	6.8556	7.1747	6.8991		7.2223	6.9672	6.8881	6.8804		7.1345	7.0209	6.767	6.7419
ef1385	1363546	1364091	+		molybdopterin-guanine dinucleotide biosynthesis protein A putative	5.0444	5.0444	5.0444	5.1126		5.1084	5.0444	5.0558	5.0908		5.2445	5.0444	5.0617	5.0812		5.0683	5.0444	5.0599	5.0444		5.0444	5.0866	5.0444	5.0444
ef1386	1364107	1364931	+		formate/nitrite transporter family protein	5.0444	5.0617	5.0577	5.0597		5.0765	5.0444	5.052	5.0444		5.062	5.0812	5.0559	5.0688		5.0603	5.0444	5.0444	5.0719		5.0444	5.0632	5.0444	5.0444
ef1387	1364921	1365502	+		conserved hypothetical protein	5.0444	5.0444	5.0444	5.0444		5.0444	5.0444	5.0444	5.0444		5.0444	5.0444	5.0444	5.0444		5.0444	5.0444	5.059	5.0444		5.0444	5.0444	5.0444	5.0444
ef1388	1365490	1365978	+		NAD-dependent formate dehydrogenase gamma subunit putative	5.0444	5.0444	5.0444	5.0444		5.0625	5.0444	5.0571	5.0444		5.0444	5.0444	5.0637	5.0444		5.0444	5.0444	5.0444	5.0444		5.0444	5.0444	5.0444	5.0444
ef1389	1366035	1367288	+		NAD-dependent formate dehydrogenase beta subunit putative	5.0788	5.0444	5.0706	5.0745		5.0515	5.0686	5.0642	5.0512		5.1128	5.0566	5.1183	5.0765		5.0444	5.074	5.1043	5.0805		5.0612	5.0751	5.0444	5.0733
ef1390	1367291	1370011	+	fdhA	NAD-dependent formate dehydrogenase alpha subunit	5.1224	5.1366	5.1538	5.135		5.1396	5.1103	5.1507	5.0694		5.1127	5.1638	5.1326	5.1314		5.0589	5.1249	5.176	5.1103		5.1129	5.1143	5.0783	5.1229
ef1391	1370059	1371231	+		molybdenum cofactor biosynthesis family protein	5.186	5.1393	5.1792	5.169		5.1258	5.1451	5.1913	5.1704		5.1293	5.1211	5.1835	5.1449		5.0887	5.2248	5.1894	5.1988		5.0713	5.0966	5.0892	5.1925
ref12A	1371651	1372045	-	ref12A	sRNA	5.0444	5.0444	5.0721	5.0444		5.0444	5.1199	5.0601	5.0444		5.0444	5.0444	5.0444	5.095		5.0774	5.2508	5.0444	5.1198		5.0971	5.1024	5.0444	5.0444
ef1392	1372064	1372573	+	moaC	molybdenum cofactor biosynthesis protein MoaC	5.4516	5.3254	5.3375	5.1868		5.3437	5.1032	5.2498	5.3332		5.5685	5.2676	5.2845	5.1408		5.5783	5.4299	5.2897	5.6579		5.6879	5.3467	5.8759	5.7855
ef1393	1372570	1373544	+		molybdopterin cofactor biosynthesis protein A putative	5.0666	5.0444	5.0444	5.0444		5.0716	5.0754	5.0508	5.0444		5.0444	5.0444	5.0444	5.0651		5.0579	5.0444	5.0531	5.0444		5.0444	5.0444	5.0444	5.0444
ef1394	1373547	1373981	+		conserved hypothetical protein	5.0444	5.0444	5.0696	5.1017		5.0444	5.1131	5.0444	5.0444		5.0444	5.0444	5.0875	5.0444		5.1326	5.1008	5.0444	5.0444		5.0444	5.0798	5.0444	5.0444
ef1395	1373974	1374456	+		molybdenum cofactor biosynthesis family protein	5.0444	5.0739	5.0444	5.146		5.134	5.1064	5.0827	5.0444		5.0444	5.0444	5.064	5.1062		5.0444	5.0953	5.0444	5.0444		5.0444	5.0763	5.125	5.0444
ef1396	1374460	1375431	+		molybdenum cofactor biosynthesis family protein putative	5.0444	5.0737	5.0444	5.0574		5.1073	5.106	5.0572	5.0444		5.0444	5.0444	5.0444	5.0548		5.0713	5.0444	5.0705	5.06		5.0444	5.0603	5.0444	5.0444
ef1397	1375450	1376250	+		molybdenum ABC transporter molybdenum-binding protein	5.0444	5.0444	5.0581	5.0602		5.0444	5.0444	5.0444	5.0444		5.0444	5.0635	5.0562	5.082		5.0444	5.0444	5.055	5.0539		5.0444	5.0541	5.0444	5.0444
ef1398	1376259	1376930	+		molybdenum ABC transporter permease protein	5.0444	5.0444	5.0444	5.0444		5.0444	5.1327	5.0629	5.1069		5.0444	5.0444	5.0585	5.0594		5.0444	5.0812	5.0444	5.1111		5.0444	5.0559	5.0641	5.0444
ef1399	1376927	1377931	+		molybdenum ABC transporter ATP-binding protein putative	5.149	5.232	5.3143	5.2115		5.2199	5.2695	5.158	5.3089		5.2977	5.2967	5.1361	5.1978		5.1938	5.242	5.1026	5.2431		5.1754	5.1706	5.3213	5.2319
ef1400	1378053	1380155	+		cadmium-translocating P-type ATPase	5.5326	5.6545	5.6526	5.5914		5.5452	5.5539	5.5445	5.608		5.659	5.5769	5.5537	5.5662		5.4466	5.6127	5.8142	5.5766		5.4955	5.5673	5.539	5.6007
ef1401	1380152	1380244	-		hypothetical protein	5.0444	5.0444	5.0444	5.0444		5.0444	5.0444	5.0444	5.0444		5.0444	5.0444	5.0444	5.0444		5.0444	5.0444	5.0444	5.0444		5.0444	5.0444	5.0444	5.0444
ef1402	1380424	1380867	+		conserved domain protein	6.584	6.1903	6.3365	6.7768		7.0231	6.5129	6.374	6.8812		6.6354	7.1134	6.5131	6.8421		7.1736	6.6263	5.6347	6.8198		6.7819	6.8496	6.6974	6.8098
ef1403	1380887	1381435	+		conserved hypothetical protein	7.2911	7.5098	7.1785	7.6772		7.6307	7.5684	7.1463	7.8137		7.7798	7.957	7.0238	7.4577		7.7056	7.9106	6.4007	7.664		7.6216	7.8886	7.8334	7.4869
ef1404	1381546	1383912	+		MutS2 family protein	6.341	5.9938	6.1969	7.0124		7.0068	6.9755	6.5873	6.0078		5.9612	6.88	6.647	7.2452		6.2172	6.3143	6.3649	6.2082		6.0689	6.9991	5.8773	6.0727
ef1405	1384010	1384324	+	trx	thioredoxin	11.5176	11.4492	11.3753	10.732		10.8867	10.7327	10.7245	11.871		11.9726	11.3716	10.4903	10.4783		12.262	11.6976	11.3309	11.414		12.3086	11.2355	12.2165	11.9084
ef1406	1384489	1386285	+	uvrC	excinuclease ABC subunit C	6.3256	6.3427	6.359	6.2825		6.454	6.3793	6.1621	6.2569		6.3285	6.5745	6.1281	6.3264		6.2566	6.6702	5.8756	6.5415		6.2517	6.5565	6.4087	6.5621
ef1407	1386437	1386694	+		hypothetical protein	5.2043	5.1518	5.0866	5.3538		5.2683	5.1584	5.1153	5.3164		5.4818	5.1029	5.1849	5.194		5.4043	5.0444	5.109	5.4091		5.4377	5.1323	5.4081	5.7573
ef1408	1386799	1387698	+		ABC transporter ATP-binding protein	6.5963	6.6739	6.8277	7.1588		6.9249	6.8215	6.8175	6.4078		6.6707	7.0654	6.9192	7.1531		6.5593	6.7897	6.6799	7.2042		6.5156	7.1024	6.6211	6.784
ef1409	1387691	1388953	+		conserved hypothetical protein	7.0245	7.2779	7.1824	7.2639		7.1709	7.1288	7.0701	7.0879		7.0323	7.1412	6.9937	7.2354		6.789	7.1687	6.845	7.1284		6.8931	7.3059	6.9495	6.8562
ef1410	1388989	1389987	-		sugar-binding transcriptional regulator LacI family	5.8942	5.8588	5.7882	5.6152		5.6547	5.6385	5.6031	5.6295		5.9109	5.7588	5.5925	5.6438		5.8366	5.9125	5.4825	5.8414		5.8401	5.7277	5.7731	5.708
ef1411	1390129	1391523	+		glycosyl hydrolase family 4	5.1205	5.1536	5.1586	5.0893		5.1192	5.1087	5.1398	5.2235		5.1844	5.0879	5.1496	5.1155		5.1181	5.1975	5.1785	5.1398		5.1329	5.0666	5.1636	5.1085
ef1412	1391549	1391983	-		conserved domain protein	7.0531	7.1644	7.3396	6.6226		6.7185	6.2863	6.8316	7.6947		7.468	6.8011	6.6731	6.5039		7.7173	6.773	6.2985	7.0782		7.5377	6.5368	7.4194	7.3981
ref79	1392104	1392258	+	ref79	sRNA	8.7979	9.0142	8.5522	7.8221		7.5784	8.5725	7.6241	9.5306		9.3943	8.7423	7.3907	7.4804		9.2727	9.1888	7.0889	8.7936		8.8707	8.415	9.8893	9.4457
ef1413	1392319	1393767	+		msrC protein putative	5.1034	5.1123	5.0671	5.1943		5.1513	5.0654	5.1077	5.125		5.1326	5.1763	5.1023	5.1262		5.1581	5.087	5.0619	5.0705		5.1971	5.1229	5.1508	5.142
ef1414	1393808	1394971	-		conserved hypothetical protein	7.5295	7.6525	7.538	6.9683		6.8359	7.0202	7.09	7.3338		7.3825	7.0268	7.148	6.7244		7.1969	7.2649	7.0442	6.8906		7.3838	7.095	7.3765	7.3149
ef1415	1395109	1396455	+	gdhA	glutamate dehydrogenase	7.5534	7.5291	7.5658	7.4715		7.5497	7.5005	7.9164	7.6151		7.4618	7.155	8.0207	7.8905		7.3863	7.4774	8.5322	7.5579		7.5702	7.3011	7.602	7.6339
ef1416	1396637	1397986	+	pgi	glucose-6-phosphate isomerase	11.4253	11.4213	11.566	10.968		10.9693	10.8591	10.9923	11.1981		11.4223	11.0748	10.9683	10.8463		10.723	11.5416	10.9086	11.6832		10.8828	11.257	11.2708	11.6028
ef1417	1398097	1399323	-		site-specific recombinase phage integrase family	5.3334	5.2516	5.3587	5.4718		5.486	5.253	5.3091	5.3291		5.3927	5.5739	5.4181	5.49		5.37	5.4812	5.333	5.3916		5.3543	5.5753	5.3206	5.5224
ef1418	1399323	1399604	-		hypothetical protein	5.0444	5.0444	5.1574	5.2539		5.2506	5.0444	5.2313	5.0745		5.1924	5.5844	5.4782	5.4229		5.3769	5.1306	5.1605	5.2227		5.2541	5.1509	5.136	5.227
ef1419	1399760	1400353	-		conserved hypothetical protein	6.8284	6.5789	6.8522	7.3293		7.1843	6.6118	7.4199	7.3299		6.864	7.2436	7.3133	7.4265		7.2886	6.9043	7.7448	7.4162		7.2772	7.1217	7.5116	7.4009
ef1420	1400412	1401164	-		hypothetical protein	5.895	5.93	5.9193	6.9336		6.9652	6.3944	6.3342	6.2775		6.2255	7.0711	6.4001	6.9194		6.6128	6.1349	5.554	6.4295		6.4235	6.7809	6.2238	6.46
ef1421	1401182	1401646	-		conserved hypothetical protein	6.6371	6.5415	6.6179	6.9653		7.1083	6.8739	6.7099	7.2839		7.2332	7.2323	6.8087	6.8143		7.2813	7.2408	6.2672	7.1429		7.2275	7.0687	7.3596	7.1489
ef1422	1401667	1401990	-		transcriptional regulator Cro/CI family	7.0894	6.8232	6.7637	6.6487		7.0982	6.6742	6.8853	7.8971		7.6177	7.4807	6.5566	6.609		8.2948	7.8125	5.8942	7.7073		7.9923	7.155	8.323	7.9734
ef1423	1402156	1402341	+		transcriptional regulator Cro/CI family	5.0444	5.0444	5.2643	5.1112		5.1373	5.0444	5.1101	5.0444		5.1211	5.0444	5.2358	5.2947		5.1136	5.2913	5.2169	5.4061		5.1542	5.0444	5.1144	5.1396
ef1424	1402387	1402533	+		hypothetical protein	5.1856	5.2279	5.1177	5.3546		5.161	5.0444	5.1667	5.1016		5.0444	5.0444	5.1684	5.1765		5.0444	5.0444	5.1559	5.1448		5.0444	5.2423	5.0444	5.1638
ef1425	1402596	1403156	+		hypothetical protein	5.0444	5.0444	5.0444	5.089		5.0759	5.0444	5.0444	5.0596		5.0444	5.0716	5.0613	5.0444		5.1573	5.0444	5.0595	5.058		5.0444	5.0719	5.0912	5.0766
ef1426	1403137	1403367	+		vrlI protein putative	5.0444	5.0444	5.0444	5.0444		5.0444	5.0444	5.0444	5.0444		5.0444	5.0444	5.0444	5.0444		5.0444	5.1489	5.0444	5.0444		5.0444	5.0444	5.0444	5.0444
ef1427	1403379	1403546	+		hypothetical protein	5.0444	5.0444	5.0444	5.0444		5.0444	5.0444	5.0811	5.0444		5.0444	5.0444	5.0444	5.0444		5.2624	5.0444	5.0444	5.0444		5.0444	5.0444	5.0444	5.0444
ef1428	1403547	1403762	+		hypothetical protein	5.142	5.2889	5.1902	5.1021		5.1634	5.1795	5.0731	5.1217		5.1107	5.114	5.1299	5.0444		5.1042	5.2594	5.0444	5.0794		5.0927	5.2144	5.1629	5.4158
ref80	1403738	1403780	-	ref80	sRNA	5.0444	5.0444	5.0444	5.0444		5.0444	5.0444	5.0444	5.2313		5.3502	5.0444	5.0444	5.0444		5.0444	5.0444	5.2301	5.0444		5.0444	5.0444	5.0444	5.0444
ef1429	1403818	1404108	+		hypothetical protein	5.1175	5.0444	5.0444	5.0874		5.0748	5.0444	5.0657	5.0444		5.0939	5.0444	5.1084	5.0444		5.0444	5.0444	5.0444	5.1701		5.0804	5.0444	5.0444	5.1059
ef1430	1404113	1406236	+		conserved hypothetical protein	5.0749	5.0512	5.0496	5.0622		5.057	5.087	5.0473	5.0444		5.0444	5.0516	5.0578	5.0681		5.0568	5.0503	5.0524	5.048		5.0593	5.0842	5.0444	5.0444
ef1431	1406237	1406491	+		hypothetical protein	5.0444	5.0444	5.0444	5.0444		5.0444	5.0444	5.0444	5.0444		5.0444	5.1035	5.0444	5.0444		5.0444	5.0444	5.0444	5.0444		5.0444	5.0746	5.0444	5.0444
ef1432	1406481	1407668	+		hypothetical protein	5.0444	5.0803	5.0629	5.1072		5.1033	5.0444	5.091	5.0444		5.0444	5.1201	5.1299	5.1194		5.0444	5.0757	5.0587	5.0444		5.0884	5.1148	5.0444	5.0444
ef1433	1407668	1408369	+		conserved hypothetical protein	5.0444	5.0444	5.0444	5.0444		5.0696	5.0444	5.0533	5.0444		5.0444	5.0662	5.0579	5.0588		5.1176	5.0444	5.0444	5.0444		5.0444	5.0444	5.0444	5.0444
ef1434	1408381	1409145	+		DnaD domain protein	5.0444	5.0631	5.073	5.0444		5.056	5.0838	5.0444	5.0444		5.0822	5.1227	5.0812	5.0707		5.0444	5.0444	5.0555	5.0444		5.0444	5.0444	5.0444	5.0444
ef1435	1409158	1409658	+		recombination protein U putative	5.0444	5.0444	5.0444	5.0696		5.0796	5.0444	5.0568	5.0444		5.0444	5.0444	5.0444	5.0646		5.0444	5.0444	5.0613	5.1042		5.0444	5.0444	5.0444	5.0444
ef1436	1409679	1409993	+		hypothetical protein	5.0444	5.133	5.1129	5.0444		5.0444	5.0444	5.0641	5.0444		5.0902	5.0444	5.0743	5.0444		5.0444	5.0444	5.0712	5.0444		5.0444	5.0931	5.0861	5.0444
ef1437	1410077	1410826	+		hypothetical protein	5.0444	5.0444	5.0879	5.0779		5.068	5.0846	5.0692	5.0894		5.1205	5.1047	5.082	5.0579		5.0444	5.0936	5.0781	5.0444		5.0585	5.0548	5.0621	5.0444
ef1438	1410851	1411078	+		hypothetical protein	5.0444	5.0444	5.0444	5.0991		5.1573	5.0444	5.0716	5.0815		5.1073	5.1104	5.1255	5.131		5.0444	5.0444	5.0444	5.0444		5.0902	5.1112	5.0444	5.0444
ef1439	1411099	1411326	+		hypothetical protein	5.137	5.0444	5.0444	5.0444		5.0444	5.0444	5.0444	5.0444		5.0444	5.0444	5.0444	5.0444		5.0444	5.0444	5.0444	5.0775		5.0444	5.0444	5.0444	5.1966
ef1440	1411741	1412178	+		conserved hypothetical protein TIGR01671	5.0444	5.0444	5.0444	5.1013		5.0444	5.0444	5.0444	5.0444		5.0444	5.0444	5.1081	5.0444		5.0444	5.0444	5.0444	5.0444		5.0444	5.0968	5.0444	5.0444
ef1441	1412179	1412517	+		hypothetical protein	5.0444	5.0862	5.0444	5.1175		5.0705	5.0444	5.0444	5.0444		5.0444	5.0444	5.0995	5.0444		5.0444	5.0444	5.0693	5.0444		5.0444	5.0444	5.0444	5.0444
ef1442	1412514	1412867	+		DNA topoisomerase domain protein	5.0444	5.0444	5.0444	5.0799		5.094	5.0444	5.0444	5.0444		5.0444	5.0872	5.0972	5.0728		5.0444	5.0444	5.0444	5.0444		5.0444	5.0878	5.0444	5.0444
ef1443	1412864	1413451	+		conserved hypothetical protein	5.081	5.0687	5.0631	5.0659		5.0745	5.0955	5.0655	5.0444		5.0444	5.1209	5.0921	5.0616		5.0444	5.0444	5.0444	5.1569		5.0623	5.0576	5.0444	5.1053
ef1444	1413448	1413933	+		conserved hypothetical protein	5.0444	5.0737	5.0444	5.0958		5.0985	5.0444	5.1438	5.0619		5.0444	5.1364	5.1207	5.2214		5.174	5.0444	5.0444	5.1505		5.0444	5.0444	5.0716	5.0444
ef1445	1413934	1414251	+		replicase domain protein	5.0444	5.0889	5.0444	5.2317		5.1526	5.1375	5.1022	5.1485		5.0897	5.1828	5.1315	5.076		5.0444	5.0444	5.0444	5.0444		5.0444	5.0687	5.0444	5.0444
ef1446	1414245	1414451	+		hypothetical protein	5.1461	5.0444	5.1474	5.0444		5.0444	5.0444	5.0444	5.0444		5.0444	5.0444	5.0896	5.0927		5.0444	5.0444	5.0444	5.0809		5.0444	5.0444	5.0444	5.0444
ef1447	1414452	1414631	+		conserved hypothetical protein	5.0444	5.0444	5.0444	5.1134		5.0444	5.2051	5.0444	5.0444		5.0444	5.0444	5.0444	5.0998		5.0444	5.0444	5.0444	5.0444		5.0444	5.0444	5.0444	5.0444
ef1448	1414646	1414756	+		hypothetical protein	5.0444	5.0444	5.0444	5.0444		5.0444	5.0444	5.0997	5.0444		5.0444	5.0444	5.1277	5.0444		5.0444	5.0444	5.1192	5.0444		5.0444	5.0444	5.0444	5.0444
ef1449	1414772	1414951	+		conserved hypothetical protein	5.2684	5.5172	5.4205	5.2422		5.0444	5.2051	5.3274	5.9894		5.6897	5.6612	5.2417	5.3024		5.5872	5.2393	5.1361	5.4492		5.4523	5.2833	5.6906	5.5531
ef1450	1415052	1415636	+		positive control factor putative	5.0444	5.0688	5.0817	5.0444		5.0444	5.0444	5.0865	5.0444		5.0444	5.0444	5.0444	5.0444		5.0444	5.1276	5.0732	5.0831		5.0444	5.0444	5.0444	5.0444
eftRNALys3	1415796	1415880	+	eftRNALys3	tRNA-Lys	5.2806	5.8132	5.5809	5.0444		5.4132	5.3658	5.538	5.3193		6.3966	5.215	5.0444	5.2658		5.5604	5.4299	5.2322	5.5669		5.2746	5.3713	6.1797	5.4212
ef1451	1416376	1416645	+		conserved domain protein	5.4006	5.3332	5.2357	5.1792		5.1091	5.1535	5.4636	5.3828		5.8535	5.206	5.4423	5.1178		5.8189	5.5481	5.1654	5.5017		5.8166	5.1555	5.5411	5.5531
ef1452	1416690	1417958	+		adenine methyltransferase putative	5.0784	5.089	5.0957	5.1129		5.1265	5.0683	5.1024	5.1233		5.123	5.0921	5.0593	5.145		5.1054	5.0833	5.0776	5.0742		5.0937	5.0808	5.1061	5.142
ref81	1417965	1418066	-	ref81	sRNA	8.2152	7.3403	7.3819	8.2744		6.9438	8.4737	7.3149	7.5316		7.2093	7.7546	7.1908	6.9028		7.3229	7.1261	6.0332	6.6421		6.8007	7.1074	8.2252	7.5928
ef1453	1418084	1418314	+		conserved hypothetical protein	5.0444	5.0444	5.0444	5.0444		5.0444	5.1711	5.0444	5.0444		5.0444	5.0444	5.0444	5.0878		5.1004	5.0444	5.0444	5.0444		5.0444	5.0444	5.0444	5.0444
ef1454	1418329	1419054	+		terminase small subunit internal deletion	5.0444	5.0641	5.0444	5.096		5.0688	5.0444	5.0784	5.0562		5.0444	5.0444	5.0444	5.0721		5.0444	5.0615	5.0444	5.0549		5.0444	5.0657	5.0444	5.0444
ef1455	1419035	1420471	+		terminase large subunit putative	5.1469	5.1873	5.0972	5.1795		5.1521	5.1271	5.2126	5.1919		5.1805	5.1773	5.165	5.0999		5.2252	5.232	5.1195	5.1421		5.1983	5.1236	5.1773	5.3216
ef1456	1420494	1421888	+		conserved hypothetical protein TIGR01555	5.0599	5.0649	5.0601	5.0715		5.0947	5.0876	5.0842	5.0505		5.0858	5.0771	5.0848	5.0517		5.0538	5.0444	5.0626	5.0715		5.1257	5.0721	5.0444	5.0575
ef1457	1421878	1423122	+		minor head protein	5.096	5.0559	5.062	5.0747		5.0587	5.0688	5.0889	5.0852		5.1683	5.093	5.0671	5.1005		5.0964	5.0644	5.0782	5.0927		5.0529	5.0936	5.0657	5.1574
ef1458	1423115	1423279	+		hypothetical protein	6.9858	6.8674	6.7959	6.1298		6.5869	6.2368	6.3029	7.2248		7.2935	6.7507	6.3069	5.9682		8.2012	7.0436	5.6646	6.9187		7.9176	6.4073	7.5286	7.6286
ef1459	1423336	1423623	+		conserved hypothetical protein	5.0444	5.0444	5.0444	5.0444		5.0444	5.0444	5.0444	5.0444		5.0444	5.0444	5.0444	5.0444		5.0444	5.0444	5.0444	5.0444		5.0444	5.0444	5.0444	5.0444
ef1460	1423616	1423825	+		LysM domain protein	5.0444	5.0444	5.0444	5.0444		5.0444	5.0444	5.0739	5.0444		5.0444	5.0444	5.0444	5.0444		5.0444	5.0444	5.0444	5.0444		5.0444	5.0444	5.0444	5.0444
ef1461	1423838	1424938	+		conserved hypothetical protein	5.0444	5.0444	5.0444	5.0559		5.0605	5.0444	5.0613	5.0444		5.0444	5.0721	5.053	5.0718		5.0444	5.0557	5.0444	5.0719		5.0444	5.0655	5.0803	5.0773
ef1462	1424941	1425411	+		conserved hypothetical protein	5.0444	5.0444	5.0444	5.0711		5.0444	5.0444	5.0444	5.0444		5.0444	5.0767	5.0444	5.0869		5.0444	5.0444	5.0444	5.0444		5.0444	5.0609	5.0444	5.0444
ef1463	1425432	1426313	+		hypothetical protein	5.0444	5.0444	5.0444	5.0444		5.0444	5.0444	5.0515	5.0444		5.0444	5.0617	5.0764	5.0898		5.1314	5.0585	5.0444	5.0444		5.0444	5.0793	5.0444	5.0444
ef1464	1426333	1426719	+		conserved hypothetical protein	5.0444	5.0444	5.0727	5.0769		5.0898	5.1214	5.0444	5.0881		5.0818	5.0836	5.0688	5.0444		5.0444	5.0444	5.0444	5.1583		5.0444	5.0644	5.0444	5.1797
ef1465	1426731	1427072	+		conserved hypothetical protein	5.0444	5.0444	5.0444	5.1169		5.0957	5.0444	5.0444	5.0444		5.0444	5.0887	5.0444	5.0444		5.1556	5.0444	5.0444	5.1521		5.0444	5.0444	5.0829	5.0444
ef1466	1427069	1427674	+		conserved hypothetical protein	5.0444	5.0444	5.0444	5.0652		5.0444	5.0444	5.0444	5.0444		5.0444	5.0444	5.06	5.0939		5.0444	5.0444	5.0444	5.0444		5.0444	5.0699	5.0444	5.0444
ef1467	1427674	1428033	+		conserved hypothetical protein	5.1038	5.0444	5.0444	5.0444		5.0444	5.0444	5.0444	5.0444		5.0444	5.0444	5.0444	5.0998		5.0444	5.0444	5.0444	5.0655		5.0444	5.0659	5.0444	5.0944
ef1468	1428020	1428496	+		conserved hypothetical protein	5.0444	5.0444	5.0444	5.0444		5.0444	5.0444	5.0704	5.0444		5.1045	5.0444	5.0444	5.0864		5.0444	5.0444	5.0797	5.0444		5.0444	5.0444	5.0444	5.0444
ef1469	1428493	1429530	+		conserved hypothetical protein	5.0444	5.0582	5.0655	5.0926		5.1198	5.0736	5.0564	5.0526		5.0444	5.0738	5.0535	5.0831		5.0444	5.0564	5.0607	5.0951		5.0444	5.0888	5.0699	5.0444
ef1470	1429546	1429944	+		conserved hypothetical protein	5.2947	5.1819	5.2505	5.1068		5.2132	5.1191	5.2622	5.2069		5.3419	5.2919	5.2651	5.2573		5.3147	5.1058	5.1274	5.2578		5.2657	5.3273	5.2026	5.2963
ef1471	1429997	1430329	+		conserved hypothetical protein	5.0444	5.0444	5.0444	5.0444		5.0444	5.0444	5.0444	5.0444		5.0444	5.0444	5.0727	5.0746		5.1215	5.0444	5.0444	5.0444		5.0444	5.0676	5.0444	5.0444
ef1472	1430310	1430510	+		conserved hypothetical protein	5.0444	5.1142	5.0444	5.0444		5.0444	5.0444	5.0444	5.0444		5.0444	5.0444	5.0444	5.0444		5.0444	5.0444	5.0862	5.0444		5.0444	5.0444	5.0444	5.0444
ef1473	1430513	1435678	+		conserved hypothetical protein	5.057	5.0555	5.0508	5.0591		5.0547	5.0444	5.054	5.0593		5.0529	5.0622	5.0591	5.0678		5.0647	5.0516	5.0543	5.0444		5.0688	5.0669	5.0674	5.062
ef1474	1435678	1436235	+		LysM domain protein	5.083	5.0444	5.1026	5.0893		5.076	5.0982	5.1208	5.0444		5.1211	5.1249	5.0613	5.1155		5.1136	5.1524	5.0596	5.1373		5.1185	5.0992	5.1144	5.0444
ef1475	1436245	1436607	+		conserved hypothetical protein	5.1033	5.0835	5.0745	5.0444		5.0444	5.0444	5.0444	5.0444		5.0444	5.0444	5.0444	5.0721		5.0444	5.0444	5.0677	5.0444		5.0444	5.0657	5.0444	5.0939
ef1476	1436608	1437438	+		conserved hypothetical protein	5.096	5.0616	5.0576	5.0747		5.0444	5.0444	5.0519	5.0444		5.0444	5.0444	5.0558	5.0687		5.0912	5.0594	5.0444	5.0444		5.0697	5.0723	5.0604	5.0444
ef1477	1437438	1437770	+		conserved hypothetical protein	5.0444	5.0444	5.0772	5.0821		5.0444	5.1335	5.0815	5.0444		5.0444	5.0444	5.0444	5.0746		5.0444	5.0444	5.0444	5.1334		5.1067	5.0444	5.0444	5.0444
ef1478	1437770	1438117	+		conserved hypothetical protein	5.0444	5.0444	5.0444	5.0805		5.0698	5.0444	5.0799	5.0444		5.0444	5.088	5.0444	5.0733		5.1885	5.0444	5.0687	5.0444		5.0444	5.0444	5.0444	5.1941
ef1479	1438110	1439264	+		conserved hypothetical protein	5.1	5.1407	5.0634	5.1505		5.1343	5.1467	5.108	5.0955		5.1306	5.0967	5.085	5.1215		5.1004	5.1183	5.1234	5.0836		5.2335	5.1485	5.1977	5.1215
ef1480	1439248	1439877	+		conserved hypothetical protein	5.0444	5.0444	5.0444	5.0644		5.0585	5.0444	5.0543	5.0444		5.0675	5.0444	5.0594	5.0604		5.0444	5.0641	5.0444	5.0444		5.0444	5.0444	5.0444	5.0444
ef1481	1439896	1441539	+		hypothetical protein	5.0576	5.0444	5.0644	5.0521		5.066	5.0444	5.052	5.0444		5.0444	5.0537	5.0617	5.0506		5.0444	5.0595	5.0444	5.0766		5.0508	5.0491	5.0605	5.0444
ef1482	1441561	1441995	+		hypothetical protein	5.0444	5.0444	5.0444	5.0444		5.0648	5.0444	5.0587	5.0444		5.0444	5.0794	5.0661	5.0444		5.0744	5.0444	5.0639	5.0444		5.0444	5.0972	5.0444	5.0444
ef1483	1441995	1442123	+		conserved hypothetical protein	5.0444	5.0444	5.1276	5.0444		5.0444	5.0444	5.0444	5.0444		5.0444	5.0444	5.0444	5.0444		5.0444	5.1383	5.0444	5.0444		5.2721	5.0444	5.0444	5.0444
ef1484	1442128	1442484	+		conserved hypothetical protein	5.0444	5.0841	5.075	5.0444		5.0936	5.0444	5.0444	5.0682		5.0849	5.0444	5.0967	5.1541		5.0444	5.079	5.0681	5.0444		5.0444	5.0444	5.0813	5.1434
ef1485	1442481	1442678	+		conserved hypothetical protein	5.0444	5.1153	5.0444	5.1072		5.1319	5.0444	5.1062	5.0444		5.0444	5.0444	5.0444	5.0444		5.1718	5.0444	5.0444	5.0444		5.0444	5.0444	5.0444	5.0444
ef1486	1442737	1443843	+	ply-2	endolysin	5.0833	5.0955	5.0935	5.0558		5.0998	5.1764	5.0889	5.0977		5.0706	5.0582	5.1033	5.0896		5.0563	5.1321	5.1483	5.0986		5.1372	5.0723	5.0683	5.0932
eftRNAMet7	1443937	1444010	+	eftRNAMet7	tRNA-Met	11.3641	9.7925	8.7568	10.4643		9.9604	11.3526	11.574	8.4889		9.1365	10.0444	11.1248	9.9074		8.598	9.1958	11.9631	8.2959		9.0623	9.5712	8.7988	8.7447
ef1487	1444146	1444550	+		hypothetical protein	7.5565	7.2444	7.6137	7.6721		7.7952	7.5454	7.255	8.1024		8.1524	8.2695	7.1398	7.7792		8.4114	7.7839	5.9288	8.1138		8.2971	8.0062	7.848	7.954
ef1488	1444543	1445706	+		hypothetical protein	6.9072	6.4522	6.4618	7.3057		7.4922	6.6401	6.9593	7.2388		7.174	7.504	7.2383	7.1529		7.635	7.0832	6.2166	7.4021		7.2966	6.8469	7.0877	7.1309
ef1489	1445810	1446058	-		hypothetical protein	8.5457	8.562	8.751	7.8628		7.9679	8.1598	8.2157	8.8289		9.1341	8.4384	7.9287	7.2622		9.7644	8.7818	6.5676	9.2436		9.6132	8.5792	9.9352	9.7567
ef1490	1446424	1446603	-		hypothetical protein	7.2233	6.8488	6.8905	6.4586		6.9778	6.4502	6.7403	7.1938		6.8904	6.549	6.9923	6.1653		7.7633	6.9505	6.1256	6.8529		7.6736	6.4179	7.5092	7.33
ef1491	1446662	1447105	-		nrdI family protein	7.7562	7.3592	7.5088	7.1136		7.3381	6.8451	7.4756	6.9955		7.6747	7.1938	7.5235	6.95		7.16	7.0964	6.3216	7.5949		7.0069	6.6621	7.8977	7.6831
ef1492	1447477	1447800	+	ntpF	V-type ATPase subunit F	6.6548	6.7158	6.645	7.7318		7.8316	7.326	7.4195	6.6733		6.5065	7.4982	7.556	8.1657		6.5467	6.6716	7.1549	6.6273		6.3779	7.5177	6.4376	6.6464
ef1493	1447790	1449769	+	ntpI	V-type ATPase subunit I	5.7594	5.8604	5.9266	6.5245		6.5301	6.3537	6.0112	6.1247		6.1513	6.4846	6.2159	6.6818		6.2235	6.0875	5.7905	6.102		6.011	6.4376	5.9024	6.1072
ef1494	1449797	1450270	+	ntpK	V-type ATPase subunit K	6.3286	6.0209	6.1359	7.6075		7.4205	7.2949	6.8617	6.1177		6.1243	7.3087	7.0364	7.6847		6.5846	6.0625	6.6968	6.4161		6.1367	7.396	5.9535	6.3808
ef1495	1450287	1450868	+	ntpE	V-type ATPase subunit E	5.5979	5.5929	5.7272	6.807		6.9932	6.4248	6.1567	5.8143		5.6517	6.7712	6.2266	7.1139		5.775	5.9084	5.973	6.0258		5.7507	6.8546	5.3712	5.8975
ef1496	1450885	1451886	+	ntpC	V-type ATPase subunit C	5.8801	5.5882	6.0062	6.996		7.0518	6.8938	6.2609	6.0679		5.9641	6.8172	6.4764	7.2378		6.1903	5.984	5.6076	6.1649		6.0481	7.0631	5.8343	6.0353
ef1497	1451876	1452187	+	ntpG	V-type ATPase subunit G	6.4492	5.9906	6.3361	7.2334		7.4624	7.0164	6.5114	6.2792		6.1846	7.3567	6.6733	7.2436		6.7854	6.2506	5.5274	6.7934		6.3297	7.3157	6.1917	6.1947
ef1498	1452199	1453986	+	ntpA	V-type ATPase subunit A	7.5687	7.366	7.403	8.5413		8.3124	8.4156	8.0975	7.0422		6.8791	8.1249	8.3965	8.4775		6.9192	7.2311	7.836	7.1761		6.8802	8.0914	6.872	6.7999
ef1499	1453979	1455355	+	ntpB	V-type ATPase subunit B	7.0237	6.921	6.9694	8.0111		7.9589	7.9394	7.557	6.6293		6.8668	7.671	7.6838	8.2429		6.628	7.0736	7.4512	7.1353		6.5349	7.8371	6.5939	6.57
ef1500	1455360	1455995	+	ntpD	V-type ATPase subunit D	6.9815	6.8809	6.9906	7.6857		7.8079	7.5389	6.9966	6.9831		7.2029	7.8002	7.2967	7.6916		6.8693	7.0646	6.5213	7.3519		6.6622	7.589	6.5755	6.9367
ef1501	1456070	1456390	+		hypothetical protein	7.4467	7.505	7.864	7.8261		7.7901	7.8679	7.318	7.4091		7.4161	7.9605	7.3504	8.0611		7.6179	7.8521	7.1591	7.8572		7.6385	8.2536	7.4945	7.5758
ef1502	1456539	1457480	-		beta-lactamase putative	7.0217	7.2491	7.3426	7.0186		6.9295	7.0178	7.0194	6.9106		7.0587	7.0612	6.9573	6.9642		6.8567	7.3551	6.8449	7.144		6.7263	7.0812	6.9355	6.9758
ef1503	1457575	1459455	-		fructose-1 6-bisphosphatase putative	5.4813	5.3836	5.3877	5.3752		5.4761	5.4153	5.4528	5.5282		5.5348	5.5091	5.3932	5.4838		5.6711	5.4279	5.3011	5.5036		5.5365	5.57	5.6307	5.5066
ef1504	1459671	1460963	+	lysA	diaminopimelate decarboxylase	6.7323	6.8702	6.7372	6.378		6.4641	6.454	6.8073	6.9587		6.8112	6.3141	6.8828	6.4484		6.6394	6.5801	7.1696	6.6988		6.9388	6.4209	6.8322	6.9118
ef1505	1461103	1462101	+		conserved hypothetical protein	7.5026	7.5882	7.692	6.9112		7.0304	6.9793	7.7992	7.5088		7.7468	7.2491	7.3874	7.0286		7.7482	7.6302	7.0459	7.5874		7.9004	7.2819	8.2168	8.1368
ef1506	1462117	1462650	-		hypothetical protein	5.2354	5.123	5.1249	5.1588		5.1723	5.0444	5.1352	5.1527		5.1244	5.1009	5.0621	5.1186		5.3138	5.1131	5.1069	5.2067		5.2987	5.1294	5.0935	5.2366
ef1507	1462937	1463320	+		hypothetical protein	5.1538	5.2533	5.1815	5.4713		5.3754	5.6266	5.4282	5.3458		5.4127	5.5184	5.3751	5.4159		5.3523	5.3647	5.1095	5.5443		5.4716	5.4642	5.8488	5.7176
ef1508	1463289	1463771	+		hypothetical protein	5.0889	5.2129	5.1962	5.1943		5.2507	5.2229	5.1201	5.0967		5.1038	5.224	5.194	5.1847		5.1995	5.1201	5.0964	5.2368		5.1705	5.1681	5.125	5.1538
ef1509	1463984	1464523	+		conserved hypothetical protein	5.6598	5.8114	5.7689	5.6352		5.4952	5.3497	5.6728	5.7667		5.7409	5.6797	5.6534	5.548		5.8046	5.515	6.1479	5.6763		5.9166	5.7047	5.7063	6.0175
ef1510	1464621	1464965	-		conserved hypothetical protein	9.4176	9.681	9.6184	8.6061		8.7707	8.4237	8.5779	10.4935		10.234	9.0527	8.397	8.1861		10.6758	9.8718	7.617	9.7118		10.607	9.2163	10.1807	9.9605
ef1511	1465241	1466305	+		mandelate racemase/muconate lactonizing enzyme family protein	5.0444	5.0444	5.0444	5.0914		5.0611	5.0444	5.0561	5.1075		5.0581	5.0444	5.0533	5.0539		5.0689	5.0444	5.0682	5.0938		5.0837	5.0947	5.0569	5.0444
ef1512	1466322	1467698	+		conserved hypothetical protein	5.0912	5.0548	5.0683	5.0898		5.0828	5.0882	5.0669	5.063		5.1069	5.0992	5.0785	5.1443		5.0634	5.0803	5.0931	5.1042		5.0749	5.0613	5.0826	5.0444
ef1513	1467716	1469368	+		pheromone binding protein	5.0835	5.0617	5.1476	5.1554		5.1735	5.1685	5.1431	5.0496		5.0966	5.203	5.1283	5.2016		5.0992	5.1467	5.0901	5.0899		5.1255	5.1446	5.0998	5.1407
ef1515	1469678	1470511	+		transcription antiterminator bglG family	6.6179	6.8264	6.6779	6.5922		6.5162	6.2281	6.4292	6.6381		6.4733	6.4917	6.1518	6.3493		6.0657	6.304	5.9647	6.3589		6.3501	6.3531	6.2718	6.1322
ef1516	1470548	1472545	+		PTS system IIABC components	6.4254	6.5562	6.468	6.3941		6.1791	6.5267	6.1889	6.3819		6.3688	6.2106	6.0278	6.1816		6.2015	6.3977	6.5009	6.2191		6.3628	6.2018	6.187	6.0048
ef1517	1472638	1472784	+		hypothetical protein	5.0444	5.0444	5.0444	5.0444		5.0444	5.0444	5.0444	5.0444		5.0444	5.0444	5.0444	5.0444		5.0444	5.0444	5.0444	5.0444		5.0444	5.0444	5.0444	5.0444
ef1518	1472760	1473389	+		conserved hypothetical protein	6.6934	6.7578	6.9642	7.1495		7.4907	6.539	7.3477	7.4722		7.4902	6.7156	7.1515	7.3808		7.2495	6.5532	6.9754	7.42		7.0566	6.5216	6.9321	7.2969
ef1519	1473518	1475854	+		cation-transporting ATPase E1-E2 family	8.8898	8.8167	8.6587	8.5365		8.4754	8.6617	8.5831	8.4984		8.5769	8.3321	8.6654	8.388		8.0817	8.4713	8.5379	8.396		8.2535	8.2585	8.2531	8.3583
ef1521	1476171	1478057	+	dnaG	DNA primase	8.4612	8.5459	8.5038	8.6814		8.5571	8.6645	8.5105	8.5675		8.6363	8.5933	8.3156	8.583		8.5363	8.6127	9.0822	8.4335		8.6482	8.6995	8.4172	8.4113
ef1522	1478166	1479272	+	sigA	RNA polymerase sigma-43 factor	8.1224	8.397	8.5577	8.6048		8.4983	8.5774	7.9988	8.4322		8.1978	8.3749	7.9548	8.6205		8.257	8.4604	8.6672	8.4972		8.1053	8.5401	7.925	8.1013
ef1523	1479424	1481499	+		conserved domainl protein	7.4196	7.0709	6.9205	7.9523		7.9051	7.4945	7.861	6.5986		6.8023	7.8618	7.8838	8.0093		6.9138	6.9896	7.308	6.8088		6.4979	7.4895	7.0595	7.1465
ef1524	1481573	1482454	+		conserved hypothetical protein	6.4759	6.2881	6.6069	7.5471		7.3703	7.0025	7.2376	6.2804		6.1418	6.9774	7.2958	7.7302		6.1965	6.4141	6.9779	6.6385		6.1656	7.196	6.1787	6.5212
ef1525	1482570	1483019	+	fur	transcriptional regulator Fur family	9.0249	9.3349	9.3608	8.6538		8.7132	8.6328	8.641	9.9002		9.7043	9.114	8.8259	8.4698		10.0326	9.5413	7.8243	9.7087		9.9258	8.8522	9.8368	9.6793
ef1526	1483070	1484080	-	gap-1	glyceraldehyde 3-phosphate dehydrogenase	8.2779	8.4022	8.0846	7.8587		7.8415	8.2165	8.3969	7.8519		7.9567	7.6451	8.498	7.9279		7.9316	7.9558	8.6575	7.5823		8.2292	8.1728	7.8889	8.0286
ef1527	1484368	1485684	+	obgE	GTP-binding protein	9.6069	9.7254	9.5783	9.2927		8.896	9.2804	9.5529	9.3957		9.2737	8.7713	9.6934	9.0388		9.2046	8.9279	10.0458	8.5593		9.3383	8.8608	9.3697	9.0344
ef1528	1485823	1486125	+		hypothetical protein	5.8506	5.8575	5.6346	5.3799		5.43	5.6859	5.5451	6.1673		5.5994	5.6562	5.6713	5.3996		6.0838	5.7494	5.2776	5.5141		6.2062	6.069	6.4156	5.9862
ef1529	1486152	1487450	+		PTS system IIC component putative	5.3866	5.5603	5.5307	5.4876		5.4125	5.5876	5.4884	5.4505		5.5838	5.3236	5.3882	5.3533		5.37	5.4746	5.7471	5.3122		5.622	5.4588	5.4059	5.4367
ef1531	1487675	1488214	+		transcriptional regulator TetR family	5.0842	5.1222	5.1432	5.0444		5.1248	5.1	5.0787	5.1367		5.174	5.0726	5.0963	5.0444		5.0924	5.0444	5.1062	5.2425		5.0639	5.0588	5.1629	5.1426
ef1532	1488214	1488357	+		hypothetical protein	5.0444	5.0444	5.0444	5.0444		5.0444	5.0444	5.0444	5.0444		5.0444	5.1475	5.0444	5.0444		5.0444	5.0444	5.0444	5.0444		5.0444	5.0444	5.0444	5.0444
ef1533	1488354	1488731	+		conserved hypothetical protein	6.1285	6.2247	6.4565	5.9419		6.0197	5.5223	6.1466	6.6436		6.3532	5.7159	6.015	5.8329		6.4731	6.1778	5.8647	6.704		6.8312	5.8344	6.535	6.5011
ef1534	1488775	1489524	-		peptidyl-prolyl cis-trans isomerase cyclophilin-type	8.3208	8.6776	8.7171	7.9444		8.2555	7.6576	8.2133	8.3388		8.4594	7.6979	8.2755	8.2846		8.1243	8.0795	8.5289	8.3504		7.764	7.7696	8.2612	8.283
ef1535	1489706	1490797	+		conserved hypothetical protein	6.0422	5.9872	5.8863	5.7981		5.7585	5.905	5.8256	6.0732		6.2058	5.7451	5.8756	5.7111		6.1349	6.0338	5.7943	6.1554		6.1129	5.7391	5.9813	5.9837
ef1536	1490992	1491921	+		conserved hypothetical protein	7.5633	7.5867	7.4522	7.4383		7.3154	7.4532	7.6976	7.2917		7.2159	7.1768	7.7298	7.272		7.2072	7.226	7.9399	7.0599		7.272	6.8889	7.2046	7.2377
ef1537	1492090	1492980	+		integrase/recombinase XerD putative	5.8905	5.9497	6.3336	6.3455		6.3785	6.0442	6.1605	6.2345		6.2166	6.5524	6.3933	6.6897		6.3104	6.0184	5.8836	6.4296		6.1411	6.286	6.2443	6.5192
ef1538	1493045	1493839	+	scpA	conserved hypothetical protein	6.2656	6.1088	6.417	6.6746		6.7274	6.5775	6.2851	6.8451		6.7439	6.8612	6.4373	6.7418		6.8108	6.4963	5.7832	6.5805		6.5737	6.7508	6.5071	6.7376
ef1539	1493836	1494441	+		conserved hypothetical protein TIGR00281	5.8298	5.6701	5.8376	6.6329		6.4694	6.2429	6.1877	6.0094		5.5994	6.3945	6.4349	6.6519		5.5677	6.0358	5.9152	6.0549		5.6033	6.36	5.8244	6.0173
ef1540	1494445	1495161	+	rluB		7.3126	7.1474	7.2724	7.642		7.4803	6.9854	7.1491	7.4199		7.0805	7.426	7.0703	7.4086		7.123	7.3646	7.2332	7.1989		7.0496	7.1641	6.8472	7.0723
ref82	1495292	1495421	+	ref82	sRNA	11.7245	11.3158	11.2152	10.4879		10.703	11.1226	11.2537	12.0782		12.2439	11.0906	10.4048	10.3853		12.5171	11.419	12.131	11.566		12.2263	10.8483	12.3316	12.2523
ef1541	1495564	1496169	+		conserved hypothetical protein	8.4547	8.4958	8.2463	7.9292		8.1807	8.1941	8.2702	8.9		8.8329	8.0457	8.0164	7.781		9.0608	8.3674	8.0051	8.2832		8.9926	8.2987	8.9607	8.638
ef1542	1496350	1497756	+		conserved hypothetical protein	6.7287	6.7683	6.6176	6.6287		6.5271	6.8465	6.9134	6.5105		6.7772	6.623	6.6614	6.5898		6.8571	6.7037	6.7855	6.6898		6.741	6.6752	6.7023	6.6936
ef1543	1497779	1498009	-	fer	ferredoxin	6.2921	6.4685	6.2206	5.7988		6.1321	6.2368	6.1197	6.7405		7.0083	6.3802	5.8689	6.215		7.2458	6.8433	5.6404	6.5712		7.2842	6.4563	7.016	6.9066
ef1544	1498033	1499067	+		conserved hypothetical protein	5.3475	5.3999	5.3072	5.5125		5.4867	5.4311	5.4012	5.428		5.5118	5.584	5.4914	5.5595		5.3528	5.3486	5.4815	5.3908		5.4753	5.5372	5.4661	5.47
ef1545	1499068	1500510	+	recQ-1	ATP-dependent DNA helicase RecQ	5.4388	5.2912	5.472	5.8069		5.7872	5.6846	5.5386	5.3915		5.3374	5.6106	5.6538	5.7751		5.3406	5.417	5.4033	5.4918		5.3659	5.7284	5.4593	5.4216
ef1546	1500586	1501212	+		LysM domain protein	8.3898	8.2092	8.2681	8.9863		9.4162	8.9452	9.3015	8.2705		8.3362	8.955	9.2664	9.4898		8.6155	8.2559	8.6789	8.5931		8.1003	8.9525	8.2937	8.4239
ef1547	1501449	1502129	+	cmk	cytidylate kinase	7.2311	7.1665	7.147	8.084		7.8774	7.965	7.956	6.6378		6.7587	7.6401	7.7958	8.1203		6.5287	7.136	7.4838	7.1669		6.4861	7.7375	6.5328	6.8423
ef1548	1502243	1503454	+	rpsA	ribosomal protein S1	10.2672	10.5878	10.5855	10.1188		10.1671	10.0024	10.3254	10.4698		10.3324	9.8472	10.3043	10.2983		9.8284	10.0784	10.5922	10.518		10.1081	10.0643	10.3477	10.497
ef1549	1503628	1504938	+	engA, yfgK, yphC	GTPase putative	7.7881	7.8299	7.81	8.3414		8.1233	8.0482	7.7387	7.5253		7.4936	7.9873	7.6642	8.1866		7.2985	7.6112	7.6058	7.7887		7.1534	7.8443	7.2092	7.4226
ef1550	1505186	1505461	+	hup	DNA-binding protein HU	14.1372	14.3595	14.2807	13.2711		13.487	13.4103	13.6404	14.4542		14.5816	13.73	13.4277	13.2252		15.0188	14.4358	15.0988	14.0886		15.0369	13.937	14.5152	14.3773
ef1551	1505576	1505686	+		hypothetical protein	5.392	5.1685	5.396	5.2571		5.1969	5.5113	5.4366	5.0444		5.4943	5.2981	5.2811	5.2169		5.1585	5.153	5.7093	5.5602		5.2239	5.2411	5.1598	5.0444
ef1552	1505768	1506808	+		hypothetical protein	6.3387	6.6532	6.7223	6.4739		6.5244	6.4055	6.6546	6.2225		6.2504	6.2406	6.5393	6.6825		6.3153	6.2825	6.2206	6.2703		6.5483	6.57	6.5037	6.4934
ef1553	1506881	1508074	+		TPR domain protein	6.2488	6.373	6.2986	6.5229		6.6173	6.341	6.2841	6.2273		6.1186	6.3875	6.3323	6.4901		6.1108	6.219	6.1069	6.4463		6.1823	6.3833	6.2611	6.0887
ef1554	1508084	1508623	+		conserved hypothetical protein	6.4515	6.818	6.8265	7.1696		6.7382	6.7222	6.6893	6.6263		6.3136	6.6367	6.8126	6.8757		6.5439	6.4445	6.7942	6.7307		6.4637	6.7849	6.6635	6.5463
ef1555	1508661	1509545	-		YitT family protein	8.4273	8.3909	8.3959	7.5557		7.727	7.7894	8.0505	8.5179		8.8374	7.9625	7.9118	7.3		8.9552	8.2836	7.3562	8.4731		9.0654	8.3097	8.8547	8.7057
ef1556	1509669	1510019	+		conserved hypothetical protein	7.5323	7.6362	7.715	7.8522		8.054	7.6185	7.5252	7.7427		7.6165	7.8865	7.6199	7.6676		7.8967	7.61	6.5303	8.304		8.0698	7.5965	8.1944	8.2408
ef1557	1510012	1510791	+	dapB	dihydrodipicolinate reductase	7.2539	7.2516	6.9471	7.7754		7.5487	7.7003	7.3145	6.6357		6.6687	7.5637	7.5749	7.5643		6.5498	6.8622	7.5657	6.8934		6.6819	7.4011	6.7822	6.7779
ef1558	1510788	1512008	+	papS	poly A polymerase	6.6791	6.4679	6.4225	7.0992		7.017	7.2116	6.7594	6.3971		6.1359	6.7813	6.8566	7.132		6.4237	6.7774	7.1372	6.3674		6.1568	6.9843	6.2711	6.2254
ef1559	1512008	1512382	+		conserved hypothetical protein	7.1643	6.6138	6.6877	7.7397		7.5225	8.0159	7.6279	6.0091		6.3443	7.3026	7.8693	7.9484		6.1123	6.9966	7.7232	6.8051		6.1532	7.4527	6.2033	6.4726
ef1560	1512472	1512927	+		hypothetical protein	12.5516	12.2414	12.1172	11.516		11.8285	11.2525	11.4805	12.6824		12.7235	12.0444	11.6246	11.1972		12.9466	12.114	10.1196	11.8591		12.983	11.4935	12.7991	12.1893
ref34B	1513072	1513340	+	ref34B	sRNA	12.1207	12.1969	12.1224	11.1315		11.2499	11.539	11.1665	13.4153		13.1796	11.8366	10.6206	10.7926		13.4196	12.5513	10.3148	12.7324		13.2403	11.8109	13.171	13.2813
ef1561	1513416	1514282	+	aroE	shikimate 5-dehydrogenase	8.0713	7.6411	7.5551	7.4834		7.5236	7.7512	7.9513	7.3975		7.578	7.1928	8.1243	7.6077		7.2105	7.5023	8.6109	7.1593		7.632	7.4369	7.7071	7.0857
ef1562	1514319	1515344	+		phospho-2-dehydro-3-deoxyheptonate aldolase putative	6.3935	6.2536	6.2638	7.2674		7.2003	6.998	6.912	6.1277		6.225	7.0978	7.1694	7.5862		6.2517	6.5043	6.9676	6.4521		6.1559	6.8718	6.3847	6.3351
ef1563	1515367	1516443	+	aroB	3-dehydroquinate synthase	6.0114	5.8744	6.0867	6.913		6.835	6.7857	6.8265	5.8617		6.1104	6.4311	6.9861	7.1059		6.1682	6.1064	7.1141	6.1531		5.9968	6.4589	5.9386	5.8056
ef1564	1516445	1517611	+	aroC	chorismate synthase	6.7411	6.6	6.7158	7.8277		7.4779	7.3918	7.4868	6.6111		6.1536	7.1489	7.9523	7.8979		6.0794	6.2973	7.3878	6.744		6.4979	7.1257	6.3418	6.4633
ef1565	1517645	1518739	+		prephenate dehydrogenase	6.1646	6.0972	6.4507	7.0995		7.0347	6.8749	6.6758	5.9383		6.3352	6.8003	7.0091	7.2576		6.0453	6.0995	6.7825	6.3666		6.0543	6.7072	6.0234	6.2075
ef1566	1518746	1520032	+	aroA	3-phosphoshikimate 1-carboxyvinyltransferase	6.872	6.8844	7.0376	7.6011		7.3749	7.4992	7.4923	6.612		6.5373	7.2532	7.6603	7.7446		6.7638	6.8772	7.5853	6.9659		6.6152	7.3799	6.6823	6.5266
ef1567	1520052	1520558	+	aroK	shikimate kinase	6.9717	7.3413	7.3048	7.4677		7.3498	7.4066	7.166	7.0243		6.9945	7.2522	7.1804	7.6306		7.0348	7.454	7.4909	7.1673		6.9532	7.5715	7.1491	6.7455
ef1568	1520566	1521414	+		prephenate dehydratase	6.5292	6.6723	6.9724	6.8697		6.7874	7.0526	6.5441	6.6512		6.4892	6.8778	6.6791	6.957		6.6302	7.0314	7.0238	6.871		6.6169	7.0251	6.5506	6.3279
ef1569	1521558	1522730	+	psr	transcriptional regulator PSR protein	6.9645	6.7385	6.9048	7.5218		7.6145	7.312	7.5518	6.8136		7.0644	7.5856	7.4871	7.7591		6.7349	7.0457	7.1567	7.1268		6.7195	7.2951	6.7221	6.8774
ef1570	1522806	1523654	+		DegV family protein	8.3681	8.6115	8.7243	8.1592		8.142	8.2989	7.8197	8.6927		8.9344	8.3386	7.8205	7.9241		8.5912	8.8264	7.5243	8.7783		8.6991	8.3908	8.4556	8.5739
ef1571	1523848	1524042	+		hypothetical protein	7.3977	6.4979	7.0246	7.1025		7.1167	6.1063	6.6297	6.788		7.2107	7.0866	6.4726	6.7728		7.3339	7.0854	5.5545	7.5832		7.5101	6.9594	7.4285	7.7937
ef1572	1524054	1524530	+		hypothetical protein	6.2458	5.9854	6.0868	6.417		6.3693	6.1822	6.2907	6.5016		6.6196	6.3395	6.3863	6.1992		6.7662	6.1943	5.6719	6.6767		6.0233	6.1972	6.4278	6.36
ef1573	1524608	1524940	+		hypothetical protein	8.4165	8.8728	8.832	7.9536		8.219	8.0223	8.462	8.1382		8.0901	8.1584	8.2051	8.0303		8.4583	8.4455	7.9189	8.2728		8.3642	8.4268	8.6684	8.3314
ef1574	1524976	1527030	+		Na+/H+ antiporter putaive	7.3109	7.4382	7.3627	7.4475		7.2006	7.2271	7.0751	7.3504		7.3014	7.2158	7.1442	7.2347		7.1765	7.1678	6.9079	7.2397		7.1239	7.122	7.1985	7.0554
ef1575	1527135	1529030	+		ABC transporter ATP-binding protein	5.7563	5.787	5.9178	6.4757		6.4934	5.9233	6.1364	5.9611		5.7976	6.3613	6.3498	6.5238		6.0216	5.8333	6.0822	6.0749		5.9523	6.0951	5.9155	5.9523
ef1576	1529048	1529995	+	thyA	thymidylate synthase	6.9852	7.1532	7.2844	7.4003		7.4722	7.2326	6.9329	6.9311		7.0594	7.312	7.0514	7.3898		6.717	7.2163	6.7775	7.2143		6.9039	7.4404	6.9552	7.4083
ef1577	1530013	1530507	+	folA	dihydrofolate reductase	7.5718	8.0353	7.8459	7.852		7.562	7.7975	7.8995	7.3281		7.3604	7.5331	7.8035	8.0634		7.1125	7.4633	8.2552	7.3459		7.2764	7.8253	7.3976	7.4656
ef1578	1530531	1531700	+		iron-sulfur cluster-binding protein putative	7.4792	7.6724	7.682	7.7093		7.514	7.4787	7.777	7.1553		7.2868	7.1854	7.7226	7.7503		7.1498	7.3571	8.4611	7.0715		7.1775	7.3952	7.0138	7.0258
ef1579	1531714	1532343	-	lexA	transcriptional repressor LexA	9.0005	9.2092	9.2187	8.6738		8.6262	9.1538	9.4701	9.3133		9.2554	8.616	9.3274	9.008		9.5915	9.2339	10.5446	8.9472		9.6557	9.1162	9.392	9.0389
ef1580	1532485	1532727	+		conserved hypothetical protein	8.0501	8.6142	8.6629	8.9233		8.6779	8.2051	8.3779	8.2189		8.5612	9.0339	8.3403	8.7587		7.9082	8.6799	8.0181	9.665		8.1877	9.0553	8.249	8.9702
ef1581	1532790	1534794	+	tkt		9.9785	10.1934	10.2332	10.0613		9.8645	10.1401	10.4236	9.9305		9.7368	9.6556	10.5714	10.2583		9.6554	9.9809	11.1381	9.864		9.9625	10.0835	9.8995	9.9393
ef1582	1534846	1536036	-		major facilitator family transporter	6.9336	7.2007	7.0197	6.4015		6.7472	6.6773	6.9575	7.4959		7.24	6.712	6.9712	6.4829		7.5502	6.9016	6.6964	6.9952		7.5468	6.7308	7.4758	7.2392
ef1583	1536391	1537251	+		N-acetylmuramoyl-L-alanine amidase family 4	9.0458	9.3389	9.3146	8.6856		8.63	8.5764	9.2976	9.3339		9.0957	8.3622	9.1151	8.4453		9.3842	8.8447	9.8825	8.992		9.3747	8.6333	9.2922	9.1602
ef1584	1537480	1538412	+	cysK	cysteine synthase A	8.6816	8.9839	8.7384	8.2102		8.2748	8.4921	9.3632	8.8324		8.8801	8.2531	9.1245	8.4143		9.3004	8.8053	9.0971	8.7758		9.2956	8.7416	9.0783	9.1389
ef1585	1538551	1538994	+	perR	transcriptional regulator Fur family	11.3872	11.4256	11.4916	10.644		10.8687	10.5483	11.0352	11.6731		11.947	11.3314	10.886	10.1335		11.8793	11.6263	9.7907	11.62		11.8733	10.8925	11.9985	11.788
ef1586	1539292	1540632	+	nox	NADH oxidase	8.1675	8.3563	7.9739	8.3199		8.6577	8.8272	8.6298	7.6194		8.1286	8.7907	8.1403	8.7663		7.9811	8.9017	8.6405	8.8859		8.1111	9.3639	7.945	8.6042
ef1587	1540680	1541252	-		MutT/nudix family protein	6.5405	6.6631	6.4324	6.3349		6.8363	6.4387	6.5418	6.7823		7.1769	6.4942	6.3441	6.62		6.6106	6.4508	6.6145	6.5693		6.4107	6.217	6.5583	6.4679
ef1589	1541465	1541965	+		acetyltransferase GNAT family	5.3911	5.3063	5.395	5.3621		5.4462	5.1616	5.4164	5.4965		5.4931	5.5125	5.3358	5.2343		5.6043	5.3576	5.2353	5.4304		5.3314	5.2473	5.5917	5.3405
ef1590	1541985	1542512	+		protease synthase and sporulation negative regulatory protein pai 1 putative	6.962	6.9685	6.9254	6.3288		6.2095	6.2867	6.9451	7.1936		7.1578	6.6199	6.5356	6.2089		7.1505	7.0472	6.7836	6.6989		7.057	6.4876	7.1284	6.861
ef1591	1542567	1543385	-		transcriptional regulator AraC family	5.4583	5.1461	5.1856	5.1919		5.2663	5.0813	5.1965	5.4042		5.5644	5.408	5.2295	5.2414		5.4488	5.4074	5.1449	5.4488		5.347	5.3129	5.5364	5.4506
ef1592	1543522	1545270	+		ABC transporter ATP-binding/permease protein	5.1174	5.1087	5.1302	5.1222		5.1573	5.1938	5.1611	5.0735		5.1099	5.1381	5.1289	5.1562		5.2013	5.1211	5.1111	5.1085		5.1269	5.1682	5.1187	5.0754
ef1593	1545263	1547041	+		ABC transporter ATP-binding/permease protein	5.1162	5.1534	5.1347	5.1545		5.0937	5.1758	5.1657	5.1602		5.1245	5.1607	5.1021	5.0894		5.1025	5.1528	5.1461	5.1319		5.1916	5.1662	5.0814	5.085
ef1594	1547042	1547146	+		hypothetical protein	5.0444	5.0444	5.0444	5.0444		5.0444	5.0444	5.0444	5.0444		5.0444	5.0444	5.0444	5.0444		5.0444	5.0444	5.0444	5.0444		5.0444	5.0444	5.0444	5.0444
ef1595	1547130	1547555	+		MutT/nudix family protein	5.5199	5.5277	5.5799	6.1407		6.0144	5.6273	5.9514	5.855		5.9748	5.6302	6.0711	5.9272		5.8523	5.3833	5.6419	5.5907		5.7415	5.8187	5.7294	5.9424
ef1596	1547695	1548705	+		lipoprotein putative	6.0132	5.9835	6.0874	6.7054		6.3803	5.856	6.2801	5.8445		6.0403	6.5959	6.3051	6.6922		6.2526	6.2164	5.9434	6.2395		6.0098	6.3172	6.1625	6.5777
ef1597	1549008	1550444	+	katA	catalase/peroxidase	6.1885	6.3496	6.2529	6.1591		6.222	6.452	6.1402	5.7522		5.742	6.1443	5.8079	5.9835		5.9483	6.1511	5.9327	5.8868		5.7026	6.2561	5.8165	5.6823
ef1598	1550657	1552090	-	phrB	deoxyribodipyrimidine photolyase	5.6353	5.4218	5.6054	5.5914		5.7107	5.5138	5.6684	5.4168		5.5766	5.5769	5.53	5.6999		5.6688	5.5903	5.7238	5.691		5.5867	5.6627	5.5689	5.6418
ef1599	1552223	1553068	-		TPR domain transcriptional regulator Cro/CI family	6.5325	6.4246	6.4539	6.1739		6.2836	6.3973	6.198	7.0299		7.0873	6.6439	6.0818	6.2249		7.1861	6.8445	5.7417	7.0151		7.0374	6.3333	7.3473	7.0055
ref83	1553125	1553336	+	ref83	sRNA	9.3331	8.6358	8.6992	8.2447		8.1666	8.0268	7.9906	9.3393		9.1717	8.4175	8.2771	8.1677		9.6533	8.8237	6.5067	8.5202		8.7599	8.1608	9.9577	9.1499
ef1601	1553377	1555305	-		PTS system IIABC components	5.3214	5.2906	5.2271	5.2181		5.2062	5.3947	5.2496	5.3042		5.2819	5.2242	5.2679	5.2998		5.248	5.305	5.31	5.244		5.296	5.3061	5.2261	5.2882
ef1602	1555322	1556995	-		glycosyl hydrolase family 13	5.1692	5.16	5.1401	5.2025		5.2434	5.1837	5.1208	5.1386		5.2405	5.1845	5.1272	5.2321		5.2427	5.2002	5.0746	5.1373		5.2229	5.1862	5.2449	5.1799
ef1603	1557238	1558698	+	scrB-1	sucrose-6-phosphate dehydrogenase	5.3999	5.3534	5.3064	5.2621		5.2858	5.2761	5.2625	5.3214		5.3904	5.2319	5.2045	5.2814		5.3151	5.3929	5.2044	5.276		5.3565	5.2982	5.3105	5.338
ef1604	1558717	1559697	+	scrR-1	sucrose operon repressor ScrR	6.1424	6.2907	6.1627	6.0425		6.2219	6.374	6.0177	6.2292		6.2487	6.3351	5.9711	6.059		6.0948	6.4527	6.2005	6.1051		6.3082	6.3233	6.2406	6.1579
ef1605	1559757	1559918	-		hypothetical protein	6.7405	6.8361	6.7323	6.5554		6.3382	5.7709	7.2993	6.9944		7.1561	6.3366	6.6072	6.1064		7.579	6.2704	6.523	6.5793		7.1978	6.138	7.5503	7.5348
ef1606	1560028	1561437	-		glycosyl hydrolase family 1	5.8699	5.8746	5.8911	5.8364		5.7355	5.841	5.6969	5.8629		5.8087	5.7937	5.598	5.7668		5.6653	5.9552	5.9805	5.7539		5.7361	5.7274	5.5698	5.7249
ef1607	1561437	1563316	-			6.207	6.3203	6.3082	6.1883		5.9918	6.1866	6.2274	6.1133		6.1954	6.1116	6.1679	6.1292		5.9953	6.1075	6.3511	6.093		6.1511	6.2108	6.0218	6.0723
ef1608	1563599	1565059	-		cardiolipin synthetase putative	7.604	7.8015	7.6887	7.2673		7.1797	7.3514	7.4117	8.0107		7.8923	7.4348	7.3959	7.331		8.0597	7.8723	7.5156	7.8231		8.2128	7.8378	8.1014	8.0408
ef1609	1565240	1565791	+		conserved hypothetical protein	6.7309	6.8263	6.7437	6.1486		6.406	6.4305	6.7535	6.971		7.1023	6.4145	6.4883	6.0136		7.4913	6.5339	6.5669	6.7176		7.2109	6.4791	7.396	7.1048
ef1610	1565850	1566734	-		conserved domain protein	6.2558	6.3057	6.2502	6.5817		6.6692	6.7776	6.4266	6.1662		6.1079	6.3209	6.4118	6.5862		5.9453	6.2425	6.842	6.2792		6.0118	6.3675	5.9693	5.7997
ef1611	1566806	1567732	-	ppaC	inorganic pyrophosphatase manganese-dependent	7.7478	8.0076	8.2005	8.1768		8.104	8.1091	7.5096	8.1664		8.058	8.1806	7.4992	7.969		7.5682	8.3385	7.7075	8.4013		7.57	7.9877	7.4255	7.8276
ef1612	1567828	1568592	-	pflA	pyruvate formate-lyase activating enzyme	8.3161	8.1703	8.1865	9.5634		9.3473	9.5282	9.0372	8.3913		8.3547	9.3929	9.3338	9.5722		8.5602	8.4821	8.9484	8.394		8.3319	9.1876	8.2603	8.2394
ef1613	1568669	1570915	-	pflB	formate acetyltransferase	8.94	8.9151	9.2246	10.5639		10.4096	10.2995	9.7113	9.39		9.2437	10.6795	9.9793	10.6406		9.4332	9.4833	9.3228	9.641		9.2459	10.5268	9.4072	9.6812
ef1614	1571205	1573667	-	parC	DNA topoisomerase IV A subunit	7.6034	7.5233	7.7545	8.539		8.507	8.5762	8.0132	7.6821		7.6522	8.4609	8.1119	8.6497		7.6812	7.8143	8.2386	7.8289		7.6619	8.4949	7.3593	7.5493
ef1615	1573680	1575737	-	parE	DNA topoisomerase IV B subunit	8.0514	7.8723	8.0362	8.784		8.5655	8.5656	8.4602	7.8618		7.7893	8.4841	8.557	8.8388		7.8477	8.0863	8.5107	8.0883		7.8819	8.6368	7.784	7.9011
ef1616	1575942	1576370	-		CoA-binding domain protein	9.7867	9.4456	9.3736	8.9992		9.2346	9.4039	9.803	9.576		9.8739	9.433	9.3885	8.88		9.994	9.5103	10.1577	9.5032		10.158	9.3328	9.7943	9.8377
ef1617	1576458	1576901	-		conserved hypothetical protein	5.0927	5.1385	5.1406	5.1279		5.1227	5.0444	5.1265	5.1379		5.2006	5.1448	5.1277	5.1115		5.0444	5.254	5.0635	5.0615		5.0681	5.0961	5.0444	5.1246
ef1618	1576914	1578014	-	eutH	ethanolamine utilization protein EutH	5.0641	5.1331	5.084	5.1121		5.1386	5.0719	5.1001	5.0444		5.0838	5.0993	5.0953	5.1426		5.0799	5.1111	5.1124	5.0989		5.073	5.0931	5.0565	5.0934
ef1619	1578027	1578290	-		carbon dioxide concentrating mechanism protein CcmL putative	5.1247	5.0444	5.0444	5.1377		5.1425	5.0444	5.0679	5.108		5.0988	5.0444	5.0444	5.0444		5.0444	5.0444	5.0763	5.0444		5.0444	5.0736	5.0444	5.0444
ef1620	1578303	1578902	-		hypothetical protein	5.0444	5.0682	5.0627	5.1467		5.0739	5.0444	5.0444	5.0727		5.0686	5.1435	5.0912	5.0612		5.0444	5.0444	5.0725	5.0444		5.0444	5.0701	5.0444	5.1331
ef1621	1578917	1579552	-		conserved hypothetical protein	5.0783	5.0444	5.0444	5.1032		5.0995	5.0444	5.0542	5.0843		5.1764	5.0444	5.1315	5.0916		5.0853	5.0444	5.1226	5.0444		5.061	5.0926	5.0444	5.0444
ef1622	1579556	1580098	-		conserved domain protein	5.0444	5.0444	5.0646	5.0444		5.0929	5.0444	5.0785	5.0444		5.0444	5.0444	5.079	5.1174		5.0921	5.0444	5.0754	5.0584		5.0829	5.0444	5.0688	5.0444
ef1623	1580187	1580477	-		microcompartment protein	5.3168	5.3546	5.4112	5.4261		5.3477	5.0444	5.5011	5.6399		5.1417	5.1949	5.671	5.4125		5.3677	5.4209	5.7123	5.194		5.34	5.1478	5.1758	5.2217
ef1624	1580601	1582079	-		aldehyde dehydrogenase putative	5.1163	5.0444	5.0518	5.053		5.086	5.1249	5.0778	5.0674		5.0641	5.0955	5.0572	5.0581		5.0444	5.0444	5.0559	5.0547		5.0587	5.1264	5.08	5.0567
ef1625	1582070	1582588	-		microcompartment protein family	5.0444	5.0444	5.0444	5.0687		5.128	5.0444	5.0564	5.0608		5.0444	5.1025	5.0444	5.102		5.1426	5.0919	5.0607	5.0444		5.0647	5.0593	5.0444	5.0444
ef1626	1582602	1583255	-	eutL	ethanolamine utilization protein EutL	5.0444	5.0877	5.0612	5.0828		5.098	5.0444	5.0539	5.0444		5.0885	5.0677	5.0874	5.1348		5.1036	5.0444	5.0574	5.0444		5.0444	5.0563	5.0444	5.0444
ef1627	1583269	1584180	-	eutC	ethanolamine ammonia-lyase small subunit	5.0915	5.0601	5.0444	5.1125		5.0925	5.11	5.0783	5.0444		5.0444	5.0612	5.0548	5.0775		5.0444	5.0444	5.0537	5.0693		5.0444	5.0444	5.0444	5.0643
ef1629	1584198	1585562	-	eutB	ethanolamine ammonia-lyase large subunit	5.0444	5.0549	5.0525	5.0902		5.0831	5.0444	5.049	5.0444		5.0444	5.0556	5.0513	5.0592		5.0444	5.0444	5.0444	5.0611		5.0444	5.0671	5.0444	5.0444
ef1630	1585580	1587004	-	eutA		5.0596	5.0744	5.0598	5.0621		5.0631	5.0657	5.0488	5.0801		5.0648	5.0444	5.0444	5.0935		5.1077	5.0619	5.0681	5.0444		5.0811	5.0499	5.0444	5.0444
ef1632	1587095	1588528	-	eutW	sensor histidine kinase	5.6353	5.5404	5.5844	5.7949		5.8275	5.5443	5.3984	5.4306		5.42	5.7514	5.4867	5.7572		5.471	5.4977	5.3678	5.529		5.3378	5.6768	5.4334	5.4624
ef1633	1588529	1589101	-	eutV	response regulator	5.2232	5.2102	5.2755	5.7085		5.5841	5.4592	5.2943	5.2661		5.2131	5.5587	5.3832	5.6217		5.3538	5.3397	5.2518	5.2893		5.2827	5.6292	5.1563	5.3065
ef1634	1589129	1589476	-	eutS	propanediol utilization protein PduU	5.4748	5.2733	5.2511	5.561		5.5572	5.2103	5.3796	5.4869		5.5385	5.4637	5.2241	5.5557		5.2554	5.5028	5.4102	5.3939		5.5528	5.5014	5.3843	5.5308
ef1635	1589636	1590766	-	eutG	propanol dehydrogenase PduQ putative	5.2591	5.2236	5.219	5.2139		5.317	5.2924	5.2645	5.2426		5.4087	5.2113	5.3263	5.2139		5.2903	5.2504	5.3732	5.3699		5.2856	5.2072	5.3797	5.3097
ef1637	1591253	1591834	-	eutT	ATP:cob(I)alamin adenosyltransferase putative	5.3776	5.2935	5.3964	5.4261		5.3226	5.1941	5.3441	5.2244		5.3393	5.3094	5.3786	5.2852		5.3123	5.207	5.2741	5.2634		5.1997	5.2788	5.1116	5.3544
ef1638	1591831	1592274	-	eutP	propanediol utilization protein PduV	5.1847	5.31	5.2526	5.2816		5.1787	5.176	5.1788	5.1737		5.2006	5.2687	5.1073	5.2371		5.1585	5.3933	5.1373	5.2525		5.2654	5.2257	5.1598	5.2005
ef1639	1592416	1593183	-		iron compound ABC transporter ATP-binding protein	6.2702	6.3243	6.398	6.6001		6.769	6.5555	6.3606	6.2803		6.1578	6.589	6.363	6.7845		6.229	6.1275	5.8034	6.308		6.2045	6.608	6.0176	6.1964
ef1640	1593180	1594187	-		iron compound ABC transporter permease protein	6.0042	5.8035	5.783	6.5574		6.2662	6.4684	6.0018	5.5128		5.4908	6.2137	6.1716	6.3844		5.3497	5.7014	5.7977	5.7361		5.5607	6.0955	5.353	5.439
ef1641	1594180	1595139	-		iron compound ABC transporter iron compound-binding protein	5.2554	5.187	5.3352	5.9061		5.9226	5.6992	5.4207	5.3566		5.4763	5.7024	5.514	5.8927		5.5197	5.5087	5.2508	5.5043		5.4129	5.8918	5.2269	5.2893
ef1643	1595692	1596345	+		conserved hypothetical protein TIGR00023	8.4931	8.447	8.402	7.6991		7.7839	8.2055	8.0751	8.721		8.8238	8.1464	8.0551	7.5795		8.9075	8.6133	8.3515	8.274		8.9235	8.1641	8.731	8.369
ef1644	1596364	1597239	-		lacX protein putative	6.817	6.8629	6.7665	7.2149		7.1721	7.0966	6.9423	6.7647		6.9723	7.1367	6.9793	7.2849		6.9202	6.8214	6.8882	6.9686		6.8659	7.0939	6.6421	6.3945
ef1645	1597273	1598055	-	codY	transcriptional regulator CodY	7.5778	7.6728	7.6819	7.8355		8.0968	7.7625	7.5996	7.7158		7.6977	8.1216	7.6139	8.2177		7.3603	7.8395	7.0012	7.9601		7.4427	8.1588	7.3046	7.4876
ef1646	1598076	1599479	-	hslU	heat shock protein HslVU ATPase subunit HslU	5.8281	5.6266	5.845	6.6576		6.9068	6.2549	6.1415	5.8055		5.8713	6.5991	6.0415	7.0104		5.8664	5.9534	5.7316	6.2452		5.7754	6.6076	5.6979	5.8062
ef1647	1599494	1600042	-	hslV	heat shock protein HslV	5.6516	5.6888	5.7718	6.6557		6.7369	6.0195	6.3296	5.8851		5.5927	6.3976	6.3393	6.7884		5.9694	5.8328	6.1424	5.9834		5.4896	6.3754	5.6182	5.8041
ef1648	1600071	1600970	-		site-specific recombinase phage integrase family	6.3041	6.1126	6.0534	6.3824		6.9881	6.2729	6.7805	6.7018		6.8904	6.6704	6.6611	6.7404		6.5797	6.1076	6.1913	6.4042		6.4144	6.2365	6.6061	6.3214
ef1649	1601182	1602489	-	gid	glucose-inhibited division protein	8.0454	8.2102	8.1299	7.85		7.8301	7.8616	8.2186	7.8438		7.9176	7.9053	8.0995	7.8973		7.9262	8.0527	8.6871	7.6177		7.9818	7.7843	7.7226	7.738
ef1650	1602597	1604675	-	topA	DNA topoisomerase I	7.6303	7.5938	7.6786	7.8896		7.7668	7.7891	7.8128	7.3851		7.3465	7.589	7.6891	7.9008		7.3825	7.6225	8.1712	7.5011		7.2928	7.4635	7.4126	7.3403
ef1651	1604860	1605513	-		abortive infection protein	6.3546	6.363	6.3245	6.3004		6.3471	6.3802	6.3303	6.6385		6.6382	6.4929	6.3852	6.3528		6.8578	6.426	5.6943	6.8468		6.8545	6.4382	6.7811	6.9454
ef1652	1605604	1606467	-		DNA processing protein DprA putative	5.0694	5.0609	5.0823	5.059		5.0547	5.0794	5.0516	5.0836		5.0613	5.0621	5.0663	5.0907		5.0895	5.0588	5.0929	5.0444		5.0927	5.08	5.0444	5.0654
ef1653	1606528	1607295	-	rnhB	ribonuclease HII	7.3824	7.2203	7.4525	7.7316		7.559	7.547	7.6008	6.7361		7.0496	7.4858	7.6955	7.9043		6.9823	7.3098	7.738	7.2381		6.8784	7.4328	6.7347	7.0524
ef1654	1607297	1608148	-		GTPase of unknown function	6.6149	6.5129	6.5146	6.8491		6.7744	6.5764	6.7534	6.6378		6.486	6.8011	6.7392	7.0396		6.4454	6.781	6.8444	6.8598		6.6219	6.7483	6.4502	6.5832
ef1655	1608424	1609365	-		2-dehydropantoate 2-reductase putative	5.198	5.1617	5.1787	5.1104		5.1093	5.1079	5.1156	5.325		5.3514	5.1992	5.1134	5.1585		5.402	5.2428	5.0444	5.1982		5.3202	5.1862	5.1535	5.2605
ef1656	1609542	1610432	+		transcriptional regulator LysR family	5.0444	5.0444	5.0444	5.0444		5.0444	5.0444	5.0444	5.0444		5.0444	5.0444	5.0444	5.0444		5.0444	5.0444	5.0444	5.0444		5.0444	5.0444	5.0444	5.0444
ef1657	1610441	1611493	-		membrane protein putative	5.0444	5.0444	5.0548	5.0564		5.0613	5.0444	5.0444	5.0444		5.0444	5.0589	5.0534	5.0825		5.0444	5.0796	5.0525	5.0516		5.0444	5.0737	5.0695	5.0444
ef1658	1611637	1612935	-	bkdC	branched-chain alpha-keto acid E2 component dihydrolipoamide acetyltransferase	5.0611	5.0664	5.0697	5.0444		5.0851	5.0444	5.054	5.0444		5.0444	5.091	5.0662	5.0677		5.0545	5.073	5.0444	5.0503		5.0687	5.0741	5.0546	5.0444
ef1659	1612959	1613945	-	bkdB	branched-chain alpha-keto acid dehydrogenase E1 component beta subunit	5.0444	5.0444	5.0444	5.0444		5.0444	5.0444	5.0444	5.0444		5.0444	5.0599	5.0444	5.0444		5.0444	5.0444	5.0616	5.0444		5.0444	5.0523	5.0444	5.0628
ef1660	1613967	1614959	-	bkdA	branched-chain alpha-keto acid dehydrogenase E1 component alpha subunit	5.0444	5.0588	5.0444	5.0444		5.0444	5.0444	5.0444	5.0444		5.0444	5.0444	5.0444	5.0647		5.0444	5.0444	5.053	5.0444		5.0444	5.0444	5.0444	5.0444
ef1661	1614970	1616379	-	bkdD	branched-chain alpha-keto acid dehydrogenase E3 component dihydrolipoamide dehydrogenase	5.0444	5.0444	5.0444	5.0444		5.0444	5.0444	5.0488	5.0444		5.0444	5.0444	5.0645	5.0444		5.0444	5.0444	5.0444	5.0552		5.0519	5.0444	5.0444	5.0701
ef1662	1616385	1617467	-	buk	butyrate kinase	5.0444	5.0444	5.0444	5.0444		5.0444	5.0444	5.0502	5.0444		5.0444	5.0444	5.0532	5.0538		5.0444	5.0673	5.0444	5.0654		5.0444	5.0587	5.0567	5.0444
ef1663	1617486	1618307	-	ptb	branched-chain phosphotransacylase	5.0444	5.0444	5.0444	5.0598		5.0444	5.0444	5.052	5.0444		5.0444	5.0444	5.0444	5.0444		5.0444	5.0444	5.0444	5.0444		5.0444	5.0444	5.0444	5.0444
ef1664	1618590	1619624	+		conserved hypothetical protein	7.0373	7.2196	7.0405	6.5758		6.5143	6.8518	6.6523	7.0608		7.0904	6.6144	6.4883	6.427		7.3009	7.0955	7.1694	6.7643		7.3433	6.9598	6.8851	6.8768
ef1665	1619684	1620406	-		conserved hypothetical protein	7.6189	7.3543	7.2564	6.9581		6.409	6.5395	6.6335	6.7862		7.0001	6.6256	6.6843	6.116		6.7833	6.7477	6.0421	6.6475		6.9651	6.4954	7.0137	6.8839
ef1666	1620511	1621209	-		hypothetical protein	5.0444	5.0444	5.0444	5.0444		5.0444	5.0444	5.071	5.0687		5.0652	5.0444	5.0444	5.0444		5.0444	5.0444	5.0444	5.0444		5.0444	5.0444	5.0634	5.0444
ef1667	1621460	1622254	+		short chain dehydrogenase family protein	6.9323	6.891	6.8215	6.2651		6.5568	6.5642	6.6915	7.3255		7.2264	6.6097	6.53	6.4739		7.538	7.1439	7.2285	7.2586		7.6144	7.1082	7.6683	7.3631
ef1668	1622383	1622811	+		transcriptional regulator MarR family	5.1894	5.203	5.1197	5.2121		5.2205	5.0444	5.2606	5.1223		5.0444	5.2759	5.1512	5.2226		5.4209	5.1834	5.0444	5.1476		5.1856	5.3685	5.4008	5.3158
ef1669	1622822	1623784	+		glyoxylase family protein	5.1323	5.2656	5.1654	5.23		5.2433	5.3053	5.3739	5.236		5.2163	5.3462	5.2892	5.348		5.2483	5.5075	5.3961	5.3636		5.2398	5.3757	5.2141	5.1003
ef1670	1623797	1624399	+		phospholipase/carboxylesterase family protein	5.2466	5.2855	5.296	5.2595		5.2764	5.2781	5.409	5.385		5.4991	5.3637	5.2223	5.3199		5.4094	5.3092	5.7379	5.3413		5.4549	5.3879	5.4471	5.44
ef1671	1624479	1625420	-		oxidoreductase zinc-binding	6.9799	7.339	7.3592	6.9373		6.8799	6.3712	7.3924	7.2056		7.0236	6.6152	7.1943	7.0419		7.3483	6.8465	7.0705	7.4758		7.6504	7.1307	7.6634	7.8858
ef1672	1625538	1626821	-		permease protein putative	5.1743	5.0994	5.1441	5.1858		5.2513	5.1589	5.1523	5.1599		5.0782	5.2455	5.1096	5.223		5.2	5.1479	5.1592	5.1698		5.1934	5.1441	5.1447	5.1003
ef1673	1626822	1627502	-		ABC transporter ATP-binding protein	5.0761	5.1064	5.1079	5.1695		5.2964	5.2532	5.1248	5.1536		5.1075	5.1945	5.2278	5.2265		5.1739	5.1161	5.0815	5.0886		5.2063	5.1332	5.0639	5.0444
ef1674	1627695	1628426	-		hypothetical protein	5.6839	5.6201	5.6905	5.5999		5.6283	5.7558	5.6212	5.5529		5.5322	5.5967	5.7177	5.4634		5.7329	5.5208	5.6062	5.6359		5.7693	5.7005	5.6937	5.8188
ef1675	1628428	1629282	-		ABC transporter ATP-binding protein	5.4431	5.642	5.3877	5.4103		5.5204	5.4476	5.4387	5.3507		5.4326	5.49	5.3716	5.3916		5.349	5.536	5.3326	5.5455		5.3253	5.5409	5.4379	5.515
ef1676	1629279	1629647	-		transcriptional regulator GntR family	5.6214	5.5073	5.6474	5.8636		6.061	5.6459	5.4419	5.1776		5.5707	5.9676	5.5042	5.7326		5.3051	5.69	5.2586	5.7762		5.3537	5.837	5.3378	5.7696
ef1677	1629796	1630239	-		lipoprotein putative	6.3654	5.952	6.1525	5.9502		6.235	5.6077	6.0694	6.0574		6.545	6.1671	5.9409	6.2372		6.2946	6.7175	5.8255	6.7893		6.4978	6.4987	6.5571	6.6015
ef1678	1630360	1630914	-		signal peptidase I	6.9728	6.8507	6.845	7.1393		7.1226	7.0649	6.5833	7.1015		7.09	6.9802	6.8102	6.8101		7.3182	6.8969	6.1196	7.2189		7.0516	7.2034	7.3269	7.1761
ef1679	1630932	1632365	-		carboxyl-terminal protease	6.1554	6.0995	6.0664	6.4919		6.5496	6.5091	6.1879	6.0169		6.0786	6.4873	6.3311	6.5644		6.1294	6.1768	6.0862	6.2605		5.9682	6.4027	6.1815	6.3427
ef1680	1632462	1632680	-		conserved hypothetical protein	8.1479	8.087	7.9386	7.6935		7.9183	7.9491	7.6502	8.2675		8.3454	8.0904	7.5851	7.2971		8.4835	8.0325	7.1904	8.2618		8.455	7.9301	8.5047	8.529
ef1681	1632686	1633201	-	msrA	peptide methionine sulfoxide reductase	7.2657	7.1503	7.3684	7.2897		7.3367	7.2123	7.6571	7.2557		7.3648	7.1094	7.3292	7.2608		7.2106	7.5871	7.7565	7.1819		7.6158	7.4825	7.2182	7.4839
ef1682	1633218	1633862	-		conserved hypothetical protein	5.4282	5.45	5.662	6.1565		5.9719	5.8837	5.6963	5.6625		5.5713	6.027	5.7618	6.0871		5.6921	5.6906	5.3419	5.7517		5.493	5.9484	5.5605	5.5631
ef1683	1633864	1634691	-		Lipase/Acylhydrolase putative	5.8805	5.7352	5.9254	6.2586		6.1939	6.2011	6.0631	5.5972		5.6669	6.1292	5.9461	6.2476		5.9056	5.9146	5.7971	5.933		5.7496	6.3093	5.6102	5.7202
ef1684	1634867	1635709	-		DegV family protein putative	8.7724	8.5248	8.5986	8.3363		8.3355	8.2814	8.4768	8.9559		8.7828	8.5922	8.2287	8.1767		8.7744	8.7891	8.7019	8.7576		8.8348	8.369	8.7832	8.7572
ef1685	1635832	1636494	+	hlyIII	hemolysin III	6.9196	6.9406	6.8449	6.4854		6.521	6.7401	6.7761	7.8109		7.6016	6.7462	6.605	6.4022		7.8592	7.0808	7.2263	7.1837		7.8854	6.543	7.2189	7.1837
ef1686	1636688	1636885	+		hypothetical protein	7.6572	7.7647	7.9583	7.0542		7.411	7.9983	7.7487	8.7697		8.8438	7.9448	7.6681	7.1162		9.1407	8.6189	6.9493	8.2192		9.3069	8.5307	9.0266	8.7138
ef1687	1636991	1637503	-	apt	adenine phosphoribosyltransferase	10.7348	10.6777	10.6461	10.4467		10.1626	10.407	10.6286	10.5307		10.4527	10.1251	10.6537	10.1145		10.3491	10.198	11.2314	9.779		10.3064	9.9085	10.0347	9.8644
ef1688	1637506	1639818	-	recJ	single-stranded-DNA-specific exonuclease RecJ	7.2831	7.3326	7.1939	7.7053		7.536	7.611	7.3635	7.0438		7.0689	7.4439	7.4301	7.5467		6.9281	7.3877	7.4707	7.0704		6.9632	7.2986	6.9591	6.7754
ef1689	1639973	1640440	-		hypothetical protein	7.9502	8.0112	8.0062	7.8301		7.9424	7.93	8.0877	7.622		7.7473	7.7283	7.9206	8.001		7.6242	7.9169	8.4868	7.8048		7.7233	7.6403	7.5559	7.8663
ef1690	1640457	1641245	-		oxidoreductase short-chain dehydrogenase/reductase family	7.0545	6.9916	7.0957	6.7379		6.8815	6.9585	7.0163	6.8957		6.7343	6.643	6.9417	7.0059		6.58	6.8729	7.7068	6.8318		6.6309	6.7644	6.7604	6.6644
ef1691	1641246	1642187	-		metallo-beta-lactamase AtsA/ElaC family	6.8268	6.784	6.8995	6.9227		6.8175	6.8607	6.9783	6.823		6.6675	6.7715	6.9996	7.0147		6.7363	6.9914	7.5306	7.0781		6.9441	6.7468	6.7868	6.8369
ef1692	1642402	1642968	-		conserved hypothetical protein	7.7494	7.4384	7.5173	7.3008		7.506	7.2195	8.045	8.0904		7.9024	7.3358	7.6847	7.7953		7.6475	7.7905	9.3756	7.811		7.7614	7.3889	7.895	7.7701
ef1693	1643089	1643325	-		KH domain protein	13.6874	13.5885	13.6012	12.9004		13.044	13.2008	12.8572	14.326		14.1773	13.1207	13.0248	12.3338		14.0158	13.1847	11.4757	12.9042		14.1174	12.5236	13.3261	12.797
ef1694	1643346	1643621	-	rpsP	ribosomal protein S16	14.9457	14.9838	14.9745	13.938		14.2311	14.3418	14.2647	14.9863		15.3625	14.3455	14.0742	13.4141		15.3675	14.4955	11.3536	14.6471		15.2361	14.1583	15.0105	14.6675
ef1695	1643768	1644493	-		acetyltransferase GNAT family	7.1102	7.2712	7.2384	6.9302		7.0292	6.9721	7.214	6.8479		6.6626	6.973	7.1203	7.1459		6.5166	6.951	7.1527	7.0758		6.7121	7.0415	6.6106	6.6832
ef1698	1644784	1645266	+		NADPH-dependent FMN reductase domain protein	9.5427	9.8295	9.8761	9.0413		9.2198	9.042	9.3343	10.0464		9.9848	9.3804	9.3748	9.1718		9.9567	9.8418	9.8073	9.9446		10.301	9.5485	10.1033	10.0212
ef1699	1645387	1646139	+		transcriptional regulator MerR family	5.4243	5.457	5.5158	5.5753		5.7225	5.6628	5.4909	5.342		5.5755	5.756	5.4684	5.6256		5.3294	5.5799	5.1534	5.7524		5.2538	5.8248	5.3032	5.4992
ef1700	1646214	1647632	-	ffh	signal recognition particle protein	7.05	7.1211	7.2151	7.2035		7.0957	6.7935	7.0963	7.0895		6.9642	6.9693	7.1173	7.2849		7.1368	7.1413	7.6892	6.9695		7.1695	6.8494	7.1123	6.9317
ef1701	1647637	1647975	-		conserved hypothetical protein	6.991	6.8878	7.3329	6.9736		6.9327	6.4376	6.9212	7.743		7.7206	7.0521	7.043	6.4235		7.9295	7.3865	6.3555	7.6745		7.6053	6.917	7.753	6.9585
ef1702	1648059	1648523	-		conserved hypothetical protein	7.0647	6.9658	7.174	7.1161		7.1887	6.7583	7.3224	7.311		6.8564	6.9788	7.229	7.3581		7.2072	6.5158	6.9441	6.9934		6.9455	6.8269	7.1084	7.3212
ef1703	1648686	1649396	+	phoP	alkaline phosphatase synthesis transcriptional regulatory protein PhoP	6.7931	6.94	6.6768	6.6917		6.575	6.9376	6.8441	6.4124		6.8573	6.8481	6.759	6.7094		6.8058	7.0972	6.9892	7.2368		6.8822	7.0396	6.8558	6.9084
ef1704	1649393	1651168	+	phoR	sensory box histidine kinase	6.0841	6.1569	6.0815	5.999		6.0891	6.3058	5.9391	5.8325		6.0734	5.9939	5.8241	6.1334		5.8903	6.4325	6.5534	6.148		5.8374	6.361	5.7492	6.1048
ef1705	1651210	1652100	-		phosphate-binding protein	7.2976	7.275	7.1774	7.4132		7.1694	7.3453	7.3234	6.8226		6.878	7.0678	7.5156	7.273		6.3706	6.8041	7.5573	6.7781		6.5956	6.9148	6.6505	6.719
ef1706	1652211	1653389	-		aminotransferase class I	6.275	6.2529	6.2896	6.3723		6.2538	6.3308	6.4628	6.2343		6.3149	6.1051	6.4414	6.4667		6.0386	6.3241	7.0175	6.4794		6.1511	6.3735	6.1295	6.1781
ef1707	1653551	1656241	-		glycosyl hydrolase family 38	5.1309	5.0917	5.1626	5.2794		5.2853	5.4311	5.2559	5.134		5.1443	5.2518	5.2879	5.4387		5.1664	5.1691	5.2805	5.2055		5.1761	5.3084	5.1449	5.1173
ef1708	1656253	1657542	-		conserved hypothetical protein	5.249	5.1621	5.0949	5.4312		5.3434	5.4366	5.2391	5.1471		5.1849	5.3642	5.231	5.4475		5.2084	5.2603	5.2185	5.3575		5.2861	5.4339	5.2996	5.2305
ef1709	1657699	1658745	+		sugar-binding transcriptional regulator GntR family	6.2639	6.249	6.0511	5.8581		5.8621	6.1106	6.0065	6.4917		6.6	5.9679	5.9323	5.9618		6.3157	6.3996	6.4274	6.221		6.4077	6.0747	6.171	6.1973
ef1710	1658934	1659863	-		transcriptional regulator LysR family	6.7848	6.7312	6.7621	6.8798		6.85	6.9284	6.7372	6.9733		7.061	6.9304	6.6697	6.7147		6.9516	7.036	6.4408	7.2104		7.0372	7.0012	7.182	7.2925
ef1711	1659882	1660580	-		carbonic anhydrase putative	7.3731	7.4093	7.3372	6.951		7.3412	6.9556	7.6629	7.1175		7.497	7.2563	7.1241	7.1978		7.2928	7.3257	7.331	7.4969		7.3714	7.2803	7.1947	7.4105
ef1712	1660778	1661410	-	pyrE	orotate phosphoribosyltransferase	7.3424	7.3252	7.3071	7.4738		7.5135	7.8512	7.7613	6.8162		6.6007	7.2535	7.4904	7.3912		6.4944	6.8212	7.1809	6.441		6.6668	7.2116	6.6087	6.6312
ef1713	1661412	1662125	-	pyrF	orotidine 5`-phosphate decarboxylase	6.2275	6.3386	6.3105	6.943		6.5666	6.9098	6.8296	6.0076		5.6543	6.534	6.787	6.7756		5.2017	5.8345	6.7079	5.9232		5.663	6.2613	5.8947	5.9061
ef1714	1662115	1663053	-	pyrD-2	dihydroorotate dehydrogenase	6.1334	6.1609	6.2233	6.5692		6.7525	6.8075	6.6661	5.9603		5.7079	6.1471	6.5611	6.7121		5.7428	5.9747	6.6537	5.8051		5.6228	6.0618	5.5931	5.5762
ef1715	1663050	1663841	-	pyrDII	dihydroorotate dehydrogenase electron transfer subunit	6.1712	6.1958	6.2372	6.749		6.6993	6.7206	6.6622	5.9132		5.8143	6.4395	6.6914	6.6434		5.5918	5.994	6.5815	6.0326		5.6126	6.0757	5.7077	5.7445
ef1716	1663949	1667131	-	pyraB	carbamoyl-phosphate synthase large subunit	6.6543	6.9345	6.8367	7.1611		7.1342	7.1526	6.6855	6.3806		6.3437	6.657	6.5587	7.0058		6.1262	6.5477	7.0144	6.3569		6.2243	6.6687	6.1134	6.0814
ef1717	1667131	1668210	-	pyraA	carbamoyl-phosphate synthase small subunit	6.7955	6.8865	6.8265	7.4508		6.8056	6.8082	6.9024	6.2002		6.0214	6.4286	6.7838	6.8272		5.9021	6.0875	6.9994	6.2828		6.005	6.5149	5.95	5.8723
ef1718	1668213	1669496	-	pyrC	dihydroorotase	6.6132	6.7145	6.6902	7.3769		6.7453	6.8425	6.7291	6.0042		6.1412	6.3249	6.555	6.5775		5.8669	6.1971	6.9268	6.076		5.8844	6.4364	5.965	5.9316
ef1719	1669505	1670431	-	pyrB	aspartate carbamoyltransferase	6.5927	6.454	6.3684	7.155		6.6114	6.1901	6.391	6.0076		5.969	6.2099	6.2738	6.5112		5.7147	5.889	6.4013	5.9643		5.7532	6.1554	5.9457	5.7728
ef1720	1670445	1671725	-		uracil permease	5.7765	5.8104	5.6257	5.9871		5.6819	5.5939	5.6655	5.6083		5.5096	5.5967	5.5681	5.8136		5.3493	5.4725	5.9593	5.5184		5.3692	5.4548	5.6205	5.4842
ef1721	1671742	1672278	-	pyrR	pyrimidine operon regulatory protein PyrR	5.8369	6.1245	5.9363	6.5243		5.9784	5.8521	5.7981	5.8452		5.7099	5.9198	5.8712	6.1434		5.7787	5.5989	6.4018	5.9615		5.8542	5.7527	5.7856	5.6255
ef1722	1672620	1673525	-	rluD		7.5142	7.5215	7.5228	7.4923		7.4808	7.781	7.3883	7.1539		7.4112	7.5551	7.3738	7.7329		7.2805	7.7034	7.5257	7.4535		7.3781	7.8481	7.0665	7.4498
ef1723	1673512	1673997	-	lspA	lipoprotein signal peptidase	6.8213	6.6733	6.4356	7.1059		6.971	6.7143	6.6623	6.478		6.4045	6.7204	6.8108	6.9367		6.5226	6.5499	6.284	6.6789		6.2747	6.743	6.2658	6.4329
ef1724	1673994	1674698	-		CBS domain protein	6.9659	6.9972	7.0938	7.3667		7.7242	7.3404	6.9904	6.4615		6.5739	7.2702	7.0045	7.7155		6.5372	7.181	7.4107	7.1157		6.4993	7.3033	6.5878	6.679
ef1725	1674803	1676473	-	fhs	formate--tetrahydrofolate ligase	6.8091	6.9563	6.9137	7.1406		7.0709	7.0834	7.0327	6.8454		6.828	7.0309	7.0112	7.2455		6.9366	6.9819	6.924	6.918		6.9082	7.2539	6.8748	7.1846
ef1726	1676652	1676858	+		cold-shock domain family protein	9.6985	9.2789	8.985	8.4652		8.7135	8.6972	8.9623	9.6147		9.8557	9.035	8.8219	7.8574		9.966	9.0108	7.7403	9.3155		9.8347	8.4007	10.2025	9.7584
ef1727	1676963	1677424	-	ebsa	ebsA protein	7.8154	8.0117	7.9348	7.1931		7.651	7.2967	7.8117	8.5958		8.4269	7.5756	7.382	7.137		8.7098	8.1468	6.951	7.9654		8.5782	7.6886	8.3351	8.4812
ef1728	1677525	1677932	+	ebsB	EbsB protein	6.4194	6.1803	6.3121	6.1742		6.0562	6.3096	6.3835	6.3922		6.3624	5.9819	6.0226	6.1993		6.5484	6.231	7.1969	6.2373		6.4643	5.9608	6.1526	6.0849
ef1730	1678062	1678556	-		EbsC protein	7.0748	7.1634	7.0337	7.0858		7.0582	7.1047	7.3363	7.1622		7.2299	7.1908	7.1413	7.0965		7.0933	7.2107	7.1745	7.187		7.0866	7.1838	7.224	7.2012
ef1731	1678574	1679335	-	aroD	3-dehydroquinate dehydratase type I	6.7677	6.7909	6.7229	6.8512		6.7591	6.5906	7.4918	6.7917		6.6159	6.504	7.3883	7.0062		6.4266	6.5118	7.584	6.5126		6.6279	6.6462	6.7851	6.6441
ef1732	1679491	1681275	-		ABC transporter ATP-binding/permease protein MDR family	5.3613	5.3935	5.4327	5.4727		5.5285	5.4968	5.4402	5.4302		5.4741	5.4992	5.5174	5.5728		5.3192	5.3413	5.5235	5.4029		5.3677	5.4158	5.3222	5.3566
ef1733	1681275	1683026	-		ABC transporter ATP-binding/permease protein MDR family	5.3056	5.3734	5.3754	5.4025		5.4154	5.3712	5.3519	5.2789		5.3178	5.3447	5.2932	5.4159		5.2344	5.1742	5.3062	5.35		5.3828	5.2319	5.1753	5.3785
ef1734	1683224	1683442	-		conserved hypothetical protein	11.4247	11.339	11.6493	10.7166		10.8451	9.9539	11.708	11.5698		11.4572	10.5867	11.3143	10.115		12.4115	10.7881	11.909	11.3389		12.2823	10.1209	12.1392	12.1767
ef1735	1683491	1683586	-		hypothetical protein	6.1166	5.8327	5.8906	6.4519		6.5325	5.778	6.2799	5.4337		5.442	5.8746	5.9652	6.2132		5.6961	6.4379	5.6219	5.7778		5.5121	6.4407	5.7879	5.5261
ef1736	1683636	1684529	-	nfo	endonuclease IV	6.867	6.6331	6.5813	7.1028		7.1332	7.0405	6.9988	6.5037		6.5957	7.0978	6.9967	7.1473		6.621	6.6797	6.907	6.7115		6.652	7.0653	6.4863	6.9577
ef1737	1684540	1685007	-		hypothetical protein	5.676	5.9502	6.1235	6.3703		6.5427	6.3637	6.4548	5.7873		5.9289	6.369	6.296	6.6807		5.8123	6.2793	6.7378	6.0255		5.691	6.6986	5.9316	6.1409
ef1738	1685007	1685669	-		conserved hypothetical protein	6.2171	6.1339	6.3471	6.4055		6.5498	6.1921	6.3835	6.2854		6.3491	6.5638	6.291	6.6987		6.399	6.3078	6.1838	6.7432		6.1656	6.8083	6.5788	6.6876
ef1739	1685850	1687112	-	tryS-2	tyrosyl-tRNA synthetase	8.0364	8.1781	8.1675	8.5077		8.5434	8.2739	8.002	7.9283		7.9287	8.6831	8.0487	8.4374		7.7168	7.9697	7.6638	8.6572		7.7043	8.2308	7.9487	7.9795
ef1740	1687297	1689708	+	pbp1B	penicillin-binding protein 1B putative	6.9831	7.0962	6.9388	7.4247		7.3768	7.2991	7.2466	6.933		6.9181	7.1217	7.2387	7.4855		6.6901	7.1254	7.4366	7.0655		6.6795	7.3582	6.6095	6.7311
ef1741	1689813	1690814	-	ccpA	catabolite control protein A	8.1573	7.9962	8.1314	8.4844		8.4067	8.0455	7.7378	7.8385		8.0612	8.5078	7.8766	8.1052		7.887	8.2161	7.4272	8.531		7.76	8.3109	7.6905	7.7658
ef1743	1691029	1692132	+	pepQ-2	proline dipeptidase	8.4013	8.5237	8.4438	7.7802		7.9214	8.1944	8.1497	8.522		8.4631	7.7743	8.2238	8.1214		8.5858	8.5047	9.1539	8.1045		8.6982	8.33	8.3039	8.3271
ef1744	1692253	1692840	-		general stress protein putative	6.7732	6.7473	6.7577	7.0054		6.8711	6.2676	6.8756	6.8882		6.8463	6.6789	6.791	6.9769		6.8841	6.9942	7.8617	7.2336		6.8519	6.5539	6.8388	7.0593
ef1745	1692856	1693287	-		conserved hypothetical protein	6.2648	6.406	6.4204	6.7057		6.5832	5.7991	6.6518	6.5175		6.3136	6.4927	6.8534	7.0035		6.2793	6.5026	7.0126	6.7372		6.5142	6.3377	6.9637	6.9663
ef1746	1693465	1694361	-	gtaB (or galU)	UTP-glucose-1-phosphate uridylyltransferase	6.7488	6.5809	6.6807	7.973		7.9618	7.4768	7.0911	6.8407		6.6687	8.0064	7.2493	7.9282		6.9631	6.7931	6.2972	7.0828		6.6332	7.7935	6.8281	6.8988
ef1747	1694373	1695395	-	glpD (or gpsA)	glycerol-3-phosphate dehydrogenase (NAD(P)+)	7.1072	7.024	7.281	8.2343		8.3394	8.0643	8.0657	7.112		6.9587	8.0403	8.1544	8.6763		7.1799	7.1112	8.0253	7.3648		6.9903	8.2994	6.8717	7.3168
ef1748	1695464	1696300	-	lgt	prolipoprotein diacylglyceryl transferase	6	6.1918	6.3453	6.4234		6.5547	6.6424	6.3615	6.0509		6.26	6.6543	6.5761	6.7063		6.1608	6.2238	7.0417	6.2802		6.2404	6.6878	6.0161	5.8581
ef1749	1696315	1697250	-	hprK	HPr(Ser) serine kinase/phosphatase	7.0048	7.2329	7.3234	7.1538		7.5757	7.3694	7.0908	7.3189		7.4611	7.4151	7.1456	7.5185		7.3471	7.4858	7.0907	7.4514		7.4874	7.5537	7.3143	7.1326
ef1750	1697460	1698422	+		endo/excinuclease amino terminal domain protein	5.4035	5.4232	5.4076	5.4048		5.4037	5.4321	5.4096	5.4052		5.3939	5.5513	5.264	5.3134		5.3292	5.3998	5.2881	5.4561		5.3947	5.5681	5.2385	5.4693
ef1751	1698458	1698814	-	liaZ	membrane protein putative	8.6511	8.4052	8.2882	8.0197		8.3203	8.208	8.2812	8.8461		8.8691	8.3571	8.2638	7.9881		9.0256	8.4898	8.3996	8.1137		9.1036	8.1124	8.7696	8.2802
ef1752	1698814	1699137	-	liaY	conserved hypothetical protein	7.8366	7.956	8.0048	7.4201		7.8316	7.42	7.2458	8.267		8.4618	7.816	7.1616	7.8437		8.6725	8.3071	7.2378	8.5392		8.7995	8.1099	8.1424	8.0668
ef1753	1699212	1700813	-	liaX	conserved hypothetical protein	6.4667	6.1498	6.2581	6.8304		7.4185	6.3868	6.5585	6.2983		6.7589	7.2902	6.7292	7.4926		6.6547	6.5206	5.8687	6.6817		6.31	6.7145	6.2233	6.4743
ef1754	1701023	1701700	-		PhoU family protein	7.3641	7.0708	7.2002	7.9589		7.9139	7.4885	7.142	7.3512		7.5408	7.9481	7.279	7.7262		7.4538	7.4782	6.1488	7.7456		7.5038	7.5977	7.2504	7.3235
ef1755	1701715	1702473	-		phosphate ABC transporter ATP-binding protein	6.9433	6.5698	6.861	7.9587		7.9097	7.5958	7.2437	6.8024		6.9536	7.909	7.2288	7.8168		7.2153	7.1153	6.5761	7.3847		6.8312	7.8969	6.7838	7.0413
ef1756	1702484	1703293	-		phosphate ABC transporter ATP-binding protein	6.2148	6.0861	6.106	6.9938		6.8193	6.8026	6.2089	6.1702		6.0733	6.9061	6.4696	6.9613		6.1567	6.4029	6.3927	6.3616		6.1925	6.9635	5.8916	6.0794
ef1757	1703310	1704194	-		phosphate ABC transporter permease protein	6.491	6.1929	6.4137	7.0509		6.9931	6.7138	6.5006	6.5914		6.439	6.8499	6.6137	6.9627		6.3586	6.5219	6.352	6.7296		6.1574	6.969	6.2432	6.3442
ef1758	1704194	1705114	-		phosphate ABC transporter permease protein	7.3442	7.0635	6.9712	7.812		7.6438	7.8057	7.6369	7.1313		7.0199	7.5146	7.6047	7.5802		7.2118	7.1606	7.6846	7.169		7.062	7.428	6.9822	6.8488
ef1759	1705237	1706091	-		phosphate ABC transporter phosphate-binding protein	6.8709	6.8209	7.0702	7.6393		7.5346	6.8942	7.4308	7.1479		6.8444	7.0199	7.4369	7.6105		6.7037	6.2894	7.2653	7.2171		6.6677	6.9775	6.8554	7.1761
ef1760	1706267	1707151	-		cell division ABC transporter permease protein FtsX putative	8.5099	8.614	8.574	8.3798		8.5158	8.6322	8.0158	8.8165		8.512	8.4759	7.7114	8.2125		8.4618	8.7974	8.2477	8.5458		8.3765	8.408	8.5105	8.5286
ef1761	1707144	1707830	-	ftsE	cell division ATP-binding protein FtsE	8.6431	8.4905	8.6745	8.7797		8.9923	8.7147	8.7153	8.4471		8.3363	8.5323	8.4635	8.6742		8.0885	8.6372	8.5946	8.4996		7.9545	8.6355	8.2091	8.1895
ef1762	1707936	1709037	-	prfB		6.2568	5.9945	6.2059	7.2509		7.084	6.7794	6.8941	6.1485		5.9935	6.7855	7.0948	7.3986		5.9795	6.2555	6.6648	6.1256		5.9297	6.6964	5.8351	5.9947
ef1763	1709114	1711651	-	secA	preprotein translocase SecA subunit	7.9141	7.8239	7.8433	8.7006		8.6576	8.5378	8.5978	7.8874		7.8684	8.576	8.6474	8.8481		7.9279	8.1322	8.4263	8.1143		7.7717	8.5304	7.7612	7.9362
ef1764	1711907	1712458	-	yfiA	ribosomal subunit interface protein	11.7191	11.9934	12.0535	11.133		11.3052	11.0924	11.2158	12.2993		12.332	11.5979	11.2556	11.1314		12.5831	12.3327	9.9739	12.0493		12.621	11.8731	12.3807	12.3769
ef1765	1712597	1713283	-	comFC	competence protein F	5.0444	5.1059	5.1528	5.1341		5.1326	5.2124	5.0804	5.0814		5.0656	5.1729	5.164	5.1445		5.1008	5.0981	5.0811	5.1412		5.09	5.1641	5.0444	5.0708
ef1767	1713273	1714589	-	comFA	competence protein F	5.1092	5.1189	5.0611	5.054		5.0512	5.1125	5.1094	5.1328		5.099	5.0904	5.0659	5.1123		5.1598	5.0726	5.12	5.0674		5.0997	5.1137	5.0645	5.1122
ef1768	1714861	1715577	+		ABC transporter ATP-binding protein	5.8065	5.7207	5.8498	5.6797		5.7185	5.4508	5.7374	6.1729		6.1082	5.771	5.467	5.5023		6.2539	6.0302	5.5252	5.9088		6.1128	5.7251	6.0205	6.0756
ef1769	1715901	1716236	-	celA-1	PTS system IIB component putative	8.1345	8.1483	8.0602	7.4223		7.9049	7.5798	8.073	8.0715		8.5433	7.7504	7.626	7.1396		8.8233	7.9969	7.2747	7.8143		8.7461	7.8481	8.2375	8.5434
ef1770	1716357	1716644	-		hypothetical protein	6.2863	6.438	6.7136	5.9374		6.212	6.2156	6.1648	7.386		7.0933	6.1477	5.9119	5.7974		7.4195	6.6239	6.1479	6.7012		7.1634	6.4096	7.0737	7.0425
ef1771	1716786	1717448	+		conserved hypothetical protein TIGR00257	7.3439	7.1617	7.2544	6.8406		6.8253	7.012	7.0234	7.094		7.1566	7.0361	7.0097	6.7084		7.142	7.1743	7.427	6.9202		6.9297	6.9183	7.1126	7.073
ef1772	1717438	1717671	+		conserved hypothetical protein	7.6078	7.7347	7.8153	7.5576		7.3021	7.4144	7.0246	7.809		8.0958	7.3434	7.3174	7.1633		7.6568	7.9132	7.8894	7.6577		7.5183	7.2896	7.4946	7.573
ef1773	1717756	1718520	+		short chain dehydrogenase	7.5004	7.4928	7.1398	7.1854		7.0479	7.1297	7.3217	6.6322		6.8222	7.0738	7.3312	6.8042		6.6609	6.6866	7.4016	6.4155		6.6149	7.0272	7.1767	7.1091
ef1774	1718666	1719187	+		conserved hypothetical protein	7.9985	8.1556	7.8638	7.4794		7.8517	8.0642	7.9292	8.252		8.1756	7.8196	7.8856	7.6796		8.0095	8.0261	9.4937	7.3518		8.2587	7.7303	7.4419	7.3046
ef1775	1719227	1719961	-		hypothetical protein	6.7231	6.6332	6.6094	6.4596		6.4041	6.2451	6.3821	6.2274		6	6.4372	6.5225	6.5847		5.7746	6.2673	6.5217	6.3068		5.9931	6.2047	6.4832	6.2095
ef1776	1719982	1720311	-		conserved domain protein	6.3994	6.4237	6.4491	6.0165		5.9272	5.9702	6.1702	6.5124		6.4733	6.1795	6.1682	6.2479		6.0815	6.1535	5.868	6.8341		6.3876	6.067	6.6242	6.6471
ef1777	1720440	1721687	-	purD	phosphoribosylamine--glycine ligase	5.1456	5.2077	5.2426	5.1711		5.1808	5.1161	5.1965	5.0851		5.1788	5.1166	5.1545	5.235		5.1659	5.1966	5.1996	5.1335		5.1821	5.1293	5.1771	5.1298
ef1778	1721706	1723247	-	purH	phosphoribosylaminoimidazolecarboxamide formyltransferase/IMP cyclohydrolase	5.0862	5.1348	5.0937	5.1631		5.09	5.0835	5.1386	5.0828		5.0444	5.1031	5.1048	5.0962		5.1274	5.0923	5.1509	5.1169		5.0513	5.1515	5.0954	5.0562
ef1779	1723244	1723816	-	purN	phosphoribosylglycinamide formyltransferase	5.0444	5.0693	5.0635	5.0444		5.0444	5.0968	5.0553	5.0444		5.0444	5.071	5.0609	5.062		5.1336	5.0444	5.0592	5.0444		5.0809	5.0579	5.0444	5.0444
ef1780	1723813	1724844	-	purM	phosphoribosylformylglycinamidine cyclo-ligase	5.0444	5.0583	5.0866	5.0929		5.0786	5.1584	5.0803	5.0444		5.0864	5.0885	5.0898	5.1023		5.0571	5.0444	5.1247	5.081		5.1244	5.0743	5.0573	5.0444
ef1781	1724846	1726285	-	purF	amidophosphoribosyltransferase	5.0744	5.0444	5.0672	5.0793		5.0629	5.127	5.0998	5.0444		5.0444	5.0444	5.0899	5.0793		5.0444	5.0444	5.0679	5.0811		5.0517	5.0552	5.0628	5.057
ef1782	1726261	1728480	-	purL	phosphoribosylformylglycinamidine synthase II	5.0542	5.0637	5.0691	5.1115		5.0723	5.1117	5.0942	5.0444		5.0444	5.0513	5.1073	5.0716		5.0444	5.0723	5.1192	5.0513		5.0587	5.0757	5.0623	5.0608
ef1783	1728477	1729151	-	purQ	phosphoribosylformylglycinamidine synthetase I	5.0764	5.0444	5.0927	5.0631		5.0706	5.0444	5.0628	5.0444		5.0659	5.0893	5.0444	5.0742		5.0444	5.0444	5.0694	5.0444		5.0444	5.0786	5.0444	5.0444
ef1784	1729152	1729403	-	purS	phosphoribosylformylglycinamidine synthase PurS protein	5.0444	5.1004	5.0444	5.0444		5.0444	5.2688	5.069	5.0444		5.0444	5.0444	5.0444	5.0842		5.0444	5.0444	5.0778	5.0444		5.0444	5.0444	5.0444	5.0444
ef1785	1729417	1730130	-	purC	phosphoribosylaminoimidazole-succinocarboxamide synthase	5.0444	5.0444	5.0598	5.0621		5.0692	5.1675	5.0618	5.0444		5.0444	5.0658	5.0444	5.0444		5.0627	5.0444	5.0444	5.0444		5.0592	5.0444	5.0444	5.0444
ef1786	1730282	1731406	-	purK-1	phosphoribosylaminoimidazole carboxylase ATPase subunit	5.0827	5.0823	5.1209	5.0668		5.0602	5.1493	5.0936	5.0746		5.0829	5.058	5.1105	5.0713		5.0905	5.1516	5.1182	5.0912		5.0538	5.0444	5.1138	5.108
ef1787	1731399	1731887	-	purE	phosphoribosylaminoimidazole carboxylase catalytic subunit	5.0883	5.1301	5.3117	5.1448		5.0982	5.0444	5.2132	5.1296		5.1595	5.0444	5.244	5.2204		5.1732	5.1192	5.2244	5.1499		5.1887	5.0914	5.1994	5.1868
ef1789	1732060	1732926	-		SPFH domain/Band 7 family protein	6.7055	6.3964	6.4657	6.1204		6.3026	6.2438	6.6603	6.3558		6.6804	6.4022	6.6443	6.1463		6.6802	6.5307	6.8151	6.503		6.7283	6.2938	6.7638	6.7
ef1790	1733076	1733951	+		YjeF-related protein	6.4066	6.4753	6.5167	6.0776		6.2593	6.6105	6.763	6.0673		6.3228	6.0435	6.8609	6.1812		6.2549	6.2875	6.9902	5.9943		6.3234	6.1878	6.1348	6.012
ef1791	1734049	1735689	-		pheromone binding protein	5.2996	5.1862	5.3026	5.3753		5.3694	5.3612	5.286	5.1647		5.1643	5.3629	5.2343	5.4426		5.1967	5.3524	5.3094	5.2803		5.2033	5.3666	5.1312	5.2421
ef1792	1735752	1735994	-		conserved hypothetical protein	5.7424	5.3619	5.6029	6.1067		6.076	5.8084	5.7756	5.4956		5.783	5.8121	5.9038	5.9251		5.5438	5.5589	5.146	5.5884		5.4257	5.9453	5.4693	5.379
ef1793	1736206	1737225	-	ilvE	branched-chain amino acid aminotransferase	7.2043	7.1762	7.1969	7.0748		6.793	6.7613	7.5403	7.6061		7.003	6.3879	7.5507	6.9246		7.2463	6.5448	8.3755	6.8124		7.3952	6.5521	7.3967	7.0252
ef1794	1737416	1737868	-		conserved hypothetical protein	6.4607	6.5549	6.6591	6.2484		6.607	6.5902	7.1233	6.6831		6.731	6.4238	6.7478	6.6254		6.9945	6.8319	7.9095	6.7064		6.9732	6.5728	6.8811	6.9382
ef1796	1738047	1738658	+		lipoprotein putative	7.9366	8.2091	8.023	7.1911		7.5914	7.5761	7.7504	8.1091		8.0976	7.6006	7.6804	7.262		8.371	8.4093	6.8755	7.8856		8.5281	8.0715	8.4351	8.2472
ef1797	1738705	1739349	-	drmA	conserved hypothetical protein	6.8358	6.5502	6.5138	6.3839		6.4662	6.1928	6.2981	6.753		6.575	6.2083	6.2957	6.1023		6.6144	6.6572	6.7981	6.6079		6.8454	6.2132	6.9017	6.4726
ef1798	1739470	1740624	-		hypothetical protein	7.4665	7.2835	7.4548	6.8278		6.9426	6.6213	7.1127	7.3859		7.462	6.8607	7.0983	6.4821		7.4513	6.8339	6.3327	7.4378		7.3819	6.6506	7.3579	7.4929
ef1800	1740865	1744839	-		conserved hypothetical protein	5.077	5.0942	5.0801	5.0729		5.0733	5.0749	5.0893	5.0658		5.0663	5.0901	5.0681	5.0897		5.1156	5.0878	5.0762	5.0673		5.0968	5.1058	5.1259	5.0718
ef1801	1744989	1745396	-		PTS system IIA component	5.5752	5.6652	5.4844	5.4015		5.5855	5.2535	5.4666	5.3971		5.528	5.5487	5.5005	5.2954		5.5098	5.5558	5.2932	5.6106		5.7969	5.4994	5.1993	5.6565
ef1802	1745416	1746225	-		PTS system IID component	5.1976	5.062	5.1496	5.1059		5.1506	5.118	5.1558	5.1759		5.1321	5.1364	5.2001	5.2971		5.0606	5.246	5.2223	5.0632		5.0703	5.1994	5.2003	5.1945
ef1803	1746212	1747111	-		PTS system IIC component	5.1382	5.0603	5.1394	5.0724		5.1122	5.078	5.0989	5.0633		5.0606	5.0948	5.0758	5.1427		5.0444	5.0582	5.1001	5.1027		5.0793	5.1203	5.1446	5.0646
ef1804	1747125	1747604	-	levE	PTS system IIB component	5.0891	5.0741	5.1551	5.1218		5.0629	5.0444	5.0574	5.0444		5.0444	5.0444	5.0835	5.1267		5.1245	5.1206	5.062	5.2655		5.0663	5.0765	5.0989	5.0444
ef1805	1747601	1749385	-		glycosyl hydrolase family 35	5.1159	5.153	5.1285	5.1071		5.1223	5.1437	5.0858	5.1643		5.1549	5.0869	5.0812	5.1435		5.1094	5.1973	5.1413	5.0657		5.0796	5.1085	5.103	5.0748
ef1806	1749448	1750389	-	lacC	tagatose-6-phosphate kinase	5.7879	5.7907	5.6793	5.6523		5.66	5.603	5.7618	5.3099		5.2871	5.9137	5.6198	5.5943		5.4237	5.4774	5.5632	5.4334		5.3387	5.6985	5.4168	5.4918
ef1807	1750405	1751400	-	lacD-2	tagatose 1 6-diphosphate aldolase	5.2672	5.2462	5.3528	5.2355		5.3283	5.3229	5.3285	5.3604		5.13	5.1912	5.3058	5.4433		5.171	5.2104	5.2661	5.1693		5.1668	5.3148	5.2788	5.1506
ef1808	1751423	1752595	-		agaS protein	5.0991	5.0807	5.1356	5.1887		5.1683	5.193	5.1121	5.1433		5.0692	5.1579	5.1537	5.2004		5.2038	5.2341	5.1629	5.1329		5.1321	5.1837	5.0781	5.0753
ef1809	1752607	1753338	-	ebrA	transcriptional regulator GntR family	5.5849	5.3608	5.415	5.284		5.4556	5.3108	5.412	5.2515		5.4286	5.3123	5.3268	5.4213		5.3802	5.5572	5.3758	5.302		5.3324	5.3928	5.5852	5.1643
ef1810	1753724	1754626	-	gspA-1	general stress protein A	5.1151	5.0444	5.1043	5.0444		5.093	5.1106	5.0786	5.0726		5.1079	5.0946	5.0653	5.0778		5.0733	5.0719	5.0631	5.1426		5.1573	5.1201	5.1164	5.0844
ef1811	1754616	1755461	-	gspA-2	general stress protein A	5.1197	5.2793	5.0957	5.146		5.2414	5.2148	5.2248	5.1519		5.1767	5.3246	5.1527	5.1928		5.1495	5.2509	5.179	5.1321		5.2968	5.3127	5.194	5.2459
ef1812	1755766	1756005	-		hypothetical protein	5.2942	5.3167	5.4086	5.0964		5.2194	5.1666	5.2617	5.3349		5.27	5.4353	5.1949	5.2421		5.1503	5.2842	5.1799	5.3581		5.3957	5.3106	5.2022	5.2567
ef1813	1755962	1758022	-		sulfatase domain protein	5.1065	5.1192	5.0551	5.1457		5.1162	5.1308	5.1327	5.0814		5.1604	5.1172	5.1076	5.1213		5.1131	5.0863	5.0892	5.1238		5.1342	5.0964	5.0764	5.1222
ef1814	1758064	1759473	-		drug resistance transporter EmrB/QacA family protein	5.1344	5.1713	5.1646	5.1654		5.2451	5.1691	5.1512	5.1386		5.1735	5.1995	5.1734	5.1352		5.135	5.196	5.2523	5.1986		5.2605	5.125	5.1182	5.1687
ef1815	1759834	1760688	-		transcriptional regulator LysR family putative	5.2575	5.3872	5.26	5.3149		5.3279	5.2754	5.255	5.2927		5.4714	5.2767	5.2705	5.2849		5.2982	5.2615	5.1593	5.3924		5.3456	5.1834	5.5953	5.1476
ef1816	1761080	1761910	+		conserved hypothetical protein	5.621	5.488	5.5068	5.4546		5.4853	5.5898	5.5369	5.6777		5.6879	5.4738	5.4765	5.502		5.6764	5.7087	5.5497	5.6022		5.5904	5.5661	5.6928	5.5883
ef1817	1762058	1762912	-	sprE	serine proteinase V8 family	6.2404	6.2499	6.3535	6.6245		6.6594	6.3158	6.5324	6.0153		6.126	6.5347	6.9168	7.1144		6.1586	6.4801	7.5338	6.2855		6.4694	6.9015	6.4529	6.4405
ef1818	1762961	1764493	-	gelE	coccolysin	6.0699	5.8555	6.0899	6.3701		6.4019	6.2636	6.1436	5.9734		6.0397	6.4727	6.4374	6.7111		5.8278	6.3664	6.5552	6.7635		6.1621	6.7568	6.2777	6.4885
ef1820	1764728	1766071	-	fsrC	histidine kinase putative	5.7886	5.6266	5.6362	6.3369		6.4012	6.118	5.8289	5.8932		5.9524	6.5186	6.1575	6.4458		5.9158	5.8022	5.5253	6.2017		6.0212	6.3638	5.9921	6.0447
ef1821	1766068	1766796	-	fsrB/D(agrB/D fs)	agrBfs protein	5.8995	5.9725	6.058	6.4408		6.5472	6.215	6.1108	6.2392		6.477	6.5071	6.4971	6.5732		6.5579	6.0271	5.5922	6.5647		6.6661	6.7029	6.9859	6.5525
ef1822	1766885	1767616	-	fsrA	response regulator	5.5849	5.3289	5.3915	5.7984		5.8257	5.7038	5.5265	5.6252		5.6552	6.0693	5.6338	5.7285		6.0613	5.7478	5.2196	5.9011		5.641	5.7794	5.7168	5.5461
ef1823	1768035	1769993	-		N-acetylmuramoyl-L-alanine amidase family 4	5.0555	5.0807	5.0833	5.1079		5.1025	5.0905	5.113	5.1002		5.0813	5.0908	5.1247	5.1447		5.0711	5.113	5.1452	5.0753		5.0552	5.0836	5.0913	5.0813
ef1824	1770075	1775675	-		glycosyl hydrolase family 31/fibronectin type III domain protein	5.0444	5.047	5.0464	5.0444		5.0492	5.0444	5.0489	5.0444		5.0444	5.0499	5.0495	5.0534		5.0444	5.0444	5.0444	5.0498		5.0501	5.0541	5.0515	5.0477
ef1825	1776206	1776592	-		conserved domain protein	6.5485	6.1025	6.6287	5.944		6.0149	6.2893	6.0899	6.6358		6.4803	6.2259	6.4797	6.3198		6.539	6.6381	6.3283	6.2807		6.916	6.4642	6.6999	6.629
ef1826	1776649	1777665	-	adhA	alcohol dehydrogenase zinc-containing	6.3326	6.4219	6.3123	5.8973		5.924	6.3058	6.3165	6.086		6.251	5.8213	6.4022	6.1304		6.1366	6.2707	6.7971	6.1569		6.4013	6.3927	6.428	6.4347
ef1827	1778180	1779160	+		conserved hypothetical protein	5.0444	5.0877	5.0444	5.0701		5.0444	5.0444	5.0444	5.0444		5.1313	5.0444	5.0444	5.0444		5.0842	5.0444	5.0531	5.0676		5.0552	5.0602	5.0579	5.0812
ef1828	1779175	1779885	+	glpF	glycerol uptake facilitator protein putative	5.1336	5.0645	5.1052	5.0444		5.0569	5.0868	5.0962	5.0564		5.0444	5.0444	5.0444	5.0727		5.0444	5.0619	5.0682	5.0868		5.0444	5.0553	5.063	5.095
ef1829	1780089	1780931	-		PTS system IID component	5.07	5.0947	5.0832	5.0594		5.0549	5.1152	5.1097	5.0444		5.284	5.1329	5.1213	5.0564		5.0599	5.0738	5.0941	5.0444		5.0939	5.1165	5.1063	5.1081
ef1830	1780933	1781784	-		PTS system IIC component	5.0698	5.0444	5.0701	5.1172		5.0652	5.0444	5.0949	5.0644		5.0784	5.0444	5.0666	5.0798		5.0444	5.102	5.0839	5.0799		5.0444	5.0444	5.06	5.0444
ef1831	1781818	1782761	-			5.0899	5.0444	5.0905	5.0444		5.0444	5.0444	5.051	5.0714		5.0444	5.0444	5.0544	5.0764		5.0583	5.1092	5.0712	5.0605		5.0667	5.0444	5.0585	5.0444
ef1833	1783342	1783629	+		hypothetical protein	5.496	5.3167	5.1551	5.3245		5.3252	5.4169	5.4733	5.4563		5.7841	5.377	5.3419	5.211		5.8349	5.4244	5.2118	5.6786		5.4852	5.3593	5.8945	5.5709
ef1834	1783875	1784390	-	lacB	galactose-6-phosphate isomerase LacB subunit	5.0861	5.072	5.1675	5.1398		5.1284	5.0444	5.0803	5.0444		5.0725	5.1863	5.0808	5.0833		5.1901	5.0444	5.0931	5.1166		5.0849	5.1323	5.07	5.2116
ef1835	1784416	1784844	-	lacA	galactose-6-phosphate isomerase LacA subunit	5.0444	5.11	5.095	5.1307		5.1055	5.0444	5.1016	5.0839		5.0781	5.1482	5.0881	5.1362		5.1337	5.0444	5.0836	5.0444		5.2513	5.1325	5.1348	5.0864
ef1836	1785067	1785561	+		PTS system IIA component putative	5.0444	5.0444	5.0665	5.0699		5.08	5.0444	5.057	5.0444		5.1024	5.1053	5.0635	5.1047		5.0967	5.0444	5.0444	5.1487		5.0444	5.1211	5.0444	5.0444
ef1837	1785563	1785865	+		PTS system IIB component putative	5.0444	5.0444	5.0804	5.0444		5.0444	5.0444	5.0444	5.0444		5.0444	5.0943	5.0444	5.0444		5.0444	5.0444	5.0444	5.2553		5.0444	5.0444	5.0444	5.1036
ef1838	1785960	1787363	+		PTS system IIC component	5.1201	5.0947	5.0832	5.0444		5.0821	5.0444	5.0665	5.0984		5.0855	5.0553	5.0713	5.0872		5.1441	5.0883	5.1384	5.082		5.089	5.0719	5.1185	5.0956
ef1839	1787404	1788156	-	lacR	lactose phosphotransferase system repressor LacR	5.4463	5.5675	5.4837	5.6877		5.5495	5.524	5.5447	5.4999		5.7286	5.793	5.6031	5.6166		5.8028	5.5094	5.3216	5.9765		5.6179	5.4637	5.7783	5.713
ef1840	1788492	1789482	-			5.2493	5.3911	5.3898	5.3235		5.2615	5.2985	5.3349	5.2536		5.1985	5.2737	5.3849	5.4215		5.2077	5.2112	5.5353	5.191		5.3343	5.1937	5.3685	5.185
ef1841	1789573	1790157	-		HD domain protein	5.1863	5.2503	5.2051	5.2279		5.2168	5.1454	5.3514	5.2105		5.1873	5.2861	5.1838	5.3132		5.1736	5.1072	5.0875	5.1575		5.2312	5.2777	5.2757	5.3275
ef1843	1790375	1791280	+	pgdA-like	polysaccharide deacetylase family protein	5.0918	5.0602	5.0565	5.1395		5.1581	5.0444	5.1052	5.091		5.1534	5.1269	5.096	5.1102		5.1292	5.0581	5.0998	5.1023		5.1018	5.0868	5.0735	5.0444
ef1844	1791454	1791870	-		hypothetical protein	5.3284	5.1118	5.2876	5.5744		5.648	5.3116	5.2404	5.1817		5.2101	5.616	5.4409	5.4276		5.4304	5.2921	5.1239	5.2007		5.3626	5.3006	5.4098	5.2862
ef1846	1792785	1792886	+		hypothetical protein	6.1727	5.878	6.027	5.377		5.7821	5.0444	5.9319	6.4726		6.0411	6.0015	5.2199	5.5448		6.2732	6.4782	5.345	6.0724		6.1017	5.4994	6.1064	5.742
ef1847	1793028	1794206	-		site-specific recombinase phage integrase family	5.7816	5.6606	5.6906	6.0618		6.0349	5.7804	5.8366	5.965		5.9737	6.1422	5.8652	6.0083		6.2665	5.9001	5.418	6.0971		5.9157	6.2122	6.0358	6.1203
ef1848	1794309	1794620	-		hypothetical protein	5.0444	5.0444	5.0444	5.1237		5.0727	5.0444	5.0444	5.0984		5.0444	5.0444	5.0444	5.0444		5.086	5.0444	5.0444	5.0444		5.0444	5.0444	5.0444	5.0444
ef1849	1794969	1795214	-		conserved hypothetical protein	5.0444	5.0444	5.0444	5.0444		5.0444	5.0444	5.0444	5.2398		5.0444	5.1056	5.1198	5.0444		5.0444	5.0444	5.0786	5.2198		5.0444	5.0444	5.0444	5.0444
ef1850	1795208	1795609	-		conserved hypothetical protein	5.0977	5.0797	5.0983	5.0444		5.0664	5.0444	5.0599	5.0444		5.0444	5.1549	5.0679	5.0695		5.1085	5.0444	5.0444	5.1185		5.0444	5.0444	5.0444	5.0444
ef1851	1796177	1798012	-		glycosyl hydrolase family 35	5.5079	5.5704	5.5388	5.4779		5.4267	5.6592	5.5696	5.4207		5.365	5.3993	5.7028	5.6758		5.3534	5.4361	5.6648	5.4038		5.322	5.4807	5.3971	5.3488
ef1852	1798090	1799446	-			5.1676	5.1268	5.0845	5.1955		5.1643	5.1319	5.0898	5.2001		5.1384	5.143	5.0859	5.1246		5.0922	5.1164	5.0631	5.1265		5.1131	5.1335	5.1395	5.0711
ef1853	1799584	1799808	+		hypothetical protein	6.7603	7.1419	6.7732	6.0295		6.2415	6.1985	6.1527	6.5422		6.9696	6.2633	6.063	5.7462		7.3367	6.6866	5.3195	6.664		6.9865	6.2886	6.8029	6.6164
ef1855	1800063	1801355	-		transposase IS256 family	5.7086	5.8438	5.9885	5.8795		5.9072	6.0799	5.8303	5.9993		5.8806	5.832	5.6584	5.7847		5.8798	5.9442	5.8773	5.7755		5.8428	5.7939	5.8287	5.8481
ef1856	1802455	1803656	+			5.3389	5.4578	5.4223	5.4237		5.3451	5.5891	5.288	5.3049		5.4275	5.3646	5.2437	5.4668		5.1501	5.4503	5.1337	5.2733		5.3315	5.4924	5.3074	5.3207
ef1857	1803938	1804051	+			6.1778	6.5487	6.5709	6.1553		6.4388	6.3596	5.5867	5.6988		6.3225	6.1306	5.9004	6.461		5.8279	6.9476	5.1867	6.6512		6.1122	6.6019	6.3898	6.1234
ef1858	1804204	1804599	-	panD	aspartate 1-decarboxylase	6.8756	6.4432	6.7158	7.6099		7.7065	6.9647	7.1905	7.035		7.1769	7.6704	7.4541	7.5325		7.2956	7.0995	6.5999	7.7657		7.0132	7.2034	6.8414	7.2115
ef1859	1804612	1805460	-	panC	pantoate--beta-alanine ligase	5.5214	5.3488	5.5543	6.5701		6.8519	5.7221	6.2377	5.8281		5.7098	6.8312	6.535	6.8445		6.0908	5.6594	5.6957	5.9838		5.8827	6.0393	5.844	6.098
ef1860	1805475	1806302	-	panB	3-methyl-2-oxobutanoate hydroxymethyltransferase	6.845	6.8438	7.0762	7.8658		7.9126	6.616	7.4471	7.0219		7.1401	7.9023	7.6789	8.0547		7.4332	6.7694	6.8178	7.2888		7.4831	7.1755	7.158	7.4887
ef1861	1806314	1807159	-		conserved domain protein	7.5143	6.927	7.1256	7.6447		7.7661	6.644	7.147	7.7192		7.891	7.96	7.3111	7.2795		8.1903	7.51	6.527	7.7902		7.9695	7.3056	7.5745	7.7586
ef1862	1807412	1808581	+			5.2031	5.1849	5.1447	5.1989		5.2032	5.1696	5.1275	5.1019		5.1295	5.1823	5.0924	5.1532		5.1736	5.0761	5.0661	5.1514		5.0713	5.1159	5.0558	5.2884
ef1863	1808906	1810225	-	ehk08	sensor histidine kinase	5.6765	5.442	5.4938	5.7354		5.8127	5.3559	5.5339	6.2247		6.0333	5.7989	5.4718	5.7447		6.2641	5.8513	5.2204	6.0899		5.9336	5.4079	5.9837	6.2382
ef1864	1810222	1810875	-	err08	DNA-binding response regulator	6.2572	5.7176	5.6439	6.0619		6.1831	5.5186	6.0112	6.1151		6.051	6.1973	6.162	6.0768		6.6417	6.1606	6.3397	6.3038		6.3105	5.649	6.4137	6.4496
ef1866	1811270	1812315	+			5.2209	5.1246	5.1659	5.1834		5.1192	5.1296	5.1201	5.17		5.0858	5.0735	5.1154	5.1293		5.1536	5.2242	5.1159	5.1703		5.1612	5.2328	5.1898	5.178
ef1867	1812446	1813822	-		permease putative	5.5916	5.4195	5.3144	5.7695		5.8223	5.5303	5.5264	5.6095		5.6931	5.7264	5.5372	5.6746		5.6335	5.4939	5.2354	5.7873		5.6	5.4932	5.4475	5.4273
ef1868	1813822	1814478	-		ABC transporter ATP-binding protein	5.0772	5.1086	5.0444	5.3089		5.2587	5.0444	5.1543	5.0831		5.1309	5.3207	5.1824	5.2328		5.16	5.1367	5.0573	5.1014		5.1681	5.0911	5.1613	5.0991
ef1869	1814488	1815765	-		permease putative	5.1433	5.0778	5.0786	5.1499		5.1841	5.1371	5.1253	5.1418		5.1225	5.1601	5.1099	5.1443		5.2099	5.102	5.0774	5.0973		5.1013	5.0565	5.1057	5.1278
ef1870	1815784	1816369	-			5.117	5.0687	5.0816	5.4731		5.4644	5.0957	5.2619	5.2102		5.1871	5.6035	5.2833	5.4103		5.2728	5.1274	5.0874	5.2507		5.2149	5.1221	5.0892	5.45
ef1871	1816673	1817158	-		thioredoxin family protein	5.2136	5.0737	5.0892	5.1934		5.4007	5.106	5.1196	5.1951		5.1035	5.2778	5.228	5.4119		5.1236	5.0444	5.0444	5.106		5.2664	5.1224	5.1502	5.1178
ef1872	1817314	1817724	-		conserved domain protein	5.1954	5.079	5.1229	5.35		5.5054	5.0444	5.4059	5.2024		5.2745	5.5189	5.4634	5.3348		5.4353	5.1614	5.1827	5.5689		5.3249	5.2881	5.3371	5.4989
ef1873	1817969	1818256	+			5.496	5.2747	5.0823	5.1301		5.1051	5.0444	5.0659	5.4108		5.0944	5.0969	5.1403	5.3316		5.2168	5.5522	5.1305	5.1219		5.1847	5.0975	5.6425	5.4321
ef1874	1818555	1819745	+		transposase IS256 family	5.51	5.3773	5.4395	5.4267		5.3836	5.5397	5.5075	5.3889		5.2715	5.2931	5.6278	5.3783		5.2975	5.4215	5.5214	5.2421		5.297	5.3969	5.3823	5.3481
ef1875	1819850	1820761	-		conserved hypothetical protein	5.0681	5.0444	5.0444	5.0583		5.0542	5.0444	5.085	5.0444		5.0444	5.0444	5.0444	5.0444		5.0444	5.0444	5.0537	5.0938		5.0444	5.0444	5.0589	5.0444
ef1876	1820780	1821784	-		lipoprotein NLP/P60 family	5.0659	5.0444	5.0444	5.057		5.0533	5.0444	5.0568	5.0698		5.0733	5.0444	5.0444	5.0444		5.0444	5.0568	5.0528	5.0444		5.0549	5.0598	5.0576	5.0625
ef1877	1821781	1823904	-		membrane protein putative	5.1243	5.1235	5.1302	5.074		5.0776	5.0587	5.1078	5.1458		5.0985	5.0872	5.1058	5.0915		5.1635	5.1191	5.1376	5.1283		5.1316	5.0913	5.1415	5.0868
ef1878	1823909	1826356	-		ATP/GTP-binding protein putative	5.0533	5.0619	5.0712	5.0547		5.0553	5.0568	5.0571	5.0653		5.074	5.0507	5.056	5.0609		5.0444	5.0444	5.0651	5.0506		5.0913	5.0665	5.0714	5.0666
ef1879	1826343	1826732	-		conserved hypothetical protein	5.4342	5.6156	5.4599	5.1693		5.2959	5.6709	5.2669	5.8241		5.8124	5.5122	5.2698	5.2618		5.832	5.7431	5.2094	5.757		6.0572	5.4128	5.65	5.5198
ef1880	1826796	1827524	+		hypothetical protein	6.1285	5.5264	5.8309	5.5536		5.5804	5.4128	5.4719	5.9685		5.9954	5.5695	5.5464	5.5944		6.1592	6.0184	5.2408	5.7579		5.7179	5.6332	5.9118	6.051
ef1881	1827531	1828358	-		conserved domain protein	6.0607	5.829	5.7483	5.7664		5.7341	5.5659	5.729	5.9357		6.0833	5.7619	5.6614	5.6798		6.1322	5.8896	5.366	5.6652		5.9543	5.7748	5.9482	5.6493
ef1882	1828432	1828935	-		conserved hypothetical protein	5.0444	5.0444	5.0444	5.0694		5.0444	5.0444	5.069	5.0444		5.0444	5.0444	5.0444	5.0644		5.0444	5.0444	5.0612	5.0444		5.0444	5.0444	5.0444	5.0444
ef1883	1828948	1829169	-		conserved hypothetical protein	5.0444	5.0444	5.0444	5.0444		5.0444	5.0444	5.0444	5.0444		5.0444	5.0444	5.0444	5.0444		5.0444	5.0444	5.0444	5.0444		5.0444	5.0444	5.0444	5.0444
ef1884	1829566	1830816	+		transposase IS116/IS110/IS902 family	5.0617	5.0672	5.0619	5.0646		5.1004	5.1391	5.0544	5.0512		5.113	5.0688	5.067	5.0606		5.1944	5.0936	5.1175	5.0925		5.1427	5.0874	5.0656	5.0734
ef1885	1830948	1831082	-		hypothetical protein	5.0444	5.0444	5.124	5.0444		5.0444	5.2549	5.0444	5.0444		5.149	5.0444	5.0444	5.1877		5.0444	5.0444	5.1062	5.0444		5.0444	5.0444	5.0444	5.0444
ef1886	1831079	1832263	-		transcriptional regulator Cro/CI family	5.0627	5.0565	5.0629	5.0444		5.0594	5.07	5.0757	5.066		5.0444	5.0701	5.0683	5.053		5.0774	5.0444	5.0587	5.0826		5.1143	5.051	5.0887	5.0444
ef1887	1832612	1832779	-		conserved hypothetical protein	7.6604	7.2891	7.7177	7.1681		7.1416	7.2255	7.4668	7.9127		7.7178	6.9191	7.4447	6.7702		8.1419	7.4328	7.1969	7.6632		8.0046	7.0643	7.992	7.9787
ef1888	1832772	1832903	-		hypothetical protein	6.9944	6.283	6.3374	6.8117		6.6371	6.2368	6.6466	6.1928		6.4733	6.3401	6.2138	6.4533		7.0852	6.7673	6.6145	6.2365		6.5492	5.8065	6.8021	6.3321
ef1889	1833007	1833447	-		conserved domain protein	8.4364	8.4238	8.5132	7.8917		7.8151	7.8242	8.3712	8.5856		8.5794	7.7104	8.3141	7.6146		8.8118	8.3191	7.9813	8.499		8.7432	7.8194	8.7649	8.7473
ef1890	1833534	1833890	-		conserved domain protein	5.1617	5.1972	5.075	5.2744		5.4552	5.281	5.3005	5.0682		5.0849	5.3185	5.2433	5.4405		5.1511	5.1129	5.2238	5.1675		5.1309	5.4915	5.1173	5.1434
ef1891	1833992	1835808	-			5.1261	5.0601	5.0745	5.1716		5.1713	5.1262	5.1215	5.0632		5.0444	5.1267	5.1009	5.1418		5.0943	5.0581	5.0951	5.1062		5.079	5.1318	5.0517	5.0841
ef1892	1836459	1837475	-		FtsK/SpoIIIE family protein	5.1277	5.1793	5.1592	5.2318		5.3516	5.1875	5.2289	5.1501		5.1553	5.2552	5.245	5.2919		5.1804	5.1397	5.1494	5.153		5.1353	5.2311	5.1579	5.1652
ef1893	1837545	1837898	-		hypothetical protein	5.0444	5.0444	5.0444	5.0444		5.0444	5.0444	5.0444	5.0444		5.0444	5.0444	5.0444	5.0444		5.0444	5.0444	5.0444	5.0444		5.0444	5.0444	5.0444	5.0952
ef1894	1837899	1838273	-		conserved hypothetical protein	5.0444	5.0444	5.0444	5.0444		5.068	5.1238	5.061	5.0444		5.0444	5.0444	5.0444	5.0444		5.0444	5.1412	5.0444	5.0444		5.0444	5.0444	5.0444	5.0444
ef1895	1838286	1838600	-		conserved hypothetical protein	5.0444	5.0444	5.1129	5.0444		5.0444	5.0444	5.0444	5.0444		5.0444	5.0444	5.0444	5.0444		5.0444	5.0444	5.0444	5.0444		5.0444	5.0689	5.0444	5.0444
ef1896	1838713	1841940	-	fss3	cell wall surface anchor family protein	5.0511	5.0665	5.058	5.0523		5.0499	5.0538	5.0483	5.0444		5.0489	5.068	5.0561	5.0538		5.0687	5.0444	5.0601	5.0562		5.0607	5.0564	5.0444	5.0669
ef1897	1842020	1842682	-		hypothetical protein	5.6528	5.39	5.303	5.9735		6.0703	5.5783	5.5083	5.8911		5.72	5.7183	5.6647	5.8645		5.8469	5.8046	5.2479	5.8331		5.585	5.5292	5.4908	5.6633
ef1898	1843053	1843400	-	rplS	ribosomal protein L19	14.6924	14.8787	14.7008	14.2737		14.2157	14.6856	14.5939	15.1201		14.9342	14.3666	14.2816	14.0744		14.6209	14.5563	16.0259	13.4496		14.9016	13.8641	13.9789	13.5182
ef1899	1843544	1844284	-	trmD	tRNA (guanine-N1)-methyltransferase	7.9374	8.0847	8.2994	8.2248		8.0428	7.7502	7.9658	7.7797		7.8063	7.9362	7.805	8.2052		7.2189	8.105	8.0035	8.2887		7.5759	8.1075	7.6122	7.871
ef1900	1844274	1844798	-	rimM	16S rRNA processing protein RimM	7.6112	7.3409	7.5209	7.3159		7.3274	7.206	7.3889	7.2854		7.5256	7.4078	7.3466	7.2664		7.2359	7.5158	7.185	7.7182		7.2803	7.2075	7.5153	7.483
ef1901	1844906	1846267	-	mntH1	Mn2+/Fe2+ transporter NRAMP family	7.181	7.3656	7.1935	6.7658		6.8682	7.0686	7.1564	7.3281		7.2901	6.6837	7.1944	6.828		7.4631	7.1382	7.4213	7.1144		7.7292	7.141	7.4552	7.2531
ef1902	1846464	1846838	+		glyoxylase family protein	7.2676	7.3476	7.5337	6.9055		6.7715	7.1421	6.6404	7.3563		7.5651	6.9441	6.3532	6.7306		7.6222	7.4703	6.5439	7.5427		7.5665	7.4798	7.7057	7.6709
ef1903	1847060	1847668	+		conserved hypothetical protein	7.9331	8.1483	7.9467	7.331		7.2421	7.3167	7.3395	8.1287		7.8962	7.2434	7.3013	6.8278		8.1397	7.4239	7.0008	7.4597		8.1677	7.128	7.9185	7.772
ef1904	1847769	1849571	+		glycerophosphoryl diester phosphodiesterase family protein	6.3475	6.5257	6.2512	6.1215		6.1114	6.1741	6.2495	6.2786		6.236	5.8915	6.2103	6.045		6.1041	6.1997	6.275	6.0525		6.1944	6.0772	6.1479	6.2067
ef1905	1849568	1849693	-		hypothetical protein	8.6627	8.7216	8.1685	8.2547		8.2465	8.5168	7.576	8.5654		8.5343	8.1942	7.5713	8.0228		8.4952	8.2236	7.2783	7.6901		8.7662	8.0733	8.0525	7.8181
ef1906	1849760	1850446	-		conserved hypothetical protein	8.9255	9.0569	8.8856	8.5283		8.5809	8.7042	8.552	9.4509		9.207	8.4877	8.7028	8.4607		9.185	8.9326	10.0467	8.7393		9.3851	8.5065	8.7837	8.5779
ef1907	1850439	1850924	-		maoC family protein	9.0328	9.2746	9.4451	8.1517		8.6221	8.6806	8.5188	9.8101		9.6207	8.6683	8.3893	8.3547		9.9643	9.3468	8.2525	9.3519		10.0698	9.0809	9.5699	9.4768
ef1908	1851122	1852459	-	murC	UDP-N-acetylmuramate--alanine ligase	9.8742	9.766	9.8266	9.1886		9.0294	8.9886	9.2958	9.7295		9.6597	9.0778	9.1801	8.8273		9.6702	9.452	8.9977	9.4151		9.6767	8.9711	9.701	9.6235
ef1909	1852614	1853558	-		hypothetical protein	7.0474	6.8822	7.1536	7.4756		7.5326	7.2985	7.272	7.4101		7.2289	7.7344	7.0648	7.6572		7.7192	7.3217	7.6784	7.5511		7.3726	7.7194	7.3498	7.6245
ef1910	1853685	1854644	-		conserved hypothetical protein	6.6669	6.7466	6.5354	6.0317		6.4471	6.3929	6.3891	6.4728		6.9675	6.5807	6.3001	6.1056		6.4945	6.4915	5.6745	6.7411		6.7657	6.45	6.7293	6.5948
ef1911	1854747	1855358	+		conserved hypothetical protein	7.9745	8.0159	8.1075	7.1911		7.5092	7.7161	7.701	7.9366		8.2428	7.766	7.6779	7.1774		8.1857	8.0299	6.5522	7.5928		8.2105	7.8269	7.9851	8.0453
ef1912	1855399	1856280	-		ROK family protein	6.3909	6.5228	6.7012	6.2888		6.1351	6.2146	6.4458	6.9336		6.7528	6.1236	6.3551	6.3678		6.7347	6.6974	7.3347	6.2448		6.9256	6.1864	6.6204	6.4288
ef1913	1856283	1856585	-		conserved hypothetical protein TIGR00278	7.1466	7.242	7.1524	6.6468		6.7067	7.0225	6.603	7.5382		7.6115	6.8372	6.4168	6.2034		7.9068	7.3773	6.4753	7.097		7.7679	7.2071	7.702	7.635
ef1914	1856681	1856779	+		hypothetical protein	5.0444	5.1828	5.0444	5.0444		5.2924	5.0444	5.2225	5.6106		5.0444	5.1921	5.0444	5.0444		5.0444	5.0444	5.0444	5.1911		5.0444	5.0444	5.0444	5.0444
ef1915	1856763	1856915	+		hypothetical protein	9.3284	8.8885	8.6722	8.3224		8.2094	8.7515	8.632	9.204		8.9894	8.5891	8.2846	7.408		9.5998	8.7476	8.6299	8.7122		9.3889	8.267	10.226	9.602
ef1916	1856932	1857513	-	engB	GTP-binding protein	7.9898	8.0489	8.2059	8.172		8.0911	8.1392	7.7929	7.6866		7.7821	8.1744	7.7135	8.1169		7.7849	8.2415	6.9516	8.4527		7.5551	8.3792	7.9386	8.0318
ef1917	1857611	1858864	-	clpX	ATP-dependent Clp protease ATP-binding subunit ClpX	9.5424	9.7871	9.7385	9.391		9.3493	9.345	9.1924	9.5918		9.6437	9.4086	9.1719	9.3442		9.4337	9.8078	8.5424	9.7695		9.5003	9.551	9.5718	9.5546
ef1918	1859056	1860084	+		conserved hypothetical protein	7.1801	7.4432	7.3239	6.8803		7.034	7.3114	7.1763	7.6705		7.3795	6.9222	7.2667	6.8205		7.6055	7.3801	8.1963	7.1868		7.6852	7.1707	7.2129	7.2066
ef1919	1860163	1860651	-		acetyltransferase GNAT family	5.2126	5.1575	5.3117	5.1926		5.3255	5.2752	5.1902	5.2862		5.5455	5.2495	5.4342	5.1253		5.3141	5.1192	5.3283	5.2482		5.32	5.4333	5.3832	5.1868
ef1920	1860663	1862036	-		C4-dicarboxylate anaerobic carrier	5.1661	5.1059	5.1896	5.0899		5.1142	5.0665	5.1455	5.1926		5.1172	5.1626	5.112	5.0881		5.1192	5.1833	5.1748	5.1823		5.0749	5.1797	5.0827	5.1347
ef1921	1862053	1862973	-		inosine-uridine preferring nucleoside hydrolase	5.5066	5.2749	5.3268	5.2136		5.1829	5.26	5.3438	5.5302		5.4325	5.2755	5.3166	5.3604		5.4092	5.4759	5.3739	5.3832		5.5453	5.3824	5.6972	5.3479
ef1922	1863156	1865066	+		transcriptional regulator LacI family/carbohydrate kinase PfkB family protein	5.7021	5.694	5.6494	5.6365		5.6742	5.6394	5.522	5.8181		5.8511	5.7049	5.4758	5.6238		5.8244	5.8624	5.6855	5.8137		5.9017	5.9083	5.8437	5.9212
ef1923	1865250	1866692	+		hypothetical protein	5.5062	5.4043	5.4198	5.4623		5.5463	5.4486	5.2945	5.6596		5.7646	5.5741	5.3142	5.4635		5.8336	5.6515	5.1742	5.6111		5.6188	5.5835	5.6106	5.6964
ef1925	1866995	1867840	-		hypothetical protein	6.0451	5.8936	5.9812	6.1601		6.0927	6.0821	6.0026	6.3027		6.5545	6.4308	6.0145	6.1818		6.5149	6.2669	5.6186	6.5223		6.3732	6.1442	6.6759	6.56
ef1926	1867833	1868372	-		conserved hypothetical protein	8.4774	8.0475	8.2742	8.5365		8.2613	7.727	8.3581	9.0346		8.9118	8.8801	8.2222	7.9464		9.4309	8.6381	7.3925	9.1158		8.8865	7.9636	9.3643	9.1882
ef1927	1868647	1869351	-	glpF	glycerol uptake facilitator protein	5.2462	5.4038	5.4864	5.4091		5.341	5.2838	5.4106	5.2484		5.3094	5.3395	5.4013	5.4666		5.2529	5.3331	5.733	5.4403		5.6398	5.3249	5.3805	5.4491
ef1928	1869374	1871203	-	glpO	alpha-glycerophosphate oxidase	5.1699	5.2355	5.1825	5.2269		5.1882	5.3038	5.2331	5.1658		5.1147	5.211	5.2478	5.2219		5.1351	5.0981	5.3905	5.2285		5.2086	5.194	5.1293	5.2317
ef1929	1871224	1872729	-	glpK	glycerol kinase	5.0444	5.0914	5.1298	5.1023		5.1529	5.18	5.1677	5.1274		5.0922	5.1142	5.2	5.1797		5.0704	5.1331	5.2693	5.1473		5.1199	5.2288	5.122	5.1611
ef1931	1873006	1874472	-		conserved hypothetical protein	5.7112	5.6322	5.7691	5.7868		5.8102	5.6895	5.69	5.6552		5.7553	5.6588	5.7287	5.7056		5.5412	5.8282	5.5572	5.8619		5.6871	5.7393	5.7662	5.7426
ef1932	1874462	1875796	-		oxidoreductase pyridine nucleotide-disulfide family	5.4786	5.6154	5.5016	5.586		5.5141	5.6374	5.5656	5.5491		5.5792	5.5045	5.5502	5.595		5.4836	5.5725	5.5507	5.7112		5.641	5.6156	5.6933	5.5091
ef1933	1875976	1876332	+		hypothetical protein	7.3732	6.8343	6.8558	6.6646		6.9404	6.2871	7.2056	7.176		7.3023	7.0185	6.8944	6.3437		7.4642	7.3412	5.861	7.4275		7.5117	6.6785	7.5391	7.6654
ef1934	1876366	1876527	+		conserved domain protein	7.9931	6.8615	6.9298	6.6095		6.6594	5.9828	6.7199	7.6278		7.7203	6.8797	6.9739	5.9808		7.6609	6.8808	6.1356	7.2661		7.5942	6.6617	8.0785	7.3184
ef1935	1876496	1876645	+		hypothetical protein	5.0444	5.0444	5.0444	5.1268		5.0444	5.0444	5.0444	5.0444		5.0444	5.0444	5.0444	5.0444		5.0444	5.0444	5.0444	5.1429		5.0444	5.0444	5.0444	5.0444
ref84	1876594	1876680	-	ref84	sRNA	10.5242	9.2832	9.0726	9.7122		10.0062	9.1999	9.1482	9.7193		10.5437	10.3395	9.5285	9.3338		10.2258	10.1452	7.3681	9.7737		9.3854	9.0527	9.6646	9.2983
ef1936	1876769	1877203	-		hypothetical protein	9.5528	8.5001	8.5061	9.4739		9.7313	8.6549	9.3965	8.9047		9.7806	10.0467	9.5765	9.2233		9.3114	9.3914	7.9444	10.1914		8.9522	8.9501	9.1837	9.6489
ef1937	1877279	1877815	-		conserved hypothetical protein	5.0845	5.1226	5.2367	5.3428		5.2602	5.1541	5.2196	5.1372		5.0714	5.181	5.2884	5.2554		5.2067	5.0903	5.195	5.154		5.1213	5.2089	5.1405	5.1432
ef1938	1877885	1880590	-		cation-transporting ATPase E1-E2 family	8.2622	8.5379	8.4313	8.2341		7.984	8.3683	8.3343	7.9013		7.7501	7.9417	8.2615	8.2927		7.4117	8.197	8.8496	7.9518		7.6179	8.1952	7.5541	7.7956
ef1939	1880908	1881558	-		conserved hypothetical protein	5.5003	5.6637	5.6122	5.5082		5.417	5.3408	5.2991	5.6919		5.5031	5.3615	5.4384	5.4502		5.3032	5.4154	5.4815	5.4152		5.5365	5.403	5.3398	5.3701
ef1940	1881647	1882312	+		cyclic AMP receptor protein putative	5.366	5.5945	5.646	5.4278		5.3566	5.6385	5.472	5.745		5.8866	5.3363	5.4948	5.4538		5.8442	5.6982	5.3334	5.7124		5.7966	5.6008	5.6158	5.7479
ef1941	1882384	1882779	+		hypothetical protein	7.064	7.2929	7.0848	6.6835		6.852	7.0247	7.4658	7.0727		6.7814	6.2753	7.0316	6.7417		6.7084	7.0213	7.9861	6.5874		7.3367	6.99	6.7617	6.6379
ef1943	1882889	1884070	+		drug resistance transporter Bcr/CflA family protein	6.8912	6.9546	7.0971	6.4412		6.586	6.7965	6.9698	6.9886		6.9542	6.5326	6.8925	6.4708		7.1696	6.8103	7.2345	6.6443		7.3334	6.9183	6.7973	6.7978
ef1944	1884131	1884274	+		hypothetical protein	5.0444	5.2315	5.0444	5.1301		5.0444	5.2426	5.0872	5.3638		5.2347	5.2438	5.0444	5.1133		5.5746	5.1288	5.1582	5.1469		5.1162	5.0975	5.1342	5.0444
ef1945	1884251	1886086	-		membrane protein putative	5.7602	5.6804	5.6258	5.8229		5.828	5.89	5.6591	5.6894		5.9246	5.9216	5.6459	5.8727		5.921	5.8015	5.3749	5.7512		5.8898	5.8103	5.8227	5.808
ef1946	1886191	1886292	+		hypothetical protein	5.0444	5.0444	5.1488	5.164		5.0444	5.0444	5.0444	5.0444		5.0444	5.0444	5.0444	5.0444		5.2821	5.0444	5.1256	5.0444		5.3268	5.0444	5.0444	5.0444
ef1947	1886295	1886444	+		hypothetical protein	10.714	10.4373	10.2173	9.0589		9.8846	9.1772	10.1406	11.1572		11.3503	9.9693	9.8517	8.6952		11.8053	10.7115	9.1443	10.7755		11.3197	9.6919	11.3823	11.255
ef1948	1886595	1886945	+		conserved hypothetical protein	5.2738	5.9986	5.8807	5.278		5.4802	5.9752	5.2438	5.7466		6.0534	5.5864	5.3597	5.5315		6.5143	6.2054	5.2688	5.9403		6.1915	5.5459	5.7512	5.635
ef1949	1886956	1887306	-		conserved hypothetical protein	5.3761	5.4979	5.6926	5.5056		5.5173	5.2847	5.4729	5.7162		5.8771	5.3227	5.2928	5.3323		6.2793	5.7387	5.5339	5.7396		5.8024	5.4485	6.1192	5.8884
ef1950	1887380	1888384	-		mocD family protein putative	5.0872	5.0727	5.0662	5.0941		5.0708	5.104	5.0629	5.1111		5.0875	5.0596	5.0538	5.0843		5.0575	5.0691	5.0779	5.0893		5.0757	5.0977	5.0576	5.1832
ef1951	1888378	1889454	-		phosphosugar-binding protein	5.0444	5.0444	5.0546	5.0444		5.0444	5.1272	5.0502	5.0444		5.0444	5.0866	5.0444	5.0538		5.0444	5.0444	5.0601	5.0444		5.0444	5.0444	5.0444	5.0444
ef1952	1889465	1890295	-		PTS system IID component	5.0444	5.0444	5.0444	5.0444		5.0444	5.0444	5.0444	5.0444		5.0444	5.0444	5.0444	5.0566		5.0444	5.0444	5.0444	5.0717		5.0444	5.0537	5.0444	5.0444
ef1953	1890279	1891070	-		PTS system IIC component	5.0444	5.0444	5.0444	5.0444		5.0444	5.0444	5.0444	5.0444		5.0444	5.0444	5.0444	5.0572		5.0444	5.0444	5.0444	5.0444		5.0444	5.0444	5.0444	5.0444
ef1954	1891086	1891987	-			5.0444	5.0444	5.0444	5.0444		5.0444	5.0444	5.0444	5.0444		5.0444	5.0444	5.0549	5.0556		5.0444	5.0444	5.0444	5.0613		5.0444	5.0444	5.0444	5.0444
ef1955	1892059	1894830	-		sigma-54 dependent DNA-binding response regulator	5.121	5.1103	5.1106	5.094		5.1166	5.0771	5.0844	5.1517		5.1996	5.0935	5.0917	5.1019		5.0912	5.1573	5.0658	5.0905		5.1477	5.1157	5.1688	5.134
ef1956	1894974	1895189	-		hypothetical protein	7.8703	8.8865	9.3434	6.8807		7.8729	8.9074	7.2373	7.4863		7.3515	7.1519	6.9388	8.3579		7.8089	9.0754	5.8193	7.3733		7.0303	9.4783	7.8055	7.6963
ref85A	1894992	1895069	+	ref85A	sRNA	8.747	7.563	8.1908	7.5092		7.4023	7.8481	7.3506	8.5517		7.9778	7.5774	7.9371	7.6439		8.3522	7.8761	6.6145	7.9558		7.5821	7.4678	8.7152	7.9522
ref85B	1895130	1895395	+	ref85B	sRNA	11.5015	11.744	12.2047	10.8461		10.8662	11.5347	11.139	12.5254		12.3624	11.386	10.9558	10.9681		12.6747	12.162	10.5865	11.8518		12.5541	11.8378	12.222	12.3366
ref86	1895168	1895271	-	ref86	sRNA	5.2402	5.7	5.7126	5.2703		5.2066	5.7331	5.0444	5.8464		5.8771	5.6418	5.5096	5.4654		6.083	5.3667	5.1241	5.9047		5.6244	5.5459	5.575	5.3593
ef1958	1895401	1896762	-		deoxyguanosinetriphosphate triphosphohydrolase putative	5.1374	5.223	5.1908	5.2034		5.1996	5.1733	5.1633	5.355		5.2165	5.1843	5.1967	5.2591		5.3565	5.3121	5.1235	5.2628		5.2474	5.2519	5.1754	5.2794
ef1959	1896779	1897603	-		conserved domain protein	5.4557	5.5411	5.4299	5.7306		5.496	5.3142	5.5927	5.6476		5.3901	5.6211	5.6405	5.6333		5.4702	5.2426	5.2907	5.7602		5.5671	5.4813	5.8432	5.8545
ef1961	1897956	1899254	-	eno	enolase	10.5311	10.7148	10.9276	11.1224		11.0167	11.202	11.1061	10.4613		10.3558	10.8226	11.1055	11.443		9.8021	10.6949	12.0132	10.6995		10.0703	10.9158	9.9505	10.0707
ef1962	1899386	1900141	-	tpiA	triosephosphate isomerase	7.6485	7.8079	8.315	9.4752		9.4101	9.0171	8.4448	7.8328		7.5281	9.0872	8.677	9.6893		7.9929	8.137	9.2717	8.6141		7.8932	9.3318	7.5389	7.704
ef1963	1900190	1901383	-	pgk	phosphoglycerate kinase	7.791	7.8197	8.5484	9.5333		9.3951	9.168	8.4214	8.1356		7.751	9.2133	8.6736	9.8187		8.194	8.2286	8.7186	8.8551		8.1296	9.8163	7.6356	8.171
ef1964	1901510	1902511	-	gap-2	glyceraldehyde 3-phosphate dehydrogenases	13.2452	13.4694	13.4265	12.8209		12.8705	13.0052	13.0402	13.2862		13.2974	12.7562	13.1244	12.8526		13.2256	13.2387	13.5687	13.0167		13.2861	13.1241	13.378	13.2887
[truncated: 1,371 more rows]
