# Supplementary material for: Adaptation of the gut pathobiont Enterococcus faecalis to deoxycholate and taurocholate bile acids
Source: Sci Rep. 2022 May 19;12:8485. doi: 10.1038/s41598-022-12552-3 (PMC9120511; doi:10.1038/s41598-022-12552-3)
Supplement: Supplementary file 6 — Supplementary Information 6. [file 41598_2022_12552_MOESM6_ESM.xlsx]

## Sheet: Legend
	Table S5. Differential expression analysis of RNA levels measured during the E. faecalis response to TCA.
	Legend for all folders in the file
	Column	Description	Time (min)
	CDS	DNA portion transcribed encoding for a protein or a non-protein encoding RNA	All
	Start	Coordinate of the first nucleotide of the CDS on the V583 chromosome	All
	End	Coordinate of the last nucleotide of the CDS on the V583 chromosome	All
	Strand	Transcription orientation	All
	gene	Name of the gene	All
	Annotated function	Predicted or known encoded function by the CDS	All
	baseMean t0	Average of normalized counts at t0. 'NA', too few reads for analysis	0
	RNA level at t0 (log2RPKM)	Log2 RPKM of mean RNA levels at t0	0
	R_t3	Log2 fold change (Ratio of mean levels at t3 / mean level at t0)	3
	q_t3	Adjusted p-value. Data consired as significant for q_ti ≤ 0.05	3
	Sig.t3	Statistical significance of the difference between RNA levels at t3 and t0: 'd', less than 2-fold decrease; 'D', more than 2-fold decrease; 'u', less than 2-fold increase; 'U', more than 2-fold increase. '-', no significant change in RNA levels	3
	R_t6	Log2 fold change (Ratio of mean levels at t6 / mean level at t0)	6
	q_t6	Adjusted p-value. Data consired as significant for q_ti ≤ 0.05	6
	Sig.t6	Statistical significance of the difference between RNA levels at t6 and t0: 'd', less than 2-fold decrease; 'D', more than 2-fold decrease; 'u', less than 2-fold increase; 'U', more than 2-fold increase. '-', no significant change in RNA levels	6
	R_t10	Log2 fold change (Ratio of mean levels at t10 / mean level at t0)	10
	q_t10	Adjusted p-value. Data consired as significant for q_ti ≤ 0.05	10
	Sig.t10	Statistical significance of the difference between RNA levels at t10 and t0: 'd', less than 2-fold decrease; 'D', more than 2-fold decrease; 'u', less than 2-fold increase; 'U', more than 2-fold increase. '-', no significant change in RNA levels	10
	R_t15	Log2 fold change (Ratio of mean levels at t15 / mean level at t0)	15
	q_t15	Adjusted p-value. Data consired as significant for q_ti ≤ 0.05	15
	Sig.t15	Statistical significance of the difference between RNA levels at t15 and t0: 'd', less than 2-fold decrease; 'D', more than 2-fold decrease; 'u', less than 2-fold increase; 'U', more than 2-fold increase. '-', no significant change in RNA levels	15

## Sheet: TCA raw data
								Early response							Late response
CDS	Start	End	Strand	gene	Annotated function	baseMean t0	RNA level at t0 (log2RPKM)	R_t3	q_t3	Sig.t3	R_t6	q_t6	Sig.t6		R_t10	q_t10	Sig.t10	R_t15	q_t15	Sig.t15
ef0001	59	1402	+	dnaA	chromosomal replication initiator protein DnaA	851.468	9.4277	0.3724	1	-	0.4307	0.9038	-		0.4098	0.8064	-	0.2766	0.6145	-
ef0002	1604	2734	+	dnaN	DNA polymerase III beta subunit	504.698	8.8649	0.1654	1	-	0.2233	0.9629	-		-0.0696	0.9591	-	0.2253	0.7335	-
ef0003	3313	3558	+		conserved hypothetical protein	852.668	9.9275	-0.4355	1	-	-0.4197	0.903	-		-0.22	0.9171	-	0.0459	0.8128	-
ef0004	3545	4672	+	recF	DNA replication and repair protein RecF	936.1695	9.9254	-0.0505	1	-	-0.1364	0.9554	-		0.0341	0.959	-	-0.1271	0.7094	-
ef0005	4690	6618	+	gyrB	DNA gyrase B subunit	2050.8354	11.1284	0.1042	1	-	0.0512	0.9767	-		-0.2802	0.9216	-	-0.6299	0.4133	-
ef0006	6674	9175	+	gyrA	DNA gyrase A subunit	3433.9331	11.9002	-0.0442	1	-	-0.018	0.9782	-		-0.2277	0.9213	-	-0.5544	0.3882	-
ef0007	9350	9652	+	rpsF	ribosomal protein S6	5001.8517	12.4279	-0.4164	1	-	-0.4293	0.9384	-		-0.0779	0.9593	-	0.1366	0.7915	-
ef0008	9697	10263	+	ssb-1	single-strand binding protein	9668.2298	13.533	-0.3934	1	-	-0.5069	0.8543	-		-0.2219	0.9131	-	-0.404	0.4476	-
ef0009	10289	10528	+	rpsR	ribosomal protein S18	11027.6945	13.6872	-0.2529	1	-	-0.3745	0.9214	-		-0.0469	0.9602	-	-0.733	0.2852	-
ef0011	10733	12709	+	pde	DHH family protein	835.2595	9.6547	0.2191	1	-	0.231	0.9394	-		-0.0985	0.949	-	-0.136	0.7402	-
ef0012	12715	13167	+	rplI	ribosomal protein L9	285.8409	7.8226	0.3347	1	-	0.4699	0.9023	-		0.3925	0.8349	-	0.4411	0.4733	-
ef0013	13440	14807	+	dnaB	replicative DNA helicase	2954.5099	11.6464	-0.2211	1	-	-0.3003	0.9239	-		-0.0863	0.9533	-	-0.0055	0.8322	-
ef0014	15044	16336	+	purA	adenylosuccinate synthetase	2520.2489	11.6989	-0.3718	1	-	-0.4791	0.8467	-		-0.3914	0.7702	-	-0.8936	0.0263	d
ef0016	16461	17330	+		DegV family protein	415.8755	8.6751	-0.0175	1	-	-0.23	0.9517	-		0.1488	0.9427	-	0.1883	0.7181	-
ef0017	17370	19001	-		ABC transporter ATP-binding protein	1142.7986	10.0987	0.1485	1	-	0.2158	0.9614	-		-0.1849	0.9418	-	0.0858	0.8016	-
ef0018	19254	22139	+		sigma-54 interaction domain protein	266.1792	7.9188	0.2338	1	-	0.2731	0.9486	-		0.2076	0.9339	-	-0.0548	0.8132	-
ef0019	22341	22853	+	mptB	PTS system IIB component	1514.9517	10.5536	-0.0651	1	-	-0.016	0.9779	-		0.1491	0.9255	-	-0.0236	0.8203	-
ef0020	23088	24080	+	mptA	PTS system mannose-specific IIAB components	4246.5588	12.2745	-0.1971	1	-	-0.1083	0.973	-		-0.2686	0.9253	-	-0.6091	0.4267	-
ef0021	24115	24918	+	mptC	PTS system mannose-specific IIC component	6045.5182	12.8107	-0.2132	1	-	-0.1457	0.9642	-		-0.4487	0.7471	-	-0.4982	0.388	-
ef0022	24941	25852	+	mptD	PTS system mannose-specific IID component	9496.7272	13.3737	-0.0543	1	-	-0.0907	0.9721	-		-0.1985	0.9267	-	-0.5148	0.3924	-
ef0024	26014	26391	+		conserved hypothetical protein	561.1595	8.9912	-0.0097	1	-	0.0536	0.9755	-		0.2346	0.913	-	0.3827	0.4971	-
ef0025	26639	27166	+		membrane protein putative	2751.253	11.367	-0.2821	1	-	-0.3011	0.9618	-		0.1191	0.9568	-	0.5732	0.5624	-
ef0026	27213	27416	-		conserved hypothetical protein	197.8051	7.6427	0.0395	1	-	-0.2135	0.9679	-		-0.091	0.9586	-	0.1584	0.7855	-
ef0027	27614	28384	+		phosphosugar-binding transcriptional regulator putative	21.4329	4.4125	-0.1309	1	-	-0.1196	0.9738	-		0.222	0.9433	-	0.0522	0.8202	-
ef0028	28533	30101	+		PTS system IIBC components	2.0126	0.4899	1.0934	1	-	0.094	0.9778	-		0.5072	0.945	-	0.7662	0.6978	-
ef0029	30116	31330	+		aminotransferase class II	NA	NA	NA	NA	NA	NA	NA	NA		NA	NA	NA	NA	NA	NA
ef0030	31430	31810	+		endoribonuclease L-PSP putative	310.1833	8.4292	-0.2441	1	-	-0.3299	0.9384	-		-0.0863	0.9563	-	-0.118	0.7847	-
ef0031	32001	34592	+	mprF	membrane protein putative	661.3422	9.47	-0.1938	1	-	-0.2569	0.9497	-		-0.0007	0.9649	-	-0.0673	0.8062	-
ef0032	34629	37244	-		membrane protein putative	970.5088	9.7697	0.1003	1	-	0.0876	0.9705	-		0.3539	0.7895	-	0.1957	0.6576	-
ef0033	37660	37809	-		hypothetical protein	16.751	3.4765	0.767	1	-	0.1448	0.9733	-		0.9081	0.6903	-	0.8407	0.4185	-
ef0034	37788	38297	-		conserved hypothetical protein	28.2233	4.8622	-0.1322	1	-	-0.4135	0.9351	-		0.3055	0.9222	-	-0.0969	0.8027	-
ref47	38039	38662	+	ref47	sRNA	116.4994	6.819	-0.049	1	-	-0.1686	0.9593	-		0.1498	0.9372	-	0.2482	0.6177	-
ef0035	38305	38772	-		conserved hypothetical protein	38.1159	5.2856	-0.2842	1	-	-0.195	0.9676	-		0.1665	0.9491	-	0.0679	0.8138	-
ef0036	38849	39784	+		conserved hypothetical protein	71.377	6.3006	-0.3707	1	-	-0.1185	0.9704	-		-0.0345	0.9615	-	-0.1885	0.7274	-
ref48	38910	39306	-	ref48	sRNA	22.585	4.6267	-0.3461	1	-	-0.421	0.9378	-		0.0781	0.9589	-	-0.0329	0.8253	-
ef0037	39876	41129	-	proA	gamma-glutamyl phosphate reductase	1224.7098	10.2354	0.2645	1	-	-0.0065	0.979	-		0.2421	0.9354	-	-0.513	0.522	-
ef0038	41116	41931	-	proB	glutamate 5-kinase	389.1004	8.7333	-0.1036	1	-	-0.2541	0.9155	-		-0.0512	0.9554	-	-0.2621	0.4975	-
ef0039	42257	42736	+		deoxyuridine 5`-triphosphate nucleotidohydrolase putative	824.3164	9.6535	0.2186	1	-	-0.0724	0.9725	-		-0.0366	0.9599	-	0.0454	0.8091	-
ef0040	42815	44185	+	radA	DNA repair protein RadA	1889.1004	10.861	0.191	1	-	0.015	0.9785	-		0.105	0.9527	-	-0.2313	0.6953	-
ef0041	44286	45431	+		PIN domain protein	715.1869	9.3568	0.2486	1	-	0.212	0.9286	-		0.1294	0.9328	-	0.0252	0.8189	-
ef0042	45450	45923	+	ispF	2C-methyl-D-erythritol 2 4-cyclodiphosphate synthase	711.6317	9.6181	0.0764	1	-	0.0464	0.9769	-		-0.4091	0.867	-	-0.5429	0.4535	-
ef0043	45976	47433	+	gltX	glutamyl-tRNA synthetase	2713.0446	11.3735	0.2334	1	-	0.2316	0.9554	-		0.0302	0.9621	-	-0.4305	0.5069	-
ef0044	47703	48242	+	cysE	serine O-acetyltransferase	368.9399	8.4273	0.4027	1	-	0.5119	0.9411	-		-0.1673	0.954	-	-0.4713	0.656	-
ef0045	48235	49647	+	cysS	cysteinyl-tRNA synthetase	830.5321	9.4058	0.4649	1	-	0.5731	0.9062	-		0.3261	0.9122	-	0.0017	0.834	-
ef0046	49644	50042	+		conserved hypothetical protein	324.2447	8.1845	0.3757	1	-	0.5814	0.9191	-		0.1463	0.9535	-	-0.5655	0.5454	-
ef0047	50032	50880	+		RNA methyltransferase TrmH family	843.6461	9.65	0.2476	1	-	0.3463	0.9516	-		0.0574	0.9609	-	-0.4095	0.6313	-
ef0048	50895	51425	+		conserved hypothetical protein	701.7783	9.1658	0.324	1	-	0.3787	0.9237	-		0.6461	0.6682	-	-0.0089	0.8315	-
ef0049	51511	52077	+	rpoH	sigma-70 factor family protien	7.3402	2.834	0.0047	1	-	-0.0248	0.9786	-		0.4769	0.9221	-	-0.7831	0.5667	-
ef0050	52192	52437	+		conserved hypothetical protein	13406.1991	13.3439	0.2339	1	-	0.0409	0.9779	-		0.5312	0.8853	-	0.8457	0.4255	-
ef0051	52618	53469	+	ispE	4-diphosphocytidyl-2C-methyl-D-erythritol kinase	1266.7939	10.72	-0.504	1	-	-0.5423	0.798	-		-0.5801	0.4657	-	-0.525	0.3458	-
ef0052	53530	54156	-		hypothetical protein	110.2042	6.3745	0.3793	1	-	0.4197	0.9417	-		0.5054	0.8735	-	0.6534	0.4807	-
ef0053	54156	55025	-	dnaQ	DNA polymerase III epsilon subunit	37.4098	4.8714	0.286	1	-	0.3303	0.9525	-		0.4033	0.8994	-	0.6588	0.445	-
ef0054	55025	55435	-		hypothetical protein	6.0634	2.236	0.0614	1	-	0.0514	0.978	-		0.4338	0.9329	-	0.7299	0.5796	-
ef0055	55754	56707	+		adhesion lipoprotein	203.5043	7.9384	-0.0362	1	-	-0.2119	0.9621	-		-0.3076	0.9104	-	-0.9877	0.1704	-
ef0056	56733	57425	+		ABC transporter ATP-binding protein	112.7604	7.071	-0.166	1	-	-0.2713	0.9452	-		-0.2604	0.9131	-	-0.6648	0.3359	-
ef0057	57587	58426	+		ABC transporter permease protein	174.9314	7.7527	-0.2893	1	-	-0.6438	0.692	-		-0.3557	0.8282	-	-0.3151	0.5532	-
ef0058	58570	59391	+	purR	pur operon repressor PurR	2444.9349	11.6456	-0.5638	1	-	-0.6823	0.634	-		-0.3873	0.8135	-	-0.4125	0.454	-
ef0059	59602	60978	+	glmU	UDP-N-acetylglucosamine pyrophosphorylase	5448.8614	12.6308	-0.221	1	-	-0.3159	0.9077	-		-0.2428	0.8688	-	-0.342	0.4376	-
ef0062	61420	65361	+		5'-nucleotidase family protein	414.0532	8.6348	0.2032	1	-	0.2456	0.9622	-		0.0535	0.9609	-	-0.2568	0.7239	-
ef0063	65497	67176	+		pheromone binding protein putative	40.1362	5.1625	0.5841	1	-	0.1536	0.9711	-		0.138	0.9531	-	-0.1074	0.8008	-
ef0064	67223	67447	-		conserved hypothetical protein	1.6136	0.2647	0.665	1	-	-0.3195	0.9748	-		-0.1399	0.9619	-	1.4052	0.5772	-
ef0065	67462	68448	-		bacterial luciferase family protein	6.185	2.8601	0.039	1	-	-0.4968	0.9564	-		0.0548	0.9625	-	-0.6856	0.6201	-
ef0066	68667	69281	+	ruvA	Holliday junction DNA helicase RuvA	590.493	9.1435	0.0158	1	-	-0.0357	0.9764	-		0.1801	0.9221	-	0.1406	0.7308	-
ef0067	69294	70310	+	ruvB	Holliday junction DNA helicase RuvB	1285.429	10.3625	-0.0054	1	-	-0.0435	0.977	-		0.1932	0.9401	-	-0.3713	0.5908	-
ef0068	70434	70871	-		hypothetical protein	24.2694	4.3041	0.4308	1	-	0.0864	0.9763	-		0.5343	0.8945	-	0.2808	0.7505	-
ef0069	71084	71782	+		N-acetylmannosamine-6-phosphate epimerase putative	43.7071	5.5831	0.0391	1	-	0.1558	0.9702	-		-0.2423	0.9364	-	-0.7064	0.4158	-
ef0071	71960	74299	+		lipoprotein putative	69.9262	6.0912	0.1525	1	-	0.2975	0.9579	-		-0.1948	0.9467	-	-0.07	0.8142	-
ef0073	74846	75763	+		transcriptional regulator Cro/CI family	32.3988	5.1006	-0.1062	1	-	-0.2254	0.9612	-		-0.1437	0.9493	-	-0.0127	0.8304	-
ef0074	75810	76463	-	ers	transcriptional regulator Crp/Fnr family	457.7537	9.0297	-0.3252	1	-	-0.3494	0.9164	-		-0.198	0.9236	-	-0.118	0.7649	-
ef0076	76736	77629	+		oxidoreductase short chain dehydrogenase/reductase family	1481.8155	10.2703	0.2513	1	-	0.3036	0.9165	-		0.2493	0.879	-	0.4724	0.3538	-
ef0077	77642	78214	+		conserved hypothetical protein	410.5938	8.3218	0.6037	1	-	0.5878	0.9126	-		0.3713	0.9089	-	0.1434	0.7853	-
ef0078	78227	78418	+		conserved hypothetical protein	112.5939	6.1266	0.6511	1	-	0.938	0.8129	-		0.7897	0.72	-	0.8879	0.3637	-
ef0079	78431	78943	+	glS24	gls24 protein	254.5754	7.4607	0.474	1	-	0.7678	0.8533	-		0.5827	0.8038	-	0.7198	0.3992	-
ef0080	79002	79562	+	glsB	gls24 protein	147.0949	6.551	0.562	1	-	1.0793	0.7824	-		0.5078	0.8869	-	0.8881	0.4004	-
ef0081	79586	79828	+		membrane protein putative	288.9356	7.6265	0.5286	1	-	0.8256	0.8858	-		0.5931	0.8463	-	0.675	0.4884	-
ef0082	80195	81430	+		major facilitator family transporter	4651.0933	12.2298	-0.1677	1	-	-0.137	0.9577	-		0.0428	0.9578	-	0.0168	0.8244	-
ef0083	81451	81630	+		hypothetical protein	854.2778	9.9603	-0.2484	1	-	-0.2495	0.9406	-		-0.4378	0.7627	-	-0.2068	0.6812	-
ef0084	81786	82169	-		hypothetical protein	9.3951	3.4276	-0.1155	1	-	-1.0507	0.9107	-		-0.2468	0.9516	-	0.0991	0.8165	-
ef0085	82166	83269	-		conserved domain protein	36.4012	5.286	-0.3645	1	-	-0.0833	0.9755	-		-0.3291	0.9226	-	0.2113	0.7554	-
ef0086	83263	84750	-		conserved domain protein	103.7945	6.4852	-0.3198	1	-	-0.0236	0.9784	-		0.2634	0.9402	-	0.8464	0.4077	-
ef0089	85595	91558	+	fss1	conserved domain protein	39.5964	5.3806	0.1432	1	-	0.2502	0.9672	-		-0.1601	0.9541	-	-0.8081	0.4602	-
ef0090	91977	92891	+		diacylglycerol kinase catalytic domain protein	466.0745	8.4672	0.3796	1	-	0.5173	0.8499	-		0.4323	0.7636	-	0.5899	0.312	-
ef0091	92973	94478	+		conserved hypothetical protein	564.7859	8.9046	0.3546	1	-	0.4252	0.9174	-		0.0619	0.9588	-	0.2959	0.6407	-
ef0092	94814	95053	+		hypothetical protein	NA	NA	NA	NA	NA	NA	NA	NA		NA	NA	NA	NA	NA	NA
ef0093	95068	98235	+		cell wall surface anchor family protein	47.1406	5.6467	0.1112	1	-	-0.0761	0.9748	-		-0.0371	0.9616	-	-0.5387	0.4477	-
ef0094	98403	99173	+		formate/nitrite transporter family protein	1435.1734	10.477	-0.1197	1	-	-0.228	0.9572	-		0.361	0.8755	-	-0.0347	0.8215	-
ef0095	99329	100114	+		lipoprotein putative	447.9329	8.7925	-0.3588	1	-	0.0629	0.9746	-		0.2971	0.8756	-	-0.0096	0.8304	-
ef0096	100173	100853	-		conserved hypothetical protein	3865.2434	11.5301	0.3025	1	-	0.2086	0.9677	-		0.4503	0.8927	-	0.8315	0.3947	-
ef0097	101110	102216	+		regulatory protein pfoR putative	1893.1015	10.8081	0.1086	1	-	0.1589	0.9617	-		0.2724	0.8858	-	-0.1902	0.6955	-
ef0098	102239	102898	+	sdhB-1	L-serine dehydratase iron-sulfur-dependent beta subunit	1124.3786	10.1207	0.072	1	-	0.1811	0.9656	-		0.08	0.9572	-	-0.3083	0.6475	-
ef0099	102913	103806	+	sdhA-1	L-serine dehydratase iron-sulfur-dependent alpha subunit	2661.4399	11.703	-0.1494	1	-	-0.1008	0.9738	-		-0.6925	0.7112	-	-0.8936	0.2866	-
ef0100	103833	105104	+	serS-1	seryl-tRNA synthetase	4254.194	12.2649	-0.1251	1	-	-0.089	0.9724	-		-0.3535	0.8422	-	-0.5518	0.3711	-
ef0101	105141	106055	-		hydrolase alpha/beta hydrolase fold family	201.538	7.7211	-0.0791	1	-	-0.3349	0.9228	-		0.2299	0.9191	-	-0.2113	0.6963	-
ef0102	106222	106701	-	argR2	transcriptional regulator ArgR family	2737.5688	11.4979	-0.2223	1	-	-0.1933	0.9544	-		-0.0648	0.9564	-	0.0631	0.8018	-
ef0103	106944	107432	+	argR1	transcriptional regulator ArgR family	782.4132	9.4419	-0.1546	1	-	-0.3125	0.9583	-		0.2365	0.9427	-	0.8019	0.4128	-
ef0104	107729	108955	+	arcA	arginine deiminase	2280.6789	10.853	0.3329	1	-	0.5608	0.9073	-		0.0679	0.9591	-	0.4675	0.5395	-
ef0105	108985	110004	+	argF-1(arcB)	ornithine carbamoyltransferase	1632.8792	10.2949	0.439	1	-	0.7307	0.9097	-		0.2021	0.9492	-	0.4155	0.6661	-
ef0106	110110	111042	+	arcC-1	carbamate kinase	672.4621	9.0081	0.5257	1	-	0.8829	0.9125	-		0.1866	0.9544	-	0.1496	0.8027	-
ef0107	111067	111759	+	arcR	transcriptional regulator Crp/Fnr family	420.9573	8.5248	0.1476	1	-	0.4656	0.9449	-		0.0672	0.961	-	0.237	0.7644	-
ef0108	111807	113258	+	arcD	C4-dicarboxylate transporter putative	1565.8269	10.5536	0.0886	1	-	0.2803	0.9559	-		-0.1687	0.9475	-	0.0593	0.8153	-
ef0109	113349	114029	-		ThiJ/PfpI family protein	336.2771	8.7327	-0.2879	1	-	-0.5012	0.8757	-		-0.5497	0.6337	-	-0.432	0.4451	-
ef0110	114026	114361	-		transcriptional regulator ArsR family	63.6113	5.8959	0.007	1	-	0.062	0.9751	-		0.2474	0.9117	-	0.1569	0.7446	-
ef0111	114544	115563	+		oxidoreductase zinc-binding	28.04	4.7066	0.0086	1	-	0.258	0.9663	-		0.0797	0.96	-	0.198	0.7775	-
ef0112	115686	116489	+		conserved domain protein	35.6236	3.7451	1.3693	1	-	1.2229	0.8733	-		1.9239	0.1885	-	1.8413	0.1711	-
ef0113	116482	117297	+		hypothetical protein	75.0752	5.1879	1.2119	1	-	0.9595	0.8678	-		1.2388	0.4088	-	1.4231	0.1703	-
ef0114	117533	120040	+		glycosyl hydrolase family 20	94.2945	6.3494	0.1718	1	-	0.3158	0.9181	-		0.3041	0.8463	-	0.2372	0.6229	-
ef0115	120325	121593	+		endoribonuclease L-PSP putative	137.7015	7.2632	-0.1501	1	-	-0.3141	0.936	-		-0.0566	0.9592	-	-0.294	0.6344	-
ef0116	121643	122086	-		conserved hypothetical protein	54.0647	5.7111	-0.0524	1	-	-0.1499	0.971	-		0.0726	0.9592	-	0.2529	0.7247	-
ef0117	122083	123495	-		transcriptional regulator GntR family	169.3026	7.5687	-0.0926	1	-	-0.1487	0.9651	-		-0.3747	0.8298	-	-0.2535	0.641	-
ef0118	123593	124558	+		ornithine cyclodeaminase putative	30.5013	5.0991	-0.1166	1	-	-0.6064	0.9121	-		-0.2579	0.9356	-	0.0673	0.8142	-
ef0119	124560	125348	+		phenazine biosynthesis protein PhzF family	18.2178	3.9258	0.0614	1	-	0.2927	0.9603	-		0.6292	0.8181	-	0.1939	0.7703	-
ef0120	125396	125932	-		conserved hypothetical protein	135.9722	7.2682	-0.3696	1	-	-0.4501	0.902	-		-0.1549	0.9406	-	0.009	0.8308	-
ef0121	125857	126084	-		hypothetical protein	36.779	4.6738	0.3807	1	-	0.3893	0.9474	-		0.9044	0.6238	-	0.7524	0.4271	-
ef0122	126108	126485	-		conserved domain protein	31.8082	4.7457	0.1494	1	-	0.6641	0.908	-		0.2305	0.9428	-	0.1076	0.8029	-
ef0123	126495	128846	-		conserved hypothetical protein	205.6692	7.5247	0.1301	1	-	0.3525	0.9449	-		0.1321	0.9528	-	0.1709	0.7688	-
ef0124	128949	129308	-		hypothetical protein	5.2238	3.133	-0.4435	1	-	-1.3042	0.8771	-		-0.9386	0.8245	-	-1.4056	0.38	-
ef0125	129645	130817	+		IS256 transposase	NA	NA	NA	NA	NA	NA	NA	NA		NA	NA	NA	NA	NA	NA
ef0126	130937	131554	+		conserved hypothetical protein	52.4333	5.2048	0.3517	1	-	0.419	0.9304	-		0.7254	0.7033	-	0.908	0.2996	-
ef0127	132152	132727	+		conserved hypothetical protein	939.0255	9.2377	0.3245	1	-	0.4101	0.9548	-		1.0255	0.6948	-	1.1113	0.3631	-
ef0128	132769	133407	-		hypothetical protein	86.2605	5.8264	0.3726	1	-	0.7511	0.9122	-		0.8025	0.7975	-	0.9171	0.4152	-
ef0129	133414	133788	-		transcriptional regulator Cro/CI family	80.7941	5.6446	0.426	1	-	0.7568	0.8898	-		1.0179	0.4776	-	1.0145	0.3009	-
ref49A	133902	133975	+	ref49A	sRNA	29.9776	4.3282	0.3406	1	-	0.0465	0.9778	-		0.796	0.8077	-	1.2534	0.2944	-
ref50	133971	134025	-	ref50	sRNA	10.1024	3.0436	0.214	1	-	-0.0147	0.979	-		0.6514	0.9138	-	0.4321	0.7416	-
ref49B	134015	134356	+	ref49B	sRNA	1895.882	10.6023	0.1058	1	-	0.0132	0.9789	-		0.3458	0.9348	-	0.8003	0.4802	-
ef0130	134630	134812	-		hypothetical protein	25.3581	4.1354	0.3665	1	-	0.1834	0.9723	-		0.8458	0.7984	-	0.99	0.4102	-
ref49C	134634	134923	+	ref49C	sRNA	4224.7664	11.8343	0.0228	1	-	-0.1326	0.9726	-		0.2508	0.9377	-	0.7367	0.4154	-
ef0131	134979	135230	+		conserved domain protein	7.1756	2.1353	0.5591	1	-	1.0669	0.8899	-		0.7123	0.8714	-	0.9762	0.4477	-
ef0132	135317	135643	+		hypothetical protein	6.575	2.064	0.3778	1	-	1.1812	0.8942	-		0.4451	0.9359	-	1.0691	0.4645	-
ef0133	135643	136050	+		hypothetical protein	49.5558	5.2097	0.5015	1	-	0.3615	0.9413	-		0.4725	0.851	-	0.6817	0.4088	-
ef0134	136200	136424	+		hypothetical protein	1.9826	0.4746	0.8993	1	-	1.5191	0.9229	-		0.0212	0.9645	-	-1.4536	0.6395	-
ef0135	136402	136644	+		conserved hypothetical protein	4.9007	1.2099	0.8835	1	-	0.7316	0.9548	-		1.6225	0.7439	-	1.4879	0.4469	-
ef0136	136626	137030	+		hypothetical protein	3.1853	1.7459	-0.546	1	-	0.5726	0.9653	-		-0.1657	0.9602	-	-0.4257	0.7791	-
ef0137	137142	137474	+		nucleotidyltransferase domain protein	65.5442	5.5011	0.2303	1	-	0.0947	0.9763	-		0.6978	0.866	-	1.2435	0.3529	-
ef0138	137464	137847	+		conserved domain protein	38.2965	4.783	0.3949	1	-	0.1014	0.9758	-		0.7126	0.836	-	0.9524	0.4136	-
ef0139	137848	139359	+		FtsK/SpoIIIE family protein	11.6184	2.9765	0.0616	1	-	0.8274	0.9056	-		0.2472	0.9468	-	1.2453	0.2895	-
ef0140	139399	139932	+		conserved domain protein	3.6618	0.2232	1.4675	1	-	2.2206	0.8277	-		0.8252	0.9258	-	2.3921	0.314	-
ef0141	139953	140240	+		hypothetical protein	2.6874	0.7945	0.897	1	-	0.9584	0.9445	-		0.9053	0.9133	-	0.0726	0.827	-
ef0142	140250	140654	+		conserved hypothetical protein	5.7496	2.2996	0.1591	1	-	0.2345	0.9728	-		0.0791	0.9618	-	0.4452	0.7354	-
ef0143	140885	142228	+		transcriptional regulator Cro/CI family	10.098	2.8417	0.4	1	-	0.8204	0.9251	-		0.4637	0.9354	-	0.7486	0.6124	-
ef0144	142246	142860	+		conserved domain protein	2.8822	0.2303	1.135	1	-	1.7677	0.871	-		1.1988	0.8501	-	1.7318	0.4023	-
ef0145	142958	143263	+		hypothetical protein	2.85	0.1934	1.8918	1	-	0.9011	0.9539	-		0.4596	0.9503	-	2.1612	0.3821	-
ef0146	143274	145979	+		surface exclusion protein putative	28.4222	4.8288	-0.0392	1	-	0.4122	0.9457	-		-0.1407	0.9544	-	-0.2901	0.7295	-
ef0147	146035	146175	+		hypothetical protein	NA	NA	NA	NA	NA	NA	NA	NA		NA	NA	NA	NA	NA	NA
ref52	146047	146164	-	ref52	sRNA	358.9855	8.2229	0.2095	1	-	0.0712	0.9764	-		0.1149	0.9565	-	0.7741	0.4277	-
ref51	146208	146271	-	ref51	sRNA	4.0007	1.6561	0.6062	1	-	-0.0769	0.9778	-		0.6317	0.9237	-	0.3916	0.7637	-
ef0149	146450	150367	+		aggregation substance putative	62.5016	5.7466	0.3014	1	-	0.5867	0.9151	-		-0.0737	0.9595	-	0.203	0.7614	-
ref53	146695	146762	-	ref53	sRNA	NA	NA	NA	NA	NA	NA	NA	NA		NA	NA	NA	NA	NA	NA
ef0150	150560	151417	-		membrane protein putative	45.2532	4.907	0.5604	1	-	0.5529	0.9171	-		0.5919	0.8174	-	1.0371	0.241	-
ef0151	151476	152030	+		hypothetical protein	4.7812	2.4924	-0.1281	1	-	-0.3063	0.9686	-		-2.1277	0.3615	-	0.3592	0.7448	-
ef0152	152073	152516	+		hypothetical protein	2.6603	1.6115	0.2185	1	-	-0.15	0.9765	-		-2.8501	0.5668	-	0.1788	0.8111	-
ef0153	152519	153367	+		cell wall surface anchor family protein	15.8547	4.0323	0.0544	1	-	0.5607	0.9464	-		-0.7874	0.861	-	-0.4249	0.7203	-
ef0154	153378	154367	+		conserved hypothetical protein	6.3315	2.2999	0.4007	1	-	0.5903	0.9375	-		-0.4623	0.9274	-	1.022	0.4137	-
ef0155	154367	154591	+		conserved hypothetical protein	2.2987	1.6368	0.1776	1	-	-0.4692	0.9696	-		-1.1533	0.8975	-	-1.2313	0.6081	-
ef0156	154604	154993	+		conserved hypothetical protein	4.2703	1.5895	0.3156	1	-	0.8703	0.9231	-		0.0397	0.9635	-	0.7327	0.6255	-
ef0157	155385	155603	-		conserved domain protein	235.0402	8.1024	-0.4068	1	-	-0.6333	0.8011	-		-0.2338	0.9185	-	0.0392	0.8178	-
ef0158	155767	158274	+		conjugal transfer protein putative	13.3731	3.5449	0.1719	1	-	0.4167	0.9484	-		0.2936	0.937	-	0.0227	0.8293	-
ef0159	158281	160245	+		membrane protein putative	49.9943	5.785	-0.1836	1	-	-0.0955	0.9724	-		-0.0425	0.9605	-	-0.3762	0.543	-
ef0160	160270	161307	+		conserved domain protein	3.0673	1.6863	0.467	1	-	-0.1916	0.9748	-		-0.2206	0.9559	-	-0.6796	0.6878	-
ef0161	161322	161612	+		hypothetical protein	NA	NA	NA	NA	NA	NA	NA	NA		NA	NA	NA	NA	NA	NA
ef0162	161645	161869	+		hypothetical protein	NA	NA	NA	NA	NA	NA	NA	NA		NA	NA	NA	NA	NA	NA
ef0163	161866	162384	+		lipoprotein putative	1.4421	-0.7192	0.706	1	-	2.1877	0.9063	-		1.8908	0.8357	-	0.404	0.8005	-
ef0164	162458	162832	+		lipoprotein putative	705.8567	9.0363	0.1468	1	-	0.2297	0.9706	-		0.6855	0.8719	-	0.8748	0.4828	-
ef0165	162915	163127	+		conserved hypothetical protein	NA	NA	NA	NA	NA	NA	NA	NA		NA	NA	NA	NA	NA	NA
ef0166	163120	164286	+		site-specific recombinase phage integrase family	10.4944	3.1228	0.5381	1	-	0.2156	0.9717	-		0.3115	0.9434	-	0.2871	0.763	-
ef0167	164365	165927	-	guaA	GMP synthase	8765.2876	13.1783	0.0594	1	-	-0.1608	0.9685	-		0.0516	0.9605	-	-0.4055	0.5747	-
ef0168	166239	167162	-		pantothenate kinase putative	1920.0074	10.925	-0.2193	1	-	-0.1066	0.9702	-		0.0978	0.9515	-	0.1102	0.7737	-
ef0169	167317	167904	+		lipase/acylhydrolase	269.3819	8.0257	0.0231	1	-	-0.149	0.9653	-		0.1693	0.9365	-	0.1795	0.7211	-
ef0170	167919	168527	+		conserved hypothetical protein	1202.26	10.5313	-0.2735	1	-	-0.3437	0.9243	-		-0.4576	0.807	-	-0.4779	0.4527	-
ef0171	168560	169573	-	adD	adenosine deaminase	223.4187	7.8296	0.2539	1	-	-0.2808	0.9559	-		0.2602	0.931	-	-0.5195	0.5141	-
ef0172	169733	170740	+		sugar-binding transcriptional regulator LacI family	699.0967	9.4119	-0.0523	1	-	-0.071	0.9751	-		0.3551	0.8846	-	-0.091	0.7976	-
ef0173	170881	172182	+	pyn	pyrimidine-nucleoside phosphorylase	795.906	9.7359	0.0024	1	-	0.1015	0.9732	-		-0.2181	0.9352	-	-0.4453	0.5343	-
ef0174	172210	172872	+	deoC	deoxyribose-phosphate aldolase	344.7713	8.6304	-0.1599	1	-	-0.2156	0.9608	-		-0.1434	0.9483	-	-0.5335	0.4472	-
ef0175	172910	173305	+	cdd	cytidine deaminase	138.31	7.3833	0.0223	1	-	-0.0569	0.9777	-		-0.3776	0.9366	-	-1.3127	0.3499	-
ef0176	173401	174474	+		basic membrane protein family	509.7942	9.1841	0.0222	1	-	0.1617	0.9735	-		-0.2411	0.9488	-	-1.3085	0.3188	-
ef0177	174528	175613	+		basic membrane protein family	3020.4704	11.9182	-0.2451	1	-	-0.3596	0.9438	-		-0.4388	0.8768	-	-0.8845	0.3194	-
ef0178	175819	177387	+		ABC transporter ATP-binding protein	2034.6109	11.3759	-0.5175	1	-	-0.4807	0.7613	-		-0.3429	0.77	-	-0.678	0.0831	-
ef0179	177371	178513	+		ABC transporter permease protein	1473.543	10.9555	-0.4972	1	-	-0.5265	0.8928	-		-0.4263	0.8275	-	-0.8256	0.2044	-
ef0180	178513	179466	+		ABC transporter permease protein	1294.0553	10.6152	-0.3337	1	-	-0.3598	0.9456	-		-0.0896	0.9577	-	-0.7046	0.4166	-
ef0183	179742	180032	+		hypothetical protein	3.6744	1.9348	-0.33	1	-	-0.1788	0.9753	-		-0.1253	0.9604	-	0.3211	0.7796	-
ef0184	180025	180336	+		hypothetical protein	24.0449	4.4177	0.238	1	-	-0.1029	0.9748	-		0.2565	0.9389	-	0.3963	0.6495	-
ef0185	180638	181804	+	deoB	phosphopentomutase	1112.7921	10.1722	-0.0643	1	-	-0.1794	0.9558	-		0.1719	0.9289	-	-0.2239	0.6412	-
ef0186	181821	182639	+	deoD-1	purine nucleoside phosphorylase	644.2881	9.4595	-0.1356	1	-	-0.1154	0.9712	-		0.0718	0.9575	-	-0.5289	0.4308	-
ef0187	182657	183364	+	deoD-2	purine nucleoside phosphorylase	799.6737	9.7174	-0.017	1	-	-0.0317	0.9772	-		0.0227	0.9625	-	-0.38	0.51	-
ef0188	183404	184342	-	fhuD	iron compound ABC transporter substrate-binding protein	23.8089	4.467	0.5012	1	-	0.1931	0.9668	-		0.0803	0.9582	-	-0.3318	0.6697	-
ef0191	184579	185379	+	fhuC	ferrichrome ABC transporter ATP-binding protein	90.7974	6.313	0.0897	1	-	0.1316	0.9731	-		0.4626	0.8882	-	0.2404	0.7462	-
ef0192	185376	186386	+	fhuB	ferrichrome ABC transporter permease protein	105.113	6.8722	0.0365	1	-	-0.0645	0.9765	-		-0.3357	0.9206	-	-0.4733	0.5783	-
ef0193	186383	187387	+	fhuG	ferrichrome ABC transporter permease protein	98.2907	6.6389	0.2094	1	-	0.036	0.9779	-		0.0766	0.9596	-	-0.5055	0.5768	-
ef0194	187516	188703	+		NADH-dependent butanol dehydrogenase putative	2854.1655	11.4859	-0.2557	1	-	-0.2733	0.9453	-		0.0212	0.9629	-	0.3745	0.5489	-
ef0195	188760	189446	-	gpm	phosphoglycerate mutase 1	12531.8628	13.5019	-0.1047	1	-	-0.1905	0.9663	-		0.7038	0.6936	-	-0.0493	0.8184	-
ef0196	189621	190196	-		site-specific recombinase resolvase family	972.7491	10.1015	-0.2809	1	-	-0.2881	0.9237	-		-0.1129	0.9471	-	-0.2135	0.6643	-
ef0197	190238	190918	-	rpiA	ribose 5-phosphate isomerase A	494.2781	8.8772	-0.0749	1	-	-0.1255	0.9707	-		0.3916	0.8639	-	0.1127	0.7865	-
ef0198	191263	191676	+	rpsL	ribosomal protein S12	9970.1903	13.288	0.2319	1	-	0.2276	0.9663	-		-0.0624	0.9607	-	-0.5538	0.546	-
ef0199	191732	192202	+	rpsG	ribosomal protein S7	7635.074	12.9797	0.257	1	-	0.1916	0.9708	-		-0.2431	0.9454	-	-0.878	0.4204	-
ef0200	192286	194367	+	fusA	translation elongation factor G	21480.4842	14.3751	0.3616	1	-	0.2977	0.9636	-		-0.1275	0.9567	-	-0.6778	0.5256	-
ef0201	194518	195705	+	tuf	translation elongation factor Tu	41550.7163	15.419	0.0587	1	-	0.0083	0.9789	-		0.0556	0.9604	-	-0.6095	0.4392	-
ef0202	195887	196711	+		phosphomethylpyrimidine kinase putative	313.6931	8.1736	0.1531	1	-	0.1041	0.9751	-		0.4648	0.9014	-	-0.2028	0.7724	-
ef0203	196983	198149	+	cfa	cyclopropane-fatty-acyl-phospholipid synthase	671.7899	9.4364	-0.1445	1	-	-0.0862	0.9708	-		-0.0441	0.9588	-	0.0512	0.8055	-
ef0205	198498	198806	+	rpsJ	ribosomal protein S10	4047.0822	12.3058	-0.2147	1	-	-0.0128	0.9788	-		-0.8461	0.6514	-	-0.7667	0.4082	-
ef0206	198828	199457	+	rplC	ribosomal protein L3	5390.7402	12.7052	-0.1101	1	-	0.1072	0.9743	-		-0.9354	0.567	-	-0.9725	0.3178	-
ef0207	199483	200106	+	rplD	ribosomal protein L4	6036.3403	12.933	-0.1218	1	-	0.1299	0.9745	-		-1.2657	0.4666	-	-1.2162	0.3161	-
ef0208	200106	200396	+	rplW	ribosomal protein L23	441.3076	9.0016	-0.0312	1	-	0.0996	0.9749	-		-0.7141	0.7821	-	-0.6307	0.4971	-
ef0209	200436	201266	+	rplB	ribosomal protein L2	5544.994	12.6308	0.2742	1	-	0.3367	0.9666	-		-0.9569	0.8185	-	-1.3804	0.3597	-
ef0210	201309	201587	+	rpsS	ribosomal protein S19	1730.5963	10.8642	0.3115	1	-	0.4139	0.9564	-		-0.8529	0.8059	-	-0.9559	0.4304	-
ef0211	201609	201956	+	rplV	ribosomal protein L22	1589.0189	10.6242	0.1889	1	-	0.4632	0.9421	-		-0.5281	0.8853	-	-0.2823	0.7399	-
ef0212	202023	202679	+	rpsC	ribosomal protein S3	2750.8236	11.4247	0.4026	1	-	0.5164	0.9515	-		-0.494	0.9229	-	-0.886	0.5053	-
ef0213	202682	203116	+	rplP	ribosomal protein L16	4166.7541	12.0011	0.5026	1	-	0.6513	0.9403	-		-0.8093	0.8632	-	-0.9306	0.5101	-
ef0214	203106	203294	+	rpmC	ribosomal protein L29	1365.1908	10.2417	0.4912	1	-	0.7826	0.9211	-		-0.6227	0.8995	-	-0.213	0.7879	-
ef0215	203318	203584	+	rpsQ	ribosomal protein S17	1505.7643	10.4358	0.446	1	-	0.7962	0.9221	-		-0.7577	0.8736	-	-0.4233	0.7245	-
ef0216	203642	204010	+	rplN	ribosomal protein L14	2113.1203	10.8577	0.6679	1	-	0.7734	0.9236	-		-0.478	0.9289	-	-0.5609	0.6697	-
ef0217	204046	204357	+	rplX	ribosomal protein L24	1715.73	10.5915	0.4937	1	-	0.7082	0.9248	-		-0.2937	0.9463	-	-0.509	0.6784	-
ef0218	204383	204922	+	rplE	ribosomal protein L5	3127.5858	11.6194	0.3089	1	-	0.4602	0.9523	-		-0.8197	0.8209	-	-0.3414	0.7355	-
ef0219	204941	205126	+	rpsN-1	ribosomal protein S14	608.7032	9.1959	0.3594	1	-	0.5338	0.9383	-		-0.6032	0.8785	-	-0.3202	0.7358	-
ef0220	205162	205560	+	rpsH	ribosomal protein S8	1459.9591	10.5155	0.3456	1	-	0.4383	0.95	-		-0.6904	0.8383	-	-0.4307	0.6739	-
ef0221	205592	206128	+	rplF	ribosomal protein L6	3907.2753	11.7983	0.4841	1	-	0.5113	0.9372	-		-0.1157	0.9576	-	-0.4373	0.6632	-
ef0223	206289	206645	+	rplR	ribosomal protein L18	2743.2358	11.466	0.3937	1	-	0.3241	0.9655	-		-0.3569	0.9386	-	-0.9927	0.4397	-
ef0224	206666	207166	+	rpsE	ribosomal protein S5	9628.4502	13.4746	0.1959	1	-	0.1551	0.9735	-		-0.9178	0.7664	-	-1.1803	0.3451	-
ef0225	207181	207360	+	rpmD	ribosomal protein L30	1939.0143	11.1658	0.1903	1	-	0.0618	0.9768	-		-0.8751	0.6811	-	-1.0285	0.3187	-
ef0226	207408	207848	+	rplO	ribosomal protein L15	9817.2202	13.53	0.1616	1	-	0.0785	0.9763	-		-1.0021	0.6144	-	-1.0709	0.3284	-
ef0227	207849	209147	+	secY	preprotein translocase SecY subunit	14706.6477	13.9212	0.0629	1	-	0.0581	0.9745	-		-0.3105	0.842	-	-0.2379	0.6211	-
ef0228	209234	209884	+	adk	adenylate kinase	2273.5166	11.2514	0.2877	1	-	0.2049	0.9704	-		-0.494	0.9034	-	-0.7862	0.4696	-
ef0229	210095	210313	+	infA	translation initiation factor IF-1	4618.5098	12.0626	0.3024	1	-	0.2911	0.9498	-		0.0042	0.9646	-	-0.0911	0.7998	-
ef0230	210346	210462	+	rpmJ	ribosomal protein L36	1082.5158	10.1287	0.3371	1	-	0.319	0.9549	-		-0.5572	0.8376	-	-0.6341	0.4732	-
ef0231	210482	210847	+	rpsM	ribosomal protein S13	2794.2873	11.458	0.2324	1	-	0.2222	0.9609	-		-0.1482	0.9483	-	-0.468	0.5174	-
ef0232	210875	211264	+	rpsK	ribosomal protein S11	3791.1229	11.8873	0.4245	1	-	0.4226	0.9562	-		-0.3081	0.9421	-	-0.9602	0.4345	-
ef0233	211345	212283	+	rpoA	DNA-directed RNA polymerase alpha subunit	5374.853	12.4079	0.2901	1	-	0.3119	0.9609	-		-0.2503	0.9434	-	-0.6423	0.5269	-
ef0234	212357	212740	+	rplQ	ribosomal protein L17	5958.7224	12.5405	0.3004	1	-	0.3141	0.9586	-		-0.2012	0.9477	-	-0.6069	0.524	-
ef0235	213015	214214	+		membrane protein putative	306.1361	8.5338	-0.3307	1	-	-0.3306	0.9189	-		-0.3918	0.7988	-	-0.3489	0.5128	-
ef0236	214272	215405	+		peptidase M20/M25/M40 family	442.1354	9.0654	-0.1791	1	-	-0.342	0.9304	-		-0.3077	0.9017	-	-0.6244	0.3848	-
ef0237	215607	216446	+		ABC transporter ATP-binding protein	887.2012	9.9702	-0.1425	1	-	-0.1716	0.9609	-		-0.0974	0.9516	-	-0.5258	0.3826	-
ef0238	216416	217291	+		ABC transporter ATP-binding protein	880.3631	10.0216	-0.3382	1	-	-0.3695	0.8894	-		-0.1686	0.921	-	-0.3578	0.43	-
ef0239	217288	218085	+		cobalt transport family protein	426.0779	8.8489	-0.2717	1	-	-0.3452	0.8979	-		0.0614	0.9547	-	-0.0565	0.7984	-
ef0241	218904	219215	-		conserved hypothetical protein	229.414	7.748	-0.0826	1	-	-0.4424	0.9116	-		0.2509	0.9173	-	0.5555	0.4034	-
ef0243	219348	220703	-	brnQ	branched-chain amino acid transport system II carrier protein	1089.6025	10.2068	-0.0845	1	-	-0.3638	0.9227	-		-0.1628	0.9424	-	-0.0064	0.8322	-
ef0244	220794	221285	-		acetyltransferase GNAT family	47.7576	5.5639	0.3334	1	-	-0.1024	0.9744	-		0.2663	0.9344	-	-0.5986	0.5	-
ef0245	221468	222043	+		decarboxylase family protein	824.6186	9.956	-0.1985	1	-	-0.4229	0.9145	-		-0.4239	0.8247	-	-0.3398	0.5785	-
ef0246	222088	222828	-		amino acid ABC transporter ATP-binding protein	540.0748	8.9388	0.1785	1	-	0.183	0.9568	-		0.3471	0.8292	-	-0.0498	0.8097	-
ef0247	222840	224423	-		amino acid ABC transporter amino acid-binding/permease protein	568.5039	9.2123	0.1142	1	-	0.1694	0.9673	-		-0.1152	0.9532	-	-0.5954	0.4267	-
ref54	224547	224817	-	ref54	sRNA	6424.6954	12.283	0.681	1	-	0.5328	0.9198	-		0.2378	0.9399	-	0.2828	0.7152	-
ef0248	224982	225278	-		hypothetical protein	3244.9616	11.3849	0.166	1	-	0.0932	0.9757	-		0.4645	0.9038	-	0.5835	0.5609	-
ef0249	225451	226164	+		transcriptional regulator Sir2 family	323.2851	8.1547	0.2438	1	-	0.1419	0.9666	-		0.5008	0.7324	-	-0.0376	0.8183	-
ef0250	226169	227014	+		maltose O-acetyltransferase putative	381.8799	8.5976	-0.0455	1	-	0.0957	0.9725	-		0.0854	0.9552	-	-0.2598	0.6605	-
ef0251	227025	227537	+		transcriptional regulator putative	559.0008	9.1904	-0.1341	1	-	-0.1511	0.9622	-		0.1686	0.9311	-	-0.2332	0.635	-
ef0252	227768	229279	+		N-acetylmuramoyl-L-alanine amidase family 4	4978.5708	12.034	0.78	1	-	0.6459	0.8772	-		-0.1292	0.9514	-	-0.4351	0.5473	-
ef0253	229558	231048	+	aldA	aldehyde dehydrogenase	15.9438	3.9791	-0.0077	1	-	0.1291	0.973	-		-0.5522	0.8505	-	0.3702	0.6555	-
ef0255	231275	232258	-	ldh-1	L-lactate dehydrogenase	9358.4252	13.1056	-0.1081	1	-	-0.1353	0.9683	-		0.4677	0.7881	-	0.1214	0.774	-
ef0256	232593	233159	+	pth	peptidyl-tRNA hydrolase	300.7092	8.1021	0.0049	1	-	0.077	0.9749	-		0.1362	0.9499	-	0.3956	0.5694	-
ef0257	233149	236718	+	mfd	transcription-repair coupling factor	1628.2307	10.7001	0.161	1	-	0.0891	0.9728	-		-0.0941	0.9534	-	-0.3673	0.5398	-
ef0258	236734	238323	+		polysaccharide biosynthesis family protein	950.022	9.9806	-0.0892	1	-	-0.0603	0.9708	-		-0.0834	0.9425	-	-0.2154	0.5154	-
ef0259	238338	238601	+		S4 RNA-binding domain protein	636.3427	9.3168	-0.1885	1	-	-0.1424	0.9657	-		0.0281	0.9619	-	0.2444	0.6462	-
ef0260	238641	238808	+		hypothetical protein	1.7563	0.7282	-1.3711	1	-	0.6842	0.9648	-		0.0468	0.9639	-	0.5807	0.7632	-
ef0261	238856	239335	+		conserved hypothetical protein	752.3325	9.6371	-0.2385	1	-	-0.1938	0.9566	-		-0.1146	0.9483	-	0.1123	0.7723	-
ef0262	239380	239859	+		S1 RNA-binding domain protein	2663.5688	11.6159	-0.3106	1	-	-0.3046	0.9341	-		-0.1029	0.9523	-	-0.5215	0.4145	-
ef0263	239945	241333	+		conserved domain protein	268.0951	8.078	0.2455	1	-	0.3282	0.953	-		-0.3285	0.9218	-	-0.465	0.5811	-
ef0264	241352	241897	+	hpt	hypoxanthine-guanine phosphoribosyltransferase	587.7388	9.1547	0.0691	1	-	0.1221	0.9619	-		-0.1098	0.9406	-	0.1262	0.7237	-
ef0265	241991	244147	+	ftsH	cell division protein FtsH	5998.1697	12.6118	0.1453	1	-	0.1845	0.9654	-		-0.3477	0.8948	-	-0.3894	0.5758	-
ef0266	244309	245205	+		chaperonin 33 kDa	336.2727	8.4033	0.0552	1	-	0.0577	0.9745	-		0.0788	0.9531	-	-0.2581	0.5921	-
ef0267	245217	246215	+		zinc-binding TIM-barrel protein nifR3 family putative	582.305	9.3114	0.0226	1	-	-0.0033	0.9791	-		-0.2844	0.8733	-	-0.4139	0.4349	-
ef0268	246309	247805	+	lysS	lysyl-tRNA synthetase	3446.7921	11.8291	-0.1367	1	-	-0.1141	0.9606	-		0.0626	0.952	-	-0.2181	0.5485	-
eftRNAVal1	253385	253457	+	eftRNAVal1	tRNA-Val	NA	NA	NA	NA	NA	NA	NA	NA		NA	NA	NA	NA	NA	NA
eftRNALys1	253464	253536	+	eftRNALys1	tRNA-Lys	NA	NA	NA	NA	NA	NA	NA	NA		NA	NA	NA	NA	NA	NA
eftRNALeu1	253553	253634	+	eftRNALeu1	tRNA-Leu	NA	NA	NA	NA	NA	NA	NA	NA		NA	NA	NA	NA	NA	NA
eftRNAThr1	253641	253716	+	eftRNAThr1	tRNA-Thr	NA	NA	NA	NA	NA	NA	NA	NA		NA	NA	NA	NA	NA	NA
eftRNAGly1	253721	253792	+	eftRNAGly1	tRNA-Gly	NA	NA	NA	NA	NA	NA	NA	NA		NA	NA	NA	NA	NA	NA
eftRNALeu2	253808	253893	+	eftRNALeu2	tRNA-Leu	NA	NA	NA	NA	NA	NA	NA	NA		NA	NA	NA	NA	NA	NA
eftRNAArg1	253908	253981	+	eftRNAArg1	tRNA-Arg	413.1579	8.8564	0.0338	1	-	-0.4157	0.9242	-		-0.1952	0.9423	-	-0.3165	0.6614	-
eftRNAPro1	253993	254066	+	eftRNAPro1	tRNA-Pro	971.1054	10.4858	-0.2653	1	-	-0.5876	0.9107	-		-1.309	0.1013	-	-1.0501	0.2187	-
eftRNAAla1	254080	254152	+	eftRNAAla1	tRNA-Ala	1086.1519	10.3943	-0.4306	1	-	-0.4119	0.9446	-		-0.5336	0.8665	-	-0.2364	0.7514	-
eftRNAMet1	254176	254249	+	eftRNAMet1	tRNA-Met	46276.7631	13.9498	0.4275	1	-	1.5322	0.9029	-		1.9804	0.6271	-	2.4434	0.2419	-
eftRNAMet2	254270	254343	+	eftRNAMet2	tRNA-Met	11446.5092	13.7935	-0.7315	1	-	-0.4002	0.9524	-		-0.6417	0.8452	-	0.042	0.8247	-
eftRNASer1	254377	254466	+	eftRNASer1	tRNA-Ser	7018.2748	13.1739	-0.3061	1	-	-0.4896	0.9154	-		-0.791	0.5454	-	-0.519	0.4852	-
eftRNAMet3	254500	254573	+	eftRNAMet3	tRNA-Met	1506.1427	11.1949	-0.597	1	-	-0.8521	0.7726	-		-1.3133	0.0571	-	-0.753	0.3693	-
eftRNAAsp1	254612	254688	+	eftRNAAsp1	tRNA-Asp	11958.5316	13.4384	-0.8299	1	-	0.2774	0.9705	-		-0.0455	0.9631	-	0.7158	0.6174	-
eftRNAGly2	254690	254760	+	eftRNAGly2	tRNA-Gly	1304.2575	10.7563	-0.5511	1	-	-0.5435	0.9164	-		-0.9457	0.474	-	-0.1835	0.765	-
eftRNAIle1	254770	254843	+	eftRNAIle1	tRNA-Ile	971.9721	10.4925	-0.4517	1	-	-0.6171	0.8863	-		-1.3823	0.0192	D	-0.726	0.358	-
eftRNAGlu1	254858	254929	+	eftRNAGlu1	tRNA-Glu	156.8153	7.9953	-0.7088	1	-	-0.6596	0.9117	-		-1.3326	0.2081	-	-1.2447	0.195	-
eftRNASer2	254942	255031	+	eftRNASer2	tRNA-Ser	3064.095	12.1492	-0.5317	1	-	-0.6606	0.9088	-		-1.2027	0.2874	-	-0.7052	0.4445	-
eftRNAMet4	255065	255138	+	eftRNAMet4	tRNA-Met	1606.5216	11.3369	-0.6698	1	-	-0.9178	0.8336	-		-1.3758	0.1345	-	-0.8346	0.3942	-
eftRNAAsp2	255187	255260	+	eftRNAAsp2	tRNA-Asp	3827.1452	12.4196	-0.5433	1	-	-0.5987	0.9124	-		-1.043	0.3916	-	-0.599	0.4916	-
eftRNAPhe1	255266	255338	+	eftRNAPhe1	tRNA-Phe	23568.51	14.7294	-0.5546	1	-	-0.3474	0.9596	-		-0.3937	0.9249	-	0.1506	0.7955	-
eftRNAGly3	255353	255423	+	eftRNAGly3	tRNA-Gly	2001.1251	11.4662	-0.2334	1	-	-0.5265	0.9196	-		-1.3127	0.1217	-	-0.7663	0.4015	-
eftRNAIle2	255437	255510	+	eftRNAIle2	tRNA-Ile	801.2689	10.0926	0.0815	1	-	-0.5105	0.9181	-		-1.2325	0.1231	-	-1.0569	0.1968	-
eftRNASer3	255521	255608	+	eftRNASer3	tRNA-Ser	132540.0125	17.2323	-0.9134	1	-	-0.1272	0.9765	-		-0.9566	0.8716	-	0.4247	0.7538	-
eftRNAGlu2	255624	255695	+	eftRNAGlu2	tRNA-Glu	1601.246	10.9253	-0.5998	1	-	-0.3499	0.9592	-		-0.6728	0.8408	-	0.0619	0.8201	-
ef0269	255938	256779	+			3.1385	1.3354	-0.4618	1	-	-0.3937	0.9707	-		0.7405	0.9223	-	0.7005	0.6998	-
ef0270	256853	258751	+	bglP-2	PTS system beta-glucoside-specific IIABC component	19.1846	4.3223	0.0564	1	-	-0.2929	0.9501	-		-0.1007	0.9547	-	0.0634	0.8112	-
ef0271	258775	260205	+	arb	glycosyl hydrolase family 1	59.7983	5.9489	-0.0944	1	-	-0.2657	0.9287	-		0.2546	0.8843	-	-0.2072	0.6644	-
ef0272	260328	261794	+		glycosyl hydrolase family 1	4.9062	2.3517	0.0416	1	-	0.3221	0.9703	-		-0.4061	0.9451	-	-0.3032	0.7834	-
ef0273	261815	262633	+		phosphoglycerate mutase family protein	13.2222	4.0424	-0.6055	1	-	-0.777	0.9073	-		-0.0846	0.9595	-	-0.3975	0.6797	-
ef0274	262771	263514	+		conserved hypothetical protein	109.3299	6.8105	-0.1046	1	-	-0.2928	0.9522	-		0.2641	0.9273	-	-0.1061	0.7952	-
ef0275	263532	264098	-		ada regulatory protein putative	74.8298	6.0365	0.3042	1	-	-0.0577	0.9764	-		0.4172	0.8706	-	0.2489	0.712	-
ef0277	264296	264727	+	ogt	methylated-DNA--protein-cysteine S-methyltransferase	12.5534	3.7256	-0.484	1	-	0.0425	0.978	-		0.0929	0.9597	-	0.0101	0.8325	-
ef0278	264740	265252	+	tag-1	DNA-3-methyladenine glycosylase I	8.0439	2.934	0.2011	1	-	0.1766	0.9734	-		0.1605	0.9561	-	-0.04	0.8271	-
ef0279	265265	265939	+		HD domain protein	16.437	3.9663	-0.1132	1	-	0.4104	0.9542	-		-0.0759	0.9607	-	0.0528	0.823	-
ef0280	266082	267017	+		cation efflux family protein	145.7004	7.3788	-0.3701	1	-	-0.1872	0.9432	-		-0.2694	0.8341	-	-0.132	0.7201	-
ef0281	267062	267460	+		hypothetical protein	NA	NA	NA	NA	NA	NA	NA	NA		NA	NA	NA	NA	NA	NA
ef0282	267559	268311	-	fabI	enoyl-(acyl-carrier-protein) reductase	5420.7723	12.4622	-0.2538	1	-	-0.2972	0.9395	-		0.06	0.9587	-	0.1481	0.7594	-
ef0283	268609	269847	+	fabF-1	3-oxoacyl-(acyl-carrier-protein) synthase II	9654.7005	13.6019	-0.297	1	-	-0.2965	0.9608	-		-0.4621	0.8964	-	-0.9197	0.3762	-
ef0284	269849	270283	+	fabZ-1	(3R)-hydroxymyristoyl-(acyl-carrier-protein) dehydratase	6360.2925	12.6458	-0.1497	1	-	-0.13	0.9692	-		0.0625	0.9583	-	0.1412	0.7628	-
ef0285	270461	271396	+	pyrD-1	dihydroorotate dehydrogenase	1056.2883	10.1918	-0.168	1	-	-0.2426	0.9497	-		-0.0895	0.9541	-	-0.2484	0.6618	-
ef0286	271435	272082	-		fibronectin-binding protein putative	556.3988	9.2068	-0.3879	1	-	-0.2492	0.9587	-		-0.0694	0.9589	-	0.1988	0.7461	-
ef0287	272436	272996	+	efp	translation elongation factor P	1973.1268	11.0243	-0.3895	1	-	-0.2834	0.9377	-		0.1857	0.9338	-	0.0207	0.8261	-
ef0288	273167	273304	+		hypothetical protein	1554.6882	10.4772	-0.1661	1	-	-0.1925	0.9702	-		0.3554	0.9266	-	0.4928	0.6115	-
ef0289	273393	274310	+	cysK	cysteine synthase B putative	814.9634	9.831	-0.0044	1	-	0.1128	0.9727	-		-0.2747	0.9242	-	-0.8088	0.3248	-
ef0290	274324	275460	+	metC	cystathionine beta-lyase	1217.5575	10.2318	-0.0281	1	-	0.0889	0.9739	-		0.1495	0.9471	-	-0.1343	0.7754	-
ef0291	275497	276927	-	celA-3	glycosyl hydrolase family 1	26.2158	4.5231	0.0466	1	-	0.0822	0.9757	-		0.842	0.6608	-	-0.255	0.74	-
ef0292	276954	278288	-	celB	PTS system IIC component	3.5496	1.2218	0.4394	1	-	0.0625	0.978	-		0.9605	0.8563	-	1.1276	0.492	-
ef0293	278462	279223	-		phosphosugar-binding transcriptional regulator putative	93.0887	6.5139	-0.0698	1	-	-0.1561	0.97	-		0.1785	0.9462	-	0.1378	0.7836	-
ef0294	279470	280012	+		conserved hypothetical protein	942.0161	9.9076	-0.1018	1	-	-0.3215	0.9464	-		-0.044	0.9613	-	0.268	0.6975	-
ef0295	280144	281511	+		V-type ATPase subunit J	288.1481	8.2116	-0.1882	1	-	-0.1596	0.9626	-		0.0133	0.9635	-	0.1102	0.7729	-
ef0296	281532	282695	+	napA	Na+/H+ antiporter	548.4771	9.2185	-0.1206	1	-	-0.2987	0.9387	-		-0.1248	0.9492	-	-0.0637	0.8077	-
ef0297	282822	283262	+	copY	transcriptional repressor CopY	50.4964	5.8283	-0.3537	1	-	-0.1954	0.9683	-		-0.1717	0.9496	-	-0.1012	0.8036	-
ef0298	283278	285764	+		copper-translocating P-type ATPase	261.2813	8.2441	-0.2614	1	-	-0.1211	0.9735	-		-0.0839	0.9587	-	-0.6987	0.4394	-
ef0299	285786	285992	+	copZ	copper transport protein CopZ	70.62	6.2737	-0.3008	1	-	-0.5055	0.8932	-		0.1376	0.9456	-	-0.078	0.7991	-
ef0300	286036	287406	-		membrane protein putative	111.62	6.7655	-0.1167	1	-	-0.2175	0.9553	-		0.2086	0.9274	-	0.2463	0.6625	-
ef0301	287406	287795	-		transcriptional regulator GntR family	48.4977	5.4495	-0.2089	1	-	-0.2171	0.9634	-		0.4836	0.8343	-	0.4899	0.5175	-
ef0302	287945	289330	+	pepC	aminopeptidase C	997.1969	9.7357	0.3956	1	-	0.4794	0.8979	-		0.049	0.9597	-	0.1429	0.7579	-
ef0303	289354	290568	-		phage integrase	82.541	5.9887	0.3171	1	-	0.7602	0.7848	-		0.3655	0.8839	-	0.3569	0.6015	-
ef0304	290724	291254	-		lipoprotein putative	76.6883	5.9567	0.0929	1	-	0.7505	0.895	-		0.2912	0.9337	-	0.2782	0.7286	-
ef0305	291290	291967	-		conserved domain protein	34.3402	4.405	0.5088	1	-	1.5148	0.2467	-		0.3872	0.9218	-	0.6318	0.5357	-
ef0306	291987	292349	-		transcriptional regulator Cro/CI family	15.2315	3.5552	0.1142	1	-	0.7465	0.9039	-		0.2777	0.939	-	0.5492	0.5714	-
ef0307	292475	292687	+		transcriptional regulator Cro/CI family	41.2055	5.3793	-0.5356	1	-	-0.3405	0.9592	-		0.1579	0.9538	-	0.4137	0.6705	-
ef0308	292784	293119	+		conserved hypothetical protein	7.7247	3.0024	-0.0743	1	-	0.4407	0.9499	-		-0.1749	0.9535	-	-0.5646	0.6208	-
ef0309	293125	293397	+		excisionase putative	4.887	2.5895	-0.3318	1	-	0.1686	0.9733	-		-0.3429	0.9393	-	-1.3763	0.3775	-
ef0310	293401	293541	+		hypothetical protein	2.1706	1.5335	-0.2799	1	-	-0.1199	0.9771	-		-0.1523	0.9601	-	-2.586	0.3773	-
ef0311	293609	293809	+		hypothetical protein	2.7273	1.0659	0.9443	1	-	0.9508	0.9278	-		0.0958	0.9618	-	-1.135	0.6006	-
ef0312	293815	294033	+		aspartate 1-decarboxylase domain protein	2.342	0.5123	1.0447	1	-	1.6566	0.886	-		-0.434	0.9498	-	0.2075	0.809	-
ef0313	294030	294209	+		hypothetical protein	1.7038	0.8411	0.2633	1	-	-0.407	0.9723	-		0.3346	0.955	-	-0.222	0.8117	-
ef0314	294210	294404	+		hypothetical protein	6.104	2.4916	-0.0995	1	-	0.2308	0.9716	-		-0.059	0.9623	-	0.5151	0.6806	-
ref55	294426	294479	-	ref55	sRNA	NA	NA	NA	NA	NA	NA	NA	NA		NA	NA	NA	NA	NA	NA
ef0315	294515	295204	+		conserved hypothetical protein	11.3208	2.7892	0.8343	1	-	1.4122	0.6878	-		1.0258	0.7301	-	-0.2472	0.7764	-
ef0316	295191	295442	+		hypothetical protein	2.7759	0.7518	0.8149	1	-	1.2906	0.9205	-		-0.3451	0.9543	-	1.2635	0.5523	-
ef0317	295417	295608	+		transcriptional regulator Cro/CI family	NA	NA	NA	NA	NA	NA	NA	NA		NA	NA	NA	NA	NA	NA
ef0318	295624	296103	+		conserved hypothetical protein	6.2766	2.9315	-0.4061	1	-	0.2043	0.9747	-		-0.3082	0.9522	-	-1.1311	0.551	-
ef0319	296106	297278	+		conserved hypothetical protein	19.2323	4.4471	0.0184	1	-	0.4288	0.9597	-		-0.7326	0.8782	-	-1.0533	0.4499	-
ef0320	297278	297526	+		hypothetical protein	3.7859	1.8505	-0.1564	1	-	0.9494	0.9313	-		-0.4047	0.9483	-	-0.372	0.7782	-
ef0321	297542	297871	+		hypothetical protein	1.9979	0.5208	0.3716	1	-	1.5918	0.8979	-		-0.2991	0.9556	-	0.503	0.7586	-
ef0322	297898	298473	+		conserved hypothetical protein	9.8702	3.1694	0.0938	1	-	0.4803	0.9579	-		0.293	0.9483	-	-0.1561	0.8059	-
ef0323	298526	298747	+		hypothetical protein	4.4023	1.7028	0.2151	1	-	0.3358	0.9693	-		0.8613	0.8724	-	0.3279	0.7727	-
ef0324	298734	299282	+		hypothetical protein	5.9823	2.566	0.0872	1	-	0.6448	0.9405	-		-0.0466	0.963	-	-1.0754	0.4986	-
ef0325	299279	301240	+		DNA polymerase putative	50.812	5.7242	0.3288	1	-	0.3016	0.9651	-		-0.5086	0.9083	-	-0.6745	0.5577	-
ef0326	301253	301492	+		conserved hypothetical protein	4.391	2.0853	0.0551	1	-	0.2957	0.974	-		-0.3878	0.9529	-	0.1522	0.8183	-
ef0327	301511	301813	+		hypothetical protein	5.748	1.974	0.5144	1	-	1.3551	0.8888	-		0.3328	0.9489	-	0.187	0.8048	-
ef0328	302015	304453	+		conserved hypothetical protein	80.214	6.4598	0.1539	1	-	0.3171	0.964	-		-0.8462	0.8034	-	-0.6281	0.578	-
ef0329	304826	305146	+		conserved hypothetical protein	3.8109	1.5763	0.3789	1	-	0.4327	0.9673	-		0.1269	0.9606	-	0.4162	0.7633	-
ef0330	305153	306526	+		SNF2 domain protein	17.8107	3.8675	0.4245	1	-	1.0525	0.905	-		-0.1155	0.9597	-	-0.3301	0.7615	-
ef0331	306700	307140	+		conserved hypothetical protein	25.1011	4.5494	-0.2119	1	-	0.0798	0.9755	-		0.0785	0.9586	-	0.4372	0.5812	-
ef0332	307231	307680	+		conserved hypothetical protein	301.1337	8.6429	-0.0091	1	-	-0.2684	0.9693	-		-1.1927	0.6934	-	-0.9893	0.4499	-
ef0333	307677	308933	+		conserved hypothetical protein TIGR01630	81.441	6.0541	0.2456	1	-	0.6702	0.6836	-		0.1956	0.9279	-	0.2863	0.6012	-
ef0334	308948	310480	+		portal protein	103.0179	6.2613	0.5689	1	-	0.9305	0.7282	-		0.1909	0.9448	-	0.2566	0.7197	-
ef0335	310410	311873	+		minor head protein	358.9162	8.2477	0.0646	1	-	0.1073	0.9712	-		0.2663	0.9085	-	0.6607	0.3213	-
ef0336	311866	312069	+		hypothetical protein	361.8529	8.4445	-0.1406	1	-	-0.2669	0.961	-		0.3044	0.9271	-	0.2917	0.7083	-
ef0337	312127	312336	+		hypothetical protein	11.8644	3.2099	0.5736	1	-	0.8495	0.922	-		0.2004	0.9554	-	0.0626	0.8243	-
ef0338	312473	313045	+		scaffold protein	97.6829	6.1903	0.6217	1	-	1.0175	0.8798	-		0.0327	0.9633	-	0.1534	0.798	-
ef0339	313061	313924	+		major capsid protein putative	98.172	6.0817	0.6779	1	-	1.0535	0.7919	-		0.426	0.9094	-	0.315	0.7177	-
ef0340	314062	314214	+		hypothetical protein	18.0636	3.9172	0.4365	1	-	0.5743	0.9238	-		0.1241	0.9568	-	0.1194	0.8041	-
ef0341	314218	314760	+		hypothetical protein	51.2027	5.5255	0.1494	1	-	0.3005	0.9464	-		0.0102	0.9641	-	0.2914	0.6616	-
ef0342	314760	315098	+		hypothetical protein	31.7811	4.816	0.091	1	-	0.6139	0.9257	-		0.1036	0.959	-	0.0446	0.8251	-
ef0343	315085	315516	+		conserved hypothetical protein TIGR01725	92.7737	6.6007	0.0427	1	-	0.577	0.9242	-		-0.8293	0.7823	-	-0.5092	0.6218	-
ef0344	315520	315903	+		hypothetical protein	59.0859	5.5991	0.4844	1	-	0.7347	0.9173	-		0.0647	0.9614	-	0.0002	0.8345	-
ef0345	315890	316516	+		conserved domain protein	86.1455	6.1819	0.1647	1	-	0.5486	0.9178	-		0.0325	0.9627	-	0.4307	0.6066	-
ef0346	316585	317073	-		hypothetical protein	11.0248	3.0423	0.8919	1	-	0.9651	0.926	-		-0.498	0.9406	-	0.2402	0.7982	-
ef0347	317086	317373	+		peptide methionine sulfoxide reductase domain protein	8.836	2.903	-0.1543	1	-	0.7415	0.9174	-		-0.1083	0.959	-	0.5228	0.6395	-
ef0348	317373	320522	+		tail protein	220.0656	7.4818	0.5226	1	-	0.6657	0.8823	-		0.0492	0.9609	-	0.1434	0.7785	-
ef0349	320535	321410	+		tail protein putative	76.4342	6.1906	0.1556	1	-	0.3389	0.9437	-		-0.0059	0.9645	-	-0.1823	0.7581	-
ef0350	321410	322495	+		conserved hypothetical protein	89.5321	6.2633	0.1894	1	-	0.4475	0.924	-		0.1629	0.9491	-	0.2862	0.7016	-
ef0351	322506	323540	+		structural protein putative	72.0731	5.9108	0.3447	1	-	0.7259	0.9051	-		0.1733	0.9512	-	-0.0849	0.8119	-
ef0352	323551	324342	+		hypothetical protein	115.5045	6.7524	0.0236	1	-	0.5355	0.9091	-		0.0088	0.9642	-	-0.1647	0.7653	-
ef0353	324418	324672	+		holin putative	33.4795	4.8489	0.2426	1	-	0.5377	0.923	-		0.1009	0.9578	-	0.2018	0.7691	-
ef0354	324675	324881	+		holin putative	45.1157	5.3466	0.2129	1	-	0.0121	0.9787	-		0.1505	0.9455	-	0.2936	0.6396	-
ef0355	324884	326185	+		endolysin putative	141.2312	6.993	0.0545	1	-	0.2358	0.9529	-		0.4016	0.8325	-	0.0292	0.823	-
eftRNAMet5	326260	326333	+	eftRNAMet5	tRNA-Met	89.1786	7.1853	-0.7656	1	-	-0.6549	0.9592	-		-2.4404	0.3916	-	-0.6273	0.7219	-
ef0356	326447	326572	-		hypothetical protein	NA	NA	NA	NA	NA	NA	NA	NA		NA	NA	NA	NA	NA	NA
ef0357	326550	327170	-		conserved hypothetical protein	29.4573	4.4114	0.4791	1	-	0.3051	0.9576	-		0.7398	0.7438	-	0.7201	0.4288	-
ef0358	327192	328166	-		glyoxalase family protein	131.1534	7.1735	-0.1778	1	-	-0.2939	0.9173	-		-0.2522	0.8714	-	-0.0097	0.8295	-
ef0359	328453	328788	+	sugE-1	sugE protein	6.0144	2.7501	-0.868	1	-	-0.7491	0.9414	-		0.0016	0.9649	-	0.343	0.7641	-
ef0360	328785	329096	+	sugE-2	sugE protein	14.9207	3.7922	0.3232	1	-	0.1234	0.9738	-		-0.2699	0.9385	-	0.3427	0.691	-
ef0361	329192	330238	-		chitinase family 2	24.3932	4.3306	0.0418	1	-	0.0626	0.9768	-		0.7722	0.7488	-	0.3352	0.6978	-
ef0362	330281	330865	-		chitin binding protein putative	6.113	2.1419	0.5279	1	-	0.3751	0.9657	-		0.8878	0.8402	-	0.71	0.6109	-
ef0363	331108	332286	+		ISEf1 transposase	NA	NA	NA	NA	NA	NA	NA	NA		NA	NA	NA	NA	NA	NA
ef0365	332486	333220	+		conserved hypothetical protein	287.624	7.9867	0.1613	1	-	0.2155	0.9343	-		0.3497	0.764	-	0.1583	0.6927	-
ef0366	333271	334104	+		conserved hypothetical protein	438.4236	8.797	0.0999	1	-	0.092	0.9731	-		-0.0147	0.9636	-	-0.3199	0.6077	-
ef0367	334121	334657	+		conserved hypothetical protein	201.8637	7.3781	0.3252	1	-	0.1181	0.9608	-		0.4916	0.2946	-	0.383	0.3547	-
ef0368	334680	336032	-		aspartate kinase	1226.5314	9.9496	0.408	1	-	0.188	0.9507	-		0.4648	0.6321	-	0.4388	0.3891	-
ef0369	336219	336905	+		hydrolase haloacid dehalogenase-like family	568.8195	9.0509	-0.01	1	-	0.0796	0.9711	-		0.1651	0.9239	-	0.2511	0.5677	-
ef0370	337091	338827	+	ezrA	conserved hypothetical protein	2108.0549	10.9148	0.1052	1	-	0.1831	0.9335	-		0.2623	0.8087	-	0.0717	0.775	-
ef0371	338954	340099	+		aminotransferase class V	518.7152	9.2415	-0.2699	1	-	-0.2277	0.9594	-		-0.1606	0.9457	-	-0.4938	0.4864	-
ef0372	340151	340843	-	err13	DNA-binding response regulator	105.5111	6.5573	0.2602	1	-	0.0254	0.9777	-		0.2356	0.9123	-	0.26	0.6295	-
ef0373	340840	342321	-	erk13	sensor histidine kinase	144.3066	6.6349	0.2936	1	-	0.3251	0.9513	-		0.7598	0.6871	-	1.0615	0.2047	-
ef0374	342508	343485	+		lipoprotein putative	1.9008	0.4528	1.1103	1	-	1.1197	0.9385	-		-1.7508	0.8588	-	0.7574	0.7204	-
ef0375	343670	344635	+		hypothetical protein	6.7052	2.4665	-0.0876	1	-	0.564	0.9504	-		0.504	0.9258	-	0.3726	0.7471	-
ef0376	344854	345897	+		hypothetical protein	11.7087	3.7453	0.0765	1	-	0.0245	0.9784	-		-0.4752	0.8963	-	-0.7636	0.4591	-
ef0377	346269	346874	+		ankyrin repeat family protein	163.2214	7.1214	0.148	1	-	0.2	0.957	-		0.3465	0.8514	-	0.421	0.4674	-
ef0378	346926	348137	+			369.0482	8.4753	-0.0591	1	-	-0.0708	0.9731	-		0.3436	0.8163	-	0.0093	0.8301	-
ef0379	348247	348666	-		death-on-curing family protein	54.23	5.4929	0.2682	1	-	0.5546	0.9321	-		0.3146	0.9379	-	0.15	0.7964	-
ef0380	348663	348902	-		conserved hypothetical protein	61.5535	5.8913	-0.105	1	-	0.0836	0.9766	-		0.2245	0.9501	-	0.0382	0.8268	-
ef0381	349003	349821	-		conserved hypothetical protein	28.0705	4.3842	0.7087	1	-	0.8728	0.9115	-		-0.1289	0.9581	-	0.4452	0.6981	-
ef0382	349790	351382	-		conserved hypothetical protein	51.5452	5.4046	0.3704	1	-	0.4724	0.9195	-		0.0527	0.9606	-	0.4262	0.5713	-
ef0383	351505	354516	+		protein FdrA/conserved hypothetical protein	9.3175	3.7963	-0.8192	1	-	-0.3239	0.9663	-		-1.0097	0.7924	-	-1.0802	0.4374	-
ef0384	354509	355342	+		hypothetical protein	1.802	1.1906	-0.9139	1	-	0.0201	0.979	-		0.0398	0.9638	-	-1.3434	0.5629	-
ef0385	355352	356605	+		major facilitator family transporter	5.2599	2.5634	-0.2659	1	-	-0.3191	0.9669	-		-0.5175	0.9198	-	0.1466	0.8037	-
ef0386	356740	357678	+	arcC-2	carbamate kinase	3.6515	1.7989	0.3499	1	-	-0.0647	0.9779	-		0.0228	0.9641	-	-0.196	0.8041	-
ef0387	357685	358905	+		sodium/dicarboxylate symporter family protein	10.8567	2.908	0.2296	1	-	0.2004	0.9706	-		1.3492	0.2613	-	0.6443	0.5377	-
ef0388	358995	360056	+	allD	ureidoglycolate dehydrogenase	16.4268	4.492	-0.3043	1	-	-0.5368	0.9236	-		-0.6714	0.8166	-	-0.8398	0.4143	-
ef0389	360122	361477	+		membrane protein putative	13.5957	3.6992	-0.0403	1	-	-0.1101	0.9741	-		0.1622	0.95	-	0.1896	0.7651	-
ef0390	361493	362725	+		N-acyl-D-amino-acid deacylase family protein	11.7881	3.6459	0.0653	1	-	0.2065	0.9712	-		-0.3563	0.9359	-	-0.3287	0.741	-
ef0392	363117	365411	+		hypothetical protein	35.8654	4.9022	0.4042	1	-	0.5307	0.924	-		0.2148	0.9466	-	0.0852	0.8119	-
ef0393	365503	365667	-		hypothetical protein	NA	NA	NA	NA	NA	NA	NA	NA		NA	NA	NA	NA	NA	NA
ef0394	365868	367217	+	salB (or sagA)	secreted antigen putative	8680.3152	13.2524	0.3017	1	-	-0.0303	0.9782	-		-0.5236	0.8757	-	-0.8879	0.3909	-
ref56	367328	367527	+	ref56	sRNA	2193.4292	10.3663	0.4602	1	-	0.4058	0.9588	-		1.0432	0.7426	-	1.3489	0.3179	-
ef0395	367625	368752	+		methionine synthase putative	163.5717	7.2889	-0.1169	1	-	-0.1765	0.9676	-		0.3225	0.912	-	0.2402	0.7205	-
ef0396	368804	369988	-		conserved hypothetical protein	829.1817	9.6267	-0.1515	1	-	-0.1966	0.9541	-		0.2679	0.8889	-	0.3397	0.5227	-
ef0397	370004	370519	-		conserved hypothetical protein	269.1956	7.9597	-0.1337	1	-	-0.1263	0.9712	-		0.2815	0.9185	-	0.443	0.5344	-
ef0398	370596	370697	+		hypothetical protein	NA	NA	NA	NA	NA	NA	NA	NA		NA	NA	NA	NA	NA	NA
ef0399	370712	371398	+		conserved hypothetical protein	1231.3188	10.7399	-0.6659	1	-	-0.6157	0.8951	-		-0.85	0.4918	-	-0.3901	0.5965	-
ef0400	371395	372339	+		conserved hypothetical protein	1241.0982	10.4356	-0.313	1	-	-0.23	0.9393	-		-0.2088	0.9113	-	-0.0604	0.8008	-
ef0401	372355	372996	+	pcp	pyrrolidone-carboxylate peptidase	1267.6048	10.408	-0.0616	1	-	-0.1029	0.973	-		0.0132	0.9638	-	-0.3832	0.5792	-
ef0402	373586	374989	+	nhaC-1	Na+/H+ antiporter	1038.8145	10.2457	-0.2241	1	-	-0.318	0.9289	-		-0.3992	0.8312	-	-0.2119	0.7024	-
ef0403	375141	375575	+	llrb	transcriptional regulator MarR family	59.275	5.9924	-0.1105	1	-	0.0258	0.9775	-		-0.078	0.9542	-	-0.3828	0.4818	-
ef0404	375580	376215	+		nitroreductase family protein	95.3495	6.3962	0.0186	1	-	0.0548	0.9748	-		0.5105	0.5616	-	0.2312	0.6247	-
ef0405	376258	377091	-		hydrolase haloacid dehalogenase-like family	155.1567	7.1802	-0.0204	1	-	-0.0406	0.9764	-		0.3461	0.8346	-	0.1597	0.7305	-
ef0406	377290	379017	+		PTS system IIBC component	115.7097	6.7977	0.2375	1	-	0.098	0.9723	-		0.0196	0.9631	-	-0.1055	0.785	-
ef0407	379008	381041	+		transcriptional regulator putative	78.8576	6.3397	0.0289	1	-	0.127	0.9675	-		-0.0732	0.9555	-	-0.3552	0.5252	-
ef0408	381052	381486	+		PTS system IIA component	17.4285	4.4685	-0.2946	1	-	-0.6677	0.9078	-		-0.2757	0.9339	-	-0.5756	0.5268	-
ref57	381638	381677	+	ref57	sRNA	7.0322	2.0863	1.0198	1	-	0.8962	0.9184	-		1.1277	0.7645	-	0.0684	0.8233	-
ef0409	381741	381896	-		hypothetical protein	32.4436	5.3646	-0.4552	1	-	-0.764	0.8819	-		-0.5503	0.8365	-	-0.1708	0.7738	-
ef0411	382082	383854	+		PTS system mannitol-specfic IIBC components	3.0988	0.6477	1.1855	1	-	1.0986	0.9279	-		1.2429	0.8497	-	0.8374	0.6735	-
ef0412	383869	384306	+	mltF	PTS system mannitol-specific IIA component	NA	NA	NA	NA	NA	NA	NA	NA		NA	NA	NA	NA	NA	NA
ef0413	384321	385475	+	mtlD	mannitol-1-phosphate 5-dehydrogenase	2.4497	0.5521	0.4608	1	-	0.9412	0.9442	-		1.6298	0.7699	-	0.361	0.7874	-
ef0414	385542	386657	-		oxidoreductase DadA family	434.1177	9.0338	-0.1298	1	-	-0.2307	0.9612	-		-0.319	0.9121	-	-0.8011	0.3341	-
ef0415	386736	387374	-		conserved hypothetical protein	70.7805	6.0433	0.1155	1	-	0.1226	0.9715	-		0.148	0.9482	-	0.1256	0.7829	-
ef0417	387695	388873	+		conserved hypothetical protein	99.0475	6.6948	-0.0415	1	-	-0.0069	0.979	-		-0.1687	0.9452	-	-0.0898	0.8007	-
ef0418	388883	390819	+			362.8717	8.5134	0.1715	1	-	-0.0617	0.9734	-		0.0026	0.9646	-	-0.1776	0.6742	-
ef0419	390874	391578	-		conserved hypothetical protein	10331.6318	13.3965	-0.1979	1	-	-0.2913	0.9191	-		0.1851	0.9187	-	-0.0519	0.8048	-
ef0420	391578	393095	-		drug resistance transporter EmrB/QacA family protein	11857.4929	13.6603	-0.1477	1	-	-0.2582	0.9191	-		-0.0548	0.9557	-	-0.1887	0.6359	-
ef0421	393208	393663	+		transcriptional regulator MerR family	80.5735	6.4914	-0.2688	1	-	-0.2355	0.957	-		-0.0768	0.9572	-	-0.2164	0.7188	-
ef0422	393794	394546	+		transcriptional regulator IclR family	187.1065	7.5776	-0.3654	1	-	-0.2289	0.9666	-		0.1325	0.9548	-	0.2276	0.7553	-
ef0423	394707	395354	+	eda-1	2-dehydro-3-deoxyphosphogluconate aldolase/4-hydroxy-2-oxoglutarate aldolase	9.1599	3.6126	-0.2941	1	-	-0.592	0.9224	-		-0.639	0.8391	-	-0.6714	0.5189	-
ef0424	395359	396366	+		2-dehydro-3-deoxygluconokinase putative	13.9358	3.7983	0.3387	1	-	0.041	0.9779	-		0.2425	0.9456	-	-0.6779	0.5433	-
ef0425	396388	397218	+	kduI-1	4-deoxy-l-threo-5-hexosulose-uronate ketol-isomerase	8.1864	3.06	-0.2023	1	-	0.0322	0.9784	-		0.1406	0.9573	-	-0.333	0.7497	-
ef0426	397240	398028	+		gluconate 5-dehydrogenase putative	24.0907	4.7558	-0.1378	1	-	0.1258	0.9722	-		-0.5901	0.8025	-	-0.3528	0.6456	-
ef0428	398252	399364	+		conserved hypothetical protein	NA	NA	NA	NA	NA	NA	NA	NA		NA	NA	NA	NA	NA	NA
ef0429	399385	400392	+		TRAP dicarboxylate transporter DctP subunit	2.7613	1.5739	-0.297	1	-	0.0361	0.9786	-		-0.944	0.9	-	0.4106	0.7638	-
ef0430	400407	400883	+		TRAP dicarboxylate transporter DctQ subunit	NA	NA	NA	NA	NA	NA	NA	NA		NA	NA	NA	NA	NA	NA
ef0431	400919	402214	+		TRAP dicarboxylate transporter DctM subunit	12.4536	3.689	-0.3704	1	-	-0.2065	0.9699	-		-0.5928	0.8694	-	0.701	0.4872	-
ef0432	402362	403234	-	eda-1	transcriptional regulator AraC family	32.9526	4.7933	0.0129	1	-	0.0248	0.9785	-		0.4758	0.9103	-	0.613	0.5713	-
ef0433	403381	404865	+		rhamnulokinase putative	NA	NA	NA	NA	NA	NA	NA	NA		NA	NA	NA	NA	NA	NA
ef0434	404862	406148	+	rhaA	L-rhamnose isomerase	NA	NA	NA	NA	NA	NA	NA	NA		NA	NA	NA	NA	NA	NA
ef0435	406185	407024	+	rhaD	rhamnulose-1-phosphate aldolase	NA	NA	NA	NA	NA	NA	NA	NA		NA	NA	NA	NA	NA	NA
ef0436	407021	407332	+		conserved hypothetical protein	NA	NA	NA	NA	NA	NA	NA	NA		NA	NA	NA	NA	NA	NA
ef0437	407542	408462	+		transcriptional regulator AraC family	3.2695	0.2046	1.9036	1	-	1.0846	0.9341	-		1.5063	0.8089	-	2.2655	0.3143	-
ef0438	408455	409300	+		conserved domain protein	29.2212	4.485	0.4302	1	-	-0.04	0.9781	-		0.2845	0.944	-	0.9914	0.4145	-
ef0439	409383	409583	-		immunity protein PlnM putative	16.7765	4.0219	-0.3913	1	-	-0.511	0.9407	-		-0.0723	0.9607	-	0.7578	0.4743	-
ef0440	409689	411170	-		di-/tripeptide transporter	2018.8732	11.0734	-0.1732	1	-	-0.3823	0.9198	-		0.0839	0.9554	-	-0.0441	0.8166	-
ef0441	411372	411482	-		hypothetical protein	NA	NA	NA	NA	NA	NA	NA	NA		NA	NA	NA	NA	NA	NA
ef0442	411489	411710	+		hypothetical protein	NA	NA	NA	NA	NA	NA	NA	NA		NA	NA	NA	NA	NA	NA
ef0443	411989	412588	+		LysM domain protein	1278.9546	10.6979	0.1606	1	-	-0.6801	0.8362	-		-0.5759	0.7419	-	-1.1902	0.0398	D
ef0444	412658	413131	-			275.4284	8.0505	0.0364	1	-	-0.1131	0.9729	-		0.417	0.8761	-	-0.1363	0.7821	-
ef0445	413203	414018	+	menB	naphthoate synthase	1800.6233	10.7563	-0.0108	1	-	-0.1198	0.9675	-		0.2858	0.8727	-	0.1031	0.7737	-
ef0446	414023	415480	+	menE	O-succinylbenzoic acid--CoA ligase putative	638.7619	9.4326	-0.117	1	-	-0.1475	0.9699	-		0.1144	0.9537	-	-0.4814	0.5219	-
ef0447	415477	416844	+	menD	menaquinone-specific isochorismate synthase putative	676.4327	9.6834	-0.1897	1	-	-0.1801	0.9695	-		-0.3097	0.9277	-	-0.8676	0.3689	-
ef0448	416844	418577	+	menF	2-succinyl-6-hydroxy-2 4-cyclohexadiene-1-carboxylic acid synthase/2-oxoglutarate decarboxylase	720.0584	9.5488	-0.0284	1	-	-0.0613	0.9761	-		0.1948	0.9415	-	-0.4653	0.5327	-
ef0449	418586	419389	+		hydrolase alpha/beta hydrolase fold family	570.6904	9.2259	-0.0144	1	-	-0.022	0.9782	-		0.0756	0.9581	-	-0.4379	0.5501	-
ef0450	419390	420493	+		mandelate racemase/muconate lactonizing enzyme family protein	661.1824	9.3838	-0.0397	1	-	-0.0973	0.9723	-		0.2425	0.9189	-	-0.2199	0.6976	-
ef0451	420550	421248	-		glucosamine-6-phosphate isomerase putative	176.3111	7.5544	0.0863	1	-	-0.015	0.9787	-		0.0206	0.9636	-	-0.6814	0.4473	-
ef0452	421500	423026	-		AMP-binding family protein	2151.1245	11.0603	-0.0698	1	-	-0.0937	0.9719	-		0.3266	0.8648	-	-0.1633	0.7353	-
ef0453	423247	423648	+	ohr ( gsp65)	OsmC/Ohr family protein	2363.6172	10.834	-0.1978	1	-	-0.169	0.969	-		0.7065	0.721	-	1.0578	0.1945	-
ef0454	423692	424471	-		conserved hypothetical protein	48.4824	5.5953	-0.0853	1	-	-0.0653	0.9754	-		0.0285	0.9623	-	0.0949	0.7937	-
ef0455	424632	425435	+		PTS system IIC component	2.6015	0.3524	1.1797	1	-	1.136	0.9431	-		0.4231	0.9528	-	1.8612	0.4532	-
ef0456	425428	426246	+		PTS system IID component	2.1362	1.0837	0.1553	1	-	0.9477	0.9495	-		-1.064	0.9156	-	-0.4229	0.7854	-
ef0457	426277	426753	+		PTS system IIB component	19.2672	4.5133	-0.6473	1	-	-0.4742	0.9231	-		0.069	0.9594	-	-0.2098	0.7505	-
ef0458	426770	427621	+		phosphosugar-binding transcriptional regulator putative	64.5545	5.9581	-0.0691	1	-	-0.2708	0.9365	-		0.0259	0.962	-	0.4633	0.4136	-
ef0459	427624	428526	+		glucokinase regulator-related protein	53.0653	5.7657	-0.0153	1	-	-0.1516	0.9705	-		0.1524	0.95	-	-0.1487	0.7796	-
ef0460	428539	429528	+		conserved hypothetical protein	39.2282	5.5071	-0.213	1	-	-0.3174	0.9405	-		-0.1906	0.9386	-	-0.297	0.6483	-
ef0461	429538	429957	+		PTS system IIA component	43.4579	5.7809	-0.2973	1	-	-0.6544	0.9142	-		-0.2094	0.9468	-	-0.661	0.4982	-
ef0462	429992	430801	-		conserved domain protein	834.9107	9.6707	-0.1214	1	-	-0.2274	0.9547	-		0.1861	0.936	-	0.2732	0.6443	-
ef0463	430995	431603	+	sodA	superoxide dismutase Mn	5734.9224	12.4846	-0.157	1	-	-0.2748	0.931	-		0.0241	0.9622	-	0.3368	0.5308	-
ef0464	431752	432732	+	dapF	diaminopimelate epimerase	178.0379	7.633	-0.0222	1	-	-0.1168	0.9677	-		-0.5039	0.6317	-	-0.1913	0.687	-
ef0465	432882	434090	+		transcriptional regulator	5298.1159	12.4573	0.2134	1	-	0.013	0.9786	-		-0.1458	0.9454	-	-0.6472	0.349	-
ef0466	434221	434922	+	nagB	glucosamine-6-phosphate isomerase	80.543	6.217	0.0559	1	-	0.2109	0.9533	-		0.4179	0.7918	-	-0.1264	0.7638	-
ef0467	435018	435719	+		MgtC family protein	238.5729	7.9709	0.0636	1	-	-0.0435	0.9764	-		-0.0427	0.9602	-	-0.3776	0.5127	-
ef0468	435878	436447	+		LemA family protein	41.6969	4.4695	0.397	1	-	1.3566	0.565	-		1.0709	0.5987	-	1.2921	0.2366	-
ef0469	436492	437778	+		conserved domain protein	76.6744	6.1379	0.1358	1	-	0.7158	0.9097	-		-0.4538	0.9054	-	-0.0005	0.8344	-
ef0470	437818	438783	-	nrdF	ribonucleoside-diphosphate reductase 2 beta subunit	1136.2069	10.0653	0.17	1	-	0.1188	0.9635	-		0.098	0.9454	-	0.0274	0.8183	-
ef0471	438984	441143	-	nrdE	ribonucleoside-diphosphate reductase 2 alpha subunit	706.9021	9.3128	0.4894	1	-	0.3516	0.9162	-		-0.0481	0.9591	-	-0.134	0.7525	-
ef0472	441124	441501	-	nrdI	nrdI protein	959.4196	9.8895	0.2602	1	-	-0.0354	0.9769	-		-0.1093	0.9493	-	-0.064	0.8033	-
ef0473	441503	441727	-	nrdH	ribonucleoside-diphosphate reductase 2 NrdH-redoxin	2528.8794	11.4602	-0.2075	1	-	-0.4968	0.9233	-		-0.2495	0.9388	-	0.1004	0.804	-
ef0475	442241	442714	+	feoA	ferrous iron transport protein A	48.6917	5.6091	0.3691	1	-	-0.2957	0.962	-		-0.0055	0.9646	-	-0.1558	0.7894	-
ef0476	442711	444861	+	feoB	ferrous iron transport protein B	216.3475	7.8162	0.0872	1	-	-0.1344	0.97	-		-0.0075	0.9643	-	-0.2488	0.6941	-
ef0477	444868	445005	+		hypothetical protein	26.7793	4.9672	-0.1005	1	-	-0.3388	0.9471	-		-0.1828	0.9454	-	-0.5292	0.5162	-
ef0478	445197	445292	+		hypothetical protein	516.6014	9.1159	-0.3851	1	-	-0.6352	0.9169	-		-0.0225	0.9636	-	0.333	0.7071	-
ef0479	445282	446451	-		site-specific recombinase phage integrase family	145.3403	7.1141	0.0262	1	-	-0.238	0.957	-		0.2621	0.9208	-	0.225	0.7129	-
ef0480	446495	446725	-		excisionase putative	NA	NA	NA	NA	NA	NA	NA	NA		NA	NA	NA	NA	NA	NA
eftRNALys2	446802	446874	+	eftRNALys2	tRNA-Lys	2434.8723	11.7899	-0.3418	1	-	-0.368	0.9623	-		-1.4231	0.4716	-	-0.998	0.4356	-
ef0481	447581	447826	-		conserved hypothetical protein	NA	NA	NA	NA	NA	NA	NA	NA		NA	NA	NA	NA	NA	NA
ef0482	447820	448221	-		conserved hypothetical protein	NA	NA	NA	NA	NA	NA	NA	NA		NA	NA	NA	NA	NA	NA
ef0485	450206	454123	+		aggregation substance	3.5321	1.9793	-0.2107	1	-	-0.5389	0.9604	-		0.1583	0.9583	-	0.1213	0.8154	-
ef0486	454185	454541	+		hypothetical protein	NA	NA	NA	NA	NA	NA	NA	NA		NA	NA	NA	NA	NA	NA
ef0487	454563	454949	+		conserved domain protein	NA	NA	NA	NA	NA	NA	NA	NA		NA	NA	NA	NA	NA	NA
ef0488	455095	455355	+		hypothetical protein	NA	NA	NA	NA	NA	NA	NA	NA		NA	NA	NA	NA	NA	NA
ef0489	455366	456244	+		conserved domain protein	NA	NA	NA	NA	NA	NA	NA	NA		NA	NA	NA	NA	NA	NA
ef0490	456264	457079	+		cell wall surface anchor family protein	NA	NA	NA	NA	NA	NA	NA	NA		NA	NA	NA	NA	NA	NA
ef0491	457105	458376	+		conserved domain protein	NA	NA	NA	NA	NA	NA	NA	NA		NA	NA	NA	NA	NA	NA
ef0492	458379	458996	+		hypothetical protein	NA	NA	NA	NA	NA	NA	NA	NA		NA	NA	NA	NA	NA	NA
ef0493	459028	459396	+		conserved hypothetical protein	NA	NA	NA	NA	NA	NA	NA	NA		NA	NA	NA	NA	NA	NA
ef0494	459396	459710	+		conserved hypothetical protein	NA	NA	NA	NA	NA	NA	NA	NA		NA	NA	NA	NA	NA	NA
ef0495	459763	460737	+		conserved domain protein	NA	NA	NA	NA	NA	NA	NA	NA		NA	NA	NA	NA	NA	NA
ef0496	460742	461002	+		conserved hypothetical protein	NA	NA	NA	NA	NA	NA	NA	NA		NA	NA	NA	NA	NA	NA
ef0497	460999	461391	+		conserved hypothetical protein	NA	NA	NA	NA	NA	NA	NA	NA		NA	NA	NA	NA	NA	NA
ef0498	461423	461905	+		hypothetical protein	NA	NA	NA	NA	NA	NA	NA	NA		NA	NA	NA	NA	NA	NA
ef0499	462000	462458	+	ssb-2	single-strand binding protein	12.8404	3.4276	-0.6654	1	-	-0.3536	0.9606	-		0.9261	0.7207	-	0.6525	0.542	-
ef0500	462563	465055	+		conserved hypothetical protein	24.6843	4.1848	0.3788	1	-	0.0763	0.9769	-		0.6211	0.8786	-	0.9215	0.436	-
ef0501	465066	465410	+		lipoprotein putative	86.9938	6.1959	0.0434	1	-	0.4729	0.866	-		0.4636	0.6946	-	0.2014	0.6767	-
ef0502	465423	467768	+		membrane protein putative	2.5421	1.4226	-0.2256	1	-	-0.2178	0.9751	-		-0.2577	0.9562	-	0.3875	0.7761	-
ef0503	467755	470013	+		hypothetical protein	2.0049	1.3714	-0.0665	1	-	-2.3907	0.8852	-		-0.3392	0.9533	-	-0.2261	0.8067	-
ef0504	470015	470185	-		hypothetical protein	NA	NA	NA	NA	NA	NA	NA	NA		NA	NA	NA	NA	NA	NA
ef0505	470593	471321	+		hypothetical protein	NA	NA	NA	NA	NA	NA	NA	NA		NA	NA	NA	NA	NA	NA
ef0506	471327	471815	+		hypothetical protein	2.9165	1.7813	-1.3106	1	-	-0.3201	0.9726	-		-0.2181	0.9578	-	0.1685	0.8131	-
ef0507	472407	472673	+		hypothetical protein	NA	NA	NA	NA	NA	NA	NA	NA		NA	NA	NA	NA	NA	NA
ef0508	472706	473206	+		conserved domain protein	NA	NA	NA	NA	NA	NA	NA	NA		NA	NA	NA	NA	NA	NA
ef0509	473219	473467	+		conserved hypothetical protein	NA	NA	NA	NA	NA	NA	NA	NA		NA	NA	NA	NA	NA	NA
ef0510	473543	473959	+	ssb-3	single-strand binding protein	NA	NA	NA	NA	NA	NA	NA	NA		NA	NA	NA	NA	NA	NA
ef0511	473983	474567	+	nuc-1	thermonuclease precursor	3.4397	1.3155	1.3979	1	-	0.3465	0.9706	-		0.0449	0.9635	-	-0.1026	0.8213	-
ef0512	474678	474944	+		DNA-damage-inducible protein J putative	31.6223	4.421	0.6639	1	-	0.107	0.9757	-		0.7972	0.8202	-	1.0083	0.4093	-
ef0513	474937	475212	+		conserved hypothetical protein TIGR00053	73.727	5.8434	0.0374	1	-	0.4447	0.9336	-		0.7946	0.7057	-	0.3922	0.6439	-
ef0514	475403	476047	-			NA	NA	NA	NA	NA	NA	NA	NA		NA	NA	NA	NA	NA	NA
ef0516	477367	478404	-		membrane protein putative	9853.9139	13.3511	-0.16	1	-	-0.1541	0.9699	-		0.202	0.942	-	-0.3747	0.6202	-
ef0517	478430	479368	-		2-dehydropantoate 2-reductase putative	9414.9469	13.3442	-0.2826	1	-	-0.3238	0.9172	-		-0.076	0.9539	-	-0.0631	0.8001	-
ef0518	479496	479825	-		cell wall surface anchor family protein	5.5622	2.3892	-0.3265	1	-	0.0279	0.9787	-		0.0842	0.962	-	0.6183	0.695	-
ef0519	479855	480040	+		hypothetical protein	85.9503	6.4166	-0.0362	1	-	-0.1771	0.9656	-		-0.0874	0.956	-	0.2811	0.664	-
ef0520	480072	480779	+			2936.6973	11.154	0.1192	1	-	0.0039	0.9791	-		0.5603	0.8446	-	0.9106	0.3577	-
ef0521	481349	482323	-	cbh	choloylglycine hydrolase family protein	663.3384	9.0533	0.3378	1	-	0.5819	0.8936	-		0.1945	0.9399	-	0.421	0.5504	-
ef0522	482547	483191	+			NA	NA	NA	NA	NA	NA	NA	NA		NA	NA	NA	NA	NA	NA
ef0523	483259	483678	+		hypothetical protein	34.9286	4.9911	0.091	1	-	-0.07	0.9767	-		0.404	0.9185	-	0.1793	0.7833	-
ef0524	484016	484216	-	cylR2	transcriptional regulator Cro/CI family	45.7245	4.9817	0.3393	1	-	0.4946	0.9329	-		0.9089	0.6775	-	0.7654	0.4412	-
ef0525	484620	484826	+	cylL-L	cylL-L protein	194.8435	7.7975	-0.2426	1	-	-0.6054	0.936	-		-0.3193	0.9421	-	0.1123	0.8108	-
ef0526	484860	485051	+	cylL-S	cylL-S protein	625.8832	9.4816	-0.2082	1	-	-0.3607	0.9425	-		-0.2439	0.9352	-	-0.1678	0.7693	-
ef0527	485112	488093	+	cylM	cylM protein	70.8386	5.6328	0.585	1	-	0.7437	0.8859	-		0.4013	0.9026	-	0.7201	0.4242	-
ef0528	488105	488917	+			39.1215	5.1185	0.4539	1	-	0.6398	0.932	-		-0.4685	0.9242	-	-0.0214	0.8305	-
ef0529	489003	490175	+		IS256 transposase	NA	NA	NA	NA	NA	NA	NA	NA		NA	NA	NA	NA	NA	NA
ef0530	490230	491147	+	araC	transcriptional regulator AraC family	37.5664	4.8004	0.5898	1	-	0.6293	0.9196	-		0.2809	0.9399	-	0.5378	0.5897	-
ef0531	491277	491693	+		hypothetical protein	10.7096	3.1074	0.5083	1	-	0.3182	0.9664	-		0.6535	0.8854	-	0.0392	0.8273	-
ef0532	491723	491845	+		hypothetical protein	3.2303	1.1938	0.611	1	-	-0.021	0.9789	-		-0.5724	0.9385	-	1.6104	0.3982	-
ef0533	491990	492655	+		hypothetical protein	14.9066	3.1082	0.8556	1	-	1.1748	0.8289	-		0.8547	0.8006	-	0.8074	0.4944	-
ef0534	492701	493255	-		site-specific recombinase resolvase family	238.8541	7.7192	0.0887	1	-	0.0404	0.9773	-		0.3562	0.8984	-	0.3704	0.6104	-
ef0536	493505	494124	+			25.3508	4.2209	0.7625	1	-	0.3594	0.9609	-		0.7182	0.8414	-	0.2012	0.7839	-
ef0538	494377	494583	+			2.053	1.5096	-1.0469	1	-	-0.2251	0.9751	-		-1.216	0.8798	-	-0.2087	0.8087	-
ef0539	494871	495689	-		phosphosugar-binding transcriptional regulator RpiR family	116.6735	6.6075	0.0731	1	-	0.0619	0.9771	-		0.4539	0.909	-	0.5941	0.5622	-
ef0540	495845	496552	+		N-acetylmannosamine-6-phosphate epimerase putative	NA	NA	NA	NA	NA	NA	NA	NA		NA	NA	NA	NA	NA	NA
ef0541	496545	498540	+			4.1976	2.3851	-0.1955	1	-	0.0665	0.9777	-		-0.6592	0.912	-	-1.2215	0.4712	-
ef0542	499173	499937	-		conserved hypothetical protein	23.247	4.243	0.5914	1	-	0.4293	0.9446	-		0.2854	0.9371	-	0.0187	0.8301	-
ef0543	499934	500977	-		membrane protein putative	48.7455	5.1414	0.3135	1	-	0.6813	0.8908	-		0.6813	0.7484	-	0.5516	0.5044	-
ef0544	501328	501501	+	rpmF-1	ribosomal protein L32	5.4036	2.4774	0.2816	1	-	0.0028	0.9792	-		-0.392	0.939	-	-0.3089	0.766	-
ef0545	501514	501900	+		conserved domain protein	16.531	4.003	-0.0078	1	-	0.0519	0.9779	-		0.327	0.944	-	-0.1444	0.8064	-
ef0546	501952	502356	+		conserved hypothetical protein	31.2772	4.6866	0.3199	1	-	0.693	0.8907	-		0.3056	0.9245	-	-0.0291	0.8263	-
ef0547	502550	503620	+		ammonium transporter family protein	19.4059	4.1033	0.51	1	-	0.3062	0.963	-		-0.0075	0.9645	-	-0.0031	0.8339	-
ef0548	503723	504856	+		conserved hypothetical protein	19.978	4.1205	0.2728	1	-	0.623	0.9215	-		0.1062	0.9583	-	-0.0515	0.8228	-
ref58	505480	506930	+	ref58	sRNA	141.4234	6.7623	0.1272	1	-	0.1649	0.9721	-		0.6534	0.8351	-	0.7833	0.4452	-
ef0549	505925	506581	-			9.0038	3.7325	-1.0802	1	-	-0.627	0.9457	-		-1.3732	0.6882	-	-0.2071	0.7936	-
ref59	506970	507020	-	ref59	sRNA	4.1661	1.1336	0.7955	1	-	0.1945	0.9757	-		1.2603	0.8409	-	1.5663	0.4421	-
ef0550	507125	508291	-		xylose repressor putative	61.3361	5.696	0.1581	1	-	0.398	0.9473	-		0.0875	0.9589	-	0.4995	0.5864	-
ef0551	508658	510724	+		glycosyl hydrolase family 31	13.0299	3.5038	0.3812	1	-	0.1934	0.9692	-		-0.3743	0.9191	-	0.5835	0.5219	-
ef0552	510724	511509	+		PTS system IIC component	2.7206	1.5113	-2.7091	1	-	0.3366	0.9701	-		-0.8988	0.8991	-	0.7744	0.632	-
ef0553	511502	512314	+		PTS system IID component	7.0699	2.0834	0.8045	1	-	0.4821	0.9617	-		0.7762	0.8925	-	1.3049	0.4187	-
ef0554	512339	512821	+		PTS system IIB component	3.562	1.3248	0.5825	1	-	0.8244	0.953	-		0.2134	0.9585	-	0.8242	0.6836	-
ef0555	512833	513240	+		PTS system IIA component	1.9267	1.3896	-0.2884	1	-	0.1592	0.9768	-		-0.5685	0.9456	-	-1.6397	0.5506	-
ef0556	513345	514652	+	xylA	xylose isomerase	25.5751	4.371	0.1115	1	-	0.5942	0.9199	-		0.0019	0.9648	-	0.669	0.4949	-
ef0557	514714	516204	+	xylB	D-xylulose kinase	9.9724	2.8936	0.3946	1	-	0.1214	0.9755	-		0.96	0.7729	-	0.3754	0.7283	-
ef0559	517088	518671	-		polysaccharide biosynthesis family protein	156.1262	6.8392	0.7277	1	-	0.4926	0.9212	-		0.4092	0.8933	-	0.5103	0.5391	-
ef0561	519118	520101	+			21.0713	4.0259	0.0718	1	-	0.594	0.9225	-		0.5397	0.8835	-	0.5363	0.5954	-
ef0562	520795	521085	+		hypothetical protein	48.0575	5.3825	0.0457	1	-	0.3384	0.9439	-		0.274	0.9256	-	0.3397	0.6414	-
ef0563	521552	521845	+		hypothetical protein	29.4762	4.4242	0.6387	1	-	0.4127	0.936	-		0.453	0.8771	-	0.6701	0.4351	-
ef0564	521855	522007	+		hypothetical protein	9.5675	3.1843	0.4064	1	-	0.3614	0.959	-		-0.256	0.946	-	-0.2223	0.7756	-
ef0566	522174	522419	+	kdpF	hypothetical protein	15.2251	3.6307	0.2527	1	-	0.729	0.9206	-		0.5153	0.9117	-	-0.2024	0.7878	-
ef0567	522905	524581	+	kdpA	potassium-transporting ATPase subunit A	34.6001	5.4034	-0.1527	1	-	-0.2634	0.9595	-		-0.5398	0.8297	-	-0.5397	0.5156	-
ef0568	524597	526627	+	kdpB	potassium-transporting ATPase subunit B	56.9407	6.4479	-0.4894	1	-	-0.7089	0.9044	-		-0.93	0.6249	-	-1.2628	0.1876	-
ef0569	526641	527171	+	kdpC	potassium-transporting ATPase subunit C	15.9038	4.2711	-0.3383	1	-	-0.0664	0.9761	-		-0.2749	0.9298	-	-0.6778	0.4369	-
ef0570	527258	529810	+	kdpD	sensor histidine kinase KdpD	105.219	6.6192	-0.014	1	-	0.159	0.9658	-		0.3329	0.8795	-	0.014	0.8292	-
ef0571	529822	530511	+	kdpE	DNA-binding response regulator	31.698	4.5559	0.3294	1	-	0.6773	0.9086	-		0.2362	0.9428	-	0.8017	0.4117	-
ref61	531796	532081	+	ref61	sRNA	16915.5792	13.7536	0.1136	1	-	-0.1324	0.9749	-		0.4401	0.9263	-	0.8258	0.5058	-
eftRNAMet6	532143	532216	+	eftRNAMet6	tRNA-Met	129.6375	5.784	1.7978	1	-	1.6843	0.3089	-		1.2736	0.508	-	0.7364	0.5256	-
ref60	532310	532603	-	ref60	sRNA	79.4203	5.8648	0.3329	1	-	0.1275	0.9715	-		0.8305	0.4705	-	0.7442	0.3533	-
eftRNAPseudo1	532899	532973	+	eftRNAPseudo1	tRNA-Trp	27.3582	4.7066	0.036	1	-	-0.1682	0.9726	-		0.0322	0.9632	-	0.3339	0.7242	-
ref62C	533180	533369	-	ref62C	sRNA	32.5946	5.2623	-0.5951	1	-	-0.6204	0.9212	-		-0.373	0.9256	-	0.1913	0.7788	-
ref62B	533460	533578	-	ref62B	sRNA	81.8426	5.2706	0.8405	1	-	0.6499	0.9491	-		1.5142	0.6583	-	1.7599	0.3089	-
ref62A	533633	533767	-	ref62A	sRNA	3418.0016	11.482	-0.0929	1	-	0.1593	0.973	-		0.5935	0.8777	-	0.4973	0.6372	-
ef0573	535599	537209	+		hypothetical protein	2.281	1.0145	-0.1496	1	-	0.8197	0.9464	-		-0.8166	0.9224	-	0.7302	0.6841	-
ef0574	537292	537396	+		hypothetical protein	NA	NA	NA	NA	NA	NA	NA	NA		NA	NA	NA	NA	NA	NA
ef0575	537810	538529	+		cationic ABC transporter ATP-binding protein	340.4992	8.0346	0.4209	1	-	0.5458	0.8994	-		0.3989	0.8633	-	0.4649	0.5052	-
ef0576	538531	539373	+		cation ABC transporter permease protein	119.8608	6.5106	0.6603	1	-	0.7912	0.8366	-		0.1257	0.9533	-	0.2428	0.7258	-
ef0577	539370	540320	+		adhesion lipoprotein	204.673	7.0971	0.6811	1	-	1.2746	0.6993	-		0.0922	0.9594	-	0.4794	0.6413	-
ef0578	540335	540568	+		helix-turn-helix protein iron-dependent repressor family	130.828	6.2999	0.7322	1	-	0.9911	0.7274	-		0.8722	0.6001	-	0.8723	0.3525	-
ef0579	540965	541483	+		transcriptional regulator putative	278.4441	7.4888	0.4739	1	-	0.7034	0.6985	-		0.7869	0.2766	-	1.0039	0.0509	-
ef0580	541613	542281	+		conserved hypothetical protein	18.17	3.1854	1.0494	1	-	1.6998	0.0798	-		0.6726	0.831	-	0.9939	0.3705	-
ef0581	542283	543707	+		ABC transporter ATP-binding protein	44.5985	3.8005	1.8817	1	-	2.1437	0.0294	U		1.5696	0.2327	-	1.9872	0.0394	U
ef0582	543725	544294	+		membrane protein putative	24.2602	3.499	1.3626	1	-	1.7526	0.0783	-		0.8962	0.7329	-	1.008	0.3743	-
ef0583	544404	546158	+		ABC transporter ATP-binding protein/permease protein	57.8583	4.3049	1.8227	1	-	2.2614	0.0075	U		1.2594	0.4622	-	1.5468	0.1519	-
ef0584	546142	547884	+		ABC transporter ATP-binding/permease protein	75.9555	5.3216	1.0477	1	-	1.5997	0.1264	-		0.7251	0.8011	-	0.814	0.4255	-
ef0585	548407	548676	+	rpsN-2	ribosomal protein S14	2.5203	1.327	0.0722	1	-	0.736	0.9523	-		-1.2985	0.8607	-	-0.157	0.8147	-
ef0586	548691	548870	+	rpmF-2	ribosomal protein L32	1.8085	0.536	1.0925	1	-	0.5743	0.9679	-		-0.4134	0.9536	-	-0.2409	0.8111	-
ef0587	548902	549279	+		hypothetical protein	2.0921	0.5363	1.1595	1	-	0.9698	0.9509	-		-0.0541	0.9637	-	0.1742	0.8173	-
ef0588	549300	549449	+	rpmG-1	ribosomal protein L33	NA	NA	NA	NA	NA	NA	NA	NA		NA	NA	NA	NA	NA	NA
ef0589	549473	549637	+		conserved domain protein	NA	NA	NA	NA	NA	NA	NA	NA		NA	NA	NA	NA	NA	NA
ef0590	549976	551526	+		polysaccharide deacetylase family protein	6.0551	2.1748	1.0264	1	-	0.8202	0.9309	-		-0.461	0.94	-	0.3567	0.7658	-
ef0592	551891	558252	+			21.954	4.2669	0.2983	1	-	0.6635	0.8944	-		-0.1155	0.9551	-	0.0443	0.8214	-
ef0594	559056	559430	+		hypothetical protein	1.6141	0.2137	0.1882	1	-	0.6028	0.966	-		-0.4057	0.9533	-	1.3715	0.5463	-
ef0595	559459	560637	-		ISEf1 transposase	NA	NA	NA	NA	NA	NA	NA	NA		NA	NA	NA	NA	NA	NA
ref63	560878	560995	+	ref63	sRNA	5.6127	1.8371	-0.2328	1	-	0.3174	0.9717	-		1.3928	0.7833	-	1.0166	0.5709	-
ref64	561032	561100	-	ref64	sRNA	8.4412	2.7291	0.7458	1	-	0.1268	0.9758	-		0.2565	0.9507	-	0.4743	0.7063	-
ef0598	561144	562663	+			38.0912	4.8338	0.3643	1	-	0.2548	0.9643	-		0.6263	0.8244	-	0.6897	0.4605	-
ef0599	562902	563132	+		conserved domain protein	221.1876	7.7193	-0.2626	1	-	-0.2538	0.9666	-		0.2524	0.944	-	0.47	0.6368	-
ef0600	563269	563892	-		transcriptional regulator TetR family	105.128	6.2259	0.176	1	-	0.3877	0.9516	-		0.7275	0.8015	-	0.9491	0.3769	-
ef0601	563900	564544	-		transcriptional regulator TetR family	172.4664	6.9677	0.3852	1	-	0.5228	0.9187	-		0.5299	0.8375	-	0.7675	0.392	-
ef0602	565072	566251	-			37.3835	5.3768	-0.3337	1	-	0.0346	0.9775	-		-0.5251	0.8044	-	-0.0122	0.8305	-
ef0603	566493	566978	-		conserved domain protein	27.2208	4.2414	0.3312	1	-	0.3664	0.9579	-		1.0168	0.6593	-	0.644	0.5477	-
ef0604	567357	567935	-	gls24-like	gls24 protein	22.7763	4.3315	0.0434	1	-	0.3335	0.9568	-		-0.1059	0.9575	-	0.5695	0.547	-
ef0605	568182	568742	-		conserved hypothetical protein	3.1563	1.2739	0.4878	1	-	0.3309	0.971	-		0.1884	0.958	-	0.8196	0.6306	-
ref25C	569154	569369	+	ref25C	sRNA	1385.1538	9.3689	1.5271	1	-	0.9742	0.8897	-		1.4034	0.3923	-	0.9883	0.415	-
ef0606	569460	569927	-	dps-1	Dps family protein	58.0955	5.6881	0.1131	1	-	0.1073	0.9728	-		0.3349	0.9005	-	0.2781	0.6796	-
ef0607	570062	570595	-		ParB-like nuclease domain protein	21.0668	3.9492	0.6339	1	-	0.6329	0.9191	-		0.5623	0.872	-	0.3521	0.7058	-
ef0608	570582	571007	-		hypothetical protein	14.7665	2.9742	0.9956	1	-	1.1401	0.8737	-		0.9595	0.79	-	1.1427	0.3982	-
ef0609	571004	572275	-		conserved hypothetical protein	54.7393	5.136	0.6785	1	-	0.8387	0.8947	-		0.5686	0.8732	-	0.9372	0.3958	-
ef0610	572918	573031	-		hypothetical protein	3.3697	1.04	0.2366	1	-	1.2175	0.9096	-		0.3024	0.9521	-	1.3168	0.4418	-
ef0611	573245	573640	-		hypothetical protein	NA	NA	NA	NA	NA	NA	NA	NA		NA	NA	NA	NA	NA	NA
ef0612	573915	574190	-		hypothetical protein	2.582	1.838	-0.7633	1	-	-1.0726	0.9449	-		-0.6686	0.9384	-	-0.0681	0.8275	-
ef0613	574384	574554	-		hypothetical protein	NA	NA	NA	NA	NA	NA	NA	NA		NA	NA	NA	NA	NA	NA
ef0615	575151	575549	+		transposase IS200 family	NA	NA	NA	NA	NA	NA	NA	NA		NA	NA	NA	NA	NA	NA
ef0616	575675	576655	-		ornithine cyclodeaminase putative	522.5009	8.8324	0.1698	1	-	0.1755	0.9595	-		0.451	0.752	-	0.1505	0.7399	-
ef0617	576668	577546	-		membrane protein putative	116.0856	6.7167	0.044	1	-	0.0599	0.9746	-		0.447	0.7314	-	0.0772	0.7929	-
ef0618	577561	578361	-		conserved hypothetical protein	100.8052	6.3115	0.2834	1	-	0.3407	0.9206	-		0.4423	0.7769	-	0.583	0.3462	-
ef0619	578689	578784	-		hypothetical protein	2.18	1.7698	-1.1851	1	-	-0.3298	0.9719	-		-1.8184	0.7688	-	-0.9248	0.6447	-
ef0621	579321	579491	+		hypothetical protein	NA	NA	NA	NA	NA	NA	NA	NA		NA	NA	NA	NA	NA	NA
ef0622	579550	579714	+		hypothetical protein	NA	NA	NA	NA	NA	NA	NA	NA		NA	NA	NA	NA	NA	NA
ef0623	579689	580385	+			NA	NA	NA	NA	NA	NA	NA	NA		NA	NA	NA	NA	NA	NA
ef0624	580458	580724	+		hypothetical protein	NA	NA	NA	NA	NA	NA	NA	NA		NA	NA	NA	NA	NA	NA
ef0625	581066	581752	+		hypothetical protein	3.0995	1.9585	-1.2075	1	-	-0.7922	0.9452	-		-0.7175	0.9161	-	0.4958	0.7281	-
ef0626	581815	581988	+		hypothetical protein	NA	NA	NA	NA	NA	NA	NA	NA		NA	NA	NA	NA	NA	NA
ef0627	582072	582326	+		hypothetical protein	2.1862	1.268	-0.2095	1	-	0.8679	0.9402	-		-1.5336	0.8266	-	-1.1076	0.6074	-
ef0628	582370	582786	+		PTS system IIA component putative	2.8901	2.1394	-0.8889	1	-	-0.4698	0.9663	-		-0.924	0.8973	-	-0.9909	0.6051	-
ef0629	583783	584622	+		oxidoreductase aldo/keto reductase family	25.9723	4.386	0.508	1	-	0.7147	0.8984	-		0.253	0.9391	-	0.0254	0.828	-
ef0630	584645	585127	+		glyoxalase family protein	224.1105	7.6577	0.0176	1	-	-0.0279	0.9773	-		0.4138	0.7555	-	0.2924	0.5566	-
ef0631	585293	586738	+		cardiolipin synthetase putative	980.741	10.1156	-0.2848	1	-	-0.2598	0.9163	-		-0.1974	0.8919	-	-0.1674	0.6569	-
ef0633	587436	588692	+	tryS-1	tyrosyl-tRNA synthetase	3161.9497	11.3637	0.0254	1	-	0.0859	0.9707	-		0.5062	0.5325	-	0.5855	0.2238	-
ef0634	588943	590853	+	tdc / tyrDC	decarboxylase putative	1819.7946	11.6426	-1.0007	1	-	-1.1775	0.0481	D		-1.2788	0.0151	D	-1.0254	0.0823	-
ef0635	591056	592474	+	tyrP	amino acid permease family protein	864.0657	10.5801	-0.9042	1	-	-1.1488	0.0732	-		-1.2623	0.0199	D	-1.2593	0.0199	D
ef0636	592599	594005	+	nhaC-2	Na+/H+ antiporter	297.1087	9.1365	-1.0755	1	-	-1.2577	0	D		-1.341	0	D	-1.5164	0	D
ef0637	594362	595279	+		hypothetical protein	946.5637	9.7265	0.3096	1	-	0.2189	0.9666	-		0.3422	0.9216	-	-0.1238	0.7961	-
ef0638	595331	595780	-		conserved hypothetical protein	20.2026	4.1584	0.117	1	-	-0.2167	0.969	-		0.3099	0.9344	-	0.5217	0.5916	-
ef0639	595919	596425	-		low temperature requirement C protein putative	623.321	9.3237	-0.2285	1	-	-0.3037	0.9411	-		-0.0413	0.961	-	0.2946	0.6403	-
ef0640	596453	596560	+		hypothetical protein	NA	NA	NA	NA	NA	NA	NA	NA		NA	NA	NA	NA	NA	NA
ef0641	596557	597510	-	ldh-2	L-lactate dehydrogenase	36.2349	4.9999	0.087	1	-	0.0626	0.9761	-		0.1937	0.9424	-	0.485	0.5239	-
ef0642	597678	598040	+		hypothetical protein	15.2684	3.7086	0.1617	1	-	0.3376	0.9617	-		0.4241	0.9214	-	0.1975	0.783	-
ef0643	598056	598466	+		hypothetical protein	27.1098	5.2012	-0.619	1	-	-0.5496	0.912	-		-0.5891	0.7928	-	-0.5088	0.5202	-
ef0644	598513	599340	-		transcriptional regulator LysR family	37.4999	5.164	-0.0105	1	-	0.069	0.9765	-		0.2318	0.9436	-	-0.0272	0.8277	-
ef0645	599482	600450	+		exfoliative toxin A putative	16.3738	4.0205	0.243	1	-	0.0662	0.9763	-		-0.0583	0.9606	-	-0.1096	0.7996	-
ef0646	600474	601433	+		NAD-dependent epimerase/dehydratase family protein	21.5838	4.4188	0.125	1	-	-0.0806	0.975	-		0.1192	0.953	-	-0.1388	0.7804	-
ef0647	601447	601776	-		conserved hypothetical protein	153.2412	7.4805	-0.0049	1	-	-0.3521	0.9543	-		-0.3354	0.9272	-	-0.4836	0.6017	-
ef0648	601906	602523	+		nitroreductase family protein	19.3279	3.9264	-0.2272	1	-	0.3855	0.9477	-		0.5564	0.846	-	0.7457	0.4262	-
ef0650	602711	603724	+	lplA-1	lipoate-protein ligase A	149.3617	7.0562	0.125	1	-	-0.124	0.9715	-		0.3684	0.8861	-	0.4009	0.5685	-
ef0651	603795	604644	-			781.2977	9.7471	-0.2297	1	-	-0.3331	0.9166	-		-0.3414	0.8274	-	0.1521	0.7295	-
ef0652	604833	605159	-		hypothetical protein	30.3042	4.3433	0.2786	1	-	0.4592	0.947	-		0.8118	0.7912	-	1.0675	0.3608	-
ef0653	605289	605567	+		hypothetical protein	30.7496	4.8666	0.1208	1	-	-0.6288	0.8985	-		-0.1567	0.9484	-	0.6856	0.3923	-
ef0654	605572	606507	+		sugar-binding transcriptional regulator LacI family	113.869	6.6871	0.1385	1	-	0.0378	0.9767	-		0.2469	0.9059	-	0.2979	0.5798	-
ef0655	606679	607275	+		nitroreductase family protein putative	7.6199	2.8378	-0.2326	1	-	0.1884	0.9723	-		0.1437	0.9566	-	0.1333	0.8047	-
ef0656	607318	608163	+		glyoxalase family protein	20.7265	4.0605	0.4231	1	-	0.3532	0.95	-		0.4771	0.8727	-	0.2416	0.7412	-
ef0657	608293	609054	+		transcriptional regulator DeoR family	59.5603	5.7191	0.077	1	-	0.0915	0.9723	-		0.3809	0.8254	-	0.3531	0.5364	-
ef0658	609067	610467	+		conserved hypothetical protein	127.4818	6.993	0.3274	1	-	0.062	0.9766	-		0.0067	0.9645	-	-0.5039	0.564	-
ef0659	610555	611205	+		phage SPO1 DNA polymerase-related protein putative	160.457	7.5397	-0.138	1	-	-0.278	0.9496	-		-0.154	0.9462	-	-0.5434	0.439	-
ref65	611263	611320	+	ref65	sRNA	215.233	7.6505	0.0502	1	-	-0.0793	0.9762	-		0.0016	0.9648	-	0.4487	0.6374	-
ef0660	611380	612720	+		MATE efflux family protein	72.663	6.529	-0.2242	1	-	-0.5706	0.908	-		-0.7376	0.6677	-	-0.2924	0.6857	-
ef0661	612745	614553	-		oligoendopeptidase F putative	608.6769	9.1425	0.175	1	-	0.2711	0.9482	-		0.1199	0.9508	-	-0.0556	0.8125	-
ef0662	614699	615208	+		conserved hypothetical protein	174.4376	7.5513	-0.2035	1	-	-0.3709	0.9464	-		-0.1701	0.9494	-	0.1656	0.7768	-
ef0663	615339	616067	+		conserved hypothetical protein TIGR01033	105.9113	6.9848	-0.3007	1	-	-0.4962	0.9189	-		-0.3376	0.9114	-	-0.1778	0.7634	-
ef0664	616120	616590	+		hypothetical protein	15.1107	4.075	0.0329	1	-	-0.5886	0.9291	-		0.034	0.9631	-	-0.3584	0.7172	-
ef0665	616666	616839	-		hypothetical protein	160.1349	6.9095	0.1139	1	-	-0.1492	0.9733	-		0.607	0.8661	-	1.1067	0.3439	-
ef0666	616952	617926	-		glyoxalase family protein	570.5528	9.0177	-0.0571	1	-	-0.1086	0.9656	-		0.4118	0.6406	-	0.3628	0.4129	-
ef0667	617957	618529	+		conserved hypothetical protein	90.3816	6.5168	0.1491	1	-	-0.3539	0.9498	-		0.0954	0.9575	-	-0.0198	0.8291	-
ef0668	618596	620122	-	murE	UDP-N-acetylmuramoylalanyl-D-glutamate-2 6-diaminopimelate ligase putative	1588.8251	10.6998	0.0622	1	-	-0.1748	0.9617	-		0.0118	0.9637	-	-0.255	0.6452	-
ef0669	620326	621975	+		polysaccharide biosynthesis family protein	3243.9125	11.6739	-0.0652	1	-	-0.1453	0.9627	-		0.0168	0.9629	-	0.127	0.7507	-
ef0670	622084	622818	+			153.4867	7.5093	-0.2092	1	-	-0.1542	0.9618	-		-0.2211	0.9102	-	-0.7503	0.1383	-
ef0671	622952	624367	+		xaa-his dipeptidase	6180.8821	12.5997	-0.0079	1	-	-0.016	0.9785	-		0.1939	0.9402	-	-0.2313	0.7157	-
ef0672	624512	624745	+		hypothetical protein	44.5205	5.3113	-0.1466	1	-	-0.2037	0.9685	-		0.3464	0.9227	-	0.638	0.4928	-
ef0673	624910	625929	-		membrane protein putative	98.8479	6.4673	-0.0574	1	-	-0.2077	0.9666	-		0.3534	0.9137	-	0.5625	0.5098	-
ef0674	626166	627119	+		glycine betaine/carnitine/choline ABC transporter ATP-binding protein	79.9131	6.2344	0.2073	1	-	0.2371	0.9378	-		-0.084	0.9522	-	0.0727	0.7933	-
ef0675	627120	628637	+	opuAC	glycine betaine/carnitine/choline ABC transporter glycine betaine/carnitine/choline-binding protein	76.4271	5.8085	0.2812	1	-	0.4768	0.9193	-		0.5322	0.8182	-	0.8164	0.3327	-
ef0676	628779	629234	+	argR3	arginine repressor	368.7483	8.349	-0.035	1	-	-0.0725	0.9759	-		0.5863	0.8132	-	0.3012	0.694	-
ef0677	629268	630776	+	algC	phosphoglucomutase/phosphomannomutase family protein	87.4516	6.5436	-0.0139	1	-	0.1631	0.9689	-		-0.2026	0.9414	-	-0.4639	0.5481	-
ef0678	630800	631354	+		acetyltransferase GNAT family	42.5126	5.4035	-0.2044	1	-	0.1073	0.9737	-		-0.1054	0.9558	-	0.2187	0.7426	-
ef0679	631480	632343	-			304.0953	8.34	-0.1773	1	-	-0.1564	0.9622	-		0.0926	0.9516	-	-0.238	0.6391	-
ef0680	632686	634872	+		penicillin-binding protein 2A	493.6185	8.8294	0.3569	1	-	0.3594	0.8966	-		-0.0806	0.9512	-	-0.1132	0.7513	-
ef0681	634935	635276	+		conserved hypothetical protein	2604.0636	10.9818	-0.0553	1	-	0.1202	0.9738	-		0.7859	0.7378	-	0.7356	0.4353	-
ef0682	635432	636667	+		DNA repair exonuclease family protein	310.0103	7.9926	0.1238	1	-	0.3147	0.9109	-		0.4005	0.7032	-	0.5319	0.2577	-
ef0683	636664	639375	+		conserved hypothetical protein	272.9492	7.7545	0.389	1	-	0.6515	0.9031	-		0.4157	0.8947	-	0.1503	0.7825	-
ef0684	639372	640316	+		cmp-binding protein putative	575.5172	9.076	0.008	1	-	0.0245	0.977	-		0.2108	0.8824	-	0.2096	0.591	-
ef0685	640356	641384	-		rotamase family protein	626.8232	8.5084	1.0458	1	-	1.1899	0.5714	-		0.6042	0.8315	-	0.8017	0.4096	-
ef0686	641548	641892	-		hypothetical protein	88.3439	5.996	0.6215	1	-	0.8578	0.8744	-		0.5783	0.8504	-	0.1245	0.7988	-
ef0687	641893	642318	-		HIT family protein	64.6553	5.7256	-0.3117	1	-	0.2995	0.958	-		0.4661	0.882	-	0.7423	0.4192	-
ef0688	642534	643271	+	pptA	ABC transporter ATP-binding protein	169.5277	7.5808	-0.3187	1	-	-0.1879	0.956	-		-0.2959	0.87	-	-0.101	0.7769	-
ef0689	643273	644484	+	pptB	membrane protein putative	320.8955	8.3865	0.0032	1	-	-0.0773	0.9687	-		-0.0669	0.9504	-	-0.1647	0.6335	-
ef0690	644613	645392	+		conserved hypothetical protein	1012.6836	10.0748	0.0162	1	-	-0.0968	0.9668	-		-0.0992	0.9436	-	-0.2933	0.4706	-
ef0691	645465	646109	+		methyltransferase putative	258.8665	8.2494	-0.1717	1	-	-0.3186	0.9048	-		-0.2516	0.8538	-	-0.4815	0.2956	-
ef0692	646169	646915	-		phosphosugar-binding transcriptional regulator RpiR family putative	51.0596	5.7273	-0.267	1	-	-0.2801	0.955	-		0.2118	0.9391	-	0.0017	0.834	-
ef0693	647094	648020	+	fruK-1	1-phosphofructokinase	NA	NA	NA	NA	NA	NA	NA	NA		NA	NA	NA	NA	NA	NA
ef0694	648025	649443	+		PTS system fructose-specific family IIBC components	1.3434	-1.4486	2.1096	1	-	2.2618	0.9136	-		2.0386	0.8458	-	2.3605	0.4783	-
ef0695	649470	649931	+		PTS system IIA component	NA	NA	NA	NA	NA	NA	NA	NA		NA	NA	NA	NA	NA	NA
ef0696	649928	650905	+	lacD-1	tagatose 1 6-diphosphate aldolase	2.0092	1.4196	-2.1163	1	-	-0.2816	0.9732	-		-0.103	0.9616	-	-0.2317	0.8025	-
ef0697	651094	651627	+		conserved hypothetical protein	7259.2192	12.8479	-0.0326	1	-	-0.2214	0.9515	-		0.0372	0.9608	-	0.0862	0.7911	-
ef0698	651715	652146	-		acetyltransferase GNAT family	375.4205	8.4792	0.0897	1	-	-0.0114	0.9789	-		0.4125	0.9017	-	-0.1878	0.7691	-
ef0699	652292	653437	+		conserved hypothetical protein	538.8284	9.1806	-0.162	1	-	-0.1517	0.9587	-		-0.1744	0.9217	-	-0.0565	0.8009	-
ef0700	653612	654991	+		hemolysin	2034.1419	11.0837	-0.2486	1	-	-0.2958	0.9213	-		0.0938	0.9503	-	-0.0547	0.8052	-
ef0701	655165	656739	+	prfC	peptide chain release factor 3	1892.6526	11.0315	-0.1765	1	-	-0.2176	0.9169	-		-0.0326	0.9585	-	-0.3235	0.3753	-
ef0702	656915	657358	+		conserved hypothetical protein	6.8524	2.5826	0.4893	1	-	0.2478	0.9701	-		-0.0393	0.9631	-	0.0961	0.8155	-
ef0703	657374	658021	+		conserved hypothetical protein	15.3453	3.815	0.2833	1	-	0.6695	0.9166	-		-0.1884	0.9513	-	-0.3621	0.7094	-
ef0704	658088	659158	+		lipoprotein putative	333.7402	8.1007	0.1419	1	-	0.4071	0.923	-		0.3578	0.892	-	0.4606	0.5244	-
ef0705	659201	659515	-		conserved hypothetical protein	23.9083	4.5833	-0.1948	1	-	-0.3753	0.9607	-		0.1538	0.9558	-	0.2746	0.7604	-
ef0706	659709	661961	-	clpE	ATP-dependent Clp protease ATP-binding subunit ClpE	1237.9565	10.2461	0.1815	1	-	0.1834	0.9611	-		-0.2274	0.9216	-	-0.0392	0.818	-
ef0707	662075	662251	-		hypothetical protein	145.3895	7.4716	-0.1138	1	-	-0.2034	0.9727	-		-0.6644	0.8939	-	-0.5695	0.6575	-
ef0708	662251	662442	+		conserved hypothetical protein	472.4272	8.8344	0.0368	1	-	0.1597	0.9697	-		-0.1056	0.9556	-	0.1392	0.7832	-
ef0709	662613	662879	+	ptsH	phosphocarrier protein HPr	3053.2969	11.6705	-0.3409	1	-	-0.3976	0.924	-		0.0765	0.9579	-	0.1116	0.7906	-
ef0710	662879	664606	+	ptsI	phosphoenolpyruvate-protein phosphotransferase enzyme I	20743.9104	14.3367	0.0377	1	-	0.0059	0.979	-		0.3425	0.9048	-	-0.4851	0.5234	-
ef0711	664651	665595	-		conserved hypothetical protein	NA	NA	NA	NA	NA	NA	NA	NA		NA	NA	NA	NA	NA	NA
ef0713	665766	666503	-		conserved hypothetical protein	2.9702	0.9208	0.3169	1	-	0.3252	0.9724	-		0.6787	0.9293	-	1.133	0.5597	-
ef0714	666558	668849	-		hypothetical protein	8.4556	3.5	-0.3006	1	-	-0.372	0.9628	-		-1.1435	0.7349	-	-0.3894	0.7274	-
ef0715	669197	670480	+	tig	trigger factor	4432.8166	11.8747	0.4455	1	-	0.6756	0.9002	-		-0.2369	0.9398	-	0.1307	0.7913	-
ef0716	670591	671253	+		conserved hypothetical protein	152.5084	7.032	0.2299	1	-	0.0463	0.9759	-		0.5832	0.5083	-	0.1526	0.7351	-
ef0717	671298	673220	-		PTS system fructose-specific family IIABC components	5468.4651	12.3169	0.1708	1	-	0.1592	0.9669	-		0.2068	0.9344	-	-0.0548	0.8133	-
ef0718	673244	674161	-	fruK-2	1-phosphofructokinase	442.8395	8.3862	0.5453	1	-	0.5813	0.9057	-		0.3022	0.92	-	0.5139	0.5116	-
ef0719	674158	674910	-		transcriptional regulator DeoR family	858.9259	9.4286	0.2733	1	-	0.3932	0.943	-		0.2926	0.9305	-	0.57	0.5179	-
ef0720	675049	676608	-		voltage-gated chloride channel family protein	552.6489	9.1221	-0.0726	1	-	-0.2103	0.9495	-		0.0943	0.9509	-	0.1052	0.772	-
ef0721	676773	679031	+	pcrA	ATP-dependent DNA helicase PcrA	681.5076	9.3846	0.1482	1	-	0.3048	0.949	-		-0.0672	0.959	-	-0.3199	0.6517	-
ef0722	679157	681187	+	ligA	DNA ligase NAD-dependent	1130.0295	10.2108	-0.0082	1	-	0.1409	0.9704	-		-0.1469	0.9494	-	-0.3796	0.6009	-
ef0723	681335	681451	+		hypothetical protein	219.0097	7.4156	0.1612	1	-	0.2011	0.9662	-		0.6463	0.7677	-	0.6606	0.4272	-
ref66	681449	681566	-	ref66	sRNA	80.5248	6.337	-0.2457	1	-	-0.2212	0.9696	-		-0.0246	0.9636	-	0.3537	0.7155	-
ef0724	681769	682074	+	gatC	glutamyl-tRNA(Gln) amidotransferase C subunit	155.2925	6.8446	0.2917	1	-	0.337	0.9363	-		0.5469	0.7733	-	0.8519	0.2346	-
ef0725	682074	683543	+	gatA	glutamyl-tRNA(Gln) amidotransferase A subunit	1335.7833	10.3693	0.2278	1	-	0.2665	0.9491	-		-0.1777	0.9401	-	-0.3379	0.5942	-
ef0726	683543	684973	+	gatB	glutamyl-tRNA(Gln) amidotransferase B subunit	672.8354	9.3388	0.1792	1	-	0.307	0.9587	-		-0.1271	0.9552	-	-0.1357	0.7932	-
ef0727	684992	686080	+		diacylglycerol kinase catalytic domain protein	1088.7321	9.9812	0.3655	1	-	0.4192	0.947	-		0.0357	0.9628	-	-0.4418	0.641	-
ef0728	686280	687653	+		RNA methyltransferase TrmA family	403.161	8.6981	0.0922	1	-	0.2134	0.961	-		-0.3164	0.9039	-	-0.2734	0.6751	-
ef0730	687922	688239	+		conserved hypothetical protein	51.9591	4.9655	0.4162	1	-	0.008	0.9791	-		1.4027	0.3274	-	1.209	0.3193	-
ef0731	688282	689127	-		transcriptional regulator luxR family	67.5533	6.0026	-0.1652	1	-	-0.1792	0.9683	-		0.2603	0.9322	-	0.3624	0.6387	-
ef0732	689526	690545	+	argF-2 (agcB)	ornithine carbamoyltransferase	NA	NA	NA	NA	NA	NA	NA	NA		NA	NA	NA	NA	NA	NA
ef0733	690612	691988	+	agcD	amino acid permease family protein	1.6697	0.7549	-0.7901	1	-	-1.2009	0.9376	-		0.7595	0.9205	-	0.5958	0.7307	-
ef0734	692065	693078	+	agcA	conserved hypothetical protein	2.8736	1.7364	-0.6554	1	-	-0.241	0.9742	-		-0.3372	0.9518	-	-0.2379	0.8016	-
ef0735	693090	694019	+	arcC-3 (agcC)	carbamate kinase	2.8757	1.1201	0.0666	1	-	1.0341	0.9464	-		0.3635	0.9542	-	0.4792	0.7757	-
ef0737	694216	695802	+		amidase putative	365.314	8.8765	-0.2791	1	-	-0.2728	0.9382	-		-0.5638	0.6329	-	-0.8383	0.132	-
ef0738	695994	696137	-		hypothetical protein	NA	NA	NA	NA	NA	NA	NA	NA		NA	NA	NA	NA	NA	NA
ef0739	696376	697056	+		nicotinamide mononucleotide transporter PnuC putative	132.1632	7.6466	-0.5771	1	-	-0.6976	0.8528	-		-0.8473	0.436	-	-1.0974	0.1122	-
ef0740	697065	697709	+		deoxynucleoside kinase	290.2411	8.4073	-0.3122	1	-	-0.3029	0.9452	-		-0.389	0.8703	-	-0.155	0.7642	-
ef0741	698059	698490	+		conserved domain protein	22.8459	4.7532	-0.1972	1	-	-0.2089	0.9664	-		-0.6632	0.7826	-	-0.2369	0.7386	-
ef0742	698603	698989	+		conserved hypothetical protein	416.6887	8.5717	-0.1259	1	-	-0.1479	0.9714	-		0.2711	0.9334	-	0.535	0.5327	-
ef0743	699036	699371	-		hypothetical protein	56.5008	5.6054	0.2479	1	-	-0.0513	0.9776	-		0.2923	0.9398	-	0.545	0.5988	-
ef0744	699669	701060	+		sodium/dicarboxylate symporter family protein	4909.6493	12.0684	0.1919	1	-	0.1572	0.9657	-		0.3339	0.8771	-	0.261	0.656	-
ef0745	701193	701573	+		glyoxalase family protein	408.0757	8.4603	-0.0138	1	-	-0.0005	0.9793	-		0.3449	0.9033	-	0.617	0.4274	-
ef0746	701726	702892	+	pbp5	penicillin-binding protein putative	70.0812	5.8436	0.6664	1	-	0.6706	0.8949	-		-0.1691	0.9487	-	0.0772	0.8103	-
ef0747	702992	703702	+		conserved hypothetical protein	91.8677	5.9509	0.4564	1	-	0.7365	0.9053	-		0.5745	0.8594	-	0.9348	0.379	-
ef0748	704291	705241	+		rhodanese family protein	1168.1412	10.2866	-0.1545	1	-	-0.2929	0.9199	-		-0.0702	0.9544	-	0.0144	0.8273	-
ef0750	705465	705803	+		cell wall surface anchor family protein	23.6517	4.2544	0.5743	1	-	0.4666	0.9543	-		0.0752	0.9612	-	0.3298	0.7475	-
ef0751	705803	706534	+		conserved hypothetical protein	9.6032	3.6222	-0.2844	1	-	0.0562	0.9772	-		-1.929	0.0683	-	-0.2333	0.7589	-
ef0752	706551	707330	+		conserved hypothetical protein	10.4466	3.8156	-0.395	1	-	0.1558	0.975	-		-0.9665	0.835	-	-1.4269	0.3933	-
ef0753	707350	709449	+		hypothetical protein	25.0637	4.5177	0.2955	1	-	0.5484	0.9232	-		0.0663	0.9607	-	-0.3878	0.6803	-
ef0754	709472	710212	+		conserved hypothetical protein	20.3425	4.1012	0.5241	1	-	0.328	0.963	-		0.4705	0.9141	-	-0.2467	0.7688	-
ef0755	710288	711382	+		conserved hypothetical protein	1.453	-0.2294	0.2525	1	-	1.1104	0.9569	-		1.8949	0.8473	-	-0.8294	0.7609	-
ef0756	711584	712033	+		hypothetical protein	NA	NA	NA	NA	NA	NA	NA	NA		NA	NA	NA	NA	NA	NA
ef0757	712037	713485	+		hypothetical protein	10.6138	2.9242	0.423	1	-	0.6818	0.9233	-		0.2244	0.9509	-	0.8861	0.466	-
ef0758	713595	715499	+		cadmium-translocating P-type ATPase	18.0112	3.975	-0.428	1	-	0.166	0.9702	-		0.5553	0.8281	-	0.4476	0.587	-
ef0759	715535	716254	+		sapB protein putative	11.5398	3.1664	0.269	1	-	-0.1176	0.9747	-		0.6606	0.8255	-	0.8865	0.3985	-
ef0760	716302	717039	-		amino acid ABC transporter ATP-binding protein	1186.0296	10.2525	0.1607	1	-	0.0367	0.9757	-		-0.1158	0.9377	-	-0.3314	0.4253	-
ef0761	717041	719209	-		amino acid ABC transporter amino acid-binding/permease protein	1828.6285	10.8296	0.1763	1	-	0.1834	0.9639	-		-0.2796	0.9128	-	-0.0979	0.7928	-
ef0762	719488	721485	+	uvrB	excinuclease ABC subunit B	1763.2058	10.6598	0.0949	1	-	0.0333	0.9757	-		0.2185	0.8508	-	0.2586	0.478	-
ef0763	721603	724422	+	uvrA	excinuclease ABC subunit A	1536.6601	10.5662	-0.1385	1	-	-0.0588	0.9727	-		0.0578	0.9543	-	0.2131	0.5767	-
ef0764	724593	725159	+		hypothetical protein	137.7033	6.3483	0.7172	1	-	0.4842	0.9164	-		1.231	0.0636	-	1.0439	0.1488	-
ef0765	725232	725387	+		hypothetical protein	71.6826	5.7097	0.6992	1	-	0.6504	0.7786	-		0.5343	0.7021	-	0.2878	0.6196	-
ef0766	725553	726440	+		conserved hypothetical protein	665.3437	9.4395	-0.1467	1	-	-0.0871	0.9656	-		-0.0081	0.9635	-	-0.0642	0.7779	-
ef0767	726440	727435	+		conserved hypothetical protein	607.7629	9.2136	0.1012	1	-	0.0676	0.9722	-		0.1349	0.933	-	-0.1487	0.7013	-
ef0768	727469	728404	+		conserved hypothetical protein	424.2642	8.7969	-0.1413	1	-	-0.0975	0.9711	-		-0.0374	0.9606	-	-0.0719	0.7981	-
ef0769	728638	729561	+		conserved hypothetical protein	93.8431	6.4131	0.2292	1	-	0.0958	0.9712	-		0.3338	0.8415	-	0.0211	0.8251	-
ef0770	729674	730192	+		conserved hypothetical protein	292.8616	7.8407	0.029	1	-	-0.0773	0.9751	-		0.5835	0.7704	-	0.945	0.2034	-
ef0771	730237	730830	-	clpP	ATP-dependent Clp protease proteolytic subunit ClpP	2085.1516	11.1122	-0.2802	1	-	-0.4534	0.9109	-		0.0436	0.9606	-	0.1703	0.7451	-
ef0773	731026	731544	+		conserved hypothetical protein	725.5366	9.2801	-0.0639	1	-	-0.1274	0.9697	-		0.6059	0.6638	-	0.5276	0.4245	-
ef0774	731565	731969	-		conserved hypothetical protein	1085.344	9.9238	-0.0561	1	-	0.0061	0.9791	-		0.185	0.9475	-	0.5684	0.5141	-
ef0775	732434	735322	+		gram positive anchor protein putative	8.3504	3.0814	0.6431	1	-	0.005	0.9792	-		-0.3568	0.9447	-	-0.573	0.6884	-
ef0776	735347	735730	+		hypothetical protein	NA	NA	NA	NA	NA	NA	NA	NA		NA	NA	NA	NA	NA	NA
ef0778	735904	736413	+		hypothetical protein	24.3915	4.4683	-0.2871	1	-	0.3923	0.9405	-		0.0004	0.9649	-	0.3905	0.6314	-
ef0779	736443	738230	+		glycerophosphoryl diester phosphodiesterase family protein	140.4527	7.1251	-0.0196	1	-	0.1175	0.97	-		0.0477	0.9598	-	-0.1013	0.7857	-
ef0780	738256	738663	+		MutT/nudix family protein	26.1616	4.7515	0.0167	1	-	-0.1789	0.9693	-		0.1918	0.9462	-	-0.3373	0.6808	-
ef0781	738897	739097	+		cold shock domain family protein	2796.4922	11.3305	-0.0829	1	-	-0.1919	0.9712	-		0.2972	0.9398	-	0.4657	0.651	-
eftRNAArg2	739754	739825	-		tRNA-Arg	283.6435	8.5367	-0.3307	1	-	-0.3993	0.9608	-		-0.6913	0.8787	-	-0.6448	0.6063	-
ef0782	739902	741215	+	rpoN	RNA polymerase sigma-54 factor	356.8223	8.6555	-0.3004	1	-	-0.2325	0.923	-		-0.1514	0.9239	-	-0.2025	0.6116	-
ef0783	741416	743293	+		acyltransferase putative	773.3879	9.4036	0.2752	1	-	0.3362	0.8714	-		0.2989	0.7645	-	0.0106	0.8277	-
ef0784	743509	744693	+	metK	S-adenosylmethionine synthetase	2518.5896	11.0994	0.0914	1	-	0.0264	0.9779	-		0.6535	0.6617	-	0.1152	0.7855	-
ef0785	744866	746332	+		drug resistance transporter EmrB/QacA family protein	712.6081	9.6328	-0.3034	1	-	-0.2792	0.9316	-		-0.0917	0.9524	-	-0.1256	0.7613	-
ef0786	746371	747162	+		tributyrin esterase putative	1291.2905	10.3646	-0.1486	1	-	-0.202	0.9516	-		0.0423	0.9596	-	0.1334	0.7486	-
ef0787	747243	747905	-		transcriptional regulator TetR family	117.8244	7.1361	-0.2962	1	-	-0.5905	0.7876	-		-0.1838	0.9289	-	-0.2936	0.5774	-
ef0789	748159	749874	+	efrC	ABC transporter ATP-binding/permease protein	980.7325	10.177	-0.1943	1	-	-0.1972	0.9552	-		-0.2868	0.8822	-	-0.5805	0.3327	-
ef0790	749874	751643	+	efrD	ABC transporter ATP-binding/permease protein	818.9338	10.001	-0.3839	1	-	-0.3684	0.9124	-		-0.3755	0.8129	-	-0.5519	0.3443	-
ef0791	752054	752659	+	fhtR	transcriptional regulator TetR family	184.5142	7.4272	-0.0472	1	-	0.0084	0.9789	-		0.2299	0.9373	-	0.2831	0.6965	-
ef0792	752797	753876	+	hrtB	permease domain protein	17.1354	4.3149	-0.1187	1	-	-0.4969	0.9275	-		-0.1787	0.9494	-	-0.3822	0.6645	-
ef0793	753881	754549	+	hrtA	ABC transporter ATP-binding protein	27.6813	5.0105	-0.1868	1	-	-0.2614	0.9537	-		-0.0291	0.9623	-	-0.7138	0.3623	-
ef0794	754606	755169	-		conserved hypothetical protein	252.1707	8.1193	-0.1232	1	-	-0.355	0.9303	-		0.0349	0.9618	-	-0.305	0.6424	-
ef0795	755169	756137	-		conserved hypothetical protein TIGR01212	646.0482	9.4489	-0.1598	1	-	-0.2016	0.9559	-		0.0168	0.9632	-	-0.2426	0.6525	-
ef0796	756153	756803	-		type 2 phosphatidic acid phosphatase family protein	153.214	7.2459	0.0013	1	-	-0.2051	0.9661	-		0.0917	0.9573	-	0.1414	0.7838	-
ef0797	756975	758000	-		conserved domain protein	113.5391	6.8888	0.0182	1	-	-0.1255	0.9701	-		-0.1104	0.952	-	-0.123	0.7773	-
ef0798	758000	758659	-		hypothetical protein	204.717	7.5695	0.2181	1	-	0.1517	0.962	-		0.1362	0.9407	-	0.0195	0.8253	-
ef0799	758976	761189	+	atlA (atn)	autolysin	1185.3723	10.2991	0.24	1	-	0.0771	0.9759	-		-0.2157	0.944	-	-0.7176	0.4324	-
ef0801	761593	764007	+	leuS	leucyl-tRNA synthetase	1883.0465	10.8249	0.2306	1	-	0.2973	0.9458	-		-0.0215	0.9631	-	-0.3163	0.6333	-
ef0802	764063	764353	-		hypothetical protein	109.641	6.6361	0.1207	1	-	-0.0059	0.9791	-		0.3644	0.9278	-	0.1824	0.7832	-
ef0803	764384	764827	-		conserved hypothetical protein	49.9643	5.6909	-0.0002	1	-	0.1378	0.9698	-		-0.221	0.9333	-	-0.1897	0.7429	-
ef0804	765003	765833	-		amino acid ABC transporter amino acid-binding protein	33.4432	5.3518	-0.4105	1	-	-0.5168	0.8867	-		-0.1923	0.9313	-	-0.5151	0.415	-
ef0805	765847	766482	-		amino acid ABC transporter ATP-binding protein	28.9314	5.0039	-0.17	1	-	-0.1973	0.964	-		0.1812	0.9418	-	-0.6186	0.419	-
ef0806	766495	767136	-		amino acid ABC transporter permease protein	16.3162	3.8086	-0.1189	1	-	0.2649	0.964	-		0.3406	0.9258	-	0.4959	0.5915	-
ref67	767656	767822	-	ref67	sRNA	1663.7748	10.3379	0.4228	1	-	0.1406	0.9719	-		0.6159	0.806	-	0.5375	0.5288	-
ef0807	767972	769603	+		pheromone binding protein putative	185.481	7.6342	-0.0424	1	-	-0.2956	0.9279	-		-0.1277	0.9457	-	-0.0411	0.8158	-
ef0808	769605	769700	+		hypothetical protein	1.8965	1.7391	-0.7625	1	-	-3.4414	0.6373	-		-2.5247	0.6234	-	0.0703	0.8258	-
ef0809	769710	769958	+		membrane protein putative	324.9633	7.7113	0.2151	1	-	0.0062	0.9791	-		1.3676	0.1019	-	1.0086	0.2813	-
ef0810	770351	772075	+		conserved hypothetical protein	28.0721	4.8608	0.0714	1	-	0.0724	0.9753	-		0.024	0.963	-	-0.4098	0.5762	-
ef0811	772079	772906	+		hypothetical protein	25.6406	4.7603	0.0064	1	-	-0.0082	0.9789	-		-0.1622	0.9456	-	-0.2168	0.7274	-
ef0812	773289	774452	+		glucuronyl hydrolase putative	44.2196	5.4994	-0.0812	1	-	-0.4766	0.9014	-		0.2123	0.9253	-	0.0769	0.7988	-
ef0813	774465	776243	+		glycosyl hydrolase family 35	97.8697	6.7692	-0.2386	1	-	-0.1608	0.9633	-		-0.0166	0.9632	-	-0.3873	0.5014	-
ef0814	776268	776975	-		transcriptional regulator GntR family	114.0189	6.6506	0.1164	1	-	-0.0105	0.9789	-		0.188	0.9495	-	0.538	0.5684	-
ef0815	777203	778129	+		PTS system IIAB components	17.7053	4.2014	0.0076	1	-	-0.1043	0.975	-		-0.0015	0.9648	-	-0.1043	0.8063	-
ef0816	778178	778969	+		PTS system IIC component	4.6779	2.2711	0.0621	1	-	-0.0486	0.9781	-		0.0897	0.9611	-	-0.0538	0.8257	-
ef0817	778953	779762	+		PTS system IID component	9.5268	3.4512	-0.1432	1	-	-0.7469	0.9097	-		0.118	0.9563	-	-0.3607	0.695	-
ef0818	779877	782891	+	hylB	polysaccharide lyase family 8	2.8729	2.0982	-1.3501	1	-	-0.2365	0.9741	-		-1.2197	0.8479	-	-0.4485	0.7592	-
ef0819	782960	783283	-		conserved hypothetical protein	203.5838	6.8074	0.7351	1	-	0.7766	0.9232	-		1.1508	0.7513	-	1.3144	0.3804	-
ef0820	783535	784143	-	rplY	ribosomal protein L25	1250.1547	10.3485	-0.0744	1	-	-0.0166	0.9781	-		-0.1524	0.9351	-	-0.0635	0.7994	-
ef0821	784474	785256	+			227.5013	7.9659	-0.143	1	-	-0.1926	0.9529	-		-0.0977	0.9497	-	-0.2558	0.6035	-
ef0822	785253	785933	+		hydrolase haloacid dehalogenase-like family	420.194	8.7063	-0.0479	1	-	-0.0467	0.9725	-		0.0885	0.9367	-	0.0531	0.7825	-
ef0823	785913	786053	-		hypothetical protein	NA	NA	NA	NA	NA	NA	NA	NA		NA	NA	NA	NA	NA	NA
ef0824	786110	786565	-		acetyltransferase GNAT family	145.5727	7.1205	0.1911	1	-	0.0659	0.9756	-		0.164	0.9449	-	-0.1171	0.7858	-
ef0825	786740	787369	+	udk	uridine kinase	1291.9175	10.4949	-0.3335	1	-	-0.3895	0.9373	-		-0.0927	0.9571	-	-0.0275	0.8263	-
ef0826	787538	787879	+		transcriptional regulator PemK family	96.8232	6.3767	0.2309	1	-	0.0421	0.9772	-		0.4051	0.8701	-	0.3954	0.5769	-
ef0827	787981	788946	+		oxidoreductase Gfo/Idh/MocA family	185.4659	7.3703	0.1354	1	-	0.0766	0.9751	-		0.3168	0.9094	-	0.2879	0.6745	-
ref68	788993	789148	+	ref68	sRNA	3634.5725	10.6548	1.3199	1	-	1.0272	0.8953	-		1.6137	0.3252	-	1.4205	0.3037	-
ef0828	789317	791236	+		conserved hypothetical protein	13.5517	3.8665	-0.0326	1	-	-0.1506	0.9729	-		0.1341	0.9555	-	-0.487	0.6296	-
ef0829	791190	791525	+		conserved hypothetical protein	1.6168	-0.7183	0.4994	1	-	1.2264	0.9511	-		2.7211	0.6812	-	1.2374	0.672	-
ef0830	791540	791896	+		conserved hypothetical protein	2.3579	2.0805	-0.7422	1	-	-0.4305	0.9699	-		-1.6073	0.8201	-	-1.9069	0.4437	-
ef0831	791927	792283	+		conserved hypothetical protein	2.3948	0.8078	0.3476	1	-	1.0995	0.9359	-		0.2122	0.9589	-	0.6864	0.7287	-
ef0832	792299	793078	+		conserved hypothetical protein	3.2362	1.4564	-0.0929	1	-	0.9903	0.9294	-		0.172	0.9592	-	-0.0074	0.8337	-
ef0833	793098	793793	+		conserved hypothetical protein	3.045	1.5253	0.5486	1	-	0.3912	0.9689	-		-0.8274	0.9142	-	-0.4908	0.7528	-
ef0834	793924	795237	+		PTS system IIC component	14.4666	3.9685	-0.4551	1	-	-0.1615	0.9724	-		-0.3884	0.9223	-	0.2708	0.7439	-
ef0835	795314	795562	+		hypothetical protein	NA	NA	NA	NA	NA	NA	NA	NA		NA	NA	NA	NA	NA	NA
ef0836	795571	796659	+		conserved hypothetical protein	5.4096	2.3271	0.3342	1	-	0.6377	0.9555	-		-0.1072	0.9612	-	-0.7434	0.6765	-
ef0837	796668	797777	+		conserved hypothetical protein	22.3923	4.3317	0.2755	1	-	0.2244	0.9676	-		0.3827	0.9179	-	-0.085	0.8121	-
ef0838	797767	798873	+		pyridoxal phosphate-dependent enzyme putative	NA	NA	NA	NA	NA	NA	NA	NA		NA	NA	NA	NA	NA	NA
ef0839	798877	799620	+		conserved hypothetical protein	2.7602	1.1091	0.8338	1	-	0.6036	0.9597	-		0.2472	0.9558	-	-0.6973	0.7133	-
ef0840	799630	800640	+		carbohydrate kinase pfkB family	61.6137	5.8624	0.0236	1	-	-0.1462	0.9679	-		0.2863	0.9048	-	0.1861	0.7327	-
ef0841	800734	801762	+		conserved domain protein	135.0762	6.846	0.211	1	-	0.4025	0.9246	-		0.1285	0.9519	-	0.3793	0.5998	-
ef0842	801759	802205	+		YaiI/YqxD family protein	99.7766	6.3519	0.4103	1	-	0.6337	0.907	-		0.2525	0.937	-	0.0393	0.8234	-
ef0843	802346	803392	+		D-alanine--D-alanine ligase	1350.3728	10.4563	-0.1281	1	-	-0.0591	0.9716	-		-0.01	0.9632	-	-0.0944	0.7428	-
ef0844	803369	803461	-		hypothetical protein	35.6081	5.21	-0.5595	1	-	0.0386	0.9781	-		0.0646	0.9615	-	0.066	0.8204	-
ef0845	803495	804868	+	murF	UDP-N-acetylmuramoylalanyl-D-glutamyl-2 6-diaminopimelate--D-alanyl-D-alanyl ligase	600.8933	9.2021	0.1204	1	-	0.1763	0.9671	-		0.1711	0.9455	-	-0.396	0.584	-
ef0846	805108	806718	+		ATP-dependent RNA helicase DEAD/DEAH box family	5500.681	12.6793	-0.185	1	-	-0.2032	0.9554	-		-0.2799	0.8923	-	-0.6868	0.2453	-
ef0847	806779	807045	-		hypothetical protein	23.4651	4.2538	0.5043	1	-	-0.0316	0.9783	-		0.4276	0.9165	-	0.4651	0.6458	-
ef0848	807350	807703	+	acpS	holo-(acyl-carrier-protein) synthase	2011.1741	11.0645	-0.2533	1	-	-0.2462	0.9423	-		-0.2482	0.9037	-	0.2278	0.6583	-
ef0849	807733	808848	+	alr	alanine racemase	3459.9433	12.0164	-0.1685	1	-	-0.2407	0.955	-		-0.3739	0.868	-	-0.5815	0.4066	-
ef0850	808864	809241	+		transcriptional regulator PemK family	724.551	9.5109	0.11	1	-	-0.0875	0.9734	-		0.1207	0.95	-	-0.2201	0.7027	-
ef0851	809561	810256	+		hypothetical protein	18.782	3.7003	0.0504	1	-	0.0327	0.9783	-		0.9939	0.7379	-	1.1066	0.3814	-
ef0852	810281	811576	+		hypothetical protein	7.2177	2.4334	0.9007	1	-	1.076	0.8727	-		-0.693	0.8848	-	0.1482	0.8026	-
ef0853	811557	811883	+		hypothetical protein	3.276	-0.7465	2.9472	1	-	2.9698	0.7049	-		2.672	0.5588	-	2.4202	0.3821	-
ef0854	811965	812690	+		signal peptidase I	14.4802	3.4789	0.7802	1	-	0.9312	0.8807	-		0.1572	0.9545	-	-0.3785	0.7104	-
ef0855	812745	814223	-		conserved domain protein	141.6827	6.3746	0.7553	1	-	0.4184	0.951	-		0.9849	0.6779	-	1.3391	0.2154	-
ef0856	814397	815149	+		aldo/keto reductase family protein	65.6807	5.4764	0.7591	1	-	0.8344	0.8441	-		0.4749	0.8705	-	0.6249	0.466	-
ef0857	815228	815458	+		conserved hypothetical protein	4783.9211	11.9218	-0.0004	1	-	-0.2178	0.9675	-		0.5529	0.8585	-	0.8786	0.387	-
ef0858	815579	818245	+	pip	phage infection protein	524.7909	8.9363	0.0686	1	-	0.1613	0.9431	-		0.0572	0.9532	-	0.2002	0.5706	-
ef0859	818466	819635	+		cation efflux family protein	74.3738	6.3993	-0.1785	1	-	-0.3941	0.9419	-		-0.2415	0.9389	-	-0.1211	0.7952	-
ef0860	819933	821756	+		membrane protein putative	1348.7932	10.7519	-0.5868	1	-	-0.6147	0.728	-		-0.3999	0.7931	-	-0.2635	0.6089	-
ef0861	821793	822257	-		acetyltransferase GNAT family	13.4698	3.9949	0.1076	1	-	0.062	0.9776	-		-0.2941	0.9468	-	-1.4947	0.3412	-
ef0862	822329	822991	-		glycine betaine/carnitine/choline ABC transporter permease protein	765.3263	9.5197	0.0201	1	-	0.0082	0.9784	-		0.1592	0.8865	-	0.1113	0.6965	-
ef0863	822995	823918	-		glycine betaine/carnitine/choline ABC transporter glycine betaine/carnitine/choline-binding protein	451.4333	8.8457	-0.1107	1	-	-0.0056	0.9789	-		0.0983	0.9503	-	-0.125	0.7573	-
ef0864	823918	824553	-		glycine betaine/carnitine/choline ABC transporter permease protein	205.2494	7.7026	0.007	1	-	0.0108	0.9786	-		0.0166	0.9632	-	-0.1326	0.7589	-
ef0865	824557	825750	-		glycine betaine/carnitine/choline transporter ATP-binding protein	1633.0218	10.7464	-0.0877	1	-	-0.0464	0.9769	-		-0.2657	0.9234	-	0.0157	0.8293	-
ref27C	826028	826359	+	ref27C	sRNA	1449.7961	9.9881	0.2771	1	-	0.1679	0.9727	-		0.842	0.7906	-	1.007	0.3969	-
ref69	826116	826610	-	ref69	sRNA	143.6915	7.1277	-0.3849	1	-	-0.3072	0.9645	-		-0.0949	0.9595	-	0.694	0.5412	-
ef0867	826377	827267	-		glyoxalase family protein	12.462	3.6931	-0.1547	1	-	-0.7028	0.9252	-		0.5147	0.9135	-	-0.215	0.7851	-
ef0868	827433	828464	+	queA	S-adenosylmethionine:tRNA ribosyltransferase-isomerase	782.489	9.8082	-0.3127	1	-	-0.3705	0.8923	-		-0.142	0.9333	-	-0.1839	0.6642	-
ef0869	828808	829056	-		transcriptional regulator Cro/CI family	929.0531	9.9761	-0.3922	1	-	-0.404	0.9295	-		-0.074	0.9587	-	0.1938	0.7525	-
ref19C	829210	829523	-	ref19C	sRNA	709.9092	8.3455	0.4637	1	-	0.4759	0.9494	-		1.4588	0.3469	-	2.1346	0.026	U
ef0871	829936	832581	+		cation-transporting ATPase E1-E2 family	2168.8382	10.9528	0.165	1	-	0.0664	0.9706	-		0.2653	0.7969	-	0.1408	0.674	-
ef0872	832915	834921	+		potassium uptake protein	2200.3279	11.3834	-0.3084	1	-	-0.3864	0.8998	-		-0.3494	0.8116	-	-0.3941	0.4345	-
ef0873	834991	835689	-		transcriptional regulator Cro/CI family	NA	NA	NA	NA	NA	NA	NA	NA		NA	NA	NA	NA	NA	NA
ef0875	835853	837958	+		copper-translocating P-type ATPase	354.9159	8.2761	0.0797	1	-	0.1591	0.9528	-		0.4261	0.5932	-	0.2788	0.5063	-
ef0876	838082	839506	+	eicR	hypothetical protein	5.1614	2.3771	0.394	1	-	-0.1726	0.9743	-		-0.0416	0.9632	-	-0.4787	0.7158	-
ef0877	839575	840486	+		oxidoreductase aldo/keto reductase 2 family	1127.8716	9.8976	0.007	1	-	-0.0099	0.9788	-		0.348	0.8868	-	0.7151	0.3371	-
ef0878	840674	843322	+	polA	DNA polymerase I	384.1615	8.2608	0.37	1	-	0.6727	0.8403	-		0.0906	0.9555	-	0.3933	0.5573	-
ef0879	843422	844264	+	fpg	formamidopyrimidine-DNA glycosylase	76.9031	5.9837	0.5748	1	-	0.827	0.9131	-		-0.3374	0.9392	-	0.0384	0.8269	-
ef0880	844261	844860	+		dephospho-CoA kinase putative	43.127	5.1757	0.6187	1	-	0.7156	0.9376	-		-0.2315	0.9536	-	-0.0589	0.825	-
ef0881	845040	845522	+		conserved hypothetical protein TIGR00244	356.6839	8.2341	0.2131	1	-	0.3479	0.887	-		0.2469	0.851	-	0.3921	0.3768	-
ef0882	845538	846947	+		replication initiation and membrane attachment protein DnaB putative	401.4836	8.4716	0.3092	1	-	0.4087	0.9232	-		-0.1105	0.9539	-	0.2192	0.7276	-
ef0883	846944	847876	+	dnaI	primosomal protein DnaI	519.3606	8.7163	0.4231	1	-	0.4863	0.8992	-		0.3278	0.8803	-	0.2386	0.6793	-
ef0884	848093	849166	+		conserved hypothetical protein	52.2493	5.4582	0.1995	1	-	0.5664	0.9171	-		-0.0257	0.9632	-	0.4171	0.6234	-
ef0885	849180	850700	+		conserved hypothetical protein	86.7141	6.6241	-0.264	1	-	-0.226	0.9542	-		-0.3356	0.8732	-	-0.1171	0.7764	-
ef0886	850690	852273	+		hypothetical protein	68.0259	6.193	-0.1692	1	-	-0.1724	0.9513	-		-0.0223	0.9617	-	-0.161	0.6913	-
ef0887	852270	853532	+		glycosyl transferase group 2 family protein	49.5138	5.6964	0.1596	1	-	0.211	0.9659	-		-0.3727	0.9073	-	-0.4597	0.5782	-
ef0888	853547	855613	+		conserved hypothetical protein	39.1923	4.9523	0.5233	1	-	0.6342	0.9232	-		0.3471	0.9349	-	0.0951	0.8129	-
ef0889	855615	856463	+		conserved hypothetical protein	36.5273	4.9368	0.197	1	-	0.5247	0.9111	-		0.44	0.8557	-	0.0212	0.8278	-
ef0890	856479	856790	+		hypothetical protein	46.7728	5.3853	0.3784	1	-	0.2169	0.9544	-		0.3177	0.8745	-	-0.1178	0.7746	-
ef0891	856838	857992	-		aspartate aminotransferase putative	213.0638	7.7258	-0.0879	1	-	0.0393	0.9764	-		0.1326	0.9428	-	-0.0483	0.8106	-
ef0892	858008	858730	-		amino acid ABC transporter ATP-binding protein	89.8776	6.4498	0.6023	1	-	0.4407	0.9411	-		-0.4558	0.8993	-	-0.8865	0.3958	-
ef0893	858723	860186	-		amino acid ABC transporter amino acid-binding/permease protein	112.3359	6.7153	0.2535	1	-	0.4071	0.9081	-		-0.2584	0.9031	-	-0.0241	0.8241	-
ef0895	860375	861463	+	gldA2	glycerol dehydrogenase putative	255.3437	8.0472	0.0132	1	-	0.0324	0.9774	-		-0.0719	0.9572	-	-0.2453	0.6793	-
ef0896	861622	862767	+	tgt	queuine tRNA-ribosyltransferase	1025.7751	10.239	-0.3346	1	-	-0.3876	0.8302	-		-0.2148	0.869	-	-0.2742	0.4772	-
ef0897	862849	863226	+		preprotein translocase YajC subunit putative	5617.0224	12.6686	-0.5542	1	-	-0.5838	0.9131	-		-0.332	0.9196	-	0.2281	0.7439	-
ef0898	863241	863480	-		hypothetical protein	22.2492	5.0065	-0.9646	1	-	-0.8434	0.8968	-		-0.8605	0.7549	-	-0.1876	0.7801	-
ef0899	863657	863944	+		conserved hypothetical protein	186.6729	7.6251	-0.3069	1	-	-0.2066	0.96	-		0.1208	0.9505	-	-0.0453	0.8168	-
ef0900	864152	866698	+	adhE (aad)	aldehyde-alcohol dehydrogenase	5456.5181	12.0077	0.5294	1	-	0.8734	0.8126	-		0.1996	0.9445	-	0.2651	0.7194	-
ef0901	866743	867786	-		isopentenyl diphosphate delta isomerase putative	1034.0837	10.2188	-0.1164	1	-	-0.2386	0.959	-		-0.1004	0.9552	-	-0.6502	0.4025	-
ef0902	867770	868876	-		phosphomevalonate kinase	956.9745	10.0737	-0.2758	1	-	-0.2351	0.9188	-		-0.0676	0.9511	-	-0.3023	0.4341	-
ef0903	868879	869874	-	mvaD	mevalonate diphosphate decarboxylase	312.2704	8.2986	0.1417	1	-	0.0362	0.9766	-		0.0606	0.9568	-	-0.3325	0.5212	-
ef0904	869874	870818	-	mvk	mevalonate kinase	742.7763	9.6066	0.0753	1	-	-0.1295	0.9673	-		0.0515	0.9588	-	-0.3949	0.4794	-
ef0905	871088	871723	-		pentapeptide repeat family protein	138.5705	6.9892	0.2038	1	-	-0.0898	0.9753	-		0.1875	0.948	-	0.2854	0.7188	-
ef0906	871720	872793	-		conserved hypothetical protein	165.7809	6.9164	0.258	1	-	0.1413	0.9724	-		0.5911	0.8301	-	1.0393	0.2814	-
ef0907	873037	874707	+	opp1A	peptide ABC transporter peptide-binding protein	2277.0462	10.358	1.1363	1	-	1.2289	0.07	-		0.5986	0.7426	-	0.6964	0.3655	-
ef0908	874786	875136	-		conserved hypothetical protein	340.3679	8.3338	0.154	1	-	0.001	0.9792	-		0.0027	0.9647	-	0.2055	0.7237	-
ef0909	875227	876168	+	opp1B	peptide ABC transporter permease protein	1042.7153	9.9067	0.3403	1	-	0.3633	0.9217	-		-0.0486	0.9599	-	-0.1327	0.7678	-
ef0910	876168	877220	+	opp1C	peptide ABC transporter permease protein	978.9519	9.7953	0.3638	1	-	0.3991	0.9414	-		-0.0594	0.9606	-	-0.0843	0.809	-
ef0911	877230	878288	+	opp1D	peptide ABC transporter ATP-binding protein	1658.6346	10.5568	0.3907	1	-	0.5219	0.9202	-		-0.1067	0.9563	-	-0.2688	0.7222	-
ef0912	878288	879244	+	opp1F	peptide ABC transporter ATP-binding protein	1680.4757	10.5307	0.2754	1	-	0.379	0.9187	-		0.2948	0.8949	-	-0.0858	0.7947	-
ef0913	879285	880355	+		transposase putative	72.9377	5.7754	0.6185	1	-	0.9914	0.8749	-		0.0671	0.9612	-	0.134	0.8017	-
ref70	880359	880468	+	ref70	sRNA	138.6441	7.3286	-0.3439	1	-	-0.2502	0.9643	-		-0.6006	0.8329	-	0.0077	0.8326	-
ef0914	880755	881276	+	infC	translation initiation factor IF-3	6758.1857	12.9213	-0.1504	1	-	-0.2756	0.956	-		0.0912	0.9569	-	-0.8265	0.3329	-
ef0915	881390	881590	+	rpmI	ribosomal protein L35	4390.1048	12.3989	-0.2587	1	-	-0.3537	0.9281	-		-0.1674	0.9432	-	-0.8474	0.2214	-
ef0916	881651	882010	+	rplT	ribosomal protein L20	10673.9105	13.6985	-0.2821	1	-	-0.3881	0.7124	-		-0.3092	0.6771	-	-0.6875	0.0062	d
ef0917	882056	882406	-		conserved hypothetical protein	29.9242	4.8024	-0.1469	1	-	-0.0899	0.976	-		0.283	0.9406	-	0.3172	0.7284	-
ef0918	882504	882863	+		membrane protein putative	48.2443	5.0562	0.2052	1	-	0.0569	0.9774	-		0.5407	0.8891	-	1.3944	0.1955	-
ef0919	882991	883425	+		acetyltransferase GNAT family	82.1688	6.2119	-0.0201	1	-	0.1535	0.9698	-		0.2664	0.9282	-	0.3139	0.6663	-
ef0920	883443	883958	+		conserved hypothetical protein	222.4176	7.6858	0.0085	1	-	0.2243	0.9205	-		0.0688	0.9506	-	0.2267	0.5414	-
ef0921	883974	885149	-		sulfate transporter family protein	122.0779	6.9495	0.035	1	-	-0.3281	0.9448	-		0.2793	0.9227	-	-0.1564	0.7698	-
ef0922	885379	886407	-		membrane protein putative	167.3617	7.4001	-0.0809	1	-	-0.281	0.9491	-		0.1654	0.9441	-	0.0831	0.8014	-
ef0923	886520	887350	+		transcriptional regulator LysR family	18.7186	4.1664	-0.1372	1	-	-0.2365	0.9648	-		-0.0313	0.9628	-	0.6017	0.4834	-
ef0924	887415	888287	+		conserved hypothetical protein	69.9125	5.9494	0.2298	1	-	0.372	0.9219	-		-0.2228	0.9285	-	0.3995	0.5327	-
ef0925	888561	888785	+		hypothetical protein	41.6849	4.7371	0.3697	1	-	0.6466	0.9209	-		0.7171	0.8281	-	1.1999	0.3062	-
ef0926	888874	889548	+	err09 (bceR_like)	DNA-binding response regulator	222.665	7.7895	0.145	1	-	0.2223	0.9492	-		-0.327	0.854	-	-0.0561	0.8072	-
ef0927	889562	890587	+	ehk09 (bceS_like)	sensor histidine kinase	289.4241	8.2222	-0.0848	1	-	0.0156	0.9779	-		-0.1053	0.9418	-	-0.0628	0.7903	-
ef0928	890735	891598	+		glucose uptake protein	1203.8162	10.5858	-0.4879	1	-	-0.5143	0.8899	-		-0.4769	0.7816	-	-0.3512	0.5615	-
ef0929	891639	893030	+		amino acid permease family protein	1409.3857	10.7882	-0.4483	1	-	-0.4801	0.8688	-		-0.3621	0.8186	-	-0.4015	0.4464	-
ef0930	893218	895227	+	metG	methionyl-tRNA synthetase	1192.419	10.0791	0.1842	1	-	0.228	0.9596	-		0.0917	0.9559	-	0.1871	0.7459	-
ef0931	895327	895602	+		hypothetical protein	1312.1803	10.2451	-0.1012	1	-	-0.0705	0.9758	-		0.0803	0.9582	-	0.5506	0.4937	-
ef0932	895661	896266	-		hypothetical protein	77.6615	6.3764	-0.0517	1	-	-0.2636	0.9573	-		-0.1694	0.9465	-	-0.0452	0.8198	-
ef0933	896387	898585	-		conserved hypothetical protein	244.6312	7.9226	0.0985	1	-	0.0919	0.971	-		-0.104	0.9486	-	-0.0354	0.817	-
ef0934	898744	899514	+		hydrolase TatD family	160.5313	7.2511	-0.0757	1	-	0.3186	0.9243	-		0.0394	0.9607	-	0.0767	0.7986	-
ef0935	899523	900095	+		primase-related protein	112.5229	6.7391	0.0712	1	-	0.1582	0.9691	-		0.0329	0.9623	-	0.1079	0.7946	-
ef0936	900114	901001	+	ksgA	dimethyladenosine transferase	325.9904	8.3478	-0.0573	1	-	-0.0057	0.9788	-		0.1203	0.9352	-	-0.0595	0.7918	-
ef0937	901129	901746	+		conserved hypothetical protein	83.5409	6.6554	-0.2124	1	-	-0.6949	0.8314	-		-0.1717	0.9426	-	-0.3741	0.5748	-
ef0938	901796	902899	-		ABC transporter ATP-binding/TOBE domain protein	189.058	7.4244	0.1876	1	-	0.0882	0.9711	-		0.2768	0.8699	-	0.107	0.7673	-
ef0939	903085	903507	+	mgsA	methylglyoxal synthase	310.5094	8.2877	-0.0063	1	-	-0.2385	0.9485	-		-0.0022	0.9647	-	0.177	0.7246	-
ef0940	903781	904320	+		conserved hypothetical protein	3953.5851	12.0954	-0.1676	1	-	-0.3277	0.9211	-		-0.0795	0.9546	-	-0.1785	0.7159	-
ef0941	904372	906138	-		ABC transporter ATP-binding/permease protein	366.0413	8.5541	-0.1938	1	-	-0.2718	0.9241	-		0.2636	0.8798	-	-0.0487	0.8086	-
ef0942	906128	907855	-		ABC transporter ATP-binding/permease protein	467.0219	8.9656	-0.1811	1	-	-0.1197	0.9652	-		-0.0774	0.9523	-	-0.1203	0.7469	-
ef0943	907963	908748	+		conserved hypothetical protein	45.0341	5.4443	0.0249	1	-	0.345	0.9362	-		-0.3032	0.9125	-	0.1853	0.7477	-
ef0944	909009	910217	+		extracellular protein putative	1563.8647	11.0831	-0.3105	1	-	-0.4239	0.919	-		-0.8517	0.3437	-	-1.0043	0.1248	-
ef0945	910314	910877	+		acetyltransferase GNAT family	683.3874	9.5409	-0.2169	1	-	-0.4049	0.9071	-		0.119	0.9471	-	-0.175	0.7184	-
ef0946	910923	911447	-		conserved hypothetical protein	323.6445	8.2441	0.0077	1	-	0.0431	0.9761	-		0.2326	0.9055	-	0.1745	0.7088	-
ef0947	911499	912368	-		hydrolase haloacid dehalogenase-like family	1202.2793	10.2126	-0.1027	1	-	-0.0994	0.9667	-		0.0958	0.9451	-	0.1788	0.6467	-
ef0948	912502	913182	+	ung	uracil-DNA glycosylase	273.4855	8.0383	0.2016	1	-	0.1741	0.9561	-		0.0883	0.9511	-	-0.2186	0.6429	-
ef0949	913338	914321	+	pta	phosphotransacetylase	1846.6781	11.0942	-0.3065	1	-	-0.2879	0.9232	-		-0.2846	0.8714	-	-0.3688	0.4749	-
ef0950	914478	914957	+		conserved hypothetical protein TIGR00150	382.6841	8.6238	-0.0588	1	-	-0.1446	0.9693	-		0.0575	0.9597	-	-0.0718	0.8074	-
ef0951	914950	915471	+		acetyltransferase GNAT family	439.5469	8.8559	0.0053	1	-	-0.1189	0.9728	-		0.0401	0.9618	-	-0.3332	0.6585	-
ef0953	915641	915850	+		hypothetical protein	476.5193	8.6012	-0.1994	1	-	-0.1455	0.9737	-		0.5144	0.9013	-	0.9512	0.4119	-
ef0954	915924	916934	-	bopD / malR	sugar-binding transcriptional regulator LacI family	309.393	8.397	-0.216	1	-	-0.1969	0.9587	-		-0.1714	0.9378	-	-0.0538	0.8109	-
ef0955	916958	917965	-	bopC / malM	aldose 1-epimerase putative	50.9045	5.5134	-0.1443	1	-	-0.051	0.9769	-		0.419	0.8766	-	0.416	0.5814	-
ef0956	917955	918623	-	pgmB / bopB / pgcM	beta-phosphoglucomutase	16.9314	4.0762	-0.2277	1	-	-0.0969	0.9748	-		-0.0217	0.9634	-	0.2731	0.7182	-
ef0957	918616	920910	-	bopA / malM	glycosyl hydrolase family 65	41.8205	5.1936	0.1043	1	-	0.288	0.9427	-		0.4358	0.8188	-	0.0855	0.7978	-
ef0958	921191	923359	+		PTS system IIABC components	90.6582	6.5237	0.0973	1	-	-0.3009	0.9379	-		-0.0097	0.964	-	0.0905	0.7936	-
ef0959	923425	923559	+		hypothetical protein	7.4906	2.4172	0.5748	1	-	0.2908	0.968	-		0.4238	0.9303	-	1.1034	0.4024	-
ef0960	923574	924398	+		endonuclease/exonuclease/phosphatase family protein	51.6838	5.7747	-0.0274	1	-	-0.2714	0.9583	-		0.1197	0.9541	-	-0.2313	0.7357	-
ef0961	924458	925273	-		pyrroline-5-carboxylate reductase putative	37.7077	5.5623	-0.1993	1	-	-0.3459	0.9518	-		-0.3342	0.9221	-	-0.8402	0.3884	-
ef0962	925400	926362	+		transcriptional regulator AraC family	212.1609	7.4486	0.1676	1	-	0.3551	0.9152	-		0.1099	0.9483	-	0.6689	0.2213	-
ef0963	926343	926642	+		hypothetical protein	12.4468	3.0496	0.6598	1	-	1.0712	0.8847	-		-0.1886	0.9545	-	1.0046	0.4331	-
ef0964	926659	926949	+		conserved hypothetical protein	46.3102	4.7943	0.6723	1	-	0.4991	0.922	-		1.0012	0.4191	-	1.2181	0.1381	-
ef0965	927109	927822	-		conserved hypothetical protein	4.1259	0.8095	1.0884	1	-	1.8799	0.8329	-		1.0508	0.874	-	1.3088	0.4969	-
ef0966	927976	928752	+		transcriptional regulator MerR family	135.4876	6.871	0.2181	1	-	0.3263	0.9213	-		0.0727	0.9557	-	0.4045	0.4657	-
ef0967	928993	930885	+		conserved domain protein	32.5806	4.6963	0.2856	1	-	0.0039	0.9791	-		0.4581	0.8289	-	0.7473	0.3234	-
eftRNAArg3	930973	931046	-		tRNA-Arg	5025.8749	12.7238	-0.6928	1	-	0.108	0.9772	-		-1.8486	0.6557	-	-0.4332	0.7633	-
ef0968	931315	931623	+	rplU	ribosomal protein L21	8359.1794	12.9975	0.2458	1	-	0.2222	0.97	-		0.3017	0.9412	-	-0.9261	0.4305	-
ef0969	931656	932000	+		conserved hypothetical protein	6663.9295	12.9403	-0.0338	1	-	0.0035	0.9792	-		-0.2007	0.9492	-	-1.3586	0.1838	-
ef0970	932013	932300	+	rpmA	ribosomal protein L27	7939.7045	13.0413	-0.0312	1	-	-0.1411	0.9707	-		0.2416	0.9336	-	-0.6399	0.421	-
ef0971	932500	932952	+		conserved hypothetical protein	662.2254	9.3311	0.05	1	-	-0.1707	0.9693	-		0.0246	0.9632	-	0.2628	0.7199	-
ef0972	933023	933838	-		DNA repair exonuclease family protein	1082.0099	9.8834	0.326	1	-	0.1685	0.9674	-		0.3808	0.882	-	0.0688	0.8095	-
ef0973	934010	935074	+	pepQ-1	proline dipeptidase	1219.2801	10.2943	-0.1123	1	-	-0.0126	0.9779	-		0.0094	0.9632	-	-0.1002	0.7227	-
ef0974	935088	935408	+		conserved hypothetical protein	423.7868	8.7716	-0.1379	1	-	-0.0776	0.9692	-		0.0146	0.9626	-	-0.0275	0.8158	-
ef0976	935741	936172	+		conserved hypothetical protein	696.0148	9.3757	-0.0815	1	-	-0.1606	0.9625	-		0.3184	0.8612	-	0.204	0.6883	-
ef0977	936153	936617	+	nusB	N utilization substance protein B	999.3939	10.0544	-0.2212	1	-	-0.2524	0.9218	-		0.1156	0.9407	-	-0.1244	0.7344	-
ef0978	936721	937566	+	folD	methylenetetrahydrofolate dehydrogenase/methenyltetrahydrofolate cyclohydrolase	312.2594	8.149	0.0892	1	-	0.245	0.9561	-		0.0669	0.9585	-	0.2711	0.676	-
ef0979	937576	938922	+	xseA	exodeoxyribonuclease VII large subunit	413.7865	9.0406	-0.2255	1	-	-0.0658	0.976	-		-0.9625	0.3592	-	-0.7226	0.3895	-
ef0980	938924	939154	+	xseB	exodeoxyribonuclease VII small subunit	25.3899	4.3146	0.619	1	-	0.7124	0.9076	-		0.0936	0.9586	-	0.2059	0.7699	-
ef0981	939154	940035	+	ispA	geranyltranstransferase	227.1263	7.8842	0.02	1	-	0.1106	0.9737	-		0.0242	0.9632	-	-0.5093	0.5413	-
ef0982	940049	940864	+	tlyA	hemolysin A	515.6691	9.0024	-0.0513	1	-	-0.0633	0.9748	-		0.2422	0.912	-	-0.1097	0.7767	-
ef0983	941003	941452	+	ahrC	transcriptional regulator ArgR family	33.3757	4.9041	0.1471	1	-	0.0214	0.9782	-		0.4116	0.852	-	0.2283	0.7134	-
ef0984	941470	943143	+	recN	DNA repair protein RecN	387.4516	8.6074	-0.0712	1	-	-0.0211	0.9773	-		0.0276	0.9604	-	0.0226	0.8199	-
ef0985	943234	943404	-		hypothetical protein	179.3673	7.0749	0.2699	1	-	0.0444	0.9776	-		0.6051	0.8406	-	0.9104	0.383	-
ef0986	943412	944377	-		cation transporter	309.9106	7.9997	0.1357	1	-	0.2573	0.9546	-		0.396	0.8675	-	0.527	0.4532	-
ef0987	944622	945014	+		lipoprotein putative	2658.1466	11.252	0.218	1	-	-0.112	0.9736	-		0.0696	0.9595	-	0.391	0.6266	-
ef0988	945302	945733	+		conserved hypothetical protein TIGR00242	2408.668	11.1579	0.0801	1	-	-0.0649	0.9718	-		0.1848	0.899	-	0.1645	0.657	-
ef0989	945745	946704	+	mraW	conserved hypothetical protein TIGR00006	1966.3756	10.8717	0.19	1	-	0.1038	0.9658	-		0.1284	0.9337	-	-0.0911	0.7641	-
ef0990	946721	947128	+		cell division protein	520.3155	8.7881	0.3365	1	-	0.3455	0.9201	-		0.2593	0.9037	-	0.2089	0.6912	-
ef0991	947128	949356	+	pbpC	penicillin-binding protein C	1424.2868	10.4946	0.1574	1	-	0.1029	0.9715	-		-0.1398	0.9452	-	-0.2519	0.658	-
ef0992	949383	950348	+	mraY	phospho-N-acetylmuramoyl-pentapeptide- transferase	2469.2518	11.5469	-0.1089	1	-	-0.2377	0.9145	-		-0.643	0.031	d	-0.4939	0.157	-
ef0993	950371	951741	+	murD	UDP-N-acetylmuramoylalanine--D-glutamate ligase	1358.4263	10.4819	0.027	1	-	-0.1617	0.9351	-		-0.1679	0.8871	-	-0.0825	0.7517	-
ef0994	951746	952837	+	murG	UDP-N-acetylglucosamine--N-acetylmuramyl- (pentapeptide) pyrophosphoryl-undecaprenol N-acetylglucosamine transferase	303.1845	8.0683	0.3476	1	-	0.5094	0.9171	-		0.067	0.9594	-	-0.1354	0.7844	-
ef0995	952846	953970	+	ftsQ	cell division protein FtsQ	354.0967	8.1377	0.5208	1	-	0.7109	0.8857	-		0.2513	0.9357	-	0.0413	0.8223	-
ef0996	954144	955466	+	ftsA	cell division protein FtsA	3174.3027	11.5322	0.2019	1	-	0.2962	0.9387	-		0.0598	0.9586	-	-0.0911	0.7934	-
ef0997	955493	956725	+	ftsZ	cell division protein FtsZ	1578.2862	10.4353	0.3755	1	-	0.4884	0.9242	-		0.1565	0.9517	-	-0.1759	0.7751	-
ef0998	956742	957419	+		conserved hypothetical protein TIGR00044	671.7668	9.1302	0.2415	1	-	0.5142	0.9093	-		0.1708	0.9445	-	0.331	0.6303	-
ef0999	957433	958077	+	sepF	conserved hypothetical protein	1114.8737	10.1121	0.2142	1	-	0.2995	0.953	-		-0.1804	0.9458	-	-0.3877	0.6124	-
ef1000	958154	958363	+		conserved hypothetical protein	545.3849	8.9287	0.2335	1	-	0.3878	0.8214	-		0.0824	0.9469	-	0.0786	0.7702	-
ef1001	958390	959172	+		S4 domain protein	568.7488	8.9662	0.4557	1	-	0.6538	0.9142	-		-0.3087	0.933	-	-0.0971	0.808	-
ef1002	959324	960025	+	divIVA	cell division protein DivIVA	1205.2215	9.9111	0.4622	1	-	0.6162	0.7832	-		0.2195	0.9201	-	0.2438	0.6503	-
ef1003	960336	963116	+	ileS	isoleucyl-tRNA synthetase	1584.1705	10.644	0.2028	1	-	0.2444	0.958	-		-0.2476	0.9291	-	-0.3725	0.5973	-
ef1004	963168	964691	-	zwf (gdh)	glucose-6-phosphate 1-dehydrogenase	925.0369	9.811	0.1021	1	-	-0.0567	0.9744	-		0.212	0.9063	-	-0.0667	0.7951	-
ef1005	964691	965359	-		iron-dependent repressor	470.6582	8.8235	0.0928	1	-	0.0995	0.964	-		-0.0564	0.9535	-	0.128	0.6992	-
ef1006	965531	965899	-		conserved hypothetical protein	401.6846	8.6956	-0.0506	1	-	-0.1927	0.9636	-		0.0438	0.9609	-	-0.034	0.8224	-
ef1007	966098	966834	+			40.0025	4.9574	0.3054	1	-	0.557	0.8377	-		0.5851	0.5569	-	0.3266	0.5582	-
ef1008	966940	967938	+		oxidoreductase Gfo/Idh/MocA family	123.9153	6.7152	0.4479	1	-	0.4519	0.9227	-		-0.0117	0.9641	-	0.2355	0.7301	-
ef1009	967965	969266	+		ATP-dependent RNA helicase DEAD/DEAH box family	187.8811	7.2683	0.4987	1	-	0.8017	0.9016	-		-0.1478	0.9547	-	0.0539	0.8217	-
ef1010	969311	972016	+		sigma-54 interaction domain protein	203.1794	7.485	0.3673	1	-	0.6428	0.9172	-		-0.2687	0.9406	-	-0.0075	0.8328	-
ef1012	972246	972563	+		PTS system IIB component	4.1641	2.3078	0.183	1	-	-0.5673	0.9594	-		-0.4248	0.9432	-	-0.5487	0.7211	-
ef1013	972705	974168	+		PTS system IIC component	3.401	1.9653	0.3473	1	-	-0.7727	0.9474	-		-0.1004	0.9613	-	-0.5898	0.7137	-
ef1014	974212	974430	+		hypothetical protein	NA	NA	NA	NA	NA	NA	NA	NA		NA	NA	NA	NA	NA	NA
ef1015	974450	974644	+		hypothetical protein	NA	NA	NA	NA	NA	NA	NA	NA		NA	NA	NA	NA	NA	NA
ef1016	974644	975054	+		conserved hypothetical protein	NA	NA	NA	NA	NA	NA	NA	NA		NA	NA	NA	NA	NA	NA
ef1017	975330	975656	+		PTS system IIB component	33.1563	4.9293	-0.1635	1	-	-0.0368	0.9782	-		0.077	0.9608	-	0.5677	0.6141	-
ef1018	975679	975999	+		PTS system IIA component	30.0969	3.9524	0.8511	1	-	1.0265	0.6773	-		1.2533	0.1439	-	1.3604	0.0723	-
ef1019	976065	977342	+		PTS system IIC component	94.5607	6.053	0.3958	1	-	0.5253	0.8642	-		0.8923	0.0893	-	0.5959	0.3353	-
ef1020	977426	978820	+		glycosyl hydrolase family 1	30.652	4.2349	0.6474	1	-	1.1047	0.7722	-		0.7105	0.8124	-	0.8685	0.4108	-
ef1021	978878	980071	+		conserved hypothetical protein	237.8213	7.8454	0.1347	1	-	0.1428	0.9564	-		0.0103	0.9634	-	-0.0455	0.8045	-
ef1022	980154	980273	+		hypothetical protein	899.1461	9.3865	-0.0078	1	-	-0.073	0.9766	-		0.6077	0.8594	-	1.1689	0.3007	-
eftRNAArg4	980392	980465	+	eftRNAArg4	tRNA-Arg	41.1279	5.9955	-0.702	1	-	-0.1643	0.975	-		-1.9829	0.3331	-	-1.2007	0.4451	-
ef1023	980499	980831	+		conserved hypothetical protein	445.1066	8.6255	-0.044	1	-	0.0613	0.976	-		0.4645	0.8332	-	0.3178	0.6421	-
ef1024	980945	983590	-	ppdK	pyruvate phosphate dikinase	104.2776	6.7049	0.0411	1	-	0.0297	0.9776	-		0.0459	0.9604	-	-0.1261	0.776	-
ef1025	983760	984389	+		CBS domain protein	169.0499	7.492	-0.3032	1	-	-0.3263	0.9394	-		0.0213	0.9631	-	0.0904	0.7984	-
ef1026	984402	985214	+		conserved hypothetical protein	60.9991	5.7686	0.2818	1	-	-0.0088	0.9788	-		0.3805	0.8269	-	0.104	0.7812	-
ef1027	985285	987816	-			379.904	8.7886	-0.198	1	-	-0.4643	0.8978	-		-0.3215	0.8724	-	-0.1634	0.7377	-
ef1028	987813	988547	-		hydrolase alpha/beta hydrolase fold family	120.8908	7.1975	-0.3511	1	-	-0.2565	0.9434	-		-0.3827	0.8275	-	-0.48	0.4229	-
ef1029	988724	989308	+		conserved hypothetical protein	233.6114	7.802	0.1635	1	-	0.0552	0.9748	-		0.0035	0.9645	-	0.0977	0.7755	-
ef1030	989331	990386	+		endonuclease/exonuclease/phosphatase family protein	81.6597	6.2091	0.0542	1	-	0.3535	0.9458	-		0.1921	0.945	-	0.0934	0.8039	-
ef1031	990403	991059	+		phosphorylase family protein	63.1074	6.0118	-0.0116	1	-	-0.0055	0.979	-		-0.0451	0.9604	-	-0.092	0.7938	-
ef1032	991163	993400	-	drrC	daunorubicin resistance protein	188.2183	7.3893	-0.0739	1	-	-0.1036	0.9669	-		0.4316	0.6048	-	0.4531	0.3341	-
ef1033	993634	995823	+		6-aminohexanoate-cyclic-dimer hydrolase putative	149.9458	7.0315	0.314	1	-	0.2511	0.9587	-		0.1898	0.943	-	0.2249	0.7304	-
ef1034	995918	996847	+		conserved domain protein	23.8405	3.9363	0.8286	1	-	0.4878	0.9332	-		0.7783	0.7608	-	0.9079	0.3812	-
ef1035	996890	997543	+		lipoprotein putative	75.9852	6.0417	-0.1265	1	-	0.1291	0.9699	-		0.4813	0.7974	-	0.4584	0.4847	-
ef1036	997662	998063	+	ndk	nucleoside diphosphate kinase	70.2645	6.051	-0.0844	1	-	-0.0961	0.9743	-		0.122	0.9537	-	0.4308	0.5779	-
ef1037	998223	999833	+		L-aspartate beta-decarboxylase putative	401.9939	8.6674	0.0031	1	-	0.0385	0.9749	-		-0.0277	0.96	-	-0.0847	0.758	-
ef1038	999976	1001061	+		lipoprotein putative	6.7656	3.3891	-0.4814	1	-	-1.0577	0.8977	-		-0.6402	0.8886	-	-0.9639	0.4656	-
ef1039	1001177	1001980	-		hydrolase haloacid dehalogenase-like family	559.5173	9.1642	-0.1443	1	-	-0.1934	0.9512	-		0.2427	0.8923	-	-0.1308	0.7447	-
ef1040	1002132	1002761	+		conserved hypothetical protein	36.0362	4.8758	0.2658	1	-	0.4177	0.9463	-		0.1268	0.9558	-	0.5684	0.5549	-
ef1041	1002913	1004319	+		xanthine/uracil permease family protein	95.7498	6.6087	-0.1571	1	-	-0.2872	0.9497	-		0.0524	0.9602	-	0.2174	0.724	-
ef1042	1004528	1005724	+		multidrug resistance protein putative	301.5607	8.1249	-0.0968	1	-	-0.1299	0.9706	-		0.2104	0.9356	-	0.4831	0.4905	-
ef1043	1005779	1005964	-		conserved hypothetical protein	862.3396	9.622	0.0889	1	-	-0.0636	0.9761	-		0.1212	0.9533	-	0.4463	0.5571	-
ef1044	1006081	1009410	+	dnaE	DNA polymerase III alpha subunit	430.2319	8.5125	0.3894	1	-	0.4535	0.9029	-		0.1708	0.9378	-	0.1226	0.7707	-
ef1045	1009583	1010545	+	pfk	6-phosphofructokinase	2162.1722	10.9993	0.0297	1	-	0.235	0.9605	-		0.1865	0.9433	-	-0.0788	0.8066	-
ef1046	1010610	1012367	+	pyk	pyruvate kinase	4311.2938	11.9979	0.1464	1	-	0.3237	0.9503	-		0.0441	0.9616	-	-0.1821	0.7631	-
ef1047	1012741	1013310	+		conserved hypothetical protein	3423.2941	11.8184	-0.2721	1	-	-0.1761	0.9699	-		-0.0248	0.9633	-	0.0611	0.8172	-
ef1048	1013367	1013546	+	rpmF-3	ribosomal protein L32	17799.058	14.0184	-0.036	1	-	-0.1123	0.9728	-		0.5576	0.7984	-	-0.0135	0.8303	-
ef1049	1013751	1015172	+	gnd	6-phosphogluconate dehydrogenase decarboxylating	2275.293	11.0837	0.1185	1	-	0.1477	0.962	-		0.1707	0.9287	-	-0.1151	0.7604	-
ef1050	1015330	1016016	+	etaR / grvR	DNA-binding response regulator	1197.081	10.2579	-0.025	1	-	0.1164	0.9697	-		-0.1692	0.9375	-	-0.1018	0.783	-
ef1051	1016027	1017535	+	etaS / grvS	sensor histidine kinase	451.0277	8.9112	0.01	1	-	0.0831	0.9745	-		-0.3591	0.8901	-	-0.253	0.6989	-
ef1052	1017791	1017955	-		hypothetical protein	45.2662	5.9033	-0.9758	1	-	-1.0915	0.8561	-		-0.1642	0.9544	-	-0.1583	0.7952	-
eftRNAAla2	1019820	1019892	+	eftRNAAla2	tRNA-Ala	NA	NA	NA	NA	NA	NA	NA	NA		NA	NA	NA	NA	NA	NA
eftRNAAsn1	1023200	1023273	+	eftRNAAsn1	tRNA-Asn	108.4803	5.894	0.8233	1	-	0.4268	0.961	-		1.1887	0.7323	-	1.4404	0.3414	-
eftRNASer4	1023317	1023405	+	eftRNASer4	tRNA-Ser	20721.5468	14.9171	-0.5683	1	-	-0.3641	0.9663	-		-1.8993	0.3142	-	-0.668	0.6367	-
eftRNAGlu3	1023423	1023494	+	eftRNAGlu3	tRNA-Glu	851.6152	10.0747	0.0862	1	-	-0.5177	0.9217	-		-0.8184	0.6852	-	-0.6925	0.4411	-
eftRNAVal2	1023522	1023594	+	eftRNAVal2	tRNA-Val	929.1911	10.3233	-0.2369	1	-	-0.346	0.9531	-		-1.2263	0.2673	-	-0.8333	0.3953	-
eftRNAAsp3	1023605	1023680	+	eftRNAAsp3	tRNA-Asp	84074.5999	16.5059	-0.9561	1	-	-0.0509	0.978	-		-0.6057	0.9071	-	0.4638	0.7071	-
eftRNAPhe2	1023726	1023798	+	eftRNAPhe2	tRNA-Phe	19345.9479	14.527	-0.3915	1	-	-0.2994	0.9625	-		-0.6355	0.8442	-	-0.1869	0.7803	-
eftRNATyr1	1023804	1023884	+	eftRNATyr1	tRNA-Tyr	123.3777	7.49	-0.1312	1	-	-0.5504	0.9216	-		-1.1976	0.3264	-	-1.3671	0.1362	-
eftRNATrp1	1023889	1023962	+	eftRNATrp1	tRNA-Trp	10589.1348	12.8709	0.2521	1	-	0.1654	0.9728	-		1.009	0.6969	-	0.8014	0.4728	-
eftRNAHis1	1023999	1024071	+	eftRNAHis1	tRNA-His	5617.7437	12.3861	0.1818	1	-	0.0601	0.9768	-		0.013	0.9641	-	0.0856	0.8093	-
eftRNAGln1	1024086	1024157	+	eftRNAGln1	tRNA-Gln	735.1897	10.0355	0.0095	1	-	-0.6447	0.9155	-		-1.0704	0.5153	-	-1.3982	0.1399	-
eftRNACys1	1024183	1024253	+	eftRNACys1	tRNA-Cys	968.5285	10.4927	-0.2713	1	-	-0.5621	0.9185	-		-1.2552	0.2133	-	-1.2019	0.1831	-
eftRNALeu3	1024267	1024350	+	eftRNALeu3	tRNA-Leu	62357.6622	15.6946	-0.7023	1	-	0.2303	0.9731	-		-0.1028	0.9609	-	1.1111	0.492	-
ref71	1024429	1024859	-	ref71	sRNA	698.3492	8.9897	0.0404	1	-	0.0698	0.9757	-		0.7438	0.6348	-	1.0786	0.1456	-
ef1053	1024927	1025736	-		ABC transporter ATP-binding protein	2.8411	1.3541	-1.7445	1	-	-0.1893	0.9755	-		0.8171	0.9062	-	0.7902	0.6529	-
ef1054	1025795	1027552	-		ABC transporter permease protein	2.5633	0.8078	1.1817	1	-	0.1896	0.9762	-		-0.1183	0.9619	-	0.8423	0.6897	-
ef1055	1028097	1028609	+		tunicamycin resistance protein putative	9.9059	3.2399	-0.1231	1	-	-0.3445	0.9616	-		0.3136	0.9373	-	0.3793	0.7018	-
ef1056	1028673	1028768	-		hypothetical protein	NA	NA	NA	NA	NA	NA	NA	NA		NA	NA	NA	NA	NA	NA
ef1057	1028878	1030476	+	mntH2	Mn2+/Fe2+ transporter NRAMP family	531.4593	8.8913	-0.0302	1	-	0.1945	0.9441	-		0.2771	0.8393	-	0.3399	0.4446	-
ef1058	1030476	1030901	+		universal stress protein family	473.3453	8.6582	-0.0305	1	-	0.1978	0.95	-		0.3589	0.8027	-	0.5351	0.3196	-
ef1059	1030956	1032626	-		conserved hypothetical protein	15.1405	3.7535	0.2432	1	-	-0.0653	0.9774	-		0.2409	0.9497	-	0.354	0.7362	-
ef1060	1033007	1034668	+		pheromone binding protein	1.89	1.0111	0.8425	1	-	-0.2808	0.9738	-		-0.0407	0.9638	-	-1.1396	0.6209	-
ef1061	1034696	1035919	+		N-acyl-D-amino-acid deacylase family protein	3.1706	1.7653	0.3528	1	-	-0.1874	0.9747	-		-0.2124	0.9557	-	-0.5356	0.7215	-
ef1062	1035916	1037133	+		N-acyl-D-amino-acid deacylase family protein	2.6036	0.5618	0.6682	1	-	1.3348	0.9105	-		1.2109	0.8334	-	0.7782	0.6714	-
ef1063	1037368	1037847	+		conserved hypothetical protein	186.087	7.7346	-0.3739	1	-	-0.4975	0.8938	-		-0.0063	0.9643	-	-0.1616	0.7444	-
ef1064	1037914	1038344	+			271.0742	8.0476	-0.2976	1	-	-0.4714	0.918	-		0.1434	0.9497	-	0.5697	0.4451	-
ef1065	1038304	1038411	+		hypothetical protein	NA	NA	NA	NA	NA	NA	NA	NA		NA	NA	NA	NA	NA	NA
ef1066	1038386	1039024	-	maa	hexapeptide-repeat containing-acetyltransferase	176.1715	7.1674	0.1812	1	-	0.0083	0.9788	-		0.5287	0.7022	-	0.6111	0.3421	-
ef1067	1039145	1039348	-		hypothetical protein	28.2759	4.5931	-0.0892	1	-	0.0688	0.9772	-		0.2074	0.9523	-	0.763	0.534	-
ef1068	1039422	1040459	-	galM	aldose 1-epimerase	18.4227	3.8492	-0.0153	1	-	-0.0723	0.9766	-		0.8248	0.7401	-	0.6839	0.49	-
ef1069	1040679	1041842	+	galK	galactokinase	57.8954	5.9238	0.0398	1	-	0.0214	0.9782	-		-0.2205	0.9334	-	-0.1556	0.7643	-
ef1070	1041858	1042847	+	galE-1	UDP-glucose 4-epimerase	15.3619	4.161	0.0409	1	-	-0.0539	0.9775	-		-0.9217	0.7644	-	-0.3242	0.7335	-
ef1071	1042859	1044352	+	galT	galactose-1-phosphate uridylyltransferase	307.1599	8.2435	-0.0842	1	-	-0.0414	0.9743	-		0.1033	0.9359	-	0.1046	0.7268	-
ef1072	1044359	1045363	+	galR	galactose operon repressor galR	318.9316	8.1747	0.0354	1	-	0.0602	0.9722	-		0.2976	0.7724	-	0.2853	0.4502	-
ef1073	1045445	1045939	+		conserved hypothetical protein	19.1423	4.7484	-0.1649	1	-	-0.7781	0.8705	-		-0.7914	0.6711	-	-1.0431	0.2557	-
ef1074	1046003	1046275	+		hypothetical protein	100.5105	6.4484	-0.1586	1	-	-0.3237	0.9525	-		0.5363	0.835	-	0.6826	0.4279	-
ef1075	1046338	1046844	+		acetyltransferase GNAT family	12.129	3.0851	0.3607	1	-	0.738	0.9165	-		0.8962	0.7674	-	0.2551	0.7652	-
ef1076	1046848	1047633	+		streptomycin 3''-adenylyltransferase putative	5.5058	2.0616	0.7241	1	-	0.0724	0.9775	-		0.4654	0.9306	-	0.6574	0.626	-
ef1077	1047648	1048097	+		acetyltransferase GNAT family	4.7127	1.2785	0.8786	1	-	0.6838	0.951	-		1.5179	0.6846	-	1.4162	0.4143	-
ef1078	1048290	1049444	+	emeA	multidrug resistance protein putative	273.472	8.219	-0.1143	1	-	-0.3035	0.9288	-		-0.0118	0.9637	-	-0.2115	0.6928	-
ef1080	1050218	1051534	+		ImpB/MucB/SamB family protein	38.4556	4.8524	0.6103	1	-	0.6655	0.8667	-		0.1607	0.9466	-	0.5475	0.451	-
ef1081	1051539	1051928	+		conserved hypothetical protein	7.9159	2.8805	-0.1125	1	-	0.5939	0.9473	-		0.2454	0.9518	-	-0.3145	0.7678	-
ef1082	1052015	1052197	+		hypothetical protein	3.1913	1.0374	0.1895	1	-	1.7314	0.9101	-		0.0895	0.9628	-	0.4915	0.7753	-
ef1083	1052215	1052520	+		hypothetical protein	6.8842	2.6656	-0.0319	1	-	1.0653	0.9193	-		-1.1927	0.8365	-	-0.241	0.7972	-
ef1084	1052573	1053004	+		universal stress protein family	10.8367	3.1067	0.2139	1	-	0.8432	0.9028	-		0.0424	0.9627	-	0.3988	0.6982	-
ef1085	1053075	1053317	+		conserved domain protein	32.5747	5.081	-0.0532	1	-	0.0343	0.9775	-		-0.3107	0.9099	-	0.1054	0.7926	-
ef1086	1053687	1054133	+		spermine/spermidine acetyltransferase putative	99.5926	6.5316	0.1756	1	-	0.0593	0.9748	-		0.3738	0.8147	-	-0.1073	0.7741	-
ef1088	1054273	1054986	+		conserved hypothetical protein	74.2895	6.5619	-0.4367	1	-	-0.6438	0.9002	-		-0.4016	0.8933	-	-0.352	0.6508	-
ef1089	1055057	1055452	+		conserved hypothetical protein	7205.2778	12.5077	-0.01	1	-	-0.0195	0.9786	-		0.4487	0.9115	-	0.881	0.4205	-
ef1090	1055638	1057059	-	ebpR	hypothetical protein	32.0435	4.64	0.3396	1	-	0.3105	0.9473	-		0.3259	0.9063	-	0.6803	0.3859	-
ef1091	1057387	1060698	+	ebpA	von Willebrand factor type A domain protein	710.9723	9.0086	0.7129	1	-	1.1344	0.8691	-		-0.2173	0.9516	-	0.2726	0.7652	-
ef1092	1060702	1062132	+	ebpB	cell wall surface anchor family protein	243.822	7.4813	0.6444	1	-	1.0171	0.8495	-		0.0204	0.9638	-	0.2917	0.7394	-
ef1093	1062129	1064006	+	ebpC	cell wall surface anchor family protein	482.0481	8.5801	0.5118	1	-	0.9223	0.8836	-		-0.1347	0.9562	-	0.0962	0.811	-
ef1094	1064100	1064954	+	strC	sortase family protein	20.5689	4.0914	0.3584	1	-	0.1607	0.9737	-		0.1754	0.9544	-	0.4964	0.6616	-
ef1095	1065022	1065315	-		hypothetical protein	42.4014	5.3906	-0.2928	1	-	-0.2651	0.9611	-		0.0243	0.9633	-	0.4495	0.5859	-
ef1096	1065511	1065714	+		conserved hypothetical protein	185.8143	7.0818	0.1611	1	-	0.0831	0.9764	-		0.5008	0.9037	-	1.1769	0.3279	-
ef1097	1066074	1066586	+	entV	hypothetical protein	57.1556	5.1287	0.1869	1	-	0.1577	0.9705	-		1.3484	0.0694	-	1.256	0.1011	-
ssrA (tmRNA)	1066894	1067257	-	ssrA (tmRNA)	sRNA	228511.1112	17.8591	0.0945	1	-	-0.1204	0.9678	-		-0.2168	0.9153	-	-0.0624	0.8025	-
ef1098	1067396	1067701	-		conserved hypothetical protein	226.8275	8.0599	-0.5954	1	-	-0.5908	0.9185	-		-0.3233	0.9286	-	0.1709	0.7802	-
ef1099	1068036	1070060	+	ace	collagen adhesin protein	36.2094	5.3267	0.1681	1	-	0.0479	0.9772	-		-0.5652	0.8256	-	-0.47	0.5702	-
ef1100	1070185	1071780	+		ABC transporter ATP-binding/permease protein	30.2654	4.5834	0.4563	1	-	0.193	0.9684	-		0.5937	0.8208	-	0.4034	0.6319	-
ef1101	1071850	1072584	+		conserved hypothetical protein	96.6525	6.318	0.0756	1	-	0.189	0.959	-		0.4684	0.7571	-	0.5745	0.3573	-
ef1102	1072581	1072982	-		conserved hypothetical protein TIGR01655	12.962	4.459	-1.0643	1	-	-1.4313	0.7998	-		-1.173	0.7095	-	-0.7037	0.5785	-
ef1103	1073093	1074445	-		amino acid permease family protein	98.4533	6.6619	-0.2686	1	-	-0.2833	0.947	-		0.3161	0.8975	-	-0.0499	0.8154	-
ef1104	1074617	1074802	-		conserved domain protein	114.7793	6.6998	0.2923	1	-	-0.2862	0.9616	-		0.0882	0.9588	-	0.4859	0.596	-
ef1105	1075288	1075593	-		hypothetical protein	115.6668	6.5879	0.4309	1	-	0.4639	0.9211	-		0.4519	0.8621	-	-0.1215	0.7904	-
ef1106	1075596	1075724	+		hypothetical protein	10.4152	3.2333	0.2023	1	-	0.3955	0.967	-		-0.2893	0.952	-	0.2667	0.7884	-
ef1107	1075884	1076039	+		hypothetical protein	240.1809	7.2964	0.3731	1	-	0.2447	0.967	-		0.7473	0.8046	-	1.3083	0.2128	-
ef1108	1075945	1076706	+	lutA	oxidoreductase putative	132.44	6.752	0.239	1	-	0.2888	0.954	-		0.6903	0.7104	-	0.1863	0.7569	-
ef1109	1076719	1078191	+	lutB	iron-sulfur cluster binding protein	515.3891	8.8637	-0.0113	1	-	0.2031	0.9585	-		0.3562	0.8604	-	0.1517	0.7532	-
ef1110	1078184	1078903	+	lutC	YkgG family protein	306.3402	8.0927	0.0208	1	-	0.215	0.9574	-		0.4605	0.8011	-	0.0845	0.7971	-
ef1111	1079124	1079672	+		signal peptidase I	2014.8057	10.8295	0.2092	1	-	0.1224	0.9738	-		0.1381	0.9544	-	0.2525	0.7443	-
ef1112	1079783	1083373	+	rexB	exonuclease RexB	399.9697	8.5147	0.1903	1	-	0.2714	0.9416	-		0.1717	0.9377	-	-0.0103	0.8304	-
ef1113	1083366	1087160	+	rexA	exonuclease RexA	323.3214	8.0067	0.6897	1	-	0.8766	0.906	-		-0.1229	0.9579	-	-0.1202	0.8075	-
ef1114	1087230	1087574	+		conserved hypothetical protein	474.7509	8.8295	-0.0126	1	-	0.043	0.976	-		0.1016	0.9491	-	0.1702	0.7103	-
ef1115	1087895	1088941	+	pheS	phenylalanyl-tRNA synthetase alpha subunit	213.8316	7.5463	0.3588	1	-	0.5368	0.9222	-		-0.008	0.9644	-	-0.0052	0.8332	-
ef1116	1088949	1091372	+	pheT	phenylalanyl-tRNA synthetase beta subunit	866.8545	9.6915	0.2794	1	-	0.4722	0.9378	-		-0.2495	0.9428	-	-0.3208	0.7154	-
ef1117	1091568	1092233	-	glnP	amino acid ABC transporter permease protein	28.0761	4.3502	0.5881	1	-	0.5397	0.917	-		0.4276	0.8863	-	0.6402	0.4456	-
ef1118	1092245	1092958	-	glnM	amino acid ABC transporter permease protein	13.7804	3.8627	0.3963	1	-	0.2483	0.9679	-		-0.2404	0.9471	-	-1.0234	0.4092	-
ef1119	1093004	1093831	-	glnH	amino acid ABC transporter amino acid-binding protein	11.3899	3.1375	1.0704	1	-	0.7389	0.9223	-		-0.0336	0.9634	-	-0.3638	0.7434	-
ef1120	1093866	1094597	-	glnQ	amino acid ABC transporter ATP-binding protein	16.4483	3.4817	0.9034	1	-	0.8974	0.8914	-		0.4235	0.92	-	0.4786	0.647	-
ef1121	1094868	1095689	+	murI	glutamate racemase	627.9424	9.3228	-0.2319	1	-	-0.23	0.931	-		0.0586	0.9557	-	0.2081	0.6291	-
ef1122	1095682	1097037	+	rph	ribonuclease PH/Ham1 protein	903.1549	10.1304	-0.2979	1	-	-0.2775	0.9487	-		-0.4386	0.833	-	-0.6131	0.3967	-
ef1123	1097050	1097562	+		conserved hypothetical protein	689.5266	9.7266	-0.3752	1	-	-0.3283	0.9153	-		-0.2968	0.8524	-	-0.5327	0.3266	-
ef1124	1097656	1098420	-		transcriptional regulator DeoR family	17.5645	3.8987	0.2386	1	-	0.0235	0.9784	-		0.4838	0.8707	-	0.3697	0.6582	-
ef1125	1098614	1099681	+		conserved hypothetical protein	2.1387	0.9509	-0.595	1	-	0.616	0.964	-		0.596	0.9406	-	0.0633	0.828	-
ef1126	1099699	1100157	+		PTS system IIA component	NA	NA	NA	NA	NA	NA	NA	NA		NA	NA	NA	NA	NA	NA
ef1127	1100170	1101657	+	sagT (ulaA-1)	putative transport protein SgaT protein	2.5434	0.8063	1.0106	1	-	-0.2391	0.9752	-		0.3929	0.9511	-	1.0762	0.6033	-
ef1128	1101672	1101971	+	sgaB	phosphotransferase enzyme II B compnent SgaB	NA	NA	NA	NA	NA	NA	NA	NA		NA	NA	NA	NA	NA	NA
ef1129	1101985	1102623	+		hexulose-6-phosphate synthase putative	NA	NA	NA	NA	NA	NA	NA	NA		NA	NA	NA	NA	NA	NA
ef1130	1102628	1103488	+		hexulose-6-phosphate isomerase SgbU putative	NA	NA	NA	NA	NA	NA	NA	NA		NA	NA	NA	NA	NA	NA
ef1131	1103478	1104188	+	araD	L-ribulose-5-phosphate 4-epimerase	13.1724	3.8808	-0.1681	1	-	-0.1163	0.9741	-		-0.0562	0.9611	-	-0.4398	0.6328	-
ef1132	1104445	1104933	+		CBS domain protein	170.1573	7.1629	0.311	1	-	0.2548	0.9547	-		0.2283	0.9314	-	0.4185	0.5453	-
ef1133	1105014	1105715	+	dapD	2 3 4 5-tetrahydropyridine-2-carboxylate N-succinyltransferase	1034.4914	10.1824	-0.1491	1	-	-0.2291	0.9542	-		-0.4133	0.8275	-	-0.0785	0.7997	-
ef1134	1105752	1106921	+		peptidase M20/M25/M40 family	164.4137	7.0688	0.4681	1	-	0.4438	0.9352	-		0.6282	0.8165	-	-0.2507	0.7399	-
ef1135	1106966	1107886	-		conserved hypothetical protein	397.8907	8.6951	-0.1737	1	-	-0.3324	0.9188	-		0.0975	0.9507	-	0.0656	0.8007	-
ef1136	1108026	1108172	-		hypothetical protein	4.633	2.4083	-0.5172	1	-	-1.295	0.9165	-		-0.3324	0.951	-	0.555	0.7227	-
ef1137	1108144	1108419	+		hypothetical protein	41.3436	5.318	0.0467	1	-	-0.2745	0.9671	-		0.2749	0.9444	-	0.1816	0.7891	-
ef1138	1108496	1109320	+		oxidoreductase aldo/keto reductase family	619.2521	9.1549	-0.0058	1	-	-0.0362	0.9759	-		0.2858	0.8202	-	0.3171	0.4484	-
ef1139	1109371	1110093	-		glutamine amidotransferase class I	422.1831	8.6926	0.2799	1	-	-0.0447	0.977	-		0.0625	0.9593	-	-0.1906	0.7463	-
ef1140	1110236	1110610	-	gloA	lactoylglutathione lyase	1930.5378	10.6628	0.1951	1	-	0.1076	0.9733	-		0.2237	0.9375	-	0.6454	0.4201	-
ef1141	1110759	1111205	+		MutT/nudix family protein	531.3329	9.0236	0.0087	1	-	-0.1729	0.9608	-		0.197	0.9269	-	0.0913	0.787	-
ef1142	1111269	1112081	-		hydrolase haloacid dehalogenase-like family	1772.6106	10.7743	-0.168	1	-	-0.2726	0.944	-		0.1359	0.9467	-	0.3138	0.5997	-
ef1143	1112100	1113470	-		HD domain protein	396.2521	8.6297	-0.1356	1	-	-0.1342	0.9654	-		0.2349	0.904	-	0.0043	0.8326	-
ef1144	1113467	1114318	-		lipoate-protein ligase A family protein putative	222.038	7.6959	0.0882	1	-	-0.0064	0.9789	-		0.4282	0.8207	-	-0.0733	0.8028	-
ef1145	1114614	1115051	+		conserved hypothetical protein	487.9648	9.0169	-0.2108	1	-	-0.0389	0.9774	-		-0.1687	0.9458	-	-0.0307	0.8244	-
ef1146	1115119	1115745	+		DNA-directed RNA polymerase delta subunit putative	3481.2563	11.8771	-0.2007	1	-	-0.1287	0.9678	-		-0.0863	0.9538	-	-0.1511	0.7443	-
ref72	1115883	1115931	+	ref72	sRNA	32.1446	5.3271	-0.3528	1	-	-0.1065	0.9724	-		-0.3735	0.8739	-	-1.0664	0.1211	-
ef1147	1116053	1117663	+	pyrG	CTP synthase	1746.3317	10.9526	-0.325	1	-	-0.2384	0.9189	-		-0.047	0.9564	-	-0.338	0.4047	-
ef1148	1117747	1120083	-		penicillin-binding protein 1A	1607.6748	10.5762	0.2973	1	-	0.2668	0.9509	-		-0.0341	0.9618	-	-0.2234	0.7118	-
ef1149	1120125	1120742	-	recU	recombination protein U	488.998	8.7813	0.1169	1	-	0.0716	0.9755	-		0.1975	0.941	-	0.3473	0.6279	-
ef1150	1120805	1121347	+		conserved hypothetical protein	151.9584	7.0042	0.22	1	-	0.3203	0.9413	-		0.2316	0.9308	-	0.4143	0.5499	-
ef1151	1121441	1121851	+		cell division protein DivIVA putative	852.1686	9.5442	-0.0133	1	-	-0.0301	0.9781	-		0.3818	0.9098	-	0.5194	0.5521	-
rnpB	1121939	1122379	+	rnpB	sRNA	198769.5315	17.8981	-0.1644	1	-	-0.3147	0.9381	-		-0.6674	0.609	-	-0.4293	0.5182	-
ef1152	1122565	1123728	+		conserved hypothetical protein	477.3906	8.8313	0.2902	1	-	0.3255	0.9481	-		-0.0512	0.9608	-	-0.3202	0.6656	-
ef1153	1123747	1125243	+		thermostable carboxypeptidase 1	352.7705	8.3461	0.3028	1	-	0.5192	0.9393	-		-0.2019	0.9509	-	-0.175	0.789	-
ef1154	1125276	1125992	+		DNA replication protein DnaD putative	197.594	7.594	0.0895	1	-	0.3193	0.9499	-		-0.3041	0.9211	-	-0.0073	0.8324	-
ef1155	1126007	1126654	+	nth	endonuclease III	319.0149	8.4486	0.0066	1	-	0.1584	0.9708	-		-0.3079	0.9267	-	-0.6427	0.4624	-
ef1156	1126828	1127592	+		transcriptional regulator GntR family	117.3642	6.931	-0.0949	1	-	-0.0224	0.9772	-		0.0507	0.9559	-	-0.2119	0.5847	-
ef1157	1127589	1128887	+		peptidase M20/M25/M40 family	291.639	8.1722	0.1038	1	-	-0.0046	0.979	-		0.162	0.9423	-	-0.2051	0.7162	-
ef1158	1129087	1130010	+		N4-(beta-N-acetylglucosaminyl)-L-asparaginase putative	5.6017	2.948	-0.4573	1	-	-0.1126	0.9759	-		-0.7274	0.8735	-	-1.4446	0.3619	-
ef1159	1130030	1130359	+	celA-2	PTS system cellobiose-specific IIB component	2.4705	1.5349	-0.3054	1	-	-0.1528	0.9761	-		-0.1854	0.9582	-	-0.2032	0.8055	-
ef1160	1130378	1131733	+		PTS system cellobiose-specific IIC component	17.9302	4.3559	-0.3655	1	-	-0.8573	0.8961	-		-0.0427	0.9624	-	0.1062	0.8066	-
ef1161	1131751	1132269	+		conserved domain protein	13.5259	4.0064	-0.5321	1	-	-0.2261	0.9688	-		-0.0534	0.9618	-	-0.6393	0.5526	-
ef1162	1132387	1134768	+		helicase putative	268.7947	8.1746	-0.0207	1	-	-0.1282	0.9695	-		-0.1416	0.9462	-	-0.2341	0.6894	-
ef1163	1134765	1135730	+		L-asparaginase putative	319.676	8.4888	-0.1175	1	-	-0.1759	0.9646	-		-0.0664	0.9582	-	-0.5385	0.4277	-
ef1164	1135752	1136435	+		HD domain protein	227.4657	7.9454	-0.2351	1	-	-0.1205	0.9672	-		0.0674	0.9556	-	-0.3224	0.5306	-
ef1165	1136452	1136946	-		conserved hypothetical protein	366.9306	8.7352	-0.5168	1	-	-0.3684	0.9481	-		-0.2521	0.9383	-	-0.0107	0.8317	-
ef1166	1137181	1138137	+		YitT family protein	527.1109	9.1125	-0.0948	1	-	-0.2021	0.9554	-		0.0167	0.9632	-	-0.084	0.7919	-
ef1167	1138340	1139209	+	fba	fructose-bisphosphate aldolase class-II	14618.7316	13.883	-0.2463	1	-	-0.2734	0.9235	-		0.225	0.9035	-	-0.0011	0.834	-
ef1168	1139178	1139333	+		hypothetical protein	NA	NA	NA	NA	NA	NA	NA	NA		NA	NA	NA	NA	NA	NA
ef1169	1139383	1140675	+	murA-1	UDP-N-acetylglucosamine 1-carboxyvinyltransferase 2	1167.4158	10.3176	-0.1326	1	-	-0.1865	0.9462	-		-0.0627	0.9546	-	-0.2766	0.5271	-
ef1170	1140672	1141964	+	rho	transcription termination factor Rho	1456.3772	10.7339	-0.0742	1	-	-0.1553	0.9672	-		-0.3118	0.8993	-	-0.6837	0.3457	-
ef1171	1142064	1142333	+	rpmE	ribosomal protein L31	18151.7481	13.4483	0.8648	1	-	0.4223	0.9423	-		1.3794	0.1547	-	0.4402	0.6247	-
ef1172	1142650	1143762	+		teichoic acid biosynthesis protein B putative	158.5781	6.8652	0.0897	1	-	0.2638	0.9637	-		0.7951	0.7455	-	0.8501	0.3997	-
ef1173	1143752	1144498	+		glycosyl transferase WecB/TagA/CpsF family	73.0859	6.0505	0.2975	1	-	0.5383	0.9143	-		-0.0757	0.9587	-	-0.13	0.7879	-
ef1174	1144499	1145092	+		hypothetical protein	46.2971	5.162	0.2633	1	-	0.0689	0.9764	-		0.5767	0.8341	-	0.7828	0.407	-
ef1175	1145158	1145556	+	gct	glycerol-3-phosphate cytidylyltransferase	75.7438	6.0331	0.1191	1	-	0.0579	0.9774	-		0.4743	0.9125	-	0.3424	0.7264	-
ef1176	1145695	1146759	+		conserved hypothetical protein	15.9357	4.146	0.0562	1	-	0.127	0.972	-		-0.3105	0.9192	-	-0.9003	0.3361	-
ef1177	1146752	1146964	+		hypothetical protein	8.6244	3.211	-0.374	1	-	-0.1915	0.9729	-		-0.2516	0.9495	-	0.1401	0.8051	-
ef1179	1147190	1148068	+	cscK	fructokinase	127.6709	6.8546	0.0493	1	-	0.1412	0.9677	-		0.3926	0.8364	-	0.1001	0.7878	-
ef1180	1148159	1148407	+		conserved hypothetical protein	1716.2091	10.3109	-0.0652	1	-	-0.0648	0.9763	-		0.6063	0.8045	-	1.2155	0.1306	-
ef1181	1148465	1149199	-		nitroreductase family protein	46.9966	5.8019	-0.2954	1	-	-0.75	0.6885	-		0.0427	0.9604	-	-0.4376	0.4812	-
ef1182	1149283	1149741	-	luxS	autoinducer-2 production protein LuxS	970.441	9.9944	-0.3608	1	-	-0.3559	0.9486	-		-0.0258	0.9632	-	0.28	0.7156	-
ef1183	1149948	1151015	+	asd	aspartate-semialdehyde dehydrogenase	1579.5256	10.6553	-0.0578	1	-	-0.0515	0.9741	-		-0.013	0.9631	-	-0.0263	0.8185	-
ef1184	1151049	1151921	+	dapA	dihydrodipicolinate synthase	1213.3066	10.443	-0.2711	1	-	-0.2342	0.9094	-		-0.2698	0.7528	-	-0.2354	0.4733	-
ef1185	1151952	1153640	+	rnjB	metallo-beta-lactamase superfamily protein	3899.1139	12.0584	-0.1183	1	-	-0.1246	0.9556	-		-0.1283	0.9239	-	-0.2909	0.4202	-
ef1186	1153765	1155147	+		Ser/Thr protein phosphatase family protein	269.3035	8.1051	-0.0258	1	-	0.0503	0.9743	-		-0.0957	0.9457	-	-0.0848	0.7725	-
ef1187	1155182	1155811	+		conserved hypothetical protein	129.0534	6.7758	0.2984	1	-	0.5029	0.9175	-		0.1882	0.9444	-	0.1509	0.7767	-
ef1188	1155817	1156587	+		hydrolase haloacid dehalogenase family	368.5666	8.4423	0.1271	1	-	0.1202	0.9648	-		0.0861	0.95	-	0.0763	0.7853	-
ef1189	1156575	1157228	+		conserved hypothetical protein	252.1164	7.9408	0.0984	1	-	0.1161	0.966	-		-0.0161	0.9629	-	-0.0157	0.8263	-
ef1190	1157355	1157924	+		conserved hypothetical protein	798.328	9.8461	-0.1372	1	-	-0.1544	0.9698	-		-0.3893	0.8912	-	-0.3861	0.6096	-
ef1191	1157917	1158777	+		DegV family protein	482.7426	9.1838	-0.2287	1	-	-0.3127	0.8825	-		-0.37	0.5897	-	-0.4822	0.1856	-
ef1192	1158931	1159596	+		aquaporin Z	406.9208	9.1756	-0.5743	1	-	-0.9101	0.7756	-		-0.3779	0.9033	-	-0.8691	0.3386	-
ef1193	1159770	1160474	+	vicR (err07)	DNA-binding response regulator VicR	319.5832	8.1244	0.1758	1	-	0.3075	0.9106	-		0.2203	0.8882	-	0.2561	0.5517	-
ef1194	1160481	1162310	+	vicK (ehk07)	sensory box histidine kinase VicK	447.3312	8.5889	0.4946	1	-	0.6833	0.9059	-		-0.2336	0.9425	-	-0.0829	0.811	-
ef1195	1162307	1163617	+		hypothetical protein	335.4887	8.1448	0.4926	1	-	0.6561	0.9219	-		-0.2595	0.9456	-	0.1511	0.7973	-
ef1196	1163617	1164471	+		conserved hypothetical protein	275.6784	7.9106	0.4235	1	-	0.6393	0.924	-		-0.3214	0.9397	-	0.0435	0.8255	-
ef1197	1164528	1165334	+		metallo-beta-lactamase YycJ	990.5991	10.0659	-0.1706	1	-	-0.1922	0.9506	-		-0.1518	0.9337	-	-0.063	0.7984	-
ef1198	1165545	1166459	+		conserved hypothetical protein	263.4058	8.108	-0.0527	1	-	0.0292	0.978	-		-0.2373	0.9357	-	-0.093	0.8023	-
ef1199	1166478	1167344	+		conserved hypothetical protein	274.7185	8.1531	-0.0573	1	-	-0.0053	0.9789	-		-0.039	0.9601	-	-0.1675	0.7149	-
ef1200	1167396	1167887	-		membrane protein putative	80.3606	6.1931	0.0891	1	-	-0.2181	0.9588	-		0.5481	0.7433	-	0.1118	0.7847	-
ef1201	1167902	1168654	-		conserved hypothetical protein	101.8955	6.4656	-0.1499	1	-	0.0948	0.974	-		0.4817	0.8352	-	0.479	0.5254	-
ef1202	1169090	1169359	+		conserved hypothetical protein	2044.571	10.644	0.329	1	-	0.5708	0.9175	-		0.1966	0.9467	-	0.5856	0.514	-
ef1203	1169356	1169778	+		conserved hypothetical protein TIGR00250	1236.8027	10.1552	0.464	1	-	0.5219	0.8855	-		-0.1856	0.9353	-	-0.4554	0.4576	-
ef1204	1169816	1170121	+		conserved hypothetical protein	2557.4687	10.9549	0.2366	1	-	0.3516	0.9136	-		0.6577	0.3224	-	0.496	0.3751	-
ref32C	1170242	1170546	-	ref32C	sRNA	393.6573	8.7838	-0.5738	1	-	-0.6071	0.9275	-		-0.2361	0.9484	-	0.363	0.7198	-
ef1205	1170622	1171469	+			177.251	6.8311	0.5878	1	-	0.7619	0.8712	-		0.7781	0.6811	-	0.9121	0.3202	-
ef1206	1171541	1172710	-	maeE	malate dehydrogenase decarboxylating	29.0277	4.4759	0.3772	1	-	0.5531	0.9084	-		0.468	0.8439	-	0.345	0.6385	-
ef1207	1172742	1174067	-	maeP	citrate carrier protein CCS family	10.0061	3.2461	0.0272	1	-	-0.1747	0.9712	-		-0.3479	0.927	-	0.6632	0.4795	-
ef1209	1174215	1175765	+	maeK (HK14)	sensory box histidine kinase	11.5569	3.3554	0.0083	1	-	0.6265	0.9195	-		0.0414	0.9625	-	0.2638	0.7503	-
ef1210	1175746	1176438	+	maeR(RR14)	response regulator	2.651	1.3586	-0.1297	1	-	0.0555	0.9783	-		0.5131	0.9385	-	-0.2059	0.8062	-
ef1211	1176624	1177967	+	npr	NADH peroxidase	12875.7332	13.0188	0.3756	1	-	0.6516	0.6418	-		0.8847	0.0628	-	1.0301	0.0145	U
ef1212	1178020	1178931	-		transcriptional regulator	276.7248	8.0395	0.2859	1	-	0.0823	0.9647	-		0.1975	0.8341	-	-0.2489	0.4358	-
ef1213	1179209	1180861	+	alsS	acetolactate synthase	497.9058	8.5943	0.3343	1	-	0.4439	0.9013	-		0.496	0.7281	-	0.4991	0.4083	-
ef1214	1180873	1181577	+	budA	alpha-acetolactate decarboxylase	248.2193	7.4966	0.2657	1	-	0.207	0.948	-		0.8179	0.0668	-	0.8109	0.0646	-
ef1215	1181735	1182817	+		hypothetical protein	68.045	5.9183	0.3411	1	-	0.1393	0.9674	-		0.2953	0.8908	-	0.0095	0.8308	-
ef1216	1182931	1183650	-		hypothetical protein	7.6672	3.1898	-0.1644	1	-	-0.7432	0.9226	-		-0.7596	0.8555	-	0.163	0.7976	-
ef1217	1183899	1184303	+		lipoprotein putative	25.4883	4.6272	0.1768	1	-	-0.38	0.9479	-		-0.3722	0.9144	-	0.5751	0.515	-
ef1218	1184511	1185347	+		spermidine/putrescine ABC transporter permease protein	12.6919	3.3547	0.1401	1	-	0.2628	0.9657	-		0.3004	0.9366	-	0.7656	0.4478	-
ef1219	1185340	1186119	+		spermidine/putrescine ABC transporter permease protein	13.2752	3.2303	0.5263	1	-	0.4937	0.9234	-		0.5595	0.8341	-	0.7222	0.4228	-
ef1220	1186158	1187198	+	ireB	spermidine/putrescine ABC transporter ATP-binding protein	7.2485	3.0583	-0.3433	1	-	-0.1164	0.9757	-		-0.0884	0.9605	-	-0.3556	0.7403	-
ef1221	1187225	1188289	+		spermidine/putrescine ABC transporter spermidine/putrescine-binding protein	2.8423	2.107	-0.5048	1	-	-0.4679	0.965	-		-1.8485	0.6869	-	-0.6015	0.7094	-
ef1222	1188310	1190049	+	ade	adenine deaminase	5.5184	2.9311	-0.0015	1	-	-1.1061	0.9002	-		-0.6034	0.9033	-	-0.9116	0.5114	-
ef1223	1190033	1191361	+		chlorohydrolase family protein	15.703	4.076	0.2104	1	-	-0.0518	0.9775	-		-0.2039	0.9494	-	-0.498	0.6273	-
ef1224	1191552	1192436	+		transcriptional regulator Cro/CI family	56.6516	5.6089	0.1752	1	-	0.1354	0.9706	-		0.4055	0.8691	-	0.2986	0.664	-
ef1225	1192656	1193591	+		thiamin biosynthesis ApbE putative	223.7	7.6112	0.2335	1	-	0.4549	0.8954	-		0.1086	0.9498	-	0.1378	0.7547	-
ef1226	1193618	1194226	+		oxidoreductase putative	45.1629	5.1053	0.515	1	-	0.7597	0.8885	-		0.3851	0.9114	-	0.2011	0.7649	-
ef1227	1194245	1195501	+	mtaD1	conserved hypothetical protein	179.6141	7.2622	0.2137	1	-	0.787	0.9104	-		0.0396	0.9628	-	-0.0855	0.8148	-
ef1228	1195913	1197403	+		hypothetical protein	294.1804	7.5821	0.6931	1	-	0.742	0.7372	-		0.7696	0.4112	-	0.7466	0.2848	-
ef1229	1197345	1198028	+		conserved hypothetical protein	462.7959	8.5673	0.583	1	-	0.6159	0.9005	-		0.2269	0.9378	-	-0.1506	0.777	-
ef1230	1198040	1198144	+		hypothetical protein	118.1296	6.4514	0.833	1	-	0.8021	0.683	-		0.3975	0.8557	-	-0.1151	0.7848	-
ef1231	1198352	1199176	+		conserved hypothetical protein	61.9911	6.0285	0.1875	1	-	0.0122	0.9786	-		-0.1608	0.9431	-	-0.4783	0.4686	-
ef1232	1199468	1200379	+		ABC transporter permease protein	1.9111	0.4356	1.5088	1	-	0.2808	0.9747	-		-0.619	0.945	-	0.9141	0.6812	-
ef1233	1200394	1201275	+		ABC transporter permease protein	NA	NA	NA	NA	NA	NA	NA	NA		NA	NA	NA	NA	NA	NA
ef1234	1201293	1202891	+		ABC transporter substrate-binding protein putative	3.0393	0.259	1.303	1	-	1.5437	0.916	-		1.5489	0.8277	-	1.7157	0.4643	-
ef1235	1202948	1203541	+		hypothetical protein	NA	NA	NA	NA	NA	NA	NA	NA		NA	NA	NA	NA	NA	NA
ef1236	1203534	1204451	+		acetyl xylan esterase putative	2.4627	1.7054	-2.443	1	-	-0.0117	0.9791	-		0.2696	0.9537	-	-0.9807	0.6106	-
ef1237	1204432	1205196	+		conserved hypothetical protein	2.6661	2.0026	-0.9598	1	-	0.3052	0.9726	-		-1.8303	0.7678	-	-1.5288	0.5021	-
ef1238	1205201	1207351	+	bglX	glycosyl hydrolase family 3	6.1987	2.013	1.0842	1	-	0.9124	0.9238	-		0.2564	0.9538	-	0.6351	0.684	-
ef1239	1207369	1210644	+		conserved hypothetical protein	80.4904	6.4788	-0.1564	1	-	-0.5226	0.893	-		-0.3728	0.856	-	0.2212	0.6985	-
ef1240	1210660	1211625	+		sugar-binding transcriptional regulator LacI family	174.1556	7.5969	-0.3206	1	-	-0.5011	0.9025	-		0.0923	0.9547	-	-0.0976	0.7917	-
ef1241	1211658	1212188	-		hypothetical protein	611.3156	9.303	-0.1014	1	-	-0.1684	0.9609	-		0.0507	0.9588	-	-0.0293	0.8212	-
ef1242	1212459	1213172	-		transcriptional regulator GntR family	164.8055	7.536	-0.2534	1	-	-0.4691	0.91	-		-0.1161	0.9513	-	-0.0678	0.8069	-
ef1243	1213415	1214848	+		glycosyl hydrolase family 1	241.2063	7.9948	0.1017	1	-	-0.0486	0.9768	-		-0.1532	0.9477	-	-0.3355	0.631	-
ef1244	1214873	1215922	+		oxidoreductase Gfo/Idh/MocA family	223.3236	7.837	-0.0119	1	-	0.0203	0.9778	-		0.0801	0.9532	-	-0.2931	0.5581	-
ref73	1216052	1216181	-	ref73	sRNA	42.767	5.4201	0.0468	1	-	-0.44	0.9586	-		-0.1145	0.9593	-	0.347	0.746	-
ef1246	1216396	1216854	+		conserved hypothetical protein	140.521	7.2249	-0.1676	1	-	-0.3322	0.9423	-		-0.0307	0.9624	-	0.053	0.816	-
ef1247	1216893	1217234	-		conserved hypothetical protein	186.2281	7.3365	-0.0869	1	-	-0.2421	0.9665	-		0.4638	0.9002	-	0.6733	0.499	-
ef1248	1217308	1217571	-		hypothetical protein	1786.6831	10.5233	-0.1181	1	-	-0.1008	0.9755	-		0.5056	0.8963	-	0.8451	0.4323	-
ef1249	1217727	1219439	-	efbA	fibronectin/fibrinogen-binding protein putative	179.903	7.185	0.2173	1	-	0.394	0.9238	-		0.2763	0.9204	-	0.5803	0.4303	-
ef1250	1219647	1220318	+		hypothetical protein	206.3311	7.4661	0.1962	1	-	0.2679	0.9201	-		0.3192	0.8047	-	0.3036	0.4948	-
ef1251	1220382	1220489	+		hypothetical protein	2105.2982	10.8689	-0.1843	1	-	-0.2106	0.9704	-		0.2223	0.949	-	0.7804	0.4862	-
ref74A	1220621	1220710	+	ref74A	sRNA	44.4619	5.4762	-0.2966	1	-	-0.2331	0.9678	-		-0.0557	0.9616	-	0.43	0.655	-
ref74B	1220730	1220813	+	ref74B	sRNA	5969.5675	12.1919	0.0182	1	-	-0.1098	0.9754	-		0.5392	0.8979	-	0.9904	0.4071	-
ef1253	1221358	1222347	+		conserved hypothetical protein	56.8744	6.159	-0.1921	1	-	-0.0733	0.9759	-		-0.6532	0.7867	-	-0.9575	0.3104	-
ef1254	1222372	1223259	+		ABC transporter permease protein	97.8337	6.916	-0.1615	1	-	-0.3471	0.9024	-		-0.3969	0.7152	-	-0.7373	0.075	-
ef1255	1223256	1224023	+		ABC transporter ATP-binding protein	88.1864	6.8351	-0.2566	1	-	-0.3664	0.9169	-		-0.3433	0.8479	-	-1.0671	0.0246	D
ef1257	1224055	1225304	-			289.5713	8.103	-0.0117	1	-	-0.1589	0.964	-		0.23	0.9173	-	0.2668	0.6294	-
ef1258	1225536	1225742	+		hypothetical protein	1157.3424	10.138	-0.2846	1	-	-0.3957	0.9587	-		0.172	0.9546	-	0.5135	0.6514	-
ef1259	1225760	1226539	-		hydrolase haloacid dehalogenase-like family	473.9752	9.043	-0.4034	1	-	-0.4399	0.9166	-		-0.1075	0.9532	-	0.1001	0.7924	-
ef1260	1226754	1227473	+	err06	DNA-binding response regulator	506.5771	8.7224	0.506	1	-	0.3686	0.9029	-		0.2294	0.8979	-	0.1523	0.7199	-
ef1261	1227473	1228942	+	ehl06	sensor histidine kinase	316.6441	8.0887	0.4945	1	-	0.4108	0.9238	-		0.127	0.9521	-	-0.019	0.8285	-
ef1262	1228981	1229532	-		hypothetical protein	110.5245	5.822	1.7407	1	-	0.9973	0.7743	-		0.8611	0.6616	-	0.6981	0.4457	-
ef1263	1229547	1230248	-		hypothetical protein	519.0018	8.1292	1.5759	1	-	1.039	0.8421	-		0.6561	0.842	-	0.7276	0.4932	-
ef1264	1230354	1232462	-		sulfatase domain protein	1351.1409	10.1626	0.3664	1	-	0.3081	0.9311	-		0.2855	0.8986	-	0.1989	0.7122	-
ef1265	1232720	1233892	+		conserved hypothetical protein	531.5847	9.1951	-0.2584	1	-	-0.3555	0.9158	-		0.0208	0.9626	-	-0.1437	0.7445	-
ef1266	1233882	1233983	+		hypothetical protein	NA	NA	NA	NA	NA	NA	NA	NA		NA	NA	NA	NA	NA	NA
ef1267	1233959	1234876	-	rnhC	ribonuclease HIII	275.1757	8.0857	0.1807	1	-	-0.0752	0.9729	-		0.1397	0.94	-	-0.1829	0.6982	-
ef1268	1235095	1237515	+		cation-transporting ATPase E1-E2 family	1051.1962	9.9936	0.1261	1	-	0.0489	0.9747	-		0.0716	0.9526	-	-0.0264	0.8193	-
ef1269	1237657	1239543	+		cell wall surface anchor family protein	133.2611	6.9892	0.2467	1	-	0.408	0.9243	-		-0.2526	0.9303	-	-0.1613	0.768	-
ef1270	1239749	1240222	+		conserved hypothetical protein	515.0828	9.0832	-0.0916	1	-	0.1347	0.9723	-		-0.4625	0.8766	-	-0.0189	0.8293	-
ef1271	1240366	1241565	+	nusA	N utilization substance protein A	314.9533	8.1513	0.4175	1	-	0.7716	0.9078	-		-0.494	0.9008	-	-0.3416	0.7163	-
ef1272	1241586	1241885	+		conserved hypothetical protein	88.0922	6.2006	0.3624	1	-	0.9804	0.9006	-		-0.0755	0.9612	-	-0.3339	0.746	-
ef1273	1241875	1242180	+		ribosomal protein L7A family	51.1347	5.4733	0.508	1	-	1.121	0.8947	-		-0.7291	0.8836	-	-0.7955	0.564	-
ef1274	1242193	1244589	+	infB	translation initiation factor IF-2	1734.7352	10.752	0.2267	1	-	0.6051	0.9225	-		-0.5222	0.8931	-	-0.6382	0.5449	-
ef1275	1244614	1244964	+	rbfA	ribosome-binding factor A	268.3602	8.1275	-0.0325	1	-	0.0198	0.9776	-		-0.0784	0.9512	-	-0.2117	0.6179	-
ref75A	1245035	1245090	+	ref75A	sRNA	44.2351	5.7073	-0.5777	1	-	-0.2502	0.97	-		-0.7609	0.857	-	0.1676	0.7982	-
ref75B	1245300	1245325	+	ref75B	sRNA	4.8055	2.4084	-0.3383	1	-	-0.5305	0.9614	-		-0.5989	0.928	-	0.1807	0.8056	-
ef1276	1245337	1245810	-		conserved hypothetical protein	180.8751	7.4331	0.073	1	-	0.0586	0.9742	-		-0.058	0.9565	-	0.236	0.6091	-
ef1277	1245857	1246339	-		transcriptional regulator Cro/CI family	296.2202	8.1958	-0.2216	1	-	-0.0683	0.974	-		0.1916	0.9266	-	0.128	0.7582	-
ef1278	1246509	1246691	+		hypothetical protein	NA	NA	NA	NA	NA	NA	NA	NA		NA	NA	NA	NA	NA	NA
ef1279	1246722	1247492	+		DNA replication protein putative	5.7933	2.6633	-0.2453	1	-	-0.0649	0.9779	-		-0.485	0.9388	-	0.1978	0.8028	-
ef1280	1247511	1248353	+		DNA replication protein putative	4.1512	2.1095	-0.0792	1	-	0.2841	0.9723	-		-0.0232	0.9642	-	-0.2741	0.7929	-
ef1281	1248356	1248448	+		hypothetical protein	NA	NA	NA	NA	NA	NA	NA	NA		NA	NA	NA	NA	NA	NA
ef1282	1248441	1248812	+		hypothetical protein	3.3265	1.195	0.6228	1	-	1.1591	0.9266	-		-0.5617	0.9445	-	0.8757	0.6719	-
ef1283	1248832	1249239	+		transcriptional regulator RinA family	3.7113	2.3033	-0.1178	1	-	0.2254	0.9753	-		-1.6324	0.827	-	-1.37	0.5671	-
ef1284	1249485	1249877	+		structural protein putative	7.0863	2.7205	0.356	1	-	0.4378	0.9612	-		-0.6559	0.9088	-	0.0679	0.8231	-
ef1285	1249890	1250402	+		major tail protein	7.5973	2.6718	0.6029	1	-	0.3276	0.9675	-		0.3516	0.943	-	-0.2195	0.7918	-
ef1286	1250435	1250794	+		conserved hypothetical protein	16.1683	3.8304	-0.2618	1	-	0.3012	0.9614	-		0.1384	0.955	-	0.5351	0.5766	-
ef1287	1250812	1251180	+		conserved hypothetical protein	NA	NA	NA	NA	NA	NA	NA	NA		NA	NA	NA	NA	NA	NA
ef1288	1251170	1254103	+		conserved hypothetical protein	3.9706	2.3478	-1.0358	1	-	-0.0674	0.978	-		-0.3379	0.9513	-	-0.3556	0.7791	-
ef1289	1254105	1255031	+		tail protein putative	NA	NA	NA	NA	NA	NA	NA	NA		NA	NA	NA	NA	NA	NA
ef1290	1255044	1256501	+		structural protein putative	2.2123	1.6628	-0.9369	1	-	-0.8553	0.9556	-		-0.5377	0.9451	-	-0.2233	0.8088	-
ef1291	1256534	1258303	+		hypothetical protein	5.2421	2.5683	-0.6517	1	-	0.0579	0.9779	-		0.2253	0.9539	-	-0.5296	0.709	-
ef1292	1258327	1258722	+		holin putative	2.3172	1.2213	-0.3139	1	-	0.3372	0.9718	-		-0.4384	0.9481	-	0.5441	0.742	-
ef1293	1258868	1259965	+	ply-1	endolysin	NA	NA	NA	NA	NA	NA	NA	NA		NA	NA	NA	NA	NA	NA
ef1295	1261059	1262015	+	ribF	riboflavin biosynthesis protein RibF	479.1715	9.1338	-0.1172	1	-	-0.2456	0.9558	-		-0.2361	0.9288	-	-0.6145	0.4023	-
ef1296	1262015	1262611	+		acetyltransferase GNAT family	604.3264	9.4742	-0.0204	1	-	-0.2782	0.9466	-		-0.3821	0.8597	-	-0.5725	0.4076	-
ef1297	1262761	1263102	+		transcriptional regulator PadR family	11.7783	3.0049	0.9059	1	-	0.5774	0.9304	-		0.2394	0.9476	-	0.9003	0.4287	-
ef1298	1263089	1263430	+		conserved hypothetical protein	7.5593	2.7697	0.0985	1	-	0.8165	0.9299	-		-0.7853	0.8998	-	0.2852	0.7819	-
ef1299	1263456	1263716	+		conserved hypothetical protein	9.9368	2.7495	0.5128	1	-	1.1082	0.86	-		0.6721	0.8669	-	0.2119	0.7839	-
ef1300	1263875	1265050	+		cell division protein FtsW/RodA/SpovE family	26.9983	4.8622	-0.6893	1	-	-0.0302	0.9774	-		-0.0645	0.9574	-	0.0777	0.7976	-
ef1301	1265016	1266164	+		cell division protein FtsW/RodA/SpovE family	82.3947	6.2728	0.1423	1	-	0.1863	0.9568	-		0.019	0.9628	-	0.116	0.7667	-
ef1302	1266226	1267113	-		transcriptional regulator putative	17.8247	3.8784	0.4937	1	-	0.3635	0.9608	-		0.0584	0.9619	-	0.4038	0.7044	-
ef1303	1267137	1268012	-		transcriptional regulator LysR family	60.4213	5.4651	0.7798	1	-	0.657	0.8869	-		0.2926	0.9222	-	0.3831	0.611	-
ref76	1268258	1268340	+	ref76	sRNA	35.4651	5.0359	0.4212	1	-	0.1726	0.9745	-		0.2808	0.9499	-	-0.475	0.7177	-
ef1304	1268549	1271209	+		magnesium-translocating P-type ATPase	45.6455	5.5345	-0.1579	1	-	0.24	0.9549	-		-0.1736	0.9415	-	-0.0418	0.8187	-
ef1305	1271417	1272601	+		oxygen-independent coproporphyrinogen III oxidase putative	61.8553	5.84	0.1087	1	-	0.0773	0.9739	-		0.26	0.9085	-	0.1199	0.7735	-
ef1306	1272827	1273870	+	hrcA	heat-inducible transcription repressor HrcA	1149.4932	10.2618	-0.0464	1	-	-0.178	0.9504	-		-0.217	0.8949	-	-0.048	0.8057	-
ef1307	1273925	1274464	+	grpE	heat shock protein GrpE	473.1961	8.893	0.1931	1	-	0.1116	0.9704	-		-0.0836	0.9547	-	-0.3025	0.5973	-
ef1308	1274524	1276353	+	dnaK	dnak protein	1177.2165	10.226	0.1653	1	-	0.2022	0.9675	-		-0.1946	0.9464	-	-0.3768	0.6499	-
ef1309	1276468	1276590	+		hypothetical protein	40.9796	5.6369	-0.027	1	-	-0.1807	0.9693	-		-0.7564	0.7387	-	-0.5384	0.5431	-
ef1310	1276645	1277814	+	dnaJ	dnaJ protein	3286.159	11.9237	-0.0696	1	-	-0.1498	0.9693	-		-0.3958	0.8757	-	-0.7003	0.3747	-
ef1311	1278053	1278787	+		conserved hypothetical protein	35.6207	4.7799	0.1786	1	-	0.1673	0.9675	-		0.8362	0.4012	-	0.5497	0.4438	-
ef1312	1278885	1281077	+		S1 RNA binding domain protein	677.4003	9.2652	0.2768	1	-	0.3203	0.9426	-		0.1766	0.9433	-	-0.1267	0.7818	-
ef1313	1281104	1281565	+		conserved hypothetical protein	401.1509	8.6869	0.1418	1	-	0.0297	0.9772	-		-0.0514	0.9584	-	-0.3622	0.4934	-
eftRNALeu4	1281634	1281720	+	eftRNALeu4	tRNA-Leu	343.3041	8.3811	-0.0068	1	-	-0.0304	0.9781	-		0.0707	0.9601	-	0.1551	0.7866	-
ef1314	1281964	1283181	+		aspartate aminotransferase putative	1535.2359	10.3718	0.3181	1	-	0.251	0.9362	-		0.2827	0.8743	-	0.1879	0.6929	-
ef1315	1283247	1283423	-		hypothetical protein	496.9306	8.5874	-0.0949	1	-	-0.087	0.9759	-		0.6322	0.8391	-	1.0224	0.3511	-
ef1316	1283601	1284428	+		transcriptional regulator Cro/CI family	101.1168	6.2897	0.2858	1	-	0.6606	0.9095	-		0.4394	0.8977	-	0.3874	0.6576	-
ef1317	1284529	1285677	+	nagA-1	N-acetylglucosamine-6-phosphate deacetylase	1472.0686	10.6239	-0.0788	1	-	-0.1963	0.9455	-		-0.0017	0.9647	-	-0.242	0.5828	-
ef1318	1285720	1286106	-		hypothetical protein	121.9629	7.2324	-0.4786	1	-	-0.5076	0.835	-		-0.1763	0.927	-	-0.4419	0.4077	-
ef1319	1286120	1286779	-		conserved domain protein	247.2841	8.2068	-0.0906	1	-	-0.2827	0.9429	-		-0.2608	0.9141	-	-0.756	0.2589	-
ef1320	1286940	1287641	+		ABC transporter ATP-binding protein	77.6515	6.1499	0.0859	1	-	0.2568	0.9618	-		0.3088	0.9255	-	0.0012	0.8342	-
ef1321	1287651	1290287	+		permease domain protein	355.1808	8.5342	0.0961	1	-	-0.0122	0.9785	-		-0.1869	0.9248	-	-0.2314	0.6379	-
ef1322	1290480	1291004	+		conserved hypothetical protein	560.5873	8.8791	0.2924	1	-	0.3881	0.9112	-		0.1236	0.9463	-	0.4108	0.4581	-
ef1323	1291021	1292490	+			231.7463	7.7076	0.469	1	-	0.5577	0.9202	-		-0.3142	0.9292	-	-0.1742	0.7776	-
ef1324	1292637	1292870	+		conserved hypothetical protein	606.7077	8.9621	-0.1253	1	-	-0.0005	0.9793	-		0.5659	0.8962	-	0.754	0.5218	-
eftRNATyr2	1292967	1293047	+	eftRNATyr2	tRNA-Tyr	105.6945	6.5123	0.3724	1	-	-0.0563	0.9766	-		0.1105	0.9549	-	0.5036	0.5246	-
eftRNAGln2	1293057	1293128	+	eftRNAGln2	tRNA-Gln	635.1728	9.6614	0.0702	1	-	-0.5249	0.9284	-		-0.9847	0.6327	-	-0.5816	0.5563	-
ef1325	1293283	1293462	+		hypothetical protein	1391.0295	10.3354	-0.3084	1	-	-0.2759	0.9665	-		0.2505	0.9465	-	0.6413	0.5629	-
ef1326	1293518	1294126	-		transcriptional regulator TetR family	350.206	8.3009	-0.0435	1	-	-0.1105	0.9752	-		0.2737	0.9424	-	0.5317	0.6095	-
ef1327	1294305	1298552	+		BadF/BadG/BcrA/BcrD ATPase family protein	2619.7725	11.4073	-0.0832	1	-	-0.0329	0.9769	-		0.0665	0.9559	-	-0.2269	0.6449	-
ef1328	1298759	1299466	+		transcriptional regulator GntR family	724.8584	9.5447	-0.2453	1	-	-0.3642	0.9294	-		0.187	0.9408	-	0.1307	0.7785	-
ef1329	1300129	1301262	+		HesA/MoeB/ThiF family protein	NA	NA	NA	NA	NA	NA	NA	NA		NA	NA	NA	NA	NA	NA
ef1330	1301226	1302026	+		hypothetical protein	NA	NA	NA	NA	NA	NA	NA	NA		NA	NA	NA	NA	NA	NA
ef1331	1302049	1302993	+		ABC transporter ATP-binding protein	NA	NA	NA	NA	NA	NA	NA	NA		NA	NA	NA	NA	NA	NA
ef1332	1303137	1303730	+		membrane protein putative	NA	NA	NA	NA	NA	NA	NA	NA		NA	NA	NA	NA	NA	NA
ef1333	1303739	1304452	+		ABC transporter ATP-binding protein	NA	NA	NA	NA	NA	NA	NA	NA		NA	NA	NA	NA	NA	NA
ef1334	1304427	1305158	+		AgrC domain protein	4.9893	2.0217	-0.4052	1	-	0.8912	0.9151	-		0.4351	0.9326	-	0.3032	0.7659	-
ef1335	1305180	1306490	-	ehk16	sensor histidine kinase putative	33.6376	4.5083	0.3382	1	-	0.4634	0.9415	-		1.0166	0.6003	-	0.7728	0.4461	-
ef1336	1306490	1307194	-	err16	response regulator	100.961	6.0725	0.3324	1	-	0.4165	0.9546	-		0.8134	0.8082	-	1.0949	0.3728	-
ef1337	1307771	1308202	+		conserved hypothetical protein	30.8729	4.6841	0.1681	1	-	-0.1324	0.9712	-		0.6925	0.6445	-	0.3723	0.5987	-
ef1338	1308371	1309285	+	trxB	thioredoxin reductase	1503.4673	10.4619	0.0113	1	-	-0.1999	0.9592	-		0.3901	0.8375	-	0.1919	0.7218	-
ef1339	1309328	1309789	-		conserved hypothetical protein	192.3842	7.1562	0.1189	1	-	0.1451	0.9694	-		0.7166	0.6004	-	0.9279	0.1927	-
ef1340	1309986	1310486	-		pheromone cAM373 precursor lipoprotein	285.4807	7.8736	0.0522	1	-	0.0573	0.9771	-		0.6318	0.8358	-	0.5474	0.5711	-
ef1341	1310605	1312944	-		ABC transporter ATP-binding/permease protein	238.4	7.5825	0.4265	1	-	0.4799	0.8879	-		0.4256	0.7939	-	0.1865	0.7137	-
ef1342	1313090	1313578	+		transcriptional regulator Mar family	343.5016	8.5017	-0.1405	1	-	-0.2783	0.9425	-		0.0019	0.9648	-	0.0077	0.8316	-
ef1343	1313616	1314479	-	mdxG	sugar ABC transporter permease protein	8.0912	2.276	0.2275	1	-	0.9055	0.906	-		0.9045	0.7924	-	1.1099	0.3904	-
ef1344	1314483	1315826	-	mdxF	sugar ABC transporter permease protein	8.4128	3.2935	-0.2945	1	-	-0.1339	0.9749	-		-0.7845	0.8422	-	-0.1424	0.8031	-
ef1345	1315912	1317162	-	mdxE	sugar ABC transporter sugar-binding protein	36.4165	4.5046	0.4374	1	-	0.2632	0.9632	-		0.889	0.6348	-	1.3455	0.118	-
ef1346	1317308	1317421	+		hypothetical protein	NA	NA	NA	NA	NA	NA	NA	NA		NA	NA	NA	NA	NA	NA
ef1347	1317422	1319188	+	nplT /mmdH	glycosyl hydrolase family 13	34.654	5.0075	0.1551	1	-	0.1535	0.9658	-		0.1347	0.9462	-	0.0523	0.8122	-
ef1348	1319216	1320841	+	dexB / gmdH	glucan 1 6-alpha-glucosidase putative	22.8763	4.5147	0.3809	1	-	0.2065	0.9649	-		-0.0931	0.9568	-	-0.6105	0.4597	-
ef1349	1320843	1322456	+	malL-2 / mmgT	glycosyl hydrolase family 13	24.9829	4.7233	-0.1941	1	-	-0.2468	0.9582	-		0.0734	0.958	-	0.0122	0.8305	-
ef1350	1322627	1323208	+		conserved hypothetical protein	218.4293	7.7599	-0.1252	1	-	-0.198	0.9669	-		-0.0079	0.9644	-	0.3289	0.671	-
ref77	1323281	1323502	+	ref77	sRNA	2336.8432	9.9827	0.8343	1	-	0.7822	0.907	-		2.1649	0.0103	U	1.357	0.2099	-
ef1351	1323565	1323657	+		hypothetical protein	14.5097	3.6948	-0.0738	1	-	0.2884	0.9644	-		0.4158	0.9184	-	0.1477	0.796	-
ef1352	1323681	1326293	+		magnesium-translocating P-type ATPase	390.4172	8.4952	0.0359	1	-	0.2434	0.9369	-		0.1561	0.9344	-	0.1191	0.7584	-
ef1353	1326892	1328007	+	pdhA	pyruvate dehydrogenase complex E1 component alpha subunit	2173.2158	10.6157	0.443	1	-	0.4527	0.8411	-		0.7951	0.0478	u	0.5482	0.2568	-
ef1354	1328010	1328987	+	pdhB	pyruvate dehydrogenase complex E1 component beta subunit	1923.3457	10.2965	0.5865	1	-	0.6406	0.8799	-		0.9325	0.3199	-	0.7466	0.3498	-
ef1355	1329130	1330749	+	aceF	pyruvate dehydrogenase complex E2 component dihydrolipoamide acetyltransferase	2286.9315	10.8281	0.6005	1	-	0.748	0.9182	-		0.0336	0.9633	-	0.0986	0.813	-
ef1356	1330757	1332163	+	lpdA	pyruvate dehydrogenase complex E3 component dihydrolipoamide dehydrogenase	1924.9377	10.2041	0.7924	1	-	0.8791	0.8648	-		0.8982	0.6643	-	0.7862	0.4227	-
ef1357	1332276	1333262	-		transcriptional regulator AraC family	39.576	4.9684	0.4635	1	-	0.5073	0.905	-		0.4554	0.8231	-	0.0697	0.8076	-
ef1358	1333423	1334562	+	gldA1	glycerol dehydrogenase putative	141.623	6.7645	0.4359	1	-	0.4626	0.9154	-		0.5605	0.7659	-	0.395	0.5648	-
ef1359	1334575	1334973	+	dhaM	conserved hypothetical protein	40.4282	5.1057	-0.1227	1	-	0.3056	0.957	-		0.25	0.9383	-	0.587	0.5061	-
ef1360	1334974	1335957	+	dhaK	dihydroxyacetone kinase family protein	197.3871	7.2216	0.4334	1	-	0.6898	0.9152	-		0.2771	0.9407	-	0.5256	0.6012	-
ef1361	1335970	1336572	+	dhaL	dihydroxyacetone kinase family protein	169.0873	7.0997	0.294	1	-	0.5179	0.9119	-		0.4473	0.8517	-	0.2087	0.7381	-
ef1362	1336711	1337478	+		conserved domain protein	148.8075	7.4148	-0.3251	1	-	-0.2183	0.9535	-		-0.1958	0.9297	-	-0.2582	0.6421	-
ef1363	1337551	1338702	-		hydroxymethylglutaryl-CoA synthase	2153.1255	11.1068	0.0295	1	-	-0.068	0.9727	-		-0.0401	0.9591	-	-0.0978	0.7662	-
ef1364	1338888	1341299	+	yqiL	acetyl-CoA acetyltransferase/hydroxymethylglutaryl-CoA reductase degradative	1249.3581	10.4916	-0.1569	1	-	-0.2061	0.9586	-		-0.108	0.9517	-	-0.6265	0.3564	-
ef1365	1341319	1342371	-		conserved hypothetical protein	157.7717	7.1869	-0.0327	1	-	-0.1286	0.9728	-		0.3351	0.9199	-	0.3262	0.6848	-
ef1366	1342388	1343467	-		conserved hypothetical protein	322.1205	8.3169	-0.1052	1	-	-0.2671	0.9414	-		0.193	0.9307	-	0.1959	0.7086	-
ef1367	1343749	1343949	-		cold-shock domain family protein	38286.0175	15.0203	-0.1937	1	-	-0.0052	0.9791	-		0.3195	0.9306	-	0.7152	0.4579	-
ef1368	1344247	1345368	-		conserved hypothetical protein	90.7398	5.9897	0.3124	1	-	0.4269	0.9194	-		0.7308	0.5539	-	0.9186	0.1849	-
ref78	1345555	1345648	+	ref78	sRNA	79.0652	6.4954	-0.474	1	-	-0.2363	0.9687	-		0.0199	0.9639	-	-0.3413	0.7238	-
ef1369	1345707	1346057	-		transcriptional regulator Cro/CI family	31.7159	4.8033	-0.2459	1	-	0.0329	0.978	-		0.5069	0.869	-	0.4526	0.6073	-
ef1370	1346249	1347682	+		drug resistance transporter EmrB/QacA family protein	792.5335	9.8838	-0.4622	1	-	-0.504	0.8899	-		-0.3927	0.8321	-	0.0032	0.8333	-
ef1371	1347887	1348561	+		conserved hypothetical protein	262.1004	7.9875	-0.0839	1	-	0.0463	0.9741	-		0.2084	0.8681	-	0.0606	0.7874	-
ef1372	1348571	1349890	+		CBS domain protein	512.4799	8.9179	0.0813	1	-	0.0649	0.9715	-		0.2228	0.8576	-	0.0447	0.8026	-
ef1373	1349904	1350857	+		DHH family protein	503.6068	8.8738	-0.064	1	-	-0.0343	0.976	-		0.2623	0.8321	-	0.3012	0.4561	-
ef1374	1350971	1351309	+	phnA	phnA protein	3161.5446	11.3246	0.3756	1	-	0.2156	0.963	-		0.7157	0.6634	-	0.0883	0.8027	-
ef1375	1351370	1351681	-		hypothetical protein	201.0183	7.3558	0.0558	1	-	-0.0563	0.9769	-		0.5781	0.8311	-	0.709	0.4334	-
ef1376	1351824	1353005	+		conserved hypothetical protein	173.0838	7.5413	-0.0368	1	-	0.0711	0.9752	-		-0.3762	0.8757	-	-0.2347	0.7072	-
ef1377	1353068	1354417	+		ATP-dependent RNA helicase DEAD/DEAH box family	324.6498	8.1843	0.1992	1	-	0.4787	0.9134	-		-0.0918	0.9557	-	0.1411	0.7729	-
ef1378	1354964	1355647	+		transcriptional regulator putative	75.0367	6.3371	-0.0871	1	-	0.0214	0.978	-		-0.077	0.9557	-	-0.4075	0.497	-
ef1379	1355993	1358635	+	alaS	alanyl-tRNA synthetase	2298.1454	11.1946	0.1221	1	-	0.2292	0.9562	-		-0.2099	0.9322	-	-0.3622	0.5693	-
ef1380	1358838	1359554	+		conserved hypothetical protein	312.9929	8.3259	0.0558	1	-	0.143	0.969	-		-0.211	0.9345	-	-0.188	0.7406	-
ef1381	1359538	1360656	+		conserved hypothetical protein TIGR00486	410.6174	8.445	0.5116	1	-	0.5414	0.9163	-		0.086	0.958	-	-0.0721	0.8119	-
ef1382	1360686	1361915	+	pepT-1	peptidase T	813.8576	9.5273	0.0292	1	-	0.1571	0.9649	-		0.1237	0.9481	-	0.3659	0.5374	-
ef1383	1362061	1362327	+		membrane protein putative	202.3771	7.8235	-0.2367	1	-	-0.3332	0.8916	-		-0.0902	0.9459	-	-0.1648	0.6632	-
ef1384	1362347	1363375	+		membrane protein putative	377.4534	8.8247	-0.2581	1	-	-0.307	0.899	-		-0.3555	0.6919	-	-0.4438	0.2934	-
ef1385	1363546	1364091	+		molybdopterin-guanine dinucleotide biosynthesis protein A putative	NA	NA	NA	NA	NA	NA	NA	NA		NA	NA	NA	NA	NA	NA
ef1386	1364107	1364931	+		formate/nitrite transporter family protein	NA	NA	NA	NA	NA	NA	NA	NA		NA	NA	NA	NA	NA	NA
ef1387	1364921	1365502	+		conserved hypothetical protein	NA	NA	NA	NA	NA	NA	NA	NA		NA	NA	NA	NA	NA	NA
ef1388	1365490	1365978	+		NAD-dependent formate dehydrogenase gamma subunit putative	NA	NA	NA	NA	NA	NA	NA	NA		NA	NA	NA	NA	NA	NA
ef1389	1366035	1367288	+		NAD-dependent formate dehydrogenase beta subunit putative	2.8516	1.234	-0.7629	1	-	1.105	0.9201	-		0.5712	0.9345	-	-0.1918	0.809	-
ef1390	1367291	1370011	+	fdhA	NAD-dependent formate dehydrogenase alpha subunit	18.3566	4.4495	-0.3314	1	-	-0.0424	0.9778	-		-0.3235	0.9325	-	-0.5863	0.5624	-
ef1391	1370059	1371231	+		molybdenum cofactor biosynthesis family protein	10.9683	3.6574	-0.0882	1	-	-0.2823	0.9638	-		0.1175	0.9567	-	-1.0046	0.3889	-
ref12A	1371651	1372045	-	ref12A	sRNA	NA	NA	NA	NA	NA	NA	NA	NA		NA	NA	NA	NA	NA	NA
ef1392	1372064	1372573	+	moaC	molybdenum cofactor biosynthesis protein MoaC	18.6726	3.7064	-0.2897	1	-	-0.0237	0.9786	-		0.7881	0.8093	-	1.3836	0.2171	-
ef1393	1372570	1373544	+		molybdopterin cofactor biosynthesis protein A putative	NA	NA	NA	NA	NA	NA	NA	NA		NA	NA	NA	NA	NA	NA
ef1394	1373547	1373981	+		conserved hypothetical protein	NA	NA	NA	NA	NA	NA	NA	NA		NA	NA	NA	NA	NA	NA
ef1395	1373974	1374456	+		molybdenum cofactor biosynthesis family protein	NA	NA	NA	NA	NA	NA	NA	NA		NA	NA	NA	NA	NA	NA
ef1396	1374460	1375431	+		molybdenum cofactor biosynthesis family protein putative	NA	NA	NA	NA	NA	NA	NA	NA		NA	NA	NA	NA	NA	NA
ef1397	1375450	1376250	+		molybdenum ABC transporter molybdenum-binding protein	NA	NA	NA	NA	NA	NA	NA	NA		NA	NA	NA	NA	NA	NA
ef1398	1376259	1376930	+		molybdenum ABC transporter permease protein	NA	NA	NA	NA	NA	NA	NA	NA		NA	NA	NA	NA	NA	NA
ef1399	1376927	1377931	+		molybdenum ABC transporter ATP-binding protein putative	16.1158	4.0712	0.031	1	-	-0.021	0.9786	-		-0.3318	0.9311	-	-0.0761	0.8151	-
ef1400	1378053	1380155	+		cadmium-translocating P-type ATPase	115.3459	6.9263	-0.1506	1	-	-0.0699	0.9728	-		0.0319	0.9606	-	-0.1963	0.6593	-
ef1401	1380152	1380244	-		hypothetical protein	NA	NA	NA	NA	NA	NA	NA	NA		NA	NA	NA	NA	NA	NA
ef1402	1380424	1380867	+		conserved domain protein	114.3049	6.5221	0.3586	1	-	0.4553	0.9239	-		0.2646	0.9329	-	0.4458	0.58	-
ef1403	1380887	1381435	+		conserved hypothetical protein	313.6649	8.1211	0.161	1	-	0.204	0.9632	-		0.1176	0.9527	-	0.3511	0.6133	-
ef1404	1381546	1383912	+		MutS2 family protein	502.8157	8.8591	0.3924	1	-	0.4791	0.9336	-		-0.2718	0.9385	-	-0.1847	0.7763	-
ef1405	1384010	1384324	+	trx	thioredoxin	3307.3146	11.48	-0.1607	1	-	-0.0825	0.975	-		0.4296	0.8713	-	0.6808	0.4056	-
ef1406	1384489	1386285	+	uvrC	excinuclease ABC subunit C	322.9114	8.2759	-0.0207	1	-	0.0322	0.9771	-		0.0649	0.9568	-	0.2016	0.6913	-
ef1407	1386437	1386694	+		hypothetical protein	5.4261	1.8362	0.1783	1	-	0.377	0.9696	-		0.4314	0.9452	-	1.4528	0.4334	-
ef1408	1386799	1387698	+		ABC transporter ATP-binding protein	265.579	8.0541	-0.1123	1	-	0.1808	0.9598	-		-0.0025	0.9647	-	-0.0827	0.7932	-
ef1409	1387691	1388953	+		conserved hypothetical protein	472.9386	9.0259	-0.1014	1	-	-0.1152	0.9609	-		-0.263	0.8132	-	-0.2317	0.5351	-
ef1410	1388989	1389987	-		sugar-binding transcriptional regulator LacI family	74.5145	6.3438	-0.4314	1	-	-0.1589	0.9638	-		-0.0371	0.9608	-	-0.0637	0.8045	-
ef1411	1390129	1391523	+		glycosyl hydrolase family 4	11.2862	3.3831	0.3242	1	-	0.0591	0.9773	-		0.4093	0.922	-	-0.2827	0.7528	-
ef1412	1391549	1391983	-		conserved domain protein	159.7067	7.3262	-0.109	1	-	-0.2157	0.9673	-		-0.0142	0.964	-	0.2627	0.7354	-
ref79	1392104	1392258	+	ref79	sRNA	228.7104	7.6587	-0.0563	1	-	-0.1242	0.9751	-		0.2042	0.9518	-	0.698	0.5504	-
ef1413	1392319	1393767	+		msrC protein putative	9.7931	3.2353	-0.0543	1	-	0.2329	0.9703	-		-0.6843	0.878	-	0.5388	0.6402	-
ef1414	1393808	1394971	-		conserved hypothetical protein	488.6569	9.2262	-0.4616	1	-	-0.4533	0.8649	-		-0.4316	0.7156	-	-0.1848	0.6838	-
ef1415	1395109	1396455	+	gdhA	glutamate dehydrogenase	821.3772	9.5422	0.1516	1	-	0.172	0.9629	-		0.347	0.8617	-	0.0021	0.8337	-
ef1416	1396637	1397986	+	pgi	glucose-6-phosphate isomerase	11479.204	13.6424	-0.3568	1	-	-0.2713	0.9242	-		-0.0925	0.9505	-	-0.0874	0.7827	-
ef1417	1398097	1399323	-		site-specific recombinase phage integrase family	41.7674	5.1625	-0.0186	1	-	0.4974	0.911	-		0.1753	0.9433	-	0.4116	0.5557	-
ef1418	1399323	1399604	-		hypothetical protein	4.6353	1.1632	0.4726	1	-	2.2023	0.531	-		0.9926	0.8647	-	0.6926	0.6787	-
ef1419	1399760	1400353	-		conserved hypothetical protein	249.7605	7.5825	0.3387	1	-	0.4013	0.9148	-		0.5824	0.6403	-	0.5351	0.4014	-
ef1420	1400412	1401164	-		hypothetical protein	148.9153	6.8805	0.4565	1	-	0.7191	0.905	-		-0.0228	0.9635	-	0.4016	0.6581	-
ef1421	1401182	1401646	-		conserved hypothetical protein	162.0613	6.912	0.4372	1	-	0.4647	0.9052	-		0.4638	0.7939	-	0.6884	0.3069	-
ef1422	1401667	1401990	-		transcriptional regulator Cro/CI family	161.5958	6.5873	0.5168	1	-	0.4125	0.9517	-		1.0497	0.623	-	1.3597	0.2051	-
ef1423	1402156	1402341	+		transcriptional regulator Cro/CI family	1.7403	0.4399	-0.7997	1	-	0.7615	0.9596	-		1.4501	0.8359	-	-0.4244	0.7874	-
ef1424	1402387	1402533	+		hypothetical protein	NA	NA	NA	NA	NA	NA	NA	NA		NA	NA	NA	NA	NA	NA
ef1425	1402596	1403156	+		hypothetical protein	NA	NA	NA	NA	NA	NA	NA	NA		NA	NA	NA	NA	NA	NA
ef1426	1403137	1403367	+		vrlI protein putative	NA	NA	NA	NA	NA	NA	NA	NA		NA	NA	NA	NA	NA	NA
ef1427	1403379	1403546	+		hypothetical protein	NA	NA	NA	NA	NA	NA	NA	NA		NA	NA	NA	NA	NA	NA
ef1428	1403547	1403762	+		hypothetical protein	2.0582	1.396	-0.8201	1	-	-1.3974	0.9205	-		-0.9755	0.9032	-	0.3215	0.7865	-
ref80	1403738	1403780	-	ref80	sRNA	NA	NA	NA	NA	NA	NA	NA	NA		NA	NA	NA	NA	NA	NA
ef1429	1403818	1404108	+		hypothetical protein	NA	NA	NA	NA	NA	NA	NA	NA		NA	NA	NA	NA	NA	NA
ef1430	1404113	1406236	+		conserved hypothetical protein	2.2084	1.343	-0.4108	1	-	-0.2887	0.9742	-		-0.9813	0.9176	-	0.0984	0.8242	-
ef1431	1406237	1406491	+		hypothetical protein	NA	NA	NA	NA	NA	NA	NA	NA		NA	NA	NA	NA	NA	NA
ef1432	1406481	1407668	+		hypothetical protein	3.1313	1.6099	-0.0632	1	-	0.9922	0.9494	-		-1.477	0.8753	-	0.0227	0.8324	-
ef1433	1407668	1408369	+		conserved hypothetical protein	NA	NA	NA	NA	NA	NA	NA	NA		NA	NA	NA	NA	NA	NA
ef1434	1408381	1409145	+		DnaD domain protein	NA	NA	NA	NA	NA	NA	NA	NA		NA	NA	NA	NA	NA	NA
ef1435	1409158	1409658	+		recombination protein U putative	NA	NA	NA	NA	NA	NA	NA	NA		NA	NA	NA	NA	NA	NA
ef1436	1409679	1409993	+		hypothetical protein	NA	NA	NA	NA	NA	NA	NA	NA		NA	NA	NA	NA	NA	NA
ef1437	1410077	1410826	+		hypothetical protein	1.661	0.468	0.5578	1	-	1.0554	0.9381	-		-0.1165	0.9619	-	-0.9722	0.6936	-
ef1438	1410851	1411078	+		hypothetical protein	NA	NA	NA	NA	NA	NA	NA	NA		NA	NA	NA	NA	NA	NA
ef1439	1411099	1411326	+		hypothetical protein	NA	NA	NA	NA	NA	NA	NA	NA		NA	NA	NA	NA	NA	NA
ef1440	1411741	1412178	+		conserved hypothetical protein TIGR01671	NA	NA	NA	NA	NA	NA	NA	NA		NA	NA	NA	NA	NA	NA
ef1441	1412179	1412517	+		hypothetical protein	NA	NA	NA	NA	NA	NA	NA	NA		NA	NA	NA	NA	NA	NA
ef1442	1412514	1412867	+		DNA topoisomerase domain protein	NA	NA	NA	NA	NA	NA	NA	NA		NA	NA	NA	NA	NA	NA
ef1443	1412864	1413451	+		conserved hypothetical protein	NA	NA	NA	NA	NA	NA	NA	NA		NA	NA	NA	NA	NA	NA
ef1444	1413448	1413933	+		conserved hypothetical protein	1.8081	-0.1991	1.2141	1	-	2.0976	0.9084	-		1.508	0.8852	-	-1.5315	0.6454	-
ef1445	1413934	1414251	+		replicase domain protein	NA	NA	NA	NA	NA	NA	NA	NA		NA	NA	NA	NA	NA	NA
ef1446	1414245	1414451	+		hypothetical protein	NA	NA	NA	NA	NA	NA	NA	NA		NA	NA	NA	NA	NA	NA
ef1447	1414452	1414631	+		conserved hypothetical protein	NA	NA	NA	NA	NA	NA	NA	NA		NA	NA	NA	NA	NA	NA
ef1448	1414646	1414756	+		hypothetical protein	NA	NA	NA	NA	NA	NA	NA	NA		NA	NA	NA	NA	NA	NA
ef1449	1414772	1414951	+		conserved hypothetical protein	6.696	2.4538	0.3872	1	-	0.4713	0.9637	-		-0.0482	0.9633	-	0.536	0.7189	-
ef1450	1415052	1415636	+		positive control factor putative	NA	NA	NA	NA	NA	NA	NA	NA		NA	NA	NA	NA	NA	NA
eftRNALys3	1415796	1415880	+	eftRNALys3	tRNA-Lys	3.8691	1.7897	-0.1882	1	-	0.3863	0.9703	-		-0.053	0.9634	-	0.4846	0.7567	-
ef1451	1416376	1416645	+		conserved domain protein	9.6096	2.5497	0.1039	1	-	0.7648	0.9403	-		1.1215	0.8191	-	1.1567	0.4819	-
ef1452	1416690	1417958	+		adenine methyltransferase putative	5.903	2.456	0.3745	1	-	0.2484	0.9699	-		-0.3725	0.938	-	0.1922	0.7911	-
ref81	1417965	1418066	-	ref81	sRNA	54.5546	6.2174	-0.2556	1	-	-0.6926	0.9103	-		-1.2818	0.2969	-	-0.4017	0.6614	-
ef1453	1418084	1418314	+		conserved hypothetical protein	NA	NA	NA	NA	NA	NA	NA	NA		NA	NA	NA	NA	NA	NA
ef1454	1418329	1419054	+		terminase small subunit internal deletion	NA	NA	NA	NA	NA	NA	NA	NA		NA	NA	NA	NA	NA	NA
ef1455	1419035	1420471	+		terminase large subunit putative	16.2134	3.748	0.3015	1	-	0.0305	0.9782	-		0.3173	0.9333	-	0.5676	0.564	-
ef1456	1420494	1421888	+		conserved hypothetical protein TIGR01555	3.0483	1.2233	0.7793	1	-	0.5981	0.9609	-		-0.4254	0.9482	-	0.7051	0.6913	-
ef1457	1421878	1423122	+		minor head protein	4.4165	1.4494	0.3231	1	-	1.2604	0.9022	-		0.5803	0.9281	-	0.8113	0.616	-
ef1458	1423115	1423279	+		hypothetical protein	56.4738	5.454	-0.1065	1	-	-0.0973	0.9763	-		0.6691	0.875	-	0.9819	0.434	-
ef1459	1423336	1423623	+		conserved hypothetical protein	NA	NA	NA	NA	NA	NA	NA	NA		NA	NA	NA	NA	NA	NA
ef1460	1423616	1423825	+		LysM domain protein	NA	NA	NA	NA	NA	NA	NA	NA		NA	NA	NA	NA	NA	NA
ef1461	1423838	1424938	+		conserved hypothetical protein	NA	NA	NA	NA	NA	NA	NA	NA		NA	NA	NA	NA	NA	NA
ef1462	1424941	1425411	+		conserved hypothetical protein	NA	NA	NA	NA	NA	NA	NA	NA		NA	NA	NA	NA	NA	NA
ef1463	1425432	1426313	+		hypothetical protein	NA	NA	NA	NA	NA	NA	NA	NA		NA	NA	NA	NA	NA	NA
ef1464	1426333	1426719	+		conserved hypothetical protein	NA	NA	NA	NA	NA	NA	NA	NA		NA	NA	NA	NA	NA	NA
ef1465	1426731	1427072	+		conserved hypothetical protein	NA	NA	NA	NA	NA	NA	NA	NA		NA	NA	NA	NA	NA	NA
ef1466	1427069	1427674	+		conserved hypothetical protein	NA	NA	NA	NA	NA	NA	NA	NA		NA	NA	NA	NA	NA	NA
ef1467	1427674	1428033	+		conserved hypothetical protein	NA	NA	NA	NA	NA	NA	NA	NA		NA	NA	NA	NA	NA	NA
ef1468	1428020	1428496	+		conserved hypothetical protein	NA	NA	NA	NA	NA	NA	NA	NA		NA	NA	NA	NA	NA	NA
ef1469	1428493	1429530	+		conserved hypothetical protein	1.9046	0.957	0.4907	1	-	-0.1837	0.9765	-		-0.0653	0.9633	-	-0.2063	0.813	-
ef1470	1429546	1429944	+		conserved hypothetical protein	6.8252	2.4961	0.1019	1	-	0.6387	0.9239	-		-0.0158	0.9642	-	0.567	0.6155	-
ef1471	1429997	1430329	+		conserved hypothetical protein	NA	NA	NA	NA	NA	NA	NA	NA		NA	NA	NA	NA	NA	NA
ef1472	1430310	1430510	+		conserved hypothetical protein	NA	NA	NA	NA	NA	NA	NA	NA		NA	NA	NA	NA	NA	NA
ef1473	1430513	1435678	+		conserved hypothetical protein	5.8258	2.2505	-0.1301	1	-	0.5696	0.9465	-		-0.3396	0.9441	-	1.0105	0.4438	-
ef1474	1435678	1436235	+		LysM domain protein	2.4625	0.7854	0.1418	1	-	0.7147	0.9562	-		0.967	0.8935	-	0.5429	0.7452	-
ef1475	1436245	1436607	+		conserved hypothetical protein	NA	NA	NA	NA	NA	NA	NA	NA		NA	NA	NA	NA	NA	NA
ef1476	1436608	1437438	+		conserved hypothetical protein	NA	NA	NA	NA	NA	NA	NA	NA		NA	NA	NA	NA	NA	NA
ef1477	1437438	1437770	+		conserved hypothetical protein	NA	NA	NA	NA	NA	NA	NA	NA		NA	NA	NA	NA	NA	NA
ef1478	1437770	1438117	+		conserved hypothetical protein	NA	NA	NA	NA	NA	NA	NA	NA		NA	NA	NA	NA	NA	NA
ef1479	1438110	1439264	+		conserved hypothetical protein	8.033	2.7718	0.07	1	-	-0.1269	0.9749	-		-0.1737	0.954	-	0.9751	0.4012	-
ef1480	1439248	1439877	+		conserved hypothetical protein	NA	NA	NA	NA	NA	NA	NA	NA		NA	NA	NA	NA	NA	NA
ef1481	1439896	1441539	+		hypothetical protein	NA	NA	NA	NA	NA	NA	NA	NA		NA	NA	NA	NA	NA	NA
ef1482	1441561	1441995	+		hypothetical protein	NA	NA	NA	NA	NA	NA	NA	NA		NA	NA	NA	NA	NA	NA
ef1483	1441995	1442123	+		conserved hypothetical protein	NA	NA	NA	NA	NA	NA	NA	NA		NA	NA	NA	NA	NA	NA
ef1484	1442128	1442484	+		conserved hypothetical protein	NA	NA	NA	NA	NA	NA	NA	NA		NA	NA	NA	NA	NA	NA
ef1485	1442481	1442678	+		conserved hypothetical protein	NA	NA	NA	NA	NA	NA	NA	NA		NA	NA	NA	NA	NA	NA
ef1486	1442737	1443843	+	ply-2	endolysin	4.8749	1.8139	0.7625	1	-	0.0185	0.9789	-		0.8268	0.8699	-	0.3731	0.7555	-
eftRNAMet7	1443937	1444010	+	eftRNAMet7	tRNA-Met	323.5042	8.462	0.3959	1	-	-0.1595	0.975	-		-0.0217	0.9641	-	-1.3584	0.3969	-
ef1487	1444146	1444550	+		hypothetical protein	281.8366	7.8091	0.2143	1	-	0.4337	0.9408	-		0.3339	0.9266	-	0.5954	0.5276	-
ef1488	1444543	1445706	+		hypothetical protein	444.3449	8.415	0.3993	1	-	0.598	0.8986	-		0.4695	0.8425	-	0.3716	0.6116	-
ef1489	1445810	1446058	-		hypothetical protein	379.8026	8.1854	-0.149	1	-	-0.13	0.9744	-		0.5495	0.8906	-	1.1647	0.333	-
ef1490	1446424	1446603	-		hypothetical protein	60.6352	5.789	0.009	1	-	-0.2715	0.9625	-		0.2162	0.9449	-	0.5659	0.5372	-
ef1491	1446662	1447105	-		nrdI family protein	202.983	7.8443	-0.3272	1	-	-0.1106	0.9732	-		-0.4313	0.8727	-	-0.0731	0.8099	-
ef1492	1447477	1447800	+	ntpF	V-type ATPase subunit F	127.363	6.8376	0.4515	1	-	0.6693	0.9114	-		-0.344	0.9258	-	-0.2628	0.7411	-
ef1493	1447790	1449769	+	ntpI	V-type ATPase subunit I	287.9072	7.9119	0.4	1	-	0.6236	0.8801	-		0.0123	0.9639	-	0.1502	0.7689	-
ef1494	1449797	1450270	+	ntpK	V-type ATPase subunit K	135.274	6.9135	0.4488	1	-	0.6356	0.9243	-		-0.3429	0.9373	-	-0.1412	0.8018	-
ef1495	1450287	1450868	+	ntpE	V-type ATPase subunit E	87.9042	6.1089	0.682	1	-	0.8893	0.9138	-		-0.2307	0.9516	-	0.0988	0.8153	-
ef1496	1450885	1451886	+	ntpC	V-type ATPase subunit C	187.857	7.2544	0.6519	1	-	0.7605	0.9155	-		-0.4228	0.9243	-	0.1923	0.7858	-
ef1497	1451876	1452187	+	ntpG	V-type ATPase subunit G	80.5525	6.1548	0.4474	1	-	0.5153	0.9425	-		-0.2467	0.9473	-	0.0292	0.8284	-
ef1498	1452199	1453986	+	ntpA	V-type ATPase subunit A	1191.0242	10.2829	0.2864	1	-	0.3258	0.9581	-		-0.5774	0.8549	-	-0.6495	0.5057	-
ef1499	1453979	1455355	+	ntpB	V-type ATPase subunit B	664.3275	9.301	0.3684	1	-	0.4718	0.9352	-		-0.2687	0.939	-	-0.3981	0.6615	-
ef1500	1455360	1455995	+	ntpD	V-type ATPase subunit D	270.4346	8.0129	0.2526	1	-	0.4337	0.9217	-		-0.2527	0.9294	-	-0.2277	0.7253	-
ef1501	1456070	1456390	+		hypothetical protein	202.8916	7.6482	-0.0829	1	-	0.066	0.9748	-		-0.034	0.9614	-	0.122	0.7711	-
ef1502	1456539	1457480	-		beta-lactamase putative	335.9594	8.5705	-0.2636	1	-	-0.2074	0.9255	-		-0.1335	0.9281	-	-0.3085	0.4358	-
ef1503	1457575	1459455	-		fructose-1 6-bisphosphatase putative	79.976	6.0053	0.2815	1	-	0.3102	0.9254	-		0.3101	0.877	-	0.6053	0.3356	-
ef1504	1459671	1460963	+	lysA	diaminopimelate decarboxylase	341.335	8.371	0.0026	1	-	-0.0824	0.9732	-		0.1488	0.9424	-	0.1427	0.7546	-
ef1505	1461103	1462101	+		conserved hypothetical protein	560.472	9.0163	-0.0979	1	-	-0.0949	0.9731	-		0.0895	0.9553	-	0.5635	0.4128	-
ef1506	1462117	1462650	-		hypothetical protein	5.0845	2.3737	-0.265	1	-	-1.0354	0.9173	-		0.3458	0.9437	-	0.3961	0.7392	-
ef1507	1462937	1463320	+		hypothetical protein	14.2526	3.0097	0.8099	1	-	0.8092	0.9106	-		0.4464	0.9198	-	1.5148	0.1746	-
ef1508	1463289	1463771	+		hypothetical protein	5.2333	2.5112	-0.177	1	-	-0.0138	0.9789	-		-0.1656	0.9561	-	-0.2881	0.7676	-
ef1509	1463984	1464523	+		conserved hypothetical protein	39.1007	5.2845	-0.3487	1	-	-0.189	0.9656	-		0.2202	0.9352	-	0.2874	0.6734	-
ef1510	1464621	1464965	-		conserved hypothetical protein	937.2032	9.6458	-0.0427	1	-	-0.192	0.9722	-		0.4474	0.9234	-	0.7137	0.5499	-
ef1511	1465241	1466305	+		mandelate racemase/muconate lactonizing enzyme family protein	1.6674	0.1849	1.0046	1	-	-0.6315	0.969	-		1.0067	0.9205	-	1.1288	0.6505	-
ef1512	1466322	1467698	+		conserved hypothetical protein	4.3812	1.8329	-0.1179	1	-	1.0579	0.9038	-		0.4757	0.9302	-	-0.4597	0.7324	-
ef1513	1467716	1469368	+		pheromone binding protein	11.8674	3.3098	0.3239	1	-	0.718	0.9239	-		-0.1991	0.9541	-	0.2573	0.7756	-
ef1515	1469678	1470511	+		transcription antiterminator bglG family	157.3877	7.7267	-0.3222	1	-	-0.4891	0.7898	-		-0.813	0.0357	d	-0.6339	0.1583	-
ef1516	1470548	1472545	+		PTS system IIABC components	336.4855	8.6505	-0.236	1	-	-0.4446	0.8141	-		-0.2083	0.8937	-	-0.4511	0.3358	-
ef1517	1472638	1472784	+		hypothetical protein	NA	NA	NA	NA	NA	NA	NA	NA		NA	NA	NA	NA	NA	NA
ef1518	1472760	1473389	+		conserved hypothetical protein	238.0019	7.6389	0.4824	1	-	0.4119	0.9204	-		0.2454	0.9258	-	0.096	0.7952	-
ef1519	1473518	1475854	+		cation-transporting ATPase E1-E2 family	2798.3676	11.7052	-0.1914	1	-	-0.2558	0.8904	-		-0.3827	0.3443	-	-0.4952	0.0724	-
ef1521	1476171	1478057	+	dnaG	DNA primase	2407.7889	11.1997	0.0269	1	-	-0.0149	0.9777	-		0.1509	0.9093	-	-0.0001	0.8344	-
ef1522	1478166	1479272	+	sigA	RNA polymerase sigma-43 factor	1195.2935	10.3011	-0.0467	1	-	-0.1399	0.961	-		0.0493	0.9576	-	-0.2745	0.5449	-
ef1523	1479424	1481499	+		conserved domainl protein	1008.329	10.0029	0.1871	1	-	0.3807	0.9404	-		-0.4899	0.8545	-	-0.3926	0.6208	-
ef1524	1481573	1482454	+		conserved hypothetical protein	264.7266	8.0066	0.287	1	-	0.4414	0.9444	-		-0.3414	0.9294	-	-0.3497	0.7026	-
ef1525	1482570	1483019	+	fur	transcriptional regulator Fur family	980.7798	9.7466	-0.0377	1	-	-0.0217	0.9784	-		0.3783	0.9121	-	0.5354	0.5466	-
ef1526	1483070	1484080	-	gap-1	glyceraldehyde 3-phosphate dehydrogenase	887.1872	9.8757	-0.0836	1	-	-0.1451	0.9657	-		-0.0932	0.9527	-	-0.0947	0.7861	-
ef1527	1484368	1485684	+	obgE	GTP-binding protein	2903.9939	11.7578	-0.2714	1	-	-0.3411	0.9241	-		-0.2783	0.9065	-	-0.4139	0.5099	-
ef1528	1485823	1486125	+		hypothetical protein	24.7406	4.3516	0.1393	1	-	-0.3055	0.963	-		-0.0281	0.9634	-	1.0941	0.332	-
ef1529	1486152	1487450	+		PTS system IIC component putative	54.063	5.8412	-0.0584	1	-	-0.3272	0.9435	-		-0.0303	0.9624	-	-0.0396	0.821	-
ef1531	1487675	1488214	+		transcriptional regulator TetR family	2.9097	1.3576	0.2523	1	-	-0.1227	0.9772	-		0.5781	0.9394	-	0.0824	0.8253	-
ef1532	1488214	1488357	+		hypothetical protein	NA	NA	NA	NA	NA	NA	NA	NA		NA	NA	NA	NA	NA	NA
ef1533	1488354	1488731	+		conserved hypothetical protein	58.5301	5.8062	-0.0797	1	-	-0.3923	0.9475	-		0.2402	0.9417	-	0.4474	0.6159	-
ef1534	1488775	1489524	-		peptidyl-prolyl cis-trans isomerase cyclophilin-type	730.5015	9.7554	-0.3398	1	-	-0.2689	0.9339	-		-0.1834	0.9293	-	-0.4582	0.4154	-
ef1535	1489706	1490797	+		conserved hypothetical protein	113.9096	6.7956	-0.0754	1	-	-0.0722	0.9742	-		0.2243	0.921	-	0.0643	0.8053	-
ef1536	1490992	1491921	+		conserved hypothetical protein	453.6574	8.9843	-0.076	1	-	-0.1765	0.9572	-		-0.1333	0.9417	-	-0.4453	0.41	-
ef1537	1492090	1492980	+		integrase/recombinase XerD putative	142.9121	6.9494	0.1182	1	-	0.5555	0.8606	-		0.0491	0.9596	-	0.2694	0.6355	-
ef1538	1493045	1493839	+	scpA	conserved hypothetical protein	179.5028	7.1932	0.3776	1	-	0.4952	0.9068	-		0.1276	0.9501	-	0.4108	0.5396	-
ef1539	1493836	1494441	+		conserved hypothetical protein TIGR00281	79.2485	6.1956	0.3534	1	-	0.5036	0.9279	-		-0.2956	0.9348	-	-0.1388	0.7939	-
ef1540	1494445	1495161	+	rluB		307.3557	8.4178	-0.0953	1	-	-0.127	0.9614	-		-0.157	0.9224	-	-0.4097	0.3692	-
ref82	1495292	1495421	+	ref82	sRNA	1474.9053	10.1528	0.1323	1	-	-0.0034	0.9792	-		0.7339	0.766	-	0.7826	0.4122	-
ef1541	1495564	1496169	+		conserved hypothetical protein	698.0792	9.2809	0.137	1	-	-0.0794	0.9742	-		0.2063	0.9328	-	0.4958	0.4458	-
ef1542	1496350	1497756	+		conserved hypothetical protein	366.0225	8.4867	0.0295	1	-	-0.0325	0.9755	-		0.1078	0.9331	-	0.0255	0.8154	-
ef1543	1497779	1498009	-	fer	ferredoxin	50.8758	5.1142	0.2128	1	-	0.3596	0.9563	-		0.755	0.7963	-	1.1318	0.3039	-
ef1544	1498033	1499067	+		conserved hypothetical protein	40.5335	5.099	0.1828	1	-	0.5604	0.8265	-		0.0118	0.9637	-	0.3946	0.48	-
ef1545	1499068	1500510	+	recQ-1	ATP-dependent DNA helicase RecQ	69.4453	6.0706	0.2951	1	-	0.2931	0.9574	-		-0.4021	0.901	-	-0.0474	0.8208	-
ef1546	1500586	1501212	+		LysM domain protein	911.5509	9.5533	0.5937	1	-	0.6215	0.8569	-		0.0507	0.96	-	-0.0213	0.8267	-
ef1547	1501449	1502129	+	cmk	cytidylate kinase	341.7905	8.4796	0.2833	1	-	0.2343	0.966	-		-0.4401	0.8999	-	-0.6013	0.5229	-
ef1548	1502243	1503454	+	rpsA	ribosomal protein S1	5365.5273	12.5117	-0.156	1	-	-0.2004	0.942	-		-0.1191	0.9404	-	-0.1428	0.7158	-
ef1549	1503628	1504938	+	engA, yfgK, yphC	GTPase putative	876.1559	10.014	-0.0987	1	-	-0.1204	0.9679	-		-0.4421	0.7538	-	-0.6278	0.2728	-
ef1550	1505186	1505461	+	hup	DNA-binding protein HU	19430.2721	14.0764	-0.2578	1	-	-0.2301	0.9608	-		0.6493	0.723	-	0.4504	0.5424	-
ef1551	1505576	1505686	+		hypothetical protein	2.6728	1.3976	-0.1357	1	-	0.091	0.9776	-		0.6523	0.9258	-	-0.9641	0.6344	-
ef1552	1505768	1506808	+		hypothetical protein	207.6186	7.8609	-0.1483	1	-	-0.1787	0.9495	-		-0.4688	0.5566	-	-0.0442	0.8079	-
ef1553	1506881	1508074	+		TPR domain protein	201.4695	7.751	0.0163	1	-	-0.0445	0.9754	-		-0.236	0.886	-	-0.2237	0.6154	-
ef1554	1508084	1508623	+		conserved hypothetical protein	138.9436	7.3345	-0.2187	1	-	-0.2375	0.938	-		-0.2994	0.8513	-	-0.3237	0.5188	-
ef1555	1508661	1509545	-		YitT family protein	931.4465	9.7564	-0.2003	1	-	-0.141	0.9712	-		0.1556	0.9497	-	0.5782	0.4738	-
ef1556	1509669	1510019	+		conserved hypothetical protein	240.4105	7.7941	0.0724	1	-	0.0136	0.9786	-		0.0334	0.962	-	0.4131	0.5452	-
ef1557	1510012	1510791	+	dapB	dihydrodipicolinate reductase	330.0569	8.5173	0.0127	1	-	0.0646	0.976	-		-0.4143	0.8775	-	-0.5175	0.504	-
ef1558	1510788	1512008	+	papS	poly A polymerase	318.0896	8.2928	0.2587	1	-	0.1126	0.9732	-		0.0258	0.963	-	-0.3669	0.6307	-
ef1559	1512008	1512382	+		conserved hypothetical protein	153.8889	7.186	0.4209	1	-	0.4662	0.9516	-		-0.1332	0.9574	-	-0.6168	0.5965	-
ef1560	1512472	1512927	+		hypothetical protein	7436.2064	12.8753	-0.234	1	-	-0.1445	0.973	-		-0.0874	0.9592	-	0.3245	0.7136	-
ref34B	1513072	1513340	+	ref34B	sRNA	5274.2906	11.9116	0.2354	1	-	0.0391	0.9782	-		0.664	0.8823	-	1.0398	0.4256	-
ef1561	1513416	1514282	+	aroE	shikimate 5-dehydrogenase	534.397	9.117	-0.0406	1	-	-0.0478	0.9768	-		0.0582	0.9598	-	-0.2654	0.693	-
ef1562	1514319	1515344	+		phospho-2-dehydro-3-deoxyheptonate aldolase putative	276.1137	7.9225	0.3591	1	-	0.6816	0.9038	-		-0.0662	0.9602	-	-0.2314	0.749	-
ef1563	1515367	1516443	+	aroB	3-dehydroquinate synthase	213.3934	7.4641	0.5521	1	-	0.68	0.9137	-		0.2818	0.9387	-	-0.3876	0.6795	-
ef1564	1516445	1517611	+	aroC	chorismate synthase	429.4062	8.7485	0.2802	1	-	0.489	0.9396	-		-0.4838	0.9021	-	-0.5956	0.5631	-
ef1565	1517645	1518739	+		prephenate dehydrogenase	245.0348	7.8623	0.2611	1	-	0.5537	0.9189	-		-0.2543	0.9382	-	-0.3877	0.6479	-
ef1566	1518746	1520032	+	aroA	3-phosphoshikimate 1-carboxyvinyltransferase	513.7527	8.9749	0.1982	1	-	0.3063	0.9522	-		-0.0603	0.9601	-	-0.3874	0.6148	-
ef1567	1520052	1520558	+	aroK	shikimate kinase	220.4444	7.8292	-0.0601	1	-	-0.0009	0.9792	-		0.0175	0.963	-	-0.1821	0.7076	-
ef1568	1520566	1521414	+		prephenate dehydratase	236.3387	7.8867	-0.0184	1	-	-0.0171	0.9782	-		0.1746	0.9312	-	-0.1691	0.7194	-
ef1569	1521558	1522730	+	psr	transcriptional regulator PSR protein	482.8544	8.7524	0.375	1	-	0.5486	0.872	-		-0.0515	0.9594	-	-0.1887	0.7228	-
ef1570	1522806	1523654	+		DegV family protein	964.7171	9.9723	-0.2331	1	-	-0.1764	0.9651	-		0.035	0.9617	-	0.0574	0.8125	-
ef1571	1523848	1524042	+		hypothetical protein	71.1704	6.1266	-0.4389	1	-	-0.1728	0.9715	-		0.037	0.9627	-	0.528	0.587	-
ef1572	1524054	1524530	+		hypothetical protein	81.2988	6.1243	0.27	1	-	0.3463	0.939	-		0.3382	0.9022	-	0.116	0.7894	-
ef1573	1524608	1524940	+		hypothetical protein	352.8892	8.7133	-0.377	1	-	-0.4933	0.8081	-		-0.3073	0.8302	-	-0.1225	0.7467	-
ef1574	1524976	1527030	+		Na+/H+ antiporter putaive	869.9623	9.9808	-0.2222	1	-	-0.211	0.9029	-		-0.3362	0.3744	-	-0.3384	0.2392	-
ef1575	1527135	1529030	+		ABC transporter ATP-binding protein	242.9825	7.7783	0.2586	1	-	0.499	0.9108	-		-0.021	0.9632	-	-0.0747	0.8064	-
ef1576	1529048	1529995	+	thyA	thymidylate synthase	379.7464	8.6424	-0.0744	1	-	-0.0062	0.9789	-		-0.2828	0.875	-	-0.0231	0.8236	-
ef1577	1530013	1530507	+	folA	dihydrofolate reductase	308.0751	8.4633	-0.2074	1	-	-0.1413	0.9673	-		-0.2629	0.9092	-	-0.3929	0.5188	-
ef1578	1530531	1531700	+		iron-sulfur cluster-binding protein putative	629.7918	9.4702	-0.1703	1	-	-0.1571	0.9671	-		-0.0087	0.9642	-	-0.5932	0.4015	-
ef1579	1531714	1532343	-	lexA	transcriptional repressor LexA	1359.2116	10.1478	0.1405	1	-	0.038	0.9772	-		0.7083	0.557	-	0.2967	0.6415	-
ef1580	1532485	1532727	+		conserved hypothetical protein	320.2836	8.2944	-0.2346	1	-	0.1062	0.9734	-		0.1668	0.9471	-	0.0784	0.8075	-
ef1581	1532790	1534794	+	tkt		7903.0659	12.9462	-0.0141	1	-	-0.0153	0.9784	-		0.1732	0.939	-	-0.1521	0.7541	-
ef1582	1534846	1536036	-		major facilitator family transporter	427.4953	8.5756	0.1257	1	-	-0.0535	0.9764	-		0.2075	0.9373	-	0.4792	0.5038	-
ef1583	1536391	1537251	+		N-acetylmuramoyl-L-alanine amidase family 4	1606.2623	10.681	-0.1223	1	-	-0.3452	0.924	-		0.227	0.9256	-	0.0239	0.8253	-
ef1584	1537480	1538412	+	cysK	cysteine synthase A	1473.1539	10.3242	0.1333	1	-	0.0339	0.9772	-		0.3571	0.8504	-	0.4277	0.4715	-
ef1585	1538551	1538994	+	perR	transcriptional regulator Fur family	4188.1933	11.9495	-0.1848	1	-	-0.0555	0.9769	-		0.1475	0.9522	-	0.4274	0.6134	-
ef1586	1539292	1540632	+	nox	NADH oxidase	1610.7467	10.331	0.3222	1	-	0.3115	0.9468	-		0.4809	0.8313	-	0.4494	0.5398	-
ef1587	1540680	1541252	-		MutT/nudix family protein	129.5392	6.9015	0.2623	1	-	0.2966	0.9236	-		0.1051	0.9494	-	-0.1299	0.7566	-
ef1589	1541465	1541965	+		acetyltransferase GNAT family	16.2638	3.8997	0.2056	1	-	0.1356	0.9734	-		0.2139	0.9466	-	0.0744	0.8152	-
ef1590	1541985	1542512	+		protease synthase and sporulation negative regulatory protein pai 1 putative	152.8738	7.2634	-0.1262	1	-	-0.2156	0.9631	-		0.1559	0.9482	-	0.118	0.7895	-
ef1591	1542567	1543385	-		transcriptional regulator AraC family	21.5774	3.8628	0.0743	1	-	0.7462	0.9184	-		0.76	0.8346	-	0.9748	0.4246	-
ef1592	1543522	1545270	+		ABC transporter ATP-binding/permease protein	13.1392	3.5022	0.3832	1	-	0.2491	0.9669	-		0.2509	0.9438	-	0.1161	0.8047	-
ef1593	1545263	1547041	+		ABC transporter ATP-binding/permease protein	13.8339	3.8853	0.092	1	-	-0.412	0.9492	-		-0.1093	0.9573	-	-0.0772	0.8145	-
ef1594	1547042	1547146	+		hypothetical protein	NA	NA	NA	NA	NA	NA	NA	NA		NA	NA	NA	NA	NA	NA
ef1595	1547130	1547555	+		MutT/nudix family protein	34.6902	4.9474	0.3949	1	-	0.4583	0.922	-		-0.2809	0.9276	-	0.2106	0.7454	-
ef1596	1547695	1548705	+		lipoprotein putative	158.5626	7.2797	-0.211	1	-	0.3375	0.9393	-		-0.1168	0.9529	-	0.0843	0.8028	-
ef1597	1549008	1550444	+	katA	catalase/peroxidase	173.2639	7.8004	-0.1529	1	-	-0.6118	0.8636	-		-0.4939	0.7918	-	-0.6981	0.3331	-
ef1598	1550657	1552090	-	phrB	deoxyribodipyrimidine photolyase	82.1623	6.2264	0.077	1	-	0.1072	0.9695	-		0.3242	0.8418	-	0.1631	0.7231	-
ef1599	1552223	1553068	-		TPR domain transcriptional regulator Cro/CI family	211.1865	7.312	0.1863	1	-	0.2549	0.9642	-		0.5937	0.8368	-	0.8475	0.3959	-
ref83	1553125	1553336	+	ref83	sRNA	311.6508	8.2967	-0.3019	1	-	-0.2347	0.9691	-		-0.0408	0.9628	-	0.4005	0.6966	-
ef1601	1553377	1555305	-		PTS system IIABC components	40.4283	5.2334	0.1193	1	-	0.0607	0.9753	-		0.1094	0.951	-	0.1333	0.7659	-
ef1602	1555322	1556995	-		glycosyl hydrolase family 13	20.201	4.1694	0.031	1	-	0.3095	0.9605	-		-0.0734	0.9602	-	0.4345	0.6434	-
ef1603	1557238	1558698	+	scrB-1	sucrose-6-phosphate dehydrogenase	34.7083	5.2528	-0.243	1	-	-0.314	0.9392	-		-0.1914	0.9372	-	-0.0142	0.8294	-
ef1604	1558717	1559697	+	scrR-1	sucrose operon repressor ScrR	145.6414	7.109	0.0781	1	-	-0.0117	0.9784	-		0.1037	0.9459	-	0.1798	0.6754	-
ef1605	1559757	1559918	-		hypothetical protein	47.7659	5.4164	0.04	1	-	-0.1721	0.9721	-		0.1557	0.9542	-	0.6527	0.5342	-
ef1606	1560028	1561437	-		glycosyl hydrolase family 1	114.4142	7.0289	-0.2092	1	-	-0.3098	0.9149	-		-0.0521	0.9571	-	-0.4425	0.3802	-
ef1607	1561437	1563316	-			264.1158	8.2207	-0.2325	1	-	-0.1931	0.928	-		-0.2054	0.8689	-	-0.2557	0.4904	-
ef1608	1563599	1565059	-		cardiolipin synthetase putative	950.0788	9.7481	-0.094	1	-	-0.0881	0.9714	-		0.2688	0.8811	-	0.5278	0.3433	-
ef1609	1565240	1565791	+		conserved hypothetical protein	154.4458	7.0611	0.0443	1	-	-0.1195	0.9729	-		0.3567	0.9082	-	0.6295	0.4436	-
ef1610	1565850	1566734	-		conserved domain protein	155.1521	7.3016	0.2685	1	-	0.0211	0.9782	-		0.0197	0.9632	-	-0.5411	0.4392	-
ef1611	1566806	1567732	-	ppaC	inorganic pyrophosphatase manganese-dependent	727.7826	9.6091	-0.0587	1	-	-0.112	0.9697	-		0.0066	0.9642	-	-0.3787	0.5022	-
ef1612	1567828	1568592	-	pflA	pyruvate formate-lyase activating enzyme	1217.204	10.0522	0.475	1	-	0.5784	0.9077	-		-0.0876	0.9574	-	-0.1393	0.7824	-
ef1613	1568669	1570915	-	pflB	formate acetyltransferase	7303.3118	12.5623	0.4363	1	-	0.6761	0.8984	-		-0.1224	0.9546	-	0.2241	0.7463	-
ef1614	1571205	1573667	-	parC	DNA topoisomerase IV A subunit	2074.4136	10.871	0.3675	1	-	0.3982	0.9239	-		-0.0117	0.964	-	-0.0917	0.7997	-
ef1615	1573680	1575737	-	parE	DNA topoisomerase IV B subunit	2074.5157	10.9718	0.1762	1	-	0.2594	0.9498	-		-0.0887	0.9551	-	-0.1553	0.7561	-
ef1616	1575942	1576370	-		CoA-binding domain protein	1173.4423	10.0009	0.0983	1	-	0.0089	0.9787	-		0.4108	0.7973	-	0.3994	0.4729	-
ef1617	1576458	1576901	-		conserved hypothetical protein	2.661	1.6575	-0.1832	1	-	0.2824	0.9724	-		-0.4854	0.942	-	-1.1517	0.5685	-
ef1618	1576914	1578014	-	eutH	ethanolamine utilization protein EutH	4.6891	2.3788	-0.2373	1	-	0.161	0.9747	-		0.0293	0.9637	-	-0.68	0.6436	-
ef1619	1578027	1578290	-		carbon dioxide concentrating mechanism protein CcmL putative	NA	NA	NA	NA	NA	NA	NA	NA		NA	NA	NA	NA	NA	NA
ef1620	1578303	1578902	-		hypothetical protein	NA	NA	NA	NA	NA	NA	NA	NA		NA	NA	NA	NA	NA	NA
ef1621	1578917	1579552	-		conserved hypothetical protein	1.761	0.2739	0.365	1	-	1.6026	0.9213	-		0.4336	0.9536	-	-0.2469	0.8132	-
ef1622	1579556	1580098	-		conserved domain protein	NA	NA	NA	NA	NA	NA	NA	NA		NA	NA	NA	NA	NA	NA
ef1623	1580187	1580477	-		microcompartment protein	8.6571	3.2013	0.2151	1	-	0.0039	0.9792	-		0.2501	0.9505	-	-1.0032	0.4942	-
ef1624	1580601	1582079	-		aldehyde dehydrogenase putative	3.3249	1.2257	1.1312	1	-	0.3092	0.9725	-		-1.5819	0.8289	-	1.0359	0.5816	-
ef1625	1582070	1582588	-		microcompartment protein family	NA	NA	NA	NA	NA	NA	NA	NA		NA	NA	NA	NA	NA	NA
ef1626	1582602	1583255	-	eutL	ethanolamine utilization protein EutL	NA	NA	NA	NA	NA	NA	NA	NA		NA	NA	NA	NA	NA	NA
ef1627	1583269	1584180	-	eutC	ethanolamine ammonia-lyase small subunit	NA	NA	NA	NA	NA	NA	NA	NA		NA	NA	NA	NA	NA	NA
ef1629	1584198	1585562	-	eutB	ethanolamine ammonia-lyase large subunit	NA	NA	NA	NA	NA	NA	NA	NA		NA	NA	NA	NA	NA	NA
ef1630	1585580	1587004	-	eutA		2.2523	1.2337	-0.0059	1	-	-0.129	0.9773	-		0.3675	0.9534	-	-0.7884	0.724	-
ef1632	1587095	1588528	-	eutW	sensor histidine kinase	73.1729	6.4684	-0.2572	1	-	-0.0916	0.9742	-		-0.5916	0.7776	-	-0.5218	0.4944	-
ef1633	1588529	1589101	-	eutV	response regulator	18.0166	4.1469	0.13	1	-	0.3531	0.962	-		-0.3612	0.9361	-	-0.0644	0.8213	-
ef1634	1589129	1589476	-	eutS	propanediol utilization protein PduU	12.8355	3.5039	0.2031	1	-	0.2459	0.9659	-		0.0197	0.9638	-	0.4329	0.639	-
ef1635	1589636	1590766	-	eutG	propanol dehydrogenase PduQ putative	24.6014	4.1981	0.3773	1	-	0.4703	0.9192	-		0.6705	0.7038	-	0.4754	0.5317	-
ef1637	1591253	1591834	-	eutT	ATP:cob(I)alamin adenosyltransferase putative	13.3747	4.1743	-0.5027	1	-	-0.2402	0.9626	-		-0.6444	0.7838	-	-0.8627	0.3619	-
ef1638	1591831	1592274	-	eutP	propanediol utilization protein PduV	6.8551	3.1187	-0.7565	1	-	-0.5108	0.9436	-		-0.1957	0.9512	-	-0.3624	0.7174	-
ef1639	1592416	1593183	-		iron compound ABC transporter ATP-binding protein	138.7355	7.1795	0.1536	1	-	0.1415	0.9676	-		-0.4864	0.7769	-	-0.2156	0.7022	-
ef1640	1593180	1594187	-		iron compound ABC transporter permease protein	103.0337	6.979	0.0499	1	-	0.0582	0.9773	-		-0.9736	0.7121	-	-1.0044	0.3935	-
ef1641	1594180	1595139	-		iron compound ABC transporter iron compound-binding protein	46.6203	5.2436	0.565	1	-	0.6876	0.9238	-		-0.0182	0.9641	-	0.1223	0.8088	-
ef1643	1595692	1596345	+		conserved hypothetical protein TIGR00023	718.9095	9.386	-0.0623	1	-	-0.0819	0.9741	-		0.2927	0.9069	-	0.3141	0.6216	-
ef1644	1596364	1597239	-		lacX protein putative	287.8103	8.1463	0.0971	1	-	0.2308	0.9348	-		-0.0367	0.9599	-	-0.208	0.6427	-
ef1645	1597273	1598055	-	codY	transcriptional regulator CodY	515.3063	8.9582	0.1305	1	-	0.2819	0.938	-		-0.1267	0.9474	-	-0.065	0.8051	-
ef1646	1598076	1599479	-	hslU	heat shock protein HslVU ATPase subunit HslU	201.4249	7.4089	0.5236	1	-	0.717	0.9152	-		-0.1787	0.9526	-	-0.0475	0.8238	-
ef1647	1599494	1600042	-	hslV	heat shock protein HslV	71.9262	5.9775	0.5152	1	-	0.612	0.9228	-		-0.0495	0.9622	-	-0.3092	0.7363	-
ef1648	1600071	1600970	-		site-specific recombinase phage integrase family	187.8573	7.0854	0.8068	1	-	0.8399	0.1406	-		0.1997	0.9215	-	0.3137	0.5476	-
ef1649	1601182	1602489	-	gid	glucose-inhibited division protein	1050.7783	10.1284	-0.1329	1	-	-0.1231	0.965	-		0.0695	0.9542	-	-0.2938	0.5316	-
ef1650	1602597	1604675	-	topA	DNA topoisomerase I	1251.7442	10.3759	-0.0059	1	-	-0.0685	0.9726	-		0.0003	0.9649	-	-0.3941	0.4074	-
ef1651	1604860	1605513	-		abortive infection protein	139.1289	6.8306	0.1578	1	-	0.2211	0.9601	-		0.3081	0.9072	-	0.6651	0.3772	-
ef1652	1605604	1606467	-		DNA processing protein DprA putative	1.8278	0.7945	-0.2267	1	-	0.1556	0.9766	-		0.1469	0.9606	-	0.2244	0.8071	-
ef1653	1606528	1607295	-	rnhB	ribonuclease HII	371.9641	8.6447	-0.0736	1	-	0.1332	0.969	-		-0.1429	0.9461	-	-0.5221	0.4268	-
ef1654	1607297	1608148	-		GTPase of unknown function	218.2109	7.6798	0.0935	1	-	0.2227	0.9327	-		0.169	0.921	-	-0.034	0.8149	-
ef1655	1608424	1609365	-		2-dehydropantoate 2-reductase putative	12.8859	3.2598	0.1189	1	-	0.4906	0.9601	-		0.6557	0.9112	-	0.7091	0.632	-
ef1656	1609542	1610432	+		transcriptional regulator LysR family	NA	NA	NA	NA	NA	NA	NA	NA		NA	NA	NA	NA	NA	NA
ef1657	1610441	1611493	-		membrane protein putative	NA	NA	NA	NA	NA	NA	NA	NA		NA	NA	NA	NA	NA	NA
ef1658	1611637	1612935	-	bkdC	branched-chain alpha-keto acid E2 component dihydrolipoamide acetyltransferase	1.7214	0.8055	-0.1778	1	-	0.5149	0.9686	-		-0.641	0.9429	-	0.1336	0.8209	-
ef1659	1612959	1613945	-	bkdB	branched-chain alpha-keto acid dehydrogenase E1 component beta subunit	NA	NA	NA	NA	NA	NA	NA	NA		NA	NA	NA	NA	NA	NA
ef1660	1613967	1614959	-	bkdA	branched-chain alpha-keto acid dehydrogenase E1 component alpha subunit	NA	NA	NA	NA	NA	NA	NA	NA		NA	NA	NA	NA	NA	NA
ef1661	1614970	1616379	-	bkdD	branched-chain alpha-keto acid dehydrogenase E3 component dihydrolipoamide dehydrogenase	NA	NA	NA	NA	NA	NA	NA	NA		NA	NA	NA	NA	NA	NA
ef1662	1616385	1617467	-	buk	butyrate kinase	NA	NA	NA	NA	NA	NA	NA	NA		NA	NA	NA	NA	NA	NA
ef1663	1617486	1618307	-	ptb	branched-chain phosphotransacylase	NA	NA	NA	NA	NA	NA	NA	NA		NA	NA	NA	NA	NA	NA
ef1664	1618590	1619624	+		conserved hypothetical protein	333.4997	8.467	-0.2824	1	-	-0.4354	0.9034	-		0.1445	0.9425	-	0.0593	0.8067	-
ef1665	1619684	1620406	-		conserved hypothetical protein	212.1581	8.3764	-0.9778	1	-	-0.9214	0.3672	-		-1.006	0.1092	-	-0.6125	0.3805	-
ef1666	1620511	1621209	-		hypothetical protein	NA	NA	NA	NA	NA	NA	NA	NA		NA	NA	NA	NA	NA	NA
ef1667	1621460	1622254	+		short chain dehydrogenase family protein	287.4845	7.7552	0.1103	1	-	-0.0106	0.9787	-		0.7401	0.4609	-	0.9337	0.1353	-
ef1668	1622383	1622811	+		transcriptional regulator MarR family	6.3039	2.3477	-0.0168	1	-	-0.0441	0.9784	-		0.1999	0.9566	-	1.0922	0.5036	-
ef1669	1622822	1623784	+		glyoxylase family protein	20.8353	3.7374	0.6937	1	-	0.7608	0.8962	-		1.1952	0.3081	-	0.3736	0.6777	-
ef1670	1623797	1624399	+		phospholipase/carboxylesterase family protein	18.5604	3.644	0.4371	1	-	0.446	0.9362	-		0.9695	0.5219	-	0.8354	0.3887	-
ef1671	1624479	1625420	-		oxidoreductase zinc-binding	396.2208	8.5716	-0.1948	1	-	-0.2421	0.952	-		0.0492	0.9599	-	0.5465	0.4066	-
ef1672	1625538	1626821	-		permease protein putative	13.207	3.5592	0.3991	1	-	0.1955	0.9705	-		0.2402	0.945	-	-0.0315	0.8273	-
ef1673	1626822	1627502	-		ABC transporter ATP-binding protein	6.1699	2.1004	1.1471	1	-	1.0425	0.9096	-		-0.1206	0.9599	-	0.0295	0.83	-
ef1674	1627695	1628426	-		hypothetical protein	45.8984	5.5155	-0.0642	1	-	-0.2006	0.9534	-		-0.0679	0.9558	-	0.2616	0.6029	-
ef1675	1628428	1629282	-		ABC transporter ATP-binding protein	33.1792	5.1534	-0.135	1	-	-0.2219	0.9597	-		-0.112	0.9526	-	-0.0651	0.8096	-
ef1676	1629279	1629647	-		transcriptional regulator GntR family	21.8889	4.5829	-0.1548	1	-	0.0979	0.9762	-		-0.4418	0.9256	-	-0.2229	0.7804	-
ef1677	1629796	1630239	-		lipoprotein putative	72.8498	5.8663	-0.1531	1	-	0.2321	0.9605	-		0.6029	0.7572	-	0.7335	0.36	-
ef1678	1630360	1630914	-		signal peptidase I	193.4585	7.5276	0.0328	1	-	-0.042	0.9768	-		-0.0011	0.9648	-	0.3124	0.6042	-
ef1679	1630932	1632365	-		carboxyl-terminal protease	229.8633	7.752	0.1978	1	-	0.282	0.9325	-		-0.09	0.953	-	0.0338	0.8194	-
ef1680	1632462	1632680	-		conserved hypothetical protein	187.2978	7.4467	-0.0142	1	-	-0.1069	0.9722	-		0.1032	0.9535	-	0.4486	0.5023	-
ef1681	1632686	1633201	-	msrA	peptide methionine sulfoxide reductase	248.6203	7.8361	0.142	1	-	-0.0017	0.9792	-		0.2302	0.877	-	0.2333	0.5756	-
ef1682	1633218	1633862	-		conserved hypothetical protein	47.848	5.5114	0.2406	1	-	0.4096	0.9431	-		-0.2425	0.9414	-	-0.1497	0.7877	-
ef1683	1633864	1634691	-		Lipase/Acylhydrolase putative	87.7627	6.4738	0.1311	1	-	0.1043	0.9737	-		-0.1672	0.9477	-	-0.1843	0.7599	-
ef1684	1634867	1635709	-		DegV family protein putative	1098.2434	10.0535	-0.0274	1	-	-0.1094	0.9659	-		0.2074	0.8975	-	0.1431	0.7126	-
ef1685	1635832	1636494	+	hlyIII	hemolysin III	252.697	7.5776	0.346	1	-	0.1501	0.9717	-		0.7461	0.746	-	0.6375	0.4766	-
ef1686	1636688	1636885	+		hypothetical protein	201.6997	6.9153	0.4995	1	-	0.45	0.9412	-		0.8959	0.6922	-	1.4379	0.1254	-
ef1687	1636991	1637503	-	apt	adenine phosphoribosyltransferase	2473.0673	11.5026	-0.1917	1	-	-0.2818	0.9304	-		-0.1408	0.9421	-	-0.6066	0.3103	-
ef1688	1637506	1639818	-	recJ	single-stranded-DNA-specific exonuclease RecJ	1043.098	10.1528	0.0126	1	-	-0.0113	0.9785	-		-0.2035	0.9141	-	-0.4899	0.3602	-
ef1689	1639973	1640440	-		hypothetical protein	346.9211	8.5151	-0.0533	1	-	-0.111	0.9659	-		0.0543	0.9563	-	-0.295	0.5061	-
ef1690	1640457	1641245	-		oxidoreductase short-chain dehydrogenase/reductase family	251.004	8.061	-0.0504	1	-	-0.1863	0.9582	-		0.1235	0.9464	-	-0.3783	0.5005	-
ef1691	1641246	1642187	-		metallo-beta-lactamase AtsA/ElaC family	300.4171	8.1576	0.0169	1	-	0.0185	0.9778	-		0.3464	0.7689	-	-0.0419	0.8092	-
ef1692	1642402	1642968	-		conserved hypothetical protein	404.7497	8.2686	0.3063	1	-	0.2233	0.9627	-		0.9828	0.3222	-	0.2471	0.7177	-
ef1693	1643089	1643325	-		KH domain protein	9031.0344	13.2607	0.0076	1	-	-0.1558	0.9724	-		-0.3261	0.9317	-	-0.1516	0.7912	-
ef1694	1643346	1643621	-	rpsP	ribosomal protein S16	25348.4645	14.778	-0.2801	1	-	-0.2963	0.9642	-		-0.2566	0.9448	-	0.0515	0.8229	-
ef1695	1643768	1644493	-		acetyltransferase GNAT family	246.4276	8.1644	-0.1582	1	-	-0.204	0.9472	-		-0.2626	0.8759	-	-0.5022	0.3461	-
ef1698	1644784	1645266	+		NADPH-dependent FMN reductase domain protein	1421.5893	10.3621	-0.1484	1	-	-0.1015	0.9709	-		0.2917	0.8846	-	0.4256	0.4504	-
ef1699	1645387	1646139	+		transcriptional regulator MerR family	35.9161	5.0565	0.2162	1	-	0.3814	0.9562	-		-0.0865	0.9598	-	-0.0146	0.8314	-
ef1700	1646214	1647632	-	ffh	signal recognition particle protein	544.7613	9.139	-0.1595	1	-	-0.0771	0.971	-		0.1441	0.93	-	-0.1696	0.6747	-
ef1701	1647637	1647975	-		conserved hypothetical protein	144.0053	6.9525	0.0525	1	-	0.0953	0.9751	-		0.4936	0.8764	-	0.3854	0.6558	-
ef1702	1648059	1648523	-		conserved hypothetical protein	172.4916	7.442	0.1228	1	-	0.0523	0.9751	-		-0.1973	0.9194	-	-0.0358	0.8165	-
ef1703	1648686	1649396	+	phoP	alkaline phosphatase synthesis transcriptional regulatory protein PhoP	214.252	7.6352	-0.1209	1	-	0.022	0.9773	-		0.366	0.7072	-	0.2062	0.6051	-
ef1704	1649393	1651168	+	phoR	sensory box histidine kinase	228.7566	7.8117	-0.0693	1	-	-0.1417	0.9683	-		0.3639	0.8659	-	-0.0924	0.7939	-
ef1705	1651210	1652100	-		phosphate-binding protein	333.2606	8.6516	-0.1483	1	-	-0.1129	0.9706	-		-0.455	0.7953	-	-0.7653	0.2244	-
ef1706	1652211	1653389	-		aminotransferase class I	206.2335	7.6179	0.0429	1	-	0.072	0.974	-		0.3523	0.8415	-	-0.1506	0.7454	-
ef1707	1653551	1656241	-		glycosyl hydrolase family 38	43.498	4.8669	0.9487	1	-	1.013	0.8737	-		0.4022	0.9264	-	0.244	0.7674	-
ef1708	1656253	1657542	-		conserved hypothetical protein	28.1475	4.488	0.3432	1	-	0.4902	0.9446	-		0.1811	0.9529	-	0.5239	0.6265	-
ef1709	1657699	1658745	+		sugar-binding transcriptional regulator GntR family	153.4429	7.1088	0.0486	1	-	0.0566	0.9759	-		0.4133	0.8353	-	0.1957	0.727	-
ef1710	1658934	1659863	-		transcriptional regulator LysR family	299.3013	8.0412	0.1154	1	-	0.0842	0.9708	-		0.2032	0.9068	-	0.4632	0.3541	-
ef1711	1659882	1660580	-		carbonic anhydrase putative	319.1278	8.2814	0.0358	1	-	-0.0042	0.979	-		0.1102	0.9422	-	0.0487	0.804	-
ef1712	1660778	1661410	-	pyrE	orotate phosphoribosyltransferase	256.2119	8.2472	0.2096	1	-	-0.1768	0.9652	-		-0.7958	0.4349	-	-0.7392	0.3222	-
ef1713	1661412	1662125	-	pyrF	orotidine 5`-phosphate decarboxylase	124.9504	7.2032	0.2011	1	-	0.0306	0.9784	-		-0.8279	0.8131	-	-0.9772	0.4224	-
ef1714	1662115	1663053	-	pyrD-2	dihydroorotate dehydrogenase	144.1772	7.2639	0.4824	1	-	0.0879	0.9755	-		-0.3461	0.9228	-	-1.1556	0.233	-
ef1715	1663050	1663841	-	pyrDII	dihydroorotate dehydrogenase electron transfer subunit	127.1674	7.149	0.2764	1	-	0.1274	0.9731	-		-0.473	0.8805	-	-1.1173	0.2304	-
ef1716	1663949	1667131	-	pyraB	carbamoyl-phosphate synthase large subunit	801.9072	9.9816	-0.0507	1	-	-0.3526	0.9324	-		-0.5221	0.7952	-	-0.9399	0.1814	-
ef1717	1667131	1668210	-	pyraA	carbamoyl-phosphate synthase small subunit	247.868	8.5695	-0.4388	1	-	-0.6664	0.8977	-		-0.934	0.4947	-	-1.416	0.0532	-
ef1718	1668213	1669496	-	pyrC	dihydroorotase	265.5791	8.6386	-0.3916	1	-	-0.7083	0.8825	-		-0.8487	0.5787	-	-1.308	0.077	-
ef1719	1669505	1670431	-	pyrB	aspartate carbamoyltransferase	147.6236	7.8725	-0.5638	1	-	-0.6764	0.8628	-		-1.1248	0.1124	-	-1.334	0.0257	D
ef1720	1670445	1671725	-		uracil permease	77.7152	6.7423	-0.4435	1	-	-0.4787	0.9164	-		-0.5722	0.7781	-	-0.9656	0.1993	-
ef1721	1671742	1672278	-	pyrR	pyrimidine operon regulatory protein PyrR	55.0724	6.1892	-0.548	1	-	-0.4319	0.9219	-		-0.3216	0.9087	-	-0.8149	0.3223	-
ef1722	1672620	1673525	-	rluD		486.2116	8.9485	-0.063	1	-	0.0155	0.9781	-		-0.017	0.9627	-	-0.0584	0.7989	-
ef1723	1673512	1673997	-	lspA	lipoprotein signal peptidase	118.6032	7.0867	-0.0882	1	-	-0.0628	0.9747	-		-0.3915	0.8176	-	-0.5004	0.4058	-
ef1724	1673994	1674698	-		CBS domain protein	265.3348	8.085	0.1093	1	-	0.1112	0.9732	-		-0.0257	0.963	-	-0.4206	0.5817	-
ef1725	1674803	1676473	-	fhs	formate--tetrahydrofolate ligase	580.3685	9.1242	0.0647	1	-	0.1025	0.9631	-		-0.0292	0.9597	-	0.1391	0.6789	-
ef1726	1676652	1676858	+		cold-shock domain family protein	436.3607	8.6822	-0.1316	1	-	-0.1216	0.9743	-		0.0364	0.9628	-	0.5378	0.5813	-
ef1727	1676963	1677424	-	ebsa	ebsA protein	368.0093	8.2874	0.1791	1	-	-0.0649	0.9765	-		0.3451	0.9187	-	0.6142	0.4867	-
ef1728	1677525	1677932	+	ebsB	EbsB protein	68.9645	6.0408	0.0342	1	-	-0.2226	0.9597	-		0.5522	0.7626	-	-0.1675	0.756	-
ef1730	1678062	1678556	-		EbsC protein	197.3508	7.5406	0.1156	1	-	0.0962	0.9598	-		0.1026	0.9285	-	0.1094	0.693	-
ef1731	1678574	1679335	-	aroD	3-dehydroquinate dehydratase type I	226.4811	7.7441	0.2429	1	-	0.196	0.9652	-		0.0918	0.9565	-	-0.155	0.7709	-
ef1732	1679491	1681275	-		ABC transporter ATP-binding/permease protein MDR family	66.8137	5.99	0.22	1	-	0.3911	0.8998	-		-0.0707	0.9549	-	-0.2339	0.6343	-
ef1733	1681275	1683026	-		ABC transporter ATP-binding/permease protein MDR family	45.3712	5.7198	-0.0637	1	-	-0.1162	0.9719	-		-0.5573	0.7767	-	-0.4133	0.5565	-
ef1734	1683224	1683442	-		conserved hypothetical protein	2222.2374	10.9771	-0.152	1	-	-0.3597	0.9537	-		0.4204	0.9087	-	0.58	0.5444	-
ef1735	1683491	1683586	-		hypothetical protein	10.4424	3.6259	-0.0014	1	-	-0.3762	0.9622	-		-0.374	0.9365	-	-0.4069	0.7184	-
ef1736	1683636	1684529	-	nfo	endonuclease IV	269.9811	8.0123	0.1751	1	-	0.229	0.9475	-		-0.1084	0.9492	-	-0.0016	0.8338	-
ef1737	1684540	1685007	-		hypothetical protein	71.7687	5.8415	0.4703	1	-	0.5226	0.9235	-		0.3734	0.918	-	0.2141	0.7624	-
ef1738	1685007	1685669	-		conserved hypothetical protein	128.473	6.7592	0.1433	1	-	0.3358	0.9208	-		0.2412	0.9104	-	0.4821	0.4119	-
ef1739	1685850	1687112	-	tryS-2	tyrosyl-tRNA synthetase	1166.5053	10.2687	-0.0297	1	-	0.081	0.9732	-		-0.1956	0.9289	-	-0.2903	0.6008	-
ef1740	1687297	1689708	+	pbp1B	penicillin-binding protein 1B putative	925.8937	9.8705	0.1282	1	-	0.1067	0.9705	-		-0.0264	0.9621	-	-0.3299	0.5563	-
ef1741	1689813	1690814	-	ccpA	catabolite control protein A	865.7602	9.9014	-0.1973	1	-	-0.054	0.9756	-		-0.1497	0.9418	-	-0.3406	0.5516	-
ef1743	1691029	1692132	+	pepQ-2	proline dipeptidase	1190.3941	10.1657	-0.1142	1	-	-0.1666	0.9614	-		0.3549	0.8339	-	0.1218	0.7645	-
ef1744	1692253	1692840	-		general stress protein putative	188.9845	7.4294	-0.0896	1	-	0.0036	0.9791	-		0.6302	0.5219	-	0.0101	0.8304	-
ef1745	1692856	1693287	-		conserved hypothetical protein	100.3943	6.4397	-0.0221	1	-	0.3587	0.9331	-		0.3092	0.9095	-	0.3868	0.578	-
ef1746	1693465	1694361	-	gtaB (or galU)	UTP-glucose-1-phosphate uridylyltransferase	381.5227	8.4418	0.3603	1	-	0.5492	0.9228	-		-0.4208	0.9095	-	-0.0098	0.8322	-
ef1747	1694373	1695395	-	glpD (or gpsA)	glycerol-3-phosphate dehydrogenase (NAD(P)+)	665.805	9.1105	0.5457	1	-	0.6798	0.9108	-		-0.0399	0.9624	-	-0.0141	0.8311	-
ef1748	1695464	1696300	-	lgt	prolipoprotein diacylglyceryl transferase	155.736	7.0424	0.2747	1	-	0.5054	0.9141	-		0.3758	0.8898	-	-0.0184	0.8287	-
ef1749	1696315	1697250	-	hprK	HPr(Ser) serine kinase/phosphatase	437.5978	8.5854	0.2057	1	-	0.2603	0.917	-		0.2104	0.8835	-	0.2517	0.5331	-
ef1750	1697460	1698422	+		endo/excinuclease amino terminal domain protein	32.3817	5.0617	0.0041	1	-	-0.1452	0.9697	-		-0.1842	0.9424	-	0.0705	0.8087	-
ef1751	1698458	1698814	-	liaZ	membrane protein putative	420.656	8.5835	0.0921	1	-	0.0529	0.976	-		0.2075	0.9301	-	0.2906	0.6259	-
ef1752	1698814	1699137	-	liaY	conserved hypothetical protein	270.1144	7.8342	-0.0845	1	-	0.0807	0.9751	-		0.5284	0.8229	-	0.562	0.4731	-
ef1753	1699212	1700813	-	liaX	conserved hypothetical protein	399.9915	8.3124	0.4442	1	-	0.9441	0.7215	-		0.0247	0.9631	-	-0.0112	0.8313	-
ef1754	1701023	1701700	-		PhoU family protein	356.7374	8.4427	0.0746	1	-	0.2459	0.9597	-		-0.1518	0.9492	-	-0.0186	0.8287	-
ef1755	1701715	1702473	-		phosphate ABC transporter ATP-binding protein	346.312	8.2864	0.3224	1	-	0.4289	0.9368	-		-0.112	0.9562	-	0.0359	0.8247	-
ef1756	1702484	1703293	-		phosphate ABC transporter ATP-binding protein	161.8864	7.2541	0.198	1	-	0.3769	0.9461	-		-0.1201	0.9553	-	-0.0932	0.8063	-
ef1757	1703310	1704194	-		phosphate ABC transporter permease protein	206.5085	7.6509	0.2044	1	-	0.2329	0.9571	-		-0.116	0.9519	-	-0.1633	0.7561	-
ef1758	1704194	1705114	-		phosphate ABC transporter permease protein	442.4966	8.7537	0.2914	1	-	0.1406	0.9667	-		-0.0145	0.9635	-	-0.3047	0.5913	-
ef1759	1705237	1706091	-		phosphate ABC transporter phosphate-binding protein	328.6155	8.3961	0.1755	1	-	0.1566	0.968	-		-0.2893	0.914	-	-0.2818	0.6683	-
ef1760	1706267	1707151	-		cell division ABC transporter permease protein FtsX putative	1030.7759	10.076	0.0006	1	-	-0.2908	0.919	-		0.0046	0.9644	-	-0.0717	0.7906	-
ef1761	1707144	1707830	-	ftsE	cell division ATP-binding protein FtsE	845.5068	9.8514	0.0864	1	-	-0.1573	0.9532	-		-0.197	0.8988	-	-0.4202	0.3561	-
ef1762	1707936	1709037	-	prfB		244.4998	7.88	0.371	1	-	0.568	0.9228	-		-0.3909	0.9198	-	-0.6075	0.5443	-
ef1763	1709114	1711651	-	secA	preprotein translocase SecA subunit	2555.6112	11.1485	0.3688	1	-	0.4547	0.9084	-		0.0458	0.9603	-	-0.0961	0.7906	-
ef1764	1711907	1712458	-	yfiA	ribosomal subunit interface protein	7604.9083	12.7623	-0.2028	1	-	-0.1087	0.9742	-		0.2481	0.939	-	0.5745	0.5187	-
ef1765	1712597	1713283	-	comFC	competence protein F	4.1305	2.0431	0.0119	1	-	0.433	0.9646	-		-0.1844	0.9574	-	-0.3875	0.7623	-
ef1767	1713273	1714589	-	comFA	competence protein F	5.8383	2.1323	0.5297	1	-	0.267	0.9717	-		0.617	0.9178	-	0.4515	0.7352	-
ef1768	1714861	1715577	+		ABC transporter ATP-binding protein	64.6669	5.8051	0.1008	1	-	-0.0906	0.9752	-		0.4291	0.8933	-	0.512	0.5534	-
ef1769	1715901	1716236	-	celA-1	PTS system IIB component putative	285.4786	8.0579	-0.0513	1	-	-0.1336	0.9715	-		0.1331	0.9521	-	0.4654	0.548	-
ef1770	1716357	1716644	-		hypothetical protein	69.3496	5.7097	0.3686	1	-	-0.0708	0.9768	-		0.6447	0.8514	-	0.8607	0.4328	-
ef1771	1716786	1717448	+		conserved hypothetical protein TIGR00257	244.5662	8.0533	-0.2222	1	-	-0.2317	0.9241	-		0.0231	0.9615	-	-0.199	0.6259	-
ef1772	1717438	1717671	+		conserved hypothetical protein	135.4221	7.2022	-0.3291	1	-	-0.1938	0.9558	-		0.1185	0.9467	-	-0.2599	0.6211	-
ef1773	1717756	1718520	+		short chain dehydrogenase	280.1728	8.4881	-0.3677	1	-	-0.4054	0.9168	-		-0.6557	0.5717	-	-0.4436	0.4821	-
ef1774	1718666	1719187	+		conserved hypothetical protein	432.7441	8.6072	0.1583	1	-	0.0077	0.979	-		0.6327	0.7776	-	-0.1886	0.7597	-
ef1775	1719227	1719961	-		hypothetical protein	132.8315	7.4334	-0.4604	1	-	-0.3167	0.9265	-		-0.5881	0.6278	-	-0.6144	0.3484	-
ef1776	1719982	1720311	-		conserved domain protein	55.2947	5.8364	-0.2736	1	-	-0.1036	0.9735	-		-0.0725	0.9586	-	0.1828	0.7561	-
ef1777	1720440	1721687	-	purD	phosphoribosylamine--glycine ligase	13.3997	4.0468	-0.5303	1	-	-0.2329	0.9662	-		-0.2355	0.9423	-	-0.4679	0.611	-
ef1778	1721706	1723247	-	purH	phosphoribosylaminoimidazolecarboxamide formyltransferase/IMP cyclohydrolase	7.7598	3.3339	-0.4341	1	-	-0.8164	0.9225	-		0.0332	0.9635	-	-0.6908	0.6136	-
ef1779	1723244	1723816	-	purN	phosphoribosylglycinamide formyltransferase	NA	NA	NA	NA	NA	NA	NA	NA		NA	NA	NA	NA	NA	NA
ef1780	1723813	1724844	-	purM	phosphoribosylformylglycinamidine cyclo-ligase	3.2088	1.2999	0.4524	1	-	0.7579	0.9543	-		0.2885	0.955	-	0.2224	0.8064	-
ef1781	1724846	1726285	-	purF	amidophosphoribosyltransferase	2.6443	1.4014	0.7377	1	-	-0.0139	0.9791	-		-0.4175	0.9517	-	-0.86	0.706	-
ef1782	1726261	1728480	-	purL	phosphoribosylformylglycinamidine synthase II	5.1978	2.5395	0.1561	1	-	-0.2888	0.9734	-		-0.144	0.9605	-	-0.6173	0.7329	-
ef1783	1728477	1729151	-	purQ	phosphoribosylformylglycinamidine synthetase I	NA	NA	NA	NA	NA	NA	NA	NA		NA	NA	NA	NA	NA	NA
ef1784	1729152	1729403	-	purS	phosphoribosylformylglycinamidine synthase PurS protein	NA	NA	NA	NA	NA	NA	NA	NA		NA	NA	NA	NA	NA	NA
ef1785	1729417	1730130	-	purC	phosphoribosylaminoimidazole-succinocarboxamide synthase	NA	NA	NA	NA	NA	NA	NA	NA		NA	NA	NA	NA	NA	NA
ef1786	1730282	1731406	-	purK-1	phosphoribosylaminoimidazole carboxylase ATPase subunit	4.4933	2.0947	-0.0476	1	-	-0.2573	0.9726	-		0.617	0.9195	-	-0.5	0.7326	-
ef1787	1731399	1731887	-	purE	phosphoribosylaminoimidazole carboxylase catalytic subunit	4.8899	2.5166	-0.5691	1	-	-0.0435	0.9783	-		-0.1163	0.9599	-	-0.1787	0.8026	-
ef1789	1732060	1732926	-		SPFH domain/Band 7 family protein	186.0777	7.3978	-0.0416	1	-	0.0811	0.9729	-		0.3192	0.8612	-	0.3085	0.5682	-
ef1790	1733076	1733951	+		YjeF-related protein	158.1734	7.3249	0.114	1	-	0.0177	0.9785	-		0.0887	0.9569	-	-0.3636	0.6209	-
ef1791	1734049	1735689	-		pheromone binding protein	35.6697	5.2132	0.0069	1	-	0.0795	0.9761	-		-0.043	0.9622	-	-0.3669	0.6834	-
ef1792	1735752	1735994	-		conserved hypothetical protein	16.6182	4.1525	0.1835	1	-	0.3197	0.9619	-		-0.8429	0.7912	-	-0.4035	0.6917	-
ef1793	1736206	1737225	-	ilvE	branched-chain amino acid aminotransferase	424.8411	8.6809	0.0881	1	-	-0.1817	0.9698	-		0.3376	0.9237	-	-0.0425	0.8231	-
ef1794	1737416	1737868	-		conserved hypothetical protein	130.5205	6.5526	0.4296	1	-	0.2296	0.9575	-		1.001	0.1338	-	0.5308	0.4372	-
ef1796	1738047	1738658	+		lipoprotein putative	479.7722	8.8279	-0.1311	1	-	-0.2314	0.9598	-		0.1302	0.9511	-	0.5044	0.4886	-
ef1797	1738705	1739349	-	drmA	conserved hypothetical protein	140.1986	7.1963	-0.1926	1	-	-0.4391	0.9039	-		0.1447	0.9426	-	0.0877	0.7907	-
ef1798	1739470	1740624	-		hypothetical protein	455.1032	9.0088	-0.3049	1	-	-0.3399	0.9436	-		-0.2522	0.9311	-	-0.0315	0.8245	-
ef1800	1740865	1744839	-		conserved hypothetical protein	13.4911	3.6232	-0.2011	1	-	-0.1066	0.9749	-		0.1681	0.9516	-	0.6369	0.5049	-
ef1801	1744989	1745396	-		PTS system IIA component	18.1532	4.3008	-0.315	1	-	-0.2361	0.9665	-		-0.1273	0.9555	-	0.0785	0.8132	-
ef1802	1745416	1746225	-		PTS system IID component	8.0029	2.5219	0.412	1	-	0.9044	0.9208	-		0.3677	0.9443	-	0.5799	0.6842	-
ef1803	1746212	1747111	-		PTS system IIC component	3.6994	2.1412	-0.3478	1	-	-0.1936	0.9745	-		-0.7297	0.911	-	0.0529	0.8267	-
ef1804	1747125	1747604	-	levE	PTS system IIB component	1.9078	1.4873	-2.6865	1	-	-1.0158	0.9424	-		0.605	0.9348	-	-1.273	0.5726	-
ef1805	1747601	1749385	-		glycosyl hydrolase family 35	11.3534	3.652	0.0128	1	-	-0.1879	0.972	-		0.0219	0.9638	-	-0.7821	0.5173	-
ef1806	1749448	1750389	-	lacC	tagatose-6-phosphate kinase	51.5208	6.1002	-0.3857	1	-	-0.305	0.9545	-		-0.7957	0.6607	-	-0.7219	0.4118	-
ef1807	1750405	1751400	-	lacD-2	tagatose 1 6-diphosphate aldolase	19.7251	4.3936	0.3524	1	-	0.0045	0.9791	-		-0.5709	0.8454	-	-0.3218	0.7026	-
ef1808	1751423	1752595	-		agaS protein	10.2955	3.0898	0.3226	1	-	0.3027	0.9657	-		0.7294	0.8392	-	-0.1067	0.8118	-
ef1809	1752607	1753338	-	ebrA	transcriptional regulator GntR family	23.5615	4.6602	-0.207	1	-	-0.1653	0.9704	-		-0.0225	0.9634	-	-0.1282	0.7927	-
ef1810	1753724	1754626	-	gspA-1	general stress protein A	3.658	1.2477	0.3897	1	-	0.3788	0.9689	-		0.5598	0.9325	-	1.3308	0.4395	-
ef1811	1754616	1755461	-	gspA-2	general stress protein A	12.0226	3.1075	0.5049	1	-	0.5185	0.9357	-		0.1797	0.9523	-	0.9712	0.3854	-
ef1812	1755766	1756005	-		hypothetical protein	4.9238	2.3869	-0.1721	1	-	-0.0301	0.9785	-		-0.2394	0.951	-	0.0893	0.8173	-
ef1813	1755962	1758022	-		sulfatase domain protein	11.8906	3.4383	0.1779	1	-	0.4127	0.9516	-		-0.0636	0.9612	-	0.0216	0.8298	-
ef1814	1758064	1759473	-		drug resistance transporter EmrB/QacA family protein	15.9844	3.8273	0.198	1	-	0.1124	0.9742	-		0.4244	0.898	-	0.1102	0.8017	-
ef1815	1759834	1760688	-		transcriptional regulator LysR family putative	20.4829	4.3574	-0.1124	1	-	0.1152	0.9746	-		-0.1629	0.9529	-	0.1295	0.7989	-
ef1816	1761080	1761910	+		conserved hypothetical protein	44.5315	5.2609	0.2021	1	-	0.0764	0.9734	-		0.3896	0.8074	-	0.319	0.5561	-
ef1817	1762058	1762912	-	sprE	serine proteinase V8 family	193.0001	7.2865	0.0423	1	-	0.5356	0.9183	-		0.5456	0.835	-	0.3251	0.682	-
ef1818	1762961	1764493	-	gelE	coccolysin	264.271	7.6523	0.1756	1	-	0.5729	0.8963	-		0.5469	0.7852	-	0.5799	0.4291	-
ef1820	1764728	1766071	-	fsrC	histidine kinase putative	164.2041	6.9842	0.4166	1	-	0.8011	0.8456	-		0.0073	0.9644	-	0.4901	0.5475	-
ef1821	1766068	1766796	-	fsrB/D(agrB/D fs)	agrBfs protein	135.8609	6.5858	0.3218	1	-	0.6921	0.8588	-		0.2346	0.9328	-	1.026	0.1529	-
ef1822	1766885	1767616	-	fsrA	response regulator	49.6223	5.1626	0.4227	1	-	0.7107	0.9078	-		0.6652	0.8206	-	0.4324	0.6423	-
ef1823	1768035	1769993	-		N-acetylmuramoyl-L-alanine amidase family 4	8.3697	2.7062	0.5857	1	-	0.7983	0.9144	-		0.5563	0.8999	-	-0.2543	0.7731	-
ef1824	1770075	1775675	-		glycosyl hydrolase family 31/fibronectin type III domain protein	1.5119	-0.7481	1.1004	1	-	1.9919	0.9115	-		0.3386	0.9576	-	2.3869	0.4142	-
ef1825	1776206	1776592	-		conserved domain protein	75.4035	6.0666	-0.0949	1	-	0.0845	0.9737	-		0.1955	0.9349	-	0.5579	0.4066	-
ef1826	1776649	1777665	-	adhA	alcohol dehydrogenase zinc-containing	165.2169	7.3257	-0.1629	1	-	-0.1521	0.9667	-		0.1973	0.9334	-	0.2723	0.6468	-
ef1827	1778180	1779160	+		conserved hypothetical protein	NA	NA	NA	NA	NA	NA	NA	NA		NA	NA	NA	NA	NA	NA
ef1828	1779175	1779885	+	glpF	glycerol uptake facilitator protein putative	NA	NA	NA	NA	NA	NA	NA	NA		NA	NA	NA	NA	NA	NA
ef1829	1780089	1780931	-		PTS system IID component	3.7707	1.2212	0.0235	1	-	1.7048	0.8771	-		-0.4776	0.9462	-	0.9328	0.6238	-
ef1830	1780933	1781784	-		PTS system IIC component	1.6391	1.1985	-0.2405	1	-	-0.4389	0.97	-		0.0816	0.9626	-	-2.929	0.3506	-
ef1831	1781818	1782761	-			NA	NA	NA	NA	NA	NA	NA	NA		NA	NA	NA	NA	NA	NA
ef1833	1783342	1783629	+		hypothetical protein	11.9269	2.8417	0.525	1	-	0.5945	0.941	-		1.0307	0.7594	-	1.1352	0.4003	-
ef1834	1783875	1784390	-	lacB	galactose-6-phosphate isomerase LacB subunit	2.7655	1.7394	-1.1291	1	-	-0.3549	0.9709	-		-0.1845	0.9585	-	0.0468	0.8286	-
ef1835	1784416	1784844	-	lacA	galactose-6-phosphate isomerase LacA subunit	2.2003	0.9962	-0.2317	1	-	0.3217	0.972	-		-0.8887	0.9154	-	1.0573	0.5651	-
ef1836	1785067	1785561	+		PTS system IIA component putative	NA	NA	NA	NA	NA	NA	NA	NA		NA	NA	NA	NA	NA	NA
ef1837	1785563	1785865	+		PTS system IIB component putative	NA	NA	NA	NA	NA	NA	NA	NA		NA	NA	NA	NA	NA	NA
ef1838	1785960	1787363	+		PTS system IIC component	5.2162	2.2048	-0.2625	1	-	-0.3292	0.9685	-		0.8339	0.8504	-	0.3115	0.7664	-
ef1839	1787404	1788156	-	lacR	lactose phosphotransferase system repressor LacR	44.3405	5.2552	-0.0749	1	-	0.4063	0.9289	-		0.3808	0.8935	-	0.2868	0.691	-
ef1840	1788492	1789482	-			23.4385	4.7734	-0.3236	1	-	-0.0915	0.9755	-		-0.2642	0.9391	-	-0.4173	0.6479	-
ef1841	1789573	1790157	-		HD domain protein	9.2035	3.1785	0.2408	1	-	0.2026	0.9696	-		-1.0577	0.6599	-	0.4331	0.6451	-
ef1843	1790375	1791280	+	pgdA-like	polysaccharide deacetylase family protein	4.0328	1.7037	0.5768	1	-	0.8533	0.9242	-		0.333	0.948	-	-0.2688	0.789	-
ef1844	1791454	1791870	-		hypothetical protein	11.7029	3.4937	0.1164	1	-	0.4498	0.9562	-		-0.4804	0.9244	-	0.0231	0.8303	-
ef1846	1792785	1792886	+		hypothetical protein	10.0414	3.272	0.1403	1	-	-0.397	0.9641	-		0.4344	0.9341	-	-0.0033	0.834	-
ef1847	1793028	1794206	-		site-specific recombinase phage integrase family	124.1659	6.6287	0.2392	1	-	0.4282	0.9213	-		0.3275	0.9046	-	0.5802	0.4338	-
ef1848	1794309	1794620	-		hypothetical protein	NA	NA	NA	NA	NA	NA	NA	NA		NA	NA	NA	NA	NA	NA
ef1849	1794969	1795214	-		conserved hypothetical protein	NA	NA	NA	NA	NA	NA	NA	NA		NA	NA	NA	NA	NA	NA
ef1850	1795208	1795609	-		conserved hypothetical protein	NA	NA	NA	NA	NA	NA	NA	NA		NA	NA	NA	NA	NA	NA
ef1851	1796177	1798012	-		glycosyl hydrolase family 35	80.0865	6.4455	-0.0285	1	-	0.0801	0.9745	-		-0.1974	0.9379	-	-0.5431	0.4418	-
ef1852	1798090	1799446	-			9.4812	3.5225	0.074	1	-	-0.3564	0.9612	-		-0.8488	0.8096	-	-0.4519	0.6801	-
ef1853	1799584	1799808	+		hypothetical protein	50.071	5.9035	-0.6815	1	-	-0.6249	0.9253	-		-0.0995	0.9593	-	-0.0477	0.8244	-
ef1855	1800063	1801355	-		transposase IS256 family	118.6243	6.8966	0.1807	1	-	-0.1852	0.9445	-		0.0078	0.9638	-	-0.0885	0.769	-
ef1856	1802455	1803656	+			35.4464	5.3944	-0.1837	1	-	-0.1646	0.9708	-		-0.8816	0.6518	-	-0.2115	0.7593	-
ef1857	1803938	1804051	+			18.202	4.3875	-0.6192	1	-	-0.2818	0.9677	-		-0.1275	0.9579	-	-0.0894	0.8159	-
ef1858	1804204	1804599	-	panD	aspartate 1-decarboxylase	166.9212	7.0741	0.3659	1	-	0.6274	0.8837	-		0.3539	0.895	-	0.1255	0.784	-
ef1859	1804612	1805460	-	panC	pantoate--beta-alanine ligase	112.5767	6.231	0.8045	1	-	1.3174	0.741	-		0.0679	0.9613	-	0.289	0.7525	-
ef1860	1805475	1806302	-	panB	3-methyl-2-oxobutanoate hydroxymethyltransferase	396.7723	8.4597	0.1388	1	-	0.6243	0.8933	-		-0.1553	0.9486	-	0.1384	0.7804	-
ef1861	1806314	1807159	-		conserved domain protein	471.5843	8.6245	0.0769	1	-	0.3838	0.939	-		0.3565	0.9085	-	0.4174	0.5974	-
ef1862	1807412	1808581	+			10.2285	3.818	-0.4127	1	-	-0.5702	0.9484	-		-0.9543	0.8201	-	-0.7046	0.6006	-
ef1863	1808906	1810225	-	ehk08	sensor histidine kinase	108.9003	6.1938	0.5153	1	-	0.5155	0.9444	-		0.8254	0.8133	-	0.8536	0.4687	-
ef1864	1810222	1810875	-	err08	DNA-binding response regulator	89.4558	6.0696	0.1281	1	-	0.3809	0.9366	-		0.8214	0.5662	-	0.5845	0.4579	-
ef1866	1811270	1812315	+			9.9143	3.5342	-0.5037	1	-	-1.1239	0.7997	-		-0.0824	0.9591	-	0.2342	0.7504	-
ef1867	1812446	1813822	-		permease putative	73.5426	6.0602	0.313	1	-	0.3977	0.9382	-		0.0647	0.96	-	-0.1365	0.7877	-
ef1868	1813822	1814478	-		ABC transporter ATP-binding protein	5.9002	2.4456	0.0782	1	-	0.889	0.9297	-		-0.5237	0.9372	-	-0.1677	0.8098	-
ef1869	1814488	1815765	-		permease putative	8.6188	2.8578	0.6554	1	-	0.4362	0.9563	-		0.1838	0.9542	-	-0.4161	0.7191	-
ef1870	1815784	1816369	-			10.915	2.9823	0.6121	1	-	1.2171	0.9095	-		-0.1182	0.9606	-	0.2075	0.8019	-
ef1871	1816673	1817158	-		thioredoxin family protein	5.4545	1.9962	0.9024	1	-	1.2535	0.9032	-		-1.465	0.7925	-	0.3784	0.7641	-
ef1872	1817314	1817724	-		conserved domain protein	10.5155	2.3995	0.9922	1	-	1.3935	0.8432	-		1.1436	0.7648	-	1.192	0.42	-
ef1873	1817969	1818256	+			5.1334	2.3636	-0.655	1	-	-0.6695	0.9604	-		0.1285	0.961	-	0.6602	0.7151	-
ef1874	1818555	1819745	+		transposase IS256 family	40.7876	5.4868	0.0585	1	-	-0.1412	0.9706	-		-0.2821	0.9233	-	-0.3711	0.6168	-
ef1875	1819850	1820761	-		conserved hypothetical protein	NA	NA	NA	NA	NA	NA	NA	NA		NA	NA	NA	NA	NA	NA
ef1876	1820780	1821784	-		lipoprotein NLP/P60 family	NA	NA	NA	NA	NA	NA	NA	NA		NA	NA	NA	NA	NA	NA
ef1877	1821781	1823904	-		membrane protein putative	12.1606	3.6292	-0.2183	1	-	-0.4072	0.9503	-		0.4497	0.8993	-	0.0122	0.8316	-
ef1878	1823909	1826356	-		ATP/GTP-binding protein putative	3.3928	1.7732	-0.2033	1	-	-0.071	0.9777	-		-1.1194	0.8383	-	0.8487	0.5673	-
ef1879	1826343	1826732	-		conserved hypothetical protein	20.1361	3.8336	0.3776	1	-	0.1966	0.9729	-		0.7869	0.8533	-	0.8721	0.5104	-
ef1880	1826796	1827524	+		hypothetical protein	55.8897	5.8571	-0.3944	1	-	-0.2363	0.968	-		0.1324	0.9561	-	0.1412	0.797	-
ef1881	1827531	1828358	-		conserved domain protein	69.5087	6.2243	-0.2379	1	-	-0.115	0.9729	-		-0.1619	0.9481	-	-0.0314	0.8247	-
ef1882	1828432	1828935	-		conserved hypothetical protein	NA	NA	NA	NA	NA	NA	NA	NA		NA	NA	NA	NA	NA	NA
ef1883	1828948	1829169	-		conserved hypothetical protein	NA	NA	NA	NA	NA	NA	NA	NA		NA	NA	NA	NA	NA	NA
ef1884	1829566	1830816	+		transposase IS116/IS110/IS902 family	4.7559	1.0368	0.8122	1	-	0.7142	0.9532	-		2.0531	0.4431	-	1.3574	0.4582	-
ef1885	1830948	1831082	-		hypothetical protein	NA	NA	NA	NA	NA	NA	NA	NA		NA	NA	NA	NA	NA	NA
ef1886	1831079	1832263	-		transcriptional regulator Cro/CI family	2.0341	0.2383	0.9802	1	-	0.3149	0.974	-		0.8919	0.9213	-	1.3989	0.5423	-
ef1887	1832612	1832779	-		conserved hypothetical protein	94.257	6.4724	0.0028	1	-	-0.2665	0.9551	-		0.2096	0.9377	-	0.3935	0.5782	-
ef1888	1832772	1832903	-		hypothetical protein	28.3472	4.9802	-0.2464	1	-	-0.3979	0.9365	-		0.107	0.9554	-	-0.344	0.6574	-
ef1889	1833007	1833447	-		conserved domain protein	466.7853	8.865	-0.1605	1	-	-0.2526	0.9529	-		0.1081	0.9528	-	0.256	0.6797	-
ef1890	1833534	1833890	-		conserved domain protein	5.8082	2.0615	0.8861	1	-	0.8688	0.9329	-		-0.1382	0.96	-	0.5752	0.7126	-
ef1891	1833992	1835808	-			8.8864	3.3067	0.262	1	-	-0.0904	0.9772	-		-0.5241	0.9317	-	-0.551	0.7071	-
ef1892	1836459	1837475	-		FtsK/SpoIIIE family protein	13.4532	3.5654	0.5532	1	-	0.5822	0.9186	-		-0.2787	0.9377	-	-0.0247	0.8284	-
ef1893	1837545	1837898	-		hypothetical protein	NA	NA	NA	NA	NA	NA	NA	NA		NA	NA	NA	NA	NA	NA
ef1894	1837899	1838273	-		conserved hypothetical protein	NA	NA	NA	NA	NA	NA	NA	NA		NA	NA	NA	NA	NA	NA
ef1895	1838286	1838600	-		conserved hypothetical protein	NA	NA	NA	NA	NA	NA	NA	NA		NA	NA	NA	NA	NA	NA
ef1896	1838713	1841940	-	fss3	cell wall surface anchor family protein	2.9936	1.7971	-1.759	1	-	-0.0841	0.9775	-		0.0134	0.9645	-	-0.0483	0.8279	-
ef1897	1842020	1842682	-		hypothetical protein	44.3437	5.2356	0.508	1	-	0.4019	0.9496	-		0.2879	0.9374	-	-0.1148	0.8036	-
ef1898	1843053	1843400	-	rplS	ribosomal protein L19	31599.5692	14.9939	0.0371	1	-	-0.2019	0.9671	-		0.3043	0.9264	-	-0.4901	0.5604	-
ef1899	1843544	1844284	-	trmD	tRNA (guanine-N1)-methyltransferase	580.2406	9.3987	-0.2893	1	-	-0.2243	0.9439	-		-0.2127	0.9128	-	-0.3864	0.4481	-
ef1900	1844274	1844798	-	rimM	16S rRNA processing protein RimM	258.1442	8.0842	-0.1758	1	-	-0.0768	0.9697	-		-0.022	0.9614	-	-0.0951	0.7533	-
ef1901	1844906	1846267	-	mntH1	Mn2+/Fe2+ transporter NRAMP family	567.7871	9.0698	-0.0349	1	-	-0.1604	0.9604	-		0.1935	0.9219	-	0.3435	0.5039	-
ef1902	1846464	1846838	+		glyoxylase family protein	164.7883	7.3884	-0.3664	1	-	-0.419	0.9227	-		0.0884	0.9566	-	0.4024	0.5733	-
ef1903	1847060	1847668	+		conserved hypothetical protein	370.151	8.8006	-0.3702	1	-	-0.6046	0.8978	-		-0.3623	0.8976	-	-0.089	0.8026	-
ef1904	1847769	1849571	+		glycerophosphoryl diester phosphodiesterase family protein	263.1265	8.2635	-0.1952	1	-	-0.3873	0.8603	-		-0.2796	0.8214	-	-0.2875	0.4873	-
ef1905	1849568	1849693	-		hypothetical protein	122.4163	7.2051	-0.2254	1	-	-0.3935	0.9243	-		-0.5391	0.797	-	-0.2683	0.6891	-
ef1906	1849760	1850446	-		conserved hypothetical protein	1152.5109	10.0797	0.0126	1	-	-0.1238	0.9708	-		0.4877	0.808	-	-0.0044	0.833	-
ef1907	1850439	1850924	-		maoC family protein	981.9533	9.7853	-0.0402	1	-	-0.209	0.967	-		0.3132	0.9261	-	0.5693	0.5175	-
ef1908	1851122	1852459	-	murC	UDP-N-acetylmuramate--alanine ligase	3214.2343	11.9154	-0.4145	1	-	-0.4931	0.8728	-		-0.2982	0.8748	-	-0.1737	0.7186	-
ef1909	1852614	1853558	-		hypothetical protein	478.1438	8.5628	0.2869	1	-	0.3668	0.9016	-		0.5232	0.5071	-	0.4622	0.3691	-
ef1910	1853685	1854644	-		conserved hypothetical protein	202.3715	7.6822	-0.1472	1	-	0.007	0.979	-		-0.1883	0.9433	-	0.1849	0.7548	-
ef1911	1854747	1855358	+		conserved hypothetical protein	431.3923	8.8013	-0.1651	1	-	-0.1175	0.9723	-		-0.1797	0.9443	-	0.1836	0.7543	-
ef1912	1855399	1856280	-		ROK family protein	196.1751	7.5072	-0.021	1	-	-0.1088	0.973	-		0.4794	0.8345	-	0.1253	0.7855	-
ef1913	1856283	1856585	-		conserved hypothetical protein TIGR00278	125.1715	6.7984	-0.0658	1	-	-0.2664	0.9617	-		0.3064	0.928	-	0.6669	0.4508	-
ef1914	1856681	1856779	+		hypothetical protein	NA	NA	NA	NA	NA	NA	NA	NA		NA	NA	NA	NA	NA	NA
ef1915	1856763	1856915	+		hypothetical protein	257.8412	7.8964	-0.1122	1	-	-0.4627	0.9261	-		0.1431	0.9525	-	0.7212	0.42	-
ef1916	1856932	1857513	-	engB	GTP-binding protein	471.6394	9.0084	-0.1945	1	-	-0.1681	0.965	-		-0.1664	0.9416	-	-0.1154	0.7808	-
ef1917	1857611	1858864	-	clpX	ATP-dependent Clp protease ATP-binding subunit ClpX	3126.3567	11.754	-0.2584	1	-	-0.232	0.9395	-		-0.1623	0.9315	-	-0.0823	0.7861	-
ef1918	1859056	1860084	+		conserved hypothetical protein	483.1168	8.7684	0.1222	1	-	-0.1378	0.9676	-		0.5234	0.723	-	0.1446	0.7561	-
ef1919	1860163	1860651	-		acetyltransferase GNAT family	10.7238	2.9498	0.3496	1	-	0.8208	0.9123	-		0.2703	0.9461	-	0.7943	0.5051	-
ef1920	1860663	1862036	-		C4-dicarboxylate anaerobic carrier	10.6726	3.4704	-0.0087	1	-	-0.3457	0.9622	-		0.3908	0.9274	-	-0.3142	0.7433	-
ef1921	1862053	1862973	-		inosine-uridine preferring nucleoside hydrolase	29.7011	4.5875	0.0763	1	-	0.1058	0.9744	-		0.4099	0.9002	-	0.7764	0.4021	-
ef1922	1863156	1865066	+		transcriptional regulator LacI family/carbohydrate kinase PfkB family protein	143.1881	6.9623	-0.0055	1	-	-0.0087	0.9787	-		0.3361	0.8217	-	0.5638	0.2892	-
ef1923	1865250	1866692	+		hypothetical protein	71.2321	5.807	0.1812	1	-	0.3328	0.956	-		0.4948	0.8812	-	0.6256	0.5065	-
ef1925	1866995	1867840	-		hypothetical protein	132.0361	6.6261	0.2003	1	-	0.5291	0.9062	-		0.4678	0.8302	-	0.7638	0.327	-
ef1926	1867833	1868372	-		conserved hypothetical protein	717.1644	9.1687	0.086	1	-	0.2231	0.9657	-		0.5214	0.8542	-	0.6475	0.4606	-
ef1927	1868647	1869351	-	glpF	glycerol uptake facilitator protein	23.7172	4.545	-0.3437	1	-	-0.0563	0.977	-		0.2684	0.9354	-	0.2494	0.7382	-
ef1928	1869374	1871203	-	glpO	alpha-glycerophosphate oxidase	26.3142	4.6927	0.1278	1	-	-0.0351	0.9781	-		0.1435	0.9546	-	-0.1364	0.7972	-
ef1929	1871224	1872729	-	glpK	glycerol kinase	12.7642	2.7135	1.1429	1	-	1.0601	0.8922	-		1.1917	0.6728	-	1.2042	0.3833	-
ef1931	1873006	1874472	-		conserved hypothetical protein	104.995	6.7393	-0.0368	1	-	-0.0389	0.9761	-		-0.0569	0.9567	-	0.0161	0.8264	-
ef1932	1874462	1875796	-		oxidoreductase pyridine nucleotide-disulfide family	71.2332	6.0695	0.038	1	-	0.0342	0.9765	-		0.1227	0.9411	-	0.2268	0.6152	-
ef1933	1875976	1876332	+		hypothetical protein	134.0735	6.8868	0.0043	1	-	-0.0358	0.9779	-		0.2622	0.9384	-	0.5715	0.5358	-
ef1934	1876366	1876527	+		conserved domain protein	64.4892	6.0685	-0.4132	1	-	-0.2438	0.969	-		-0.1442	0.9563	-	0.3793	0.7135	-
ef1935	1876496	1876645	+		hypothetical protein	NA	NA	NA	NA	NA	NA	NA	NA		NA	NA	NA	NA	NA	NA
ref84	1876594	1876680	-	ref84	sRNA	254.0364	8.0454	-0.2006	1	-	0.2762	0.9635	-		-0.0433	0.9623	-	-0.4102	0.6607	-
ef1936	1876769	1877203	-		hypothetical protein	977.3475	9.6695	0.1482	1	-	0.6237	0.9066	-		0.3346	0.9181	-	0.1254	0.7923	-
ef1937	1877279	1877815	-		conserved hypothetical protein	6.4841	2.9542	-0.0878	1	-	-0.0093	0.979	-		-0.4876	0.9236	-	-0.5673	0.6567	-
ef1938	1877885	1880590	-		cation-transporting ATPase E1-E2 family	2447.9815	11.5224	-0.2359	1	-	-0.329	0.9242	-		-0.1969	0.9318	-	-0.6359	0.3377	-
ef1939	1880908	1881558	-		conserved hypothetical protein	25.9034	5.1221	-0.4395	1	-	-0.4962	0.9149	-		-0.632	0.7354	-	-0.5912	0.4375	-
ef1940	1881647	1882312	+		cyclic AMP receptor protein putative	37.4987	4.9598	0.128	1	-	0.1318	0.9729	-		0.4423	0.8907	-	0.5425	0.5396	-
ef1941	1882384	1882779	+		hypothetical protein	139.4648	7.1621	0.103	1	-	-0.4322	0.9234	-		0.1907	0.9433	-	-0.1171	0.7913	-
ef1943	1882889	1884070	+		drug resistance transporter Bcr/CflA family protein	366.5424	8.4931	-0.0288	1	-	-0.1959	0.9571	-		0.1634	0.9376	-	0.1574	0.7391	-
ef1944	1884131	1884274	+		hypothetical protein	NA	NA	NA	NA	NA	NA	NA	NA		NA	NA	NA	NA	NA	NA
ef1945	1884251	1886086	-		membrane protein putative	147.041	7.0526	0.1073	1	-	0.3014	0.9343	-		0.0001	0.9649	-	0.2758	0.636	-
ef1946	1886191	1886292	+		hypothetical protein	NA	NA	NA	NA	NA	NA	NA	NA		NA	NA	NA	NA	NA	NA
ef1947	1886295	1886444	+		hypothetical protein	822.4773	9.3137	0.0471	1	-	0.0492	0.9778	-		0.6763	0.8651	-	0.8449	0.4787	-
ef1948	1886595	1886945	+		conserved hypothetical protein	27.4898	4.4671	-0.1033	1	-	0.0005	0.9793	-		0.937	0.8194	-	0.4045	0.7307	-
ef1949	1886956	1887306	-		conserved hypothetical protein	21.9376	4.0768	-0.0242	1	-	-0.2186	0.9698	-		0.8917	0.7457	-	0.8506	0.4358	-
ef1950	1887380	1888384	-		mocD family protein putative	3.3122	1.5707	0.1861	1	-	-0.3985	0.9683	-		-0.2036	0.9569	-	0.693	0.6578	-
ef1951	1888378	1889454	-		phosphosugar-binding protein	NA	NA	NA	NA	NA	NA	NA	NA		NA	NA	NA	NA	NA	NA
ef1952	1889465	1890295	-		PTS system IID component	NA	NA	NA	NA	NA	NA	NA	NA		NA	NA	NA	NA	NA	NA
ef1953	1890279	1891070	-		PTS system IIC component	NA	NA	NA	NA	NA	NA	NA	NA		NA	NA	NA	NA	NA	NA
ef1954	1891086	1891987	-			NA	NA	NA	NA	NA	NA	NA	NA		NA	NA	NA	NA	NA	NA
ef1955	1892059	1894830	-		sigma-54 dependent DNA-binding response regulator	17.1031	3.9213	0.038	1	-	0.2689	0.966	-		-0.1991	0.9507	-	0.6124	0.5573	-
ef1956	1894974	1895189	-		hypothetical protein	191.958	8.0469	-0.5657	1	-	-1.1049	0.9046	-		-0.656	0.9057	-	-0.2311	0.789	-
ref85A	1894992	1895069	+	ref85A	sRNA	59.7532	6.0823	-0.2432	1	-	-0.3337	0.9557	-		-0.3041	0.9316	-	-0.0824	0.8115	-
ref85B	1895130	1895395	+	ref85B	sRNA	3544.6282	11.5945	0.0105	1	-	-0.113	0.9741	-		0.3463	0.9217	-	0.6113	0.5051	-
ref86	1895168	1895271	-	ref86	sRNA	5.4679	2.2535	-0.1895	1	-	0.3798	0.9685	-		0.501	0.9375	-	0.0907	0.8219	-
ef1958	1895401	1896762	-		deoxyguanosinetriphosphate triphosphohydrolase putative	22.1009	4.1321	0.3476	1	-	0.2315	0.9662	-		0.6152	0.8242	-	0.4295	0.6288	-
ef1959	1896779	1897603	-		conserved domain protein	42.6247	5.3658	-0.0562	1	-	0.1022	0.9746	-		-0.3186	0.9266	-	0.4441	0.6057	-
ef1961	1897956	1899254	-	eno	enolase	8580.2114	13.0581	0.1344	1	-	0.1468	0.9706	-		0.1892	0.9443	-	-0.5445	0.4931	-
ef1962	1899386	1900141	-	tpiA	triosephosphate isomerase	1013.4077	9.8324	0.3114	1	-	0.4688	0.9482	-		0.0959	0.9594	-	-0.2085	0.7793	-
ef1963	1900190	1901383	-	pgk	phosphoglycerate kinase	1749.7197	10.6045	0.282	1	-	0.4745	0.9455	-		-0.0892	0.9597	-	0.1032	0.8098	-
ef1964	1901510	1902511	-	gap-2	glyceraldehyde 3-phosphate dehydrogenases	33839.2687	15.1259	-0.2044	1	-	-0.2393	0.9197	-		0.0141	0.9628	-	0.01	0.8284	-
ef1965	1902551	1903588	-		transcriptional regulator SorC family	3809.7174	11.7923	-0.0087	1	-	-0.0056	0.9788	-		0.2743	0.7987	-	0.2287	0.5369	-
ef1966	1904008	1904886	-		YitT family protein	435.5258	8.8308	-0.1476	1	-	-0.2952	0.9284	-		0.0284	0.9618	-	0.0673	0.8019	-
ef1967	1905029	1905598	-		conserved hypothetical protein	617.1971	9.0777	0.3651	1	-	0.1418	0.9721	-		0.5173	0.8567	-	-0.1668	0.7771	-
ef1968	1905595	1906113	-	hmpT	conserved hypothetical protein	197.8497	7.3928	0.2699	1	-	0.2042	0.9664	-		0.655	0.7734	-	-0.0588	0.8166	-
ef1969	1906085	1906900	-	thiD	phosphomethylpyrimidine kinase putative	256.1901	7.9354	-0.0351	1	-	-0.0398	0.9765	-		0.3048	0.871	-	0.0777	0.7948	-
ef1970	1907075	1908844	-	aspS	aspartyl-tRNA synthetase	2147.0051	11.1214	0.0059	1	-	0.0059	0.9789	-		-0.1257	0.945	-	-0.162	0.7272	-
ef1971	1908862	1910163	-	hisS	histidyl-tRNA synthetase	509.5321	8.8406	0.4363	1	-	0.4689	0.9305	-		-0.0063	0.9645	-	-0.2777	0.726	-
ef1972	1910160	1910408	-		hypothetical protein	1846.7639	10.6329	0.7655	1	-	0.3399	0.9603	-		0.1814	0.9523	-	-0.482	0.6401	-
ef1973	1910521	1910967	-		conserved hypothetical protein TIGR00256	380.1988	8.6724	0.0772	1	-	0.0753	0.9732	-		-0.3136	0.8589	-	-0.4155	0.4438	-
ef1974	1910991	1913204	-	relA (rsh)	GTP pyrophosphokinase	971.6554	9.9248	0.1679	1	-	0.1977	0.9619	-		-0.1074	0.9529	-	-0.3195	0.6187	-
ef1975	1913419	1914171	-		conserved hypothetical protein TIGR00046	231.6848	7.8682	0.1097	1	-	0.2204	0.962	-		0.0286	0.9626	-	-0.5193	0.4897	-
ef1976	1914173	1915120	-	prmA	ribosomal protein L11 methyltransferase	205.2415	7.5797	0.3365	1	-	0.421	0.9336	-		0.0913	0.9576	-	-0.5131	0.5434	-
ef1977	1915136	1915621	-		conserved hypothetical protein	65.6369	5.7588	0.236	1	-	0.7216	0.9048	-		0.1269	0.9556	-	0.1964	0.7718	-
ef1978	1915578	1916267	-		DNA-3-methyladenine glycosylase	184.9738	7.4753	0.1462	1	-	0.2857	0.9429	-		-0.0738	0.957	-	-0.1032	0.7878	-
ef1979	1916384	1917661	+	rarA	ATPase AAA family	537.5589	9.1541	-0.055	1	-	-0.1356	0.9684	-		-0.0353	0.9614	-	-0.2031	0.7136	-
ssrS (6S)	1917733	1917978	+	ssrS (6S)	sRNA	51251.1678	15.5488	-0.346	1	-	-0.3654	0.9606	-		0.2445	0.9481	-	0.6766	0.5587	-
ef1980	1917935	1918267	+		hypothetical protein	229.3708	7.776	-0.0637	1	-	-0.0864	0.9757	-		0.0492	0.9617	-	0.3733	0.6744	-
ef1981	1918338	1918631	+		hypothetical protein	35.9788	5.0522	-0.1274	1	-	-0.498	0.9237	-		0.2289	0.9415	-	0.6689	0.446	-
ef1982	1918585	1919058	+		universal stress protein family	312.5487	7.84	0.1001	1	-	0.1423	0.9682	-		0.8852	0.2263	-	0.8468	0.1903	-
ef1983	1919170	1920357	-	ackA	acetate kinase	2080.4719	11.1951	-0.2515	1	-	-0.2503	0.911	-		-0.0937	0.9412	-	-0.288	0.4306	-
ef1984	1920382	1921389	-			1110.181	10.19	-0.0915	1	-	-0.1324	0.9609	-		0.0157	0.9627	-	-0.1704	0.6727	-
ef1985	1921518	1921871	-		hypothetical protein	NA	NA	NA	NA	NA	NA	NA	NA		NA	NA	NA	NA	NA	NA
ef1986	1921871	1922305	-	comG6	competence protein	NA	NA	NA	NA	NA	NA	NA	NA		NA	NA	NA	NA	NA	NA
ef1987	1922295	1922762	-		hypothetical protein	2.2791	0.8444	0.3696	1	-	-0.8393	0.9615	-		0.8764	0.926	-	0.698	0.7378	-
[truncated: 1,347 more rows]

## Sheet: Sig. all time points
										Early response							Late response
		CDS	Start	End	Strand	gene	Annotated function	baseMean t0	RNA level at t0 (log2RPKM)	R_t3	q_t3	Sig.t3	R_t6	q_t6	Sig.t6		R_t10	q_t10	Sig.t10	R_t15	q_t15	Sig.t15
	Early response	No significant changes were detected at t3
		Changes in RNA levels detected at t6 versus t0
		ef0581	542283	543707	+		ABC transporter ATP-binding protein	44.5985	3.8005	1.8817	1	-	2.1437	0.0294	U		1.5696	0.2327	-	1.9872	0.0394	U
		ef0583	544404	546158	+		ABC transporter ATP-binding protein/permease protein	57.8583	4.3049	1.8227	1	-	2.2614	0.0075	U		1.2594	0.4622	-	1.5468	0.1519	-
		ef0634	588943	590853	+	tdc / tyrDC	decarboxylase putative	1819.7946	11.6426	-1.0007	1	-	-1.1775	0.0481	D		-1.2788	0.0151	D	-1.0254	0.0823	-
		ef0636	592599	594005	+	nhaC-2	Na+/H+ antiporter	297.1087	9.1365	-1.0755	1	-	-1.2577	0	D		-1.341	0	D	-1.5164	0	D
		ef2771	2676527	2677312	+		conserved hypothetical protein	134.7921	7.8456	-0.9581	1	-	-1.4691	0.0048	D		-1.2265	0.0342	D	-0.6786	0.359	-
		ef3107	2981969	2982892	-	opp2C	peptide ABC transporter permease protein	147.7957	5.9993	1.4375	1	-	1.5299	0.0001	U		1.3707	0.0012	U	1.2646	0.0052	U
		ef3108	2982920	2983882	-	opp2B	peptide ABC transporter permease protein	162.4732	6.0117	1.7495	1	-	1.5982	0.0143	U		1.5013	0.0235	U	1.2669	0.0846	-
		ef3109	2983882	2984826	-	opp2F	peptide ABC transporter ATP-binding protein	216.9518	6.3865	1.7538	1	-	1.6106	0	U		1.4327	0	U	1.5224	0	U
		ef3110	2984826	2985833	-	opp2D	peptide ABC transporter ATP-binding protein	297.8599	6.8435	1.6145	1	-	1.4475	0.0016	U		1.7312	0	U	1.5262	0.0005	U
	Late response	Changes in RNA levels detected at t10 versus t0
		eftRNAIle1	254770	254843	+	eftRNAIle1	tRNA-Ile	971.9721	10.4925	-0.4517	1	-	-0.6171	0.8863	-		-1.3823	0.0192	D	-0.726	0.358	-
		ef0635	591056	592474	+	tyrP	amino acid permease family protein	864.0657	10.5801	-0.9042	1	-	-1.1488	0.0732	-		-1.2623	0.0199	D	-1.2593	0.0199	D
		ef0992	949383	950348	+	mraY	phospho-N-acetylmuramoyl-pentapeptide- transferase	2469.2518	11.5469	-0.1089	1	-	-0.2377	0.9145	-		-0.643	0.031	d	-0.4939	0.157	-
		ref77	1323281	1323502	+	ref77	sRNA	2336.8432	9.9827	0.8343	1	-	0.7822	0.907	-		2.1649	0.0103	U	1.357	0.2099	-
		ef1353	1326892	1328007	+	pdhA	pyruvate dehydrogenase complex E1 component alpha subunit	2173.2158	10.6157	0.443	1	-	0.4527	0.8411	-		0.7951	0.0478	u	0.5482	0.2568	-
		ef1515	1469678	1470511	+		transcription antiterminator bglG family	157.3877	7.7267	-0.3222	1	-	-0.4891	0.7898	-		-0.813	0.0357	d	-0.6339	0.1583	-
		ef2307	2223189	2232710	-		conserved hypothetical protein	37.3805	5.9234	-1.4045	1	-	-1.0526	0.4642	-		-1.5829	0.0117	D	-0.2122	0.7368	-
		ef2985	2858998	2860206	-		permease putative	48.5076	6.4262	-0.773	1	-	-1.113	0.1734	-		-1.3873	0.0159	D	-1.3558	0.0194	D
		ef3106	2980159	2981940	-	opp2A	peptide ABC transporter peptide-binding protein	400.4156	7.6222	0.94	1	-	1.2151	0.1841	-		1.4926	0.0185	U	1.0828	0.1604	-
		Changes in RNA levels detected at t15 versus t0
		ef0014	15044	16336	+	purA	adenylosuccinate synthetase	2520.2489	11.6989	-0.3718	1	-	-0.4791	0.8467	-		-0.3914	0.7702	-	-0.8936	0.0263	d
		ef0443	411989	412588	+		LysM domain protein	1278.9546	10.6979	0.1606	1	-	-0.6801	0.8362	-		-0.5759	0.7419	-	-1.1902	0.0398	D
		ref19C	829210	829523	-	ref19C	sRNA	709.9092	8.3455	0.4637	1	-	0.4759	0.9494	-		1.4588	0.3469	-	2.1346	0.026	U
		ef0916	881651	882010	+	rplT	ribosomal protein L20	10673.9105	13.6985	-0.2821	1	-	-0.3881	0.7124	-		-0.3092	0.6771	-	-0.6875	0.0062	d
		ef1211	1176624	1177967	+	npr	NADH peroxidase	12875.7332	13.0188	0.3756	1	-	0.6516	0.6418	-		0.8847	0.0628	-	1.0301	0.0145	U
		ef1255	1223256	1224023	+		ABC transporter ATP-binding protein	88.1864	6.8351	-0.2566	1	-	-0.3664	0.9169	-		-0.3433	0.8479	-	-1.0671	0.0246	D
		ef1719	1669505	1670431	-	pyrB	aspartate carbamoyltransferase	147.6236	7.8725	-0.5638	1	-	-0.6764	0.8628	-		-1.1248	0.1124	-	-1.334	0.0257	D
		ef2647	2559472	2560764	-		permease GntP family	84.7177	6.8648	-0.223	1	-	-0.5298	0.8815	-		-0.5649	0.6763	-	-1.2981	0.006	D
		ef2749	2657050	2658570	-		D-alanine-activating enzyme putative	446.0165	9.2304	-0.4463	1	-	-0.4397	0.8092	-		-0.5708	0.2457	-	-0.8189	0.0151	d
		ef3233	3101194	3101661	-	dps-2	Dps family protein	54585.4562	15.2002	0.1821	1	-	0.288	0.9331	-		0.9219	0.0873	-	1	0.0408	u
