# Supplementary material for: Adaptation of the gut pathobiont Enterococcus faecalis to deoxycholate and taurocholate bile acids
Source: Sci Rep. 2022 May 19;12:8485. doi: 10.1038/s41598-022-12552-3 (PMC9120511; doi:10.1038/s41598-022-12552-3)
Supplement: Supplementary file 7 — Supplementary Information 7. [file 41598_2022_12552_MOESM7_ESM.xlsx]

## Sheet: Bacterial Strains and plasmids
	Table S6: Bacterial strains, plasmids and oligonucleotides
	Bacterial strains
	Bacterial strains	Genetic features _ Description	Reference
	MG1363	Lactococcus lactis_ Used for cloning	Laboratory collection
	VE18379 noted 'Wt' in the text	Plasmid free derivative of the E. faecalis clinical strain V583 _Parental strain	Furlan et al., 2019
	Wt Dopp2	In frame deletion of opp2 operon (coordinates of the deletion in V583 chromosome: 2985818..2980174)	This study
	Wt Def0634/6	In frame deletion of ef0634/6 operon (coordinates of the deletion in V583 chromosome: 588958..593990)	This study
	Wt Def0580/4	In frame deletion of ef0580/4 operon (coordinates of the deletion in V583 chromosome: 541627..547869)	This study
	Wt Dopp2 Def0634/6	In frame deletions of opp2 and ef0634/6 operons	This study
	Wt Def0634/6 Def0580/4	In frame deletions of ef0634/6 and ef0580/84 operons	This study
	Wt Dopp2 Def0580/4	In frame deletions of opp2 and ef0580/4 operons	This study
	Wt Dopp2 Def0580/4 Def0634/6	In frame deletions of opp2, ef0580/4 and ef0634/6 operons	This study
	Wt / pIL252		This study
	Wt / pIL-opp2		This study
	Wt Dopp2 / pIL252		This study
	Wt Dopp2 / pIL-opp2		This study
	Plasmids
	Plasmids	Description and comments	Reference
	pGhost9	Thermosensitive shuttle vector E. coli / L. lactis / E. faecalis. Bears an erythromycin resistance marker	Maguin et al., 1996
	PGhost9- 3112/3104	pGhost vector with the insert: (ef3112/Dopp /ef3104)	This study
	Pghost9- 0633/0637	pGhost vector with the insert: (ef0633/D0634/36/ef0637)	This study
	PGhost9- 0579/0586	pGhost vector with the insert: (ef0579/D0580/84/ef0586)	This study
	pIL252	Low copy plasmid vector in Firmicutes (~6 to 9 copies / chromosome)	Simmon et al., 1988
	pIL-opp2	Plasmid vector pIL252 harboring the opp2 operon	This study
	Oligonucleotides				Coordinates of the amplicon in the V583 chromosome
	Pairs of oligonucleotides for the isothermal reaction cloning	Sequence of the forward primer (5'-3') #	Sequence of the reverse primer (5'-3') #	CDSs contained
	Deletion construct in pGhost9
	OEF943 / OEF944	TCGAGGTCGACGGTATCGATAAGCTTGATCGAGAATTATTAAATGGCGTAGCTGACGT	TAGAATCTGTTTTTTTATTTCCGTGAGTCTTCATTTCCTTGCATCCATACGCACCCCT	Amplicon from truncated ef3112 to truncated ef3110: 5' portion for recombination to generate the ef3106/10 deletion	2986874 / 2985819
	OEF945 / OEF946	GACTCACGGAAATAAAAAAACAGATTCTA	GTGGATCCCCCGGGCTGCAGGAATTCGATCTTCATACCAAATGAGTACGATTCTATTA	Amplicon from truncated ef3106 to truncated ef3104 : 3' portion for recombination to generate the ef3106/10 deletion	2980173 / 2979112
	OEF939 / OEF940	TCGAGGTCGACGGTATCGATAAGCTTGATGCATTTCCTTTACAGAATTCACATACCAA	TTATCTGAAAAAACTCACAATTCAACGTTAGATTTTGCATTCACAACTTACACCCAAA	Amplicon from truncated ef0633 to truncated ef0634: 5' portion for recombination to generate the ef0634/6 deletion	587908 / 588957
	OEF941 / OEF942	AACGTTGAATTGTGAGTTTTTTCAGATAA	GTGGATCCCCCGGGCTGCAGGAATTCGATCAATTGCCTTCTTGCCAAGATAAGTAACT	Amplicon from truncated ef0636 to truncated ef0637: 3' portion for recombination to generate the ef0634/6 deletion	593991 / 595035
	OEF958 / OEF936	TCGAGGTCGACGGTATCGATAAGCTTGATGTATCAGTTATTTTGCTCTTTCTCATTAGT	TAAAGCCTATTTCATCATCGTGATTGAGCATTGATTTTTGACACTCTTTCACCTCCAA	Amplicon from truncated ef0579 to truncated ef0580: 5' portion for recombination to generate the ef0580/4 deletion	540729 / 541627
	OEF937 / OEF938	GCTCAATCACGATGATGAAATAGGCTTTA	GTGGATCCCCCGGGCTGCAGGAATTCGATCCTTCTTCAACTAAAGGTGGGTAAATAAT	Amplicon from truncated ef0584 to truncated ef0586: 3' portion for recombination to generate the ef0634/6 deletion	547870 / 548936
	Complementation in pIL252
	OEF1045 / OEF1046	CATCTGAAATCTCTGTTCCAAATTCATCTTCCTAACAACAAGACACACAC	GCAGTATGGTTTTTGATGGGAGGTTCTGAGAGAAGGCGAAAACATTGC	pIL252 amplification
	OEF1042 / OEF1043	GTGTGTGTCTTGTTGTTAGGAAGATGAATTTGGAACAGAGATTTCAGATG	GCAATGTTTTCGCCTTCTCTCAGAACCTCCCATCAAAAACCATACTGC	opp2 operon	2986222 / 2979970
		# Complementary sequences to the plasmid vector are bolded and underlined
	Oligonucleotides for RT-qPCR
	Name	Target CDS	Sequence of primer (5'-3')
	OEF923	ef0836	TTCGGTTGGATACAGGGTTTG
	OEF924	ef0836	CACGCCGAATGGATTAAACG
	OEF927	ef1093	CGGTCATACCGACGACCAA
	OEF928	ef1093	ACGTTTCCCACCTGTCACAAC
	OEF921	ef0581	CCCTACCAAAGGAAAGATAATC
	OEF922	ef0581	CGCTCCTAACTGATTCTGTGAAAA
	OEF925	ef0634	TATCCCAGTACCAGTTGACCATAACT
	OEF926	ef0634	AAGCCACGAACGATTTTTTCTAA
	OEF929	ef3110	GATCAGCCATTTCCGCAACT
	OEF930	ef3110	AACAGGGAGCGGCATTATTTT
